# Supplementary material for: Integrated Single-Tip IMAC-HILIC Enables Simultaneous Analysis of Plant Phosphoproteomics and N‑Glycoproteomics
Source: J Proteome Res. 2025 Jun 23;24(7):3560–8. doi: 10.1021/acs.jproteome.5c00185 (PMC12235695; doi:10.1021/acs.jproteome.5c00185)
Supplement: Supplementary file 2 [file pr5c00185_si_002.xlsx]

## Sheet: Legend
Phosphopeptides identifications under different elution schemes
Sheet Name	Sheet Contents								column key:	column key:
Supplemental Table 1A	All phosphopeptides identified in the first elution using 1% AA								FileName	R.FileName
Supplemental Table 1B	All phosphopeptides identified in the first elution using 0.5% TFA								Aggregation of sample number, experiment name and experimental condition	Aggregation of experiment name, experimental condition and technical replicate number.
Supplemental Table 1C	All phosphopeptides identified in the first elution using 0.5% FA
Supplemental Table 1D	All phosphopeptides identified in the second elution following the first elution with 1% AA								Intensity	PG.FASTAName
Supplemental Table 1E	All phosphopeptides identified in the second elution following the first elution with 0.5% TFA								Normalized peptide intensities quantification section of the experiment settings.	All protein meta information from the associated FASTA files for the proteins in the protein group.
Supplemental Table 1F	All phosphopeptides identified in the second elution following the first elution with 0.5% FA
									N: Start	PG.ProteinAccessions
									Starting position of the peptide within the mapped protein sequence.	All protein accession IDs from the associated FASTA file for the proteins in the protein group.
									N: End	PEP.MolecularWeight
									Ending position of the peptide within the mapped protein sequence.	The molecular weight of this peptide.
									T: Modified Sequence	PP.Label-Free Quant
									Peptide amino acid sequence plus modifications	The peptide precursor quantity calculated as defined in the quantification section of the experiment settings.
									T: Protein	PEP.EndingPositions
									Protein sequence header corresponding to the identified peptide sequence; this will be the selected razor protein if the peptide maps to multiple proteins (in this case, other mapped proteins are listed in the ‘Mapped Proteins’ column).	The ending position(s) of the peptide in the inference proteins.
									T: Charges	PP.Charge
									All observed charge states for the modified peptide in the experiment.	The peptide precursor charge.
									T: Assigned Modifications	PEP.NrOfMissedCleavages
									All variable modifications of the peptide found in the experiment, each listed by mass in Da with modified residue and location within the peptide sequence.	The number of missed cleavages in this peptide given the specified digestion rules.
									replicate	PEP.StrippedSequence
									"Different technical replicates generated by single MS injection"	The peptide sequence as provided by the FASTA file without any modifications.
									1 = technical replicate 1
									2 = technical replicate 2	PEP.Qvalue
									3 = technical replicate 3	q value is the minimal false discovery rate at which the identification is considered correct.
										EG.PTMAssayProbability
										The overall localization confidence of this peptide (based on the best scoring PSM). This value is not defined for peptides without variable modifications.
										EG.PrecursorId
										The labeled sequence with modifications and labels represented using the modification name or id.
										P.TheoreticalMZ
										The theoretical m/z value of the precursor.
										num_sites
										Number of phosphorylation sites detected along peptide. Note this does not mean the number of confidently localized phosphorylation sites.
										replicate
										"Different technical replicates generated by single MS injection"
										1 = technical replicate 1
										2 = technical replicate 2
										3 = technical replicate 3

## Sheet: Table S1A
File name	Intensity	N: Start	N: End	T: Modified Sequence	T: Protein	T: Charges	T: Assigned Modifications	replicate
1132402_1AA-1-W_S2-D1_1_8503.d	33931.7	78	94	AAEVYLPTC[57.0215]LAGLS[79.9663]TGK	AT1G43910.1	2	14S(79.9663),9C(57.0215)	1
1132402_1AA-1-W_S2-D1_1_8503.d	13586.7	302	325	AAGGS[79.9663]ETPWGQTPVTDLTAVGEGR	AT4G03430.1	2	5S(79.9663)	1
1132402_1AA-1-W_S2-D1_1_8503.d	29234	34	55	AALS[79.9663]RPLDETQQSWLLGPTEQK	AT5G49720.1	2,3	4S(79.9663)	1
1132402_1AA-1-W_S2-D1_1_8503.d	50507.5	187	204	AANTPAEYDS[79.9663]DDEYLAPR	AT1G32400.1	2,3	10S(79.9663)	1
1132402_1AA-1-W_S2-D1_1_8503.d	110243	630	647	AAPTSNFTVGSDGPPS[79.9663]FR	AT5G03280.1	2	16S(79.9663)	1
1132402_1AA-1-W_S2-D1_1_8503.d	103449	205	219	AASFNIIPSS[79.9663]TGAAK	AT3G04120.1	2	10S(79.9663)	1
1132402_1AA-1-W_S2-D1_1_8503.d	216673	205	219	AAS[79.9663]FNIIPSSTGAAK	AT3G04120.1	2	3S(79.9663)	1
1132402_1AA-1-W_S2-D1_1_8503.d	26919.9	601	614	AAS[79.9663]NPNVAALIEQK	AT5G07940.1	2	3S(79.9663)	1
1132402_1AA-1-W_S2-D1_1_8503.d	33826.2	106	117	AATLLSLGS[79.9663]HQR	AT1G08720.1	2,3	9S(79.9663)	1
1132402_1AA-1-W_S2-D1_1_8503.d	20633.1	17	51	AAVAETQNDEVIEET[79.9663]TKTTQEESQQHEEEVVDEVK	AT5G10010.1	4	15T(79.9663)	1
1132402_1AA-1-W_S2-D1_1_8503.d	83412.3	58	72	ADFASAAIAT[79.9663]PPISK	AT1G01540.1	2	10T(79.9663)	1
1132402_1AA-1-W_S2-D1_1_8503.d	40134.9	61	75	ADNGIQSVMS[79.9663]FSSVK	AT5G16150.1	2	10S(79.9663)	1
1132402_1AA-1-W_S2-D1_1_8503.d	34060.9	559	574	ADVITVVVT[79.9663]DDDSVEK	AT3G21670.1	2	9T(79.9663)	1
1132402_1AA-1-W_S2-D1_1_8503.d	43946.7	796	817	AEALAALTSAFNSSPSSKS[79.9663]PPR	AT3G57410.1	2,3	19S(79.9663)	1
1132402_1AA-1-W_S2-D1_1_8503.d	44677.7	796	817	AEALAALTSAFNSS[79.9663]PSSKSPPR	AT3G57410.1	3	14S(79.9663)	1
1132402_1AA-1-W_S2-D1_1_8503.d	107997	796	818	AEALAALTSAFNS[79.9663]SPSSKSPPRR	AT3G57410.1	3	13S(79.9663)	1
1132402_1AA-1-W_S2-D1_1_8503.d	80503	133	169	AEDEEDAS[79.9663]DFEPEENGVEEDIDEGEDDENDNSGGAGK	AT1G47970.1	3	8S(79.9663)	1
1132402_1AA-1-W_S2-D1_1_8503.d	151128	102	114	AEGLGLT[79.9663]LSSLEK	AT1G74730.1	2	7T(79.9663)	1
1132402_1AA-1-W_S2-D1_1_8503.d	33723.9	1021	1038	AES[79.9663]EGEAEGMESHLIEDK	AT5G15020.1	2	3S(79.9663)	1
1132402_1AA-1-W_S2-D1_1_8503.d	127544	316	335	AET[79.9663]PGSGAGISSEHYAILEK	AT4G11560.1	2,3	3T(79.9663)	1
1132402_1AA-1-W_S2-D1_1_8503.d	52204.6	52	63	AFFDS[79.9663]ADWALGK	AT1G69510.1	2	5S(79.9663)	1
1132402_1AA-1-W_S2-D1_1_8503.d	68954.7	464	489	AFSPSIVSGSQWRPGS[79.9663]PFQSQNETVR	AT5G18230.1	3	16S(79.9663)	1
1132402_1AA-1-W_S2-D1_1_8503.d	70314.5	40	54	AFS[79.9663]FPTPLVHHPPAR	AT3G57070.1	3	3S(79.9663)	1
1132402_1AA-1-W_S2-D1_1_8503.d	72914.9	464	489	AFS[79.9663]PSIVSGSQWRPGSPFQSQNETVR	AT5G18230.1	3	3S(79.9663)	1
1132402_1AA-1-W_S2-D1_1_8503.d	46122.8	134	159	AGDST[79.9663]PEELANATQVQGDYMPIASVK	AT5G23900.1	2,3	5T(79.9663)	1
1132402_1AA-1-W_S2-D1_1_8503.d	580832	134	157	AGDS[79.9663]TPEELANATQVQGDYLPIVR	AT3G49010.1	2,3	4S(79.9663)	1
1132402_1AA-1-W_S2-D1_1_8503.d	128910	134	159	AGDS[79.9663]TPEELANATQVQGDYMPIASVK	AT5G23900.1	2,3	4S(79.9663)	1
1132402_1AA-1-W_S2-D1_1_8503.d	29471.1	134	159	AGDS[79.9663]TPEELANATQVQGDYM[15.9949]PIASVK	AT5G23900.1	2,3	20M(15.9949),4S(79.9663)	1
1132402_1AA-1-W_S2-D1_1_8503.d	91012.3	188	226	AGGPYGGQQQYWQQQNASRPSDNHVVTSLPPPKPPS[79.9663]PPR	AT3G24550.1	4,5	36S(79.9663)	1
1132402_1AA-1-W_S2-D1_1_8503.d	24151.9	196	229	AGIILLPS[79.9663]THQLDEEVTEEHSEEEMTEEEPTLLK	AT5G26760.1	3,4	8S(79.9663)	1
1132402_1AA-1-W_S2-D1_1_8503.d	92879.4	387	419	AGLLALDDENS[79.9663]EDLEEETHDEEDNTLSYSDLTR	AT1G78280.1	3	11S(79.9663)	1
1132402_1AA-1-W_S2-D1_1_8503.d	13467.9	387	420	AGLLALDDENS[79.9663]EDLEEETHDEEDNTLSYSDLTRK	AT1G78280.1	4	11S(79.9663)	1
1132402_1AA-1-W_S2-D1_1_8503.d	41441.5	26	46	AGSFRDS[79.9663]PEEEGPVELPEAAR	AT3G22380.1	2,3	7S(79.9663)	1
1132402_1AA-1-W_S2-D1_1_8503.d	450410	64	91	AHGTAVGLPSEDDMGNS[79.9663]EVGHNALGAGR	AT1G09780.1	3,4	17S(79.9663)	1
1132402_1AA-1-W_S2-D1_1_8503.d	42769.6	64	91	AHGTAVGLPSEDDM[15.9949]GNS[79.9663]EVGHNALGAGR	AT1G09780.1	3,4	14M(15.9949),17S(79.9663)	1
1132402_1AA-1-W_S2-D1_1_8503.d	390628	64	91	AHGTAVGLPS[79.9663]EDDMGNSEVGHNALGAGR	AT1G09780.1	3	10S(79.9663)	1
1132402_1AA-1-W_S2-D1_1_8503.d	41176.2	64	91	AHGTAVGLPS[79.9663]EDDM[15.9949]GNSEVGHNALGAGR	AT1G09780.1	3	10S(79.9663),14M(15.9949)	1
1132402_1AA-1-W_S2-D1_1_8503.d	125709	49	66	AHGTDPS[79.9663]PPMSPILGATR	AT3G23920.1	2,3	7S(79.9663)	1
1132402_1AA-1-W_S2-D1_1_8503.d	28031.5	383	401	AHPYYDFENVIDS[79.9663]DDEMDK	AT5G63870.1	2,3	13S(79.9663)	1
1132402_1AA-1-W_S2-D1_1_8503.d	55107.7	402	422	AIAIASGSGET[79.9663]EEEDDLEDLK	AT1G05350.1	2	11T(79.9663)	1
1132402_1AA-1-W_S2-D1_1_8503.d	411902	454	473	AIENSLENGHAWVPPS[79.9663]PAHR	AT2G20050.1	2,3,4	16S(79.9663)	1
1132402_1AA-1-W_S2-D1_1_8503.d	226973	454	474	AIENSLENGHAWVPPS[79.9663]PAHRK	AT2G20050.1	3,4	16S(79.9663)	1
1132402_1AA-1-W_S2-D1_1_8503.d	59169.1	132	162	AIGGSHVYEPVEEPTEPVSPS[79.9663]DVTLDLNPIK	AT4G00355.1	3	21S(79.9663)	1
1132402_1AA-1-W_S2-D1_1_8503.d	65013.6	132	162	AIGGSHVYEPVEEPTEPVS[79.9663]PSDVTLDLNPIK	AT4G00355.1	3	19S(79.9663)	1
1132402_1AA-1-W_S2-D1_1_8503.d	133450	117	126	AIS[79.9663]LPSMAVR	AT5G25590.1	2	3S(79.9663)	1
1132402_1AA-1-W_S2-D1_1_8503.d	129687	299	318	ALAY[79.9663]STVGTLDYM[15.9949]APEVLLK	AT5G09890.1	2	13M(15.9949),4Y(79.9663)	1
1132402_1AA-1-W_S2-D1_1_8503.d	44505.6	277	288	ALGSFGSFGS[79.9663]FR	AT5G60660.1	2	10S(79.9663)	1
1132402_1AA-1-W_S2-D1_1_8503.d	212676	63	78	ALLIEDGGGLQSAS[79.9663]PR	AT3G06550.1	2,3	14S(79.9663)	1
1132402_1AA-1-W_S2-D1_1_8503.d	42762.5	477	489	ALLNGPGNYS[79.9663]FNK	AT1G24764.1	2	10S(79.9663)	1
1132402_1AA-1-W_S2-D1_1_8503.d	6637.95	211	237	ALNDHHVLLEGTLLKPNM[15.9949]VT[79.9663]PGSDSPK	AT4G26530.1	4	18M(15.9949),20T(79.9663)	1
1132402_1AA-1-W_S2-D1_1_8503.d	66661.4	238	258	ALPSTSAVPALEAAPMT[79.9663]PSSR	AT1G24267.1	2	17T(79.9663)	1
1132402_1AA-1-W_S2-D1_1_8503.d	6232.2	211	237	ALSDHHVLLEGTLLKPNM[15.9949]VT[79.9663]PGSDSPK	AT3G52930.1	4	18M(15.9949),20T(79.9663)	1
1132402_1AA-1-W_S2-D1_1_8503.d	22848	211	237	ALSDHHVLLEGT[79.9663]LLKPNM[15.9949]VTPGSDSPK	AT3G52930.1	4	12T(79.9663),18M(15.9949)	1
1132402_1AA-1-W_S2-D1_1_8503.d	237941	348	361	ALS[79.9663]ESTNLHPFMTK	AT3G45780.1	2	3S(79.9663)	1
1132402_1AA-1-W_S2-D1_1_8503.d	49103	348	361	ALS[79.9663]ESTNLHPFM[15.9949]TK	AT3G45780.1	2	12M(15.9949),3S(79.9663)	1
1132402_1AA-1-W_S2-D1_1_8503.d	288267	212	225	ALT[79.9663]PVNLPVAAVAR	AT3G16830.1	2	3T(79.9663)	1
1132402_1AA-1-W_S2-D1_1_8503.d	66503.8	918	941	ALYGESINLYEPNDS[79.9663]TENVDDSTK	AT1G67230.1	2,3	15S(79.9663)	1
1132402_1AA-1-W_S2-D1_1_8503.d	57347.8	124	156	AMAEETVLPSLSSVATSQPVESSENGFTSES[79.9663]PK	AT5G46750.1	3,4	31S(79.9663)	1
1132402_1AA-1-W_S2-D1_1_8503.d	25530.9	430	442	AMQNLIENMS[79.9663]PGR	AT5G57090.1	2	10S(79.9663)	1
1132402_1AA-1-W_S2-D1_1_8503.d	120418	430	443	AMQNLIENMS[79.9663]PGRK	AT5G57090.1	2,3	10S(79.9663)	1
1132402_1AA-1-W_S2-D1_1_8503.d	19011.1	305	327	AMS[79.9663]LQMDSTSLENMESGTSTAPR	AT2G01180.1	2	3S(79.9663)	1
1132402_1AA-1-W_S2-D1_1_8503.d	25844	124	156	AM[15.9949]AEETVLPSLSSVATSQPVESSENGFTSES[79.9663]PK	AT5G46750.1	3	2M(15.9949),31S(79.9663)	1
1132402_1AA-1-W_S2-D1_1_8503.d	549330	172	194	ANGGFIMSAS[79.9663]HNPGGPEYDWGIK	AT5G51820.1	2,3	10S(79.9663)	1
1132402_1AA-1-W_S2-D1_1_8503.d	516352	172	194	ANGGFIMS[79.9663]ASHNPGGPEYDWGIK	AT5G51820.1	2,3	8S(79.9663)	1
1132402_1AA-1-W_S2-D1_1_8503.d	220634	172	194	ANGGFIM[15.9949]SAS[79.9663]HNPGGPEYDWGIK	AT5G51820.1	2,3	10S(79.9663),7M(15.9949)	1
1132402_1AA-1-W_S2-D1_1_8503.d	215524	172	194	ANGGFIM[15.9949]S[79.9663]ASHNPGGPEYDWGIK	AT5G51820.1	2,3	7M(15.9949),8S(79.9663)	1
1132402_1AA-1-W_S2-D1_1_8503.d	113851	120	143	ANSLQSSVPQLVHDAPS[79.9663]PAVSGSR	AT5G13020.1	3	17S(79.9663)	1
1132402_1AA-1-W_S2-D1_1_8503.d	52422.3	147	161	APAIS[79.9663]PTSLSALTPR	AT5G62865.1	2	5S(79.9663)	1
1132402_1AA-1-W_S2-D1_1_8503.d	113286	74	88	APDHADYVIS[79.9663]PSFGR	AT4G34860.1	2,3	10S(79.9663)	1
1132402_1AA-1-W_S2-D1_1_8503.d	34966.3	44	68	APPATLT[79.9663]SPKPPSSSDFSIPTIDLK	AT1G06620.1	3	7T(79.9663)	1
1132402_1AA-1-W_S2-D1_1_8503.d	93102	6	32	APPSPLNDAES[79.9663]LSERRSLEIFNPSSGK	AT5G58140.1	3,4	11S(79.9663)	1
1132402_1AA-1-W_S2-D1_1_8503.d	155456	6	20	APPS[79.9663]PLNDAESLSER	AT5G58140.1	2	4S(79.9663)	1
1132402_1AA-1-W_S2-D1_1_8503.d	243862	6	21	APPS[79.9663]PLNDAESLSERR	AT5G58140.1	2,3	4S(79.9663)	1
1132402_1AA-1-W_S2-D1_1_8503.d	41382.4	512	524	APS[79.9663]FSGPLNLPNR	AT4G10730.1	2	3S(79.9663)	1
1132402_1AA-1-W_S2-D1_1_8503.d	3014141	212	226	APS[79.9663]PVNNPLLGGIPK	AT1G15750.1	2	3S(79.9663)	1
1132402_1AA-1-W_S2-D1_1_8503.d	1080964	212	226	APS[79.9663]PVNNPLLGSLPK	AT1G80490.1	2	3S(79.9663)	1
1132402_1AA-1-W_S2-D1_1_8503.d	27739.9	935	955	AQETFQQQYMEYEPTGAT[79.9663]PTK	AT2G36200.1	2	18T(79.9663)	1
1132402_1AA-1-W_S2-D1_1_8503.d	17729.4	61	76	AQIS[79.9663]EPELAAEHEEVK	AT1G20440.1	2,3	4S(79.9663)	1
1132402_1AA-1-W_S2-D1_1_8503.d	122785	352	378	AQNTPEPASAPANMLSFGGVGGPGS[79.9663]PR	AT4G17950.1	2,3	25S(79.9663)	1
1132402_1AA-1-W_S2-D1_1_8503.d	189869	414	426	AQPS[79.9663]VESLEVLSK	AT5G03630.1	2	4S(79.9663)	1
1132402_1AA-1-W_S2-D1_1_8503.d	39460.6	288	302	AQS[79.9663]PLQGSTVVPSLR	AT3G52240.1	2	3S(79.9663)	1
1132402_1AA-1-W_S2-D1_1_8503.d	85698.3	67	94	ARPQFPQS[79.9663]PQQPPQPIQTLPPPIQQQLK	AT1G79350.1	3	8S(79.9663)	1
1132402_1AA-1-W_S2-D1_1_8503.d	94583.2	413	425	ARPS[79.9663]AESLDELVK	AT3G52880.1	2	4S(79.9663)	1
1132402_1AA-1-W_S2-D1_1_8503.d	246257	390	404	ARVS[79.9663]LEGLNPAPAYK	AT3G05090.1	2,3	4S(79.9663)	1
1132402_1AA-1-W_S2-D1_1_8503.d	36303.8	1265	1278	ASEDELHLES[79.9663]DMDK	AT5G47690.3	2,3	10S(79.9663)	1
1132402_1AA-1-W_S2-D1_1_8503.d	86931.2	232	251	ASGSPPVPVMHS[79.9663]PPRPVTVK	AT1G77180.1	3	12S(79.9663)	1
1132402_1AA-1-W_S2-D1_1_8503.d	34201.2	1165	1177	ASLTRFDS[79.9663]IGSTR	AT1G21630.1	2,3	8S(79.9663)	1
1132402_1AA-1-W_S2-D1_1_8503.d	39020.3	62	78	ASS[79.9663]GSADRDVILADLEK	AT2G45820.1	3	3S(79.9663)	1
1132402_1AA-1-W_S2-D1_1_8503.d	33925.8	172	207	ASTDPNLFGWPVVEHGGPMQSPGGS[79.9663]VLWNGISTGAR	AT1G30440.1	3	25S(79.9663)	1
1132402_1AA-1-W_S2-D1_1_8503.d	12518.1	56	79	AS[79.9663]GESSDSSTDLDVVSTIQNVWDK	AT1G52220.1	2,3	2S(79.9663)	1
1132402_1AA-1-W_S2-D1_1_8503.d	42162.9	63	81	AS[79.9663]SEETSSIDTNELITDLK	AT4G01150.1	2,3	2S(79.9663)	1
1132402_1AA-1-W_S2-D1_1_8503.d	81148.5	410	430	AS[79.9663]VNSPTASQMDELDDFSIGR	AT4G12780.1	2,3	2S(79.9663)	1
1132402_1AA-1-W_S2-D1_1_8503.d	32875.1	410	430	AS[79.9663]VNSPTASQM[15.9949]DELDDFSIGR	AT4G12780.1	2,3	11M(15.9949),2S(79.9663)	1
1132402_1AA-1-W_S2-D1_1_8503.d	30891.5	157	177	ATDILQGS[79.9663]PVESGPTTPLPDK	AT1G20670.1	2	8S(79.9663)	1
1132402_1AA-1-W_S2-D1_1_8503.d	5549407	114	136	ATGAFILTAS[79.9663]HNPGGPTEDFGIK	AT1G23190.1	2,3	10S(79.9663)	1
1132402_1AA-1-W_S2-D1_1_8503.d	1.23111e+06	114	136	ATGAFILT[79.9663]ASHNPGGPTEDFGIK	AT1G23190.1	2,3	8T(79.9663)	1
1132402_1AA-1-W_S2-D1_1_8503.d	106609	230	248	ATLWYPSSQQSSAANS[79.9663]PPR	AT1G16520.1	2	16S(79.9663)	1
1132402_1AA-1-W_S2-D1_1_8503.d	4173.4	2	11	ATQT[79.9663]VEDSSR	ATCG00710.1	2	4T(79.9663)	1
1132402_1AA-1-W_S2-D1_1_8503.d	45455.8	64	88	ATTEVGEAPATT[79.9663]TEAETTELPEIVK	AT2G46820.1	2	12T(79.9663)	1
1132402_1AA-1-W_S2-D1_1_8503.d	46704.7	64	88	ATTEVGEAPAT[79.9663]TTEAETTELPEIVK	AT2G46820.1	2,3	11T(79.9663)	1
1132402_1AA-1-W_S2-D1_1_8503.d	72627.7	841	861	ATTLTTAS[79.9663]VDDAAVIDDLIAK	AT2G30110.1	2	8S(79.9663)	1
1132402_1AA-1-W_S2-D1_1_8503.d	12216.8	114	136	AT[79.9663]GAFILTASHNPGGPTEDFGIK	AT1G23190.1	2	2T(79.9663)	1
1132402_1AA-1-W_S2-D1_1_8503.d	2.2428e+06	64	88	AT[79.9663]TEVGEAPATTTEAETTELPEIVK	AT2G46820.1	2,3	2T(79.9663)	1
1132402_1AA-1-W_S2-D1_1_8503.d	100170	150	169	AVDAGMLDYDS[79.9663]DDNPIVVDK	AT2G47330.1	2	11S(79.9663)	1
1132402_1AA-1-W_S2-D1_1_8503.d	12882.9	150	170	AVDAGMLDYDS[79.9663]DDNPIVVDKR	AT2G47330.1	2,3	11S(79.9663)	1
1132402_1AA-1-W_S2-D1_1_8503.d	33633.9	150	169	AVDAGM[15.9949]LDYDS[79.9663]DDNPIVVDK	AT2G47330.1	2	11S(79.9663),6M(15.9949)	1
1132402_1AA-1-W_S2-D1_1_8503.d	56008.5	341	356	AVDEMS[79.9663]DGEPLVSFLK	AT5G10950.1	2	6S(79.9663)	1
1132402_1AA-1-W_S2-D1_1_8503.d	42677.6	341	356	AVDEM[15.9949]S[79.9663]DGEPLVSFLK	AT5G10950.1	2	5M(15.9949),6S(79.9663)	1
1132402_1AA-1-W_S2-D1_1_8503.d	322051	215	230	AVDSLPLPRPS[79.9663]SSEVR	AT3G07660.1	2,3	11S(79.9663)	1
1132402_1AA-1-W_S2-D1_1_8503.d	161127	215	237	AVDSLPLPRPS[79.9663]SSEVRFTSSNPK	AT3G07660.1	3	11S(79.9663)	1
1132402_1AA-1-W_S2-D1_1_8503.d	38843.2	17	37	AVNLSPAASEVLGSGRVT[79.9663]MRK	AT1G29910.1	3	18T(79.9663)	1
1132402_1AA-1-W_S2-D1_1_8503.d	62382.9	759	767	AVS[79.9663]PFHLPR	AT3G44730.1	2	3S(79.9663)	1
1132402_1AA-1-W_S2-D1_1_8503.d	37908.9	224	234	AVS[79.9663]PHRFPLLR	AT5G24310.1	3	3S(79.9663)	1
1132402_1AA-1-W_S2-D1_1_8503.d	113232	67	102	AWADIDS[79.9663]DDEDDDYYATTAPPQSLWSTSEASHSDAK	AT4G32610.1	3	7S(79.9663)	1
1132402_1AA-1-W_S2-D1_1_8503.d	50029.2	53	64	AYFDS[79.9663]ADWALGK	AT5G64130.1	2	5S(79.9663)	1
1132402_1AA-1-W_S2-D1_1_8503.d	569604	276	289	AYGSVRS[79.9663]QLHELHA	AT2G39010.1	2,3	7S(79.9663)	1
1132402_1AA-1-W_S2-D1_1_8503.d	51441.4	99	121	DAAADEEDDDDVDLFGEET[79.9663]EEEK	AT1G30230.1	2	19T(79.9663)	1
1132402_1AA-1-W_S2-D1_1_8503.d	121681	58	94	DAVAGAPINVTGSASGSNSATIPSMFPAGSAPPLS[79.9663]PR	AT5G28850.2	3	35S(79.9663)	1
1132402_1AA-1-W_S2-D1_1_8503.d	72911.6	58	94	DAVAGAPINVTGSASGSNSATIPSM[15.9949]FPAGSAPPLS[79.9663]PR	AT5G28850.2	3	25M(15.9949),35S(79.9663)	1
1132402_1AA-1-W_S2-D1_1_8503.d	132417	89	120	DDASEPLPVYQQAVNGISQISFGEEENLS[79.9663]PKK	AT1G78150.1	3	29S(79.9663)	1
1132402_1AA-1-W_S2-D1_1_8503.d	123730	89	120	DDASEPLPVYQQAVNGIS[79.9663]QISFGEEENLSPKK	AT1G78150.1	3	18S(79.9663)	1
1132402_1AA-1-W_S2-D1_1_8503.d	52103.2	1185	1202	DDEILS[79.9663]PAHLTGESSSDK	AT4G28080.1	2,3	6S(79.9663)	1
1132402_1AA-1-W_S2-D1_1_8503.d	47968.8	146	169	DDFDSGLLS[79.9663]DEDLQDDDLEASASK	AT1G69070.1	2	9S(79.9663)	1
1132402_1AA-1-W_S2-D1_1_8503.d	1385.2	107	129	DDIEVVAVNDPFIDAKY[79.9663]MAYM[15.9949]FK	AT1G16300.1	3	17Y(79.9663),21M(15.9949)	1
1132402_1AA-1-W_S2-D1_1_8503.d	30699.5	2827	2841	DDKTS[79.9663]PDSIVMVEAK	AT5G40450.1	2,3	5S(79.9663)	1
1132402_1AA-1-W_S2-D1_1_8503.d	82837.2	179	210	DDLVDKY[79.9663]SLQEDQHQPQHEDYEDEVAIEETPR	AT5G43960.1	4	7Y(79.9663)	1
1132402_1AA-1-W_S2-D1_1_8503.d	25303.2	234	252	DDVTS[79.9663]PGGTTIAGVHELEK	AT5G14800.1	2,3	5S(79.9663)	1
1132402_1AA-1-W_S2-D1_1_8503.d	30199.1	171	199	DEEMDDVEVKPPS[79.9663]PMPYDDYDKPPVVFVR	AT5G56910.1	3,4	13S(79.9663)	1
1132402_1AA-1-W_S2-D1_1_8503.d	35449.6	171	199	DEEM[15.9949]DDVEVKPPS[79.9663]PM[15.9949]PYDDYDKPPVVFVR	AT5G56910.1	3,4	13S(79.9663),15M(15.9949),4M(15.9949)	1
1132402_1AA-1-W_S2-D1_1_8503.d	15748.4	744	761	DEIEDELS[79.9663]DDEFDFDNIK	AT5G20320.1	2	8S(79.9663)	1
1132402_1AA-1-W_S2-D1_1_8503.d	481466	77	101	DELGFEIERPPS[79.9663]PPMHLAAGLGIDK	AT1G04530.1	3	12S(79.9663)	1
1132402_1AA-1-W_S2-D1_1_8503.d	668630	77	101	DELGFEIERPPS[79.9663]PPM[15.9949]HLAAGLGIDK	AT1G04530.1	3,4	12S(79.9663),15M(15.9949)	1
1132402_1AA-1-W_S2-D1_1_8503.d	29495.4	97	113	DEPAEES[79.9663]DGDLGFGLFD	AT5G47700.1	2	7S(79.9663)	1
1132402_1AA-1-W_S2-D1_1_8503.d	36533.6	533	555	DEPPTQVQT[79.9663]WSGPLGHPITGVSR	AT1G54610.1	2,3	9T(79.9663)	1
1132402_1AA-1-W_S2-D1_1_8503.d	112661	928	951	DFGGAAFSRFDS[79.9663]INSSRDVTGAEK	AT1G20760.1	3,4	12S(79.9663)	1
1132402_1AA-1-W_S2-D1_1_8503.d	33702.8	963	979	DFGGPSLSRFDS[79.9663]MNSTK	AT1G20760.1	3	12S(79.9663)	1
1132402_1AA-1-W_S2-D1_1_8503.d	34115.8	121	139	DFSTDTDSEIGSPLS[79.9663]PQLR	AT1G20770.1	2	15S(79.9663)	1
1132402_1AA-1-W_S2-D1_1_8503.d	218683	277	298	DFVVAHNLS[79.9663]GALQSDGRPVAPR	AT3G23310.1	2,3	9S(79.9663)	1
1132402_1AA-1-W_S2-D1_1_8503.d	45212.2	23	45	DGEAT[79.9663]TPPKTDIESQILAAMQSR	AT4G08310.1	2,3	5T(79.9663)	1
1132402_1AA-1-W_S2-D1_1_8503.d	51258.9	370	381	DGELGELS[79.9663]PDIR	AT3G26935.1	2	8S(79.9663)	1
1132402_1AA-1-W_S2-D1_1_8503.d	60816.5	114	126	DGERRS[79.9663]PLPLVYR	AT5G08450.1	3	6S(79.9663)	1
1132402_1AA-1-W_S2-D1_1_8503.d	25481.8	680	694	DGEVS[79.9663]DVEEDEYEAK	AT5G27640.1	2	5S(79.9663)	1
1132402_1AA-1-W_S2-D1_1_8503.d	45379.2	308	357	DGGETPQVTAPGAAS[79.9663]PPPPQVAAPEAASPPTGTNTANTTATFVNESPSQK	AT2G43160.1	3,4,5	15S(79.9663)	1
1132402_1AA-1-W_S2-D1_1_8503.d	368688	352	373	DHQETQALDET[79.9663]DLEELEDMGEK	AT4G27585.1	2,3	11T(79.9663)	1
1132402_1AA-1-W_S2-D1_1_8503.d	149761	352	373	DHQETQALDET[79.9663]DLEELEDM[15.9949]GEK	AT4G27585.1	2,3	11T(79.9663),19M(15.9949)	1
1132402_1AA-1-W_S2-D1_1_8503.d	42415.8	236	269	DIDFHAPVSTNTHNVEALPLPAPTPS[79.9663]LSPPPPPK	AT1G73150.1	3,4	26S(79.9663)	1
1132402_1AA-1-W_S2-D1_1_8503.d	46198.3	432	448	DIITDAINEMS[79.9663]DDDDEK	AT3G48710.1	2	11S(79.9663)	1
1132402_1AA-1-W_S2-D1_1_8503.d	26567.3	694	713	DILTGSQEAAGS[79.9663]PLVAGDER	AT3G48050.1	2	12S(79.9663)	1
1132402_1AA-1-W_S2-D1_1_8503.d	211156	28	46	DIQGSDNAIPLS[79.9663]PQWLLSK	AT5G42950.1	2	12S(79.9663)	1
1132402_1AA-1-W_S2-D1_1_8503.d	142380	489	514	DIVPETGAPVSTS[79.9663]PAVVIAANVGQAK	AT3G25840.1	2,3	13S(79.9663)	1
1132402_1AA-1-W_S2-D1_1_8503.d	14498.3	429	459	DLES[79.9663]PTVSTAHTGAAGGGAASGVTHLGVVGR	AT4G37210.1	3,4	4S(79.9663)	1
1132402_1AA-1-W_S2-D1_1_8503.d	39129.1	206	235	DLRPDDMVLDDIIPEEDPQY[79.9663]ESEAEHVEAR	AT5G61150.1	3,4	20Y(79.9663)	1
1132402_1AA-1-W_S2-D1_1_8503.d	150460	206	235	DLRPDDM[15.9949]VLDDIIPEEDPQY[79.9663]ESEAEHVEAR	AT5G61150.1	3,4	20Y(79.9663),7M(15.9949)	1
1132402_1AA-1-W_S2-D1_1_8503.d	28993.6	389	403	DMIPHPTSGSTLS[79.9663]MR	AT1G20840.1	2,3	13S(79.9663)	1
1132402_1AA-1-W_S2-D1_1_8503.d	67278.2	389	404	DMIPHPTSGSTLS[79.9663]MRR	AT1G20840.1	3	13S(79.9663)	1
1132402_1AA-1-W_S2-D1_1_8503.d	44861	389	403	DMIPHPT[79.9663]SGSTLSMR	AT1G20840.1	2	7T(79.9663)	1
1132402_1AA-1-W_S2-D1_1_8503.d	31935.5	6	26	DMSTVQNAT[79.9663]PFNGVAPSTTVR	AT3G44310.1	2	9T(79.9663)	1
1132402_1AA-1-W_S2-D1_1_8503.d	32311.4	6	26	DMS[79.9663]TVQNATPFNGVAPSTTVR	AT3G44310.1	2	3S(79.9663)	1
1132402_1AA-1-W_S2-D1_1_8503.d	37821.6	292	328	DNADMTSDLTGTIESADSAIPNS[79.9663]PTEDAAPGNIQDLK	AT3G54760.2	3	23S(79.9663)	1
1132402_1AA-1-W_S2-D1_1_8503.d	27269.4	292	328	DNADM[15.9949]TSDLTGTIESADSAIPNS[79.9663]PTEDAAPGNIQDLK	AT3G54760.2	3	23S(79.9663),5M(15.9949)	1
1132402_1AA-1-W_S2-D1_1_8503.d	190171	229	248	DNLTLWTSDIS[79.9663]EEGGDDAHK	AT2G42590.1	2,3	11S(79.9663)	1
1132402_1AA-1-W_S2-D1_1_8503.d	84434.9	235	253	DNLTLWTSDMQDES[79.9663]PEEIK	AT1G35160.1	2	14S(79.9663)	1
1132402_1AA-1-W_S2-D1_1_8503.d	94069.1	228	246	DNLTLWTSDMT[79.9663]DEAGDEIK	AT5G38480.1	2	11T(79.9663)	1
1132402_1AA-1-W_S2-D1_1_8503.d	37880.7	235	253	DNLTLWTSDM[15.9949]QDES[79.9663]PEEIK	AT1G35160.1	2	10M(15.9949),14S(79.9663)	1
1132402_1AA-1-W_S2-D1_1_8503.d	30402.3	228	246	DNLTLWTSDM[15.9949]T[79.9663]DEAGDEIK	AT5G38480.1	2	10M(15.9949),11T(79.9663)	1
1132402_1AA-1-W_S2-D1_1_8503.d	128453	207	240	DNLYEQKPEEPVPVIPAAS[79.9663]PTNDTSAAGSSFASR	AT5G46750.1	3	19S(79.9663)	1
1132402_1AA-1-W_S2-D1_1_8503.d	38867.1	889	916	DNNFDSFSRFDS[79.9663]FNTSEAGAGFSSQPER	AT1G20760.1	3	12S(79.9663)	1
1132402_1AA-1-W_S2-D1_1_8503.d	137664	9	29	DNNTPSQSIIS[79.9663]SSTSTMQNLK	AT1G20200.1	2,3	11S(79.9663)	1
1132402_1AA-1-W_S2-D1_1_8503.d	24495.4	9	29	DNNTPSQS[79.9663]IISSSTSTMQNLK	AT1G20200.1	2,3	8S(79.9663)	1
1132402_1AA-1-W_S2-D1_1_8503.d	265794	9	29	DNNTPS[79.9663]QSIISSSTSTMQNLK	AT1G20200.1	2,3	6S(79.9663)	1
1132402_1AA-1-W_S2-D1_1_8503.d	107503	9	29	DNNT[79.9663]PSQSIISSSTSTMQNLK	AT1G20200.1	2	4T(79.9663)	1
1132402_1AA-1-W_S2-D1_1_8503.d	71609.2	9	29	DNQTPTQSVVS[79.9663]APTSTLQNLK	AT1G75990.1	2	11S(79.9663)	1
1132402_1AA-1-W_S2-D1_1_8503.d	131684	9	29	DNQT[79.9663]PTQSVVSAPTSTLQNLK	AT1G75990.1	2	4T(79.9663)	1
1132402_1AA-1-W_S2-D1_1_8503.d	27636.5	321	343	DPLIAAENGSGVLS[79.9663]DGGGGVQQK	AT1G06890.1	2,3	14S(79.9663)	1
1132402_1AA-1-W_S2-D1_1_8503.d	64563.9	49	83	DPS[79.9663]RASLGNEEELIKPPESATSTAELTTVQSENQR	AT5G09960.1	4	3S(79.9663)	1
1132402_1AA-1-W_S2-D1_1_8503.d	56433.8	474	492	DRRNS[79.9663]LDIPVVSPEPNVPR	AT2G30880.1	3	5S(79.9663)	1
1132402_1AA-1-W_S2-D1_1_8503.d	101050	45	76	DSDGNLSSPGSQGNEEFGTRDPS[79.9663]PPPLSSLGK	AT2G34310.1	3	23S(79.9663)	1
1132402_1AA-1-W_S2-D1_1_8503.d	76042.2	116	133	DSEIEETEEFDTES[79.9663]PLPK	AT5G55210.1	2	14S(79.9663)	1
1132402_1AA-1-W_S2-D1_1_8503.d	80977.6	722	742	DSNVTPDDDVS[79.9663]GMRSPSAFFK	AT3G13300.1	2,3	11S(79.9663)	1
1132402_1AA-1-W_S2-D1_1_8503.d	32718.7	386	406	DSSVLVSVSS[79.9663]PMREYEWAEAR	AT3G22520.1	3	10S(79.9663)	1
1132402_1AA-1-W_S2-D1_1_8503.d	101296	303	316	DS[79.9663]KPSYFINDIYEK	AT1G12190.1	2	2S(79.9663)	1
1132402_1AA-1-W_S2-D1_1_8503.d	34610.4	459	469	DTNFIGFT[79.9663]FKK	AT5G09890.1	2	8T(79.9663)	1
1132402_1AA-1-W_S2-D1_1_8503.d	28419.2	320	341	DTNPSAVIQAATLHHLLSSPS[79.9663]K	AT5G11960.1	3	21S(79.9663)	1
1132402_1AA-1-W_S2-D1_1_8503.d	63569.2	320	341	DTNPSAVIQAATLHHLLS[79.9663]SPSK	AT5G11960.1	2,3	18S(79.9663)	1
1132402_1AA-1-W_S2-D1_1_8503.d	39456.8	710	730	DTNVTPDDDVS[79.9663]GIRSPSAFFK	AT3G13290.1	2,3	11S(79.9663)	1
1132402_1AA-1-W_S2-D1_1_8503.d	45001.1	408	432	DTVELVEESQSESEEGS[79.9663]DDEEEEAR	AT2G28800.1	2,3	17S(79.9663)	1
1132402_1AA-1-W_S2-D1_1_8503.d	34142.1	408	443	DTVELVEESQSES[79.9663]EEGSDDEEEEAREGALASSTTSK	AT2G28800.1	3	13S(79.9663)	1
1132402_1AA-1-W_S2-D1_1_8503.d	28481.5	408	443	DTVELVEESQS[79.9663]ESEEGSDDEEEEAREGALASSTTSK	AT2G28800.1	3	11S(79.9663)	1
1132402_1AA-1-W_S2-D1_1_8503.d	17855	408	432	DTVELVEESQS[79.9663]ESEEGS[79.9663]DDEEEEAR	AT2G28800.1	2	11S(79.9663),17S(79.9663)	1
1132402_1AA-1-W_S2-D1_1_8503.d	49885.4	95	117	DVDMLLDGVQEDTEEIVTT[79.9663]PTNK	AT1G67630.1	2	19T(79.9663)	1
1132402_1AA-1-W_S2-D1_1_8503.d	18855.4	95	117	DVDMLLDGVQEDTEEIVT[79.9663]TPTNK	AT1G67630.1	2	18T(79.9663)	1
1132402_1AA-1-W_S2-D1_1_8503.d	25397.9	95	117	DVDM[15.9949]LLDGVQEDTEEIVTT[79.9663]PTNK	AT1G67630.1	2,3	19T(79.9663),4M(15.9949)	1
1132402_1AA-1-W_S2-D1_1_8503.d	23593.9	15	37	DVEAGTS[79.9663]SFTEYEDSPFDIASTK	AT4G29900.1	2	7S(79.9663)	1
1132402_1AA-1-W_S2-D1_1_8503.d	76240.4	185	211	DVIGS[79.9663]DDEGVPGIDHNAYLDAAAPGIK	AT5G16270.1	2,3	5S(79.9663)	1
1132402_1AA-1-W_S2-D1_1_8503.d	568880	103	145	DVPAEEIES[79.9663]EEDTLDDGDDDDVEEDHEQGTETQVHPEAEPEVK	AT4G32610.1	3,4	9S(79.9663)	1
1132402_1AA-1-W_S2-D1_1_8503.d	3550.79	80	119	DVPESIAM[15.9949]DYIGGYAVALDM[15.9949]TARELQASAKAS[79.9663]GLPWTVAK	AT4G15940.1	5	20M(15.9949),32S(79.9663),8M(15.9949)	1
1132402_1AA-1-W_S2-D1_1_8503.d	45522.5	358	373	DVSSNTVQTFTVVT[79.9663]PK	AT1G53500.1	2	14T(79.9663)	1
1132402_1AA-1-W_S2-D1_1_8503.d	47594.6	372	382	DVVLSSSS[79.9663]FLR	AT1G72710.1	2	8S(79.9663)	1
1132402_1AA-1-W_S2-D1_1_8503.d	110917	865	888	DYGIGEREAQWAQAQRT[79.9663]LHGLQPK	AT2G18960.1	4	17T(79.9663)	1
1132402_1AA-1-W_S2-D1_1_8503.d	87778.4	117	149	EAAYSMQQSLSETSLDSVHHPESGY[79.9663]SPVHSPQK	AT2G45540.1	4	25Y(79.9663)	1
1132402_1AA-1-W_S2-D1_1_8503.d	93744.4	117	149	EAAYSMQQSLSETSLDSVHHPES[79.9663]GYSPVHSPQK	AT2G45540.1	4	23S(79.9663)	1
1132402_1AA-1-W_S2-D1_1_8503.d	98922.7	117	149	EAAYSMQQSLSETSLDS[79.9663]VHHPESGYSPVHSPQK	AT2G45540.1	4	17S(79.9663)	1
1132402_1AA-1-W_S2-D1_1_8503.d	96794.7	117	149	EAAYSMQQSLS[79.9663]ETSLDSVHHPESGYSPVHSPQK	AT2G45540.1	4	11S(79.9663)	1
1132402_1AA-1-W_S2-D1_1_8503.d	25252.6	1578	1595	EAEENAETS[79.9663]DNETLGAWK	AT5G47690.3	2	9S(79.9663)	1
1132402_1AA-1-W_S2-D1_1_8503.d	60558.5	501	516	EAIPSVTPS[79.9663]TPLTALR	AT5G12150.1	2	9S(79.9663)	1
1132402_1AA-1-W_S2-D1_1_8503.d	145297	873	898	EAQWAHAQRT[79.9663]LHGLQNTETANVVPER	AT5G57350.1	3,4	10T(79.9663)	1
1132402_1AA-1-W_S2-D1_1_8503.d	851201	872	888	EAQWALAQRT[79.9663]LHGLQPK	AT4G30190.1	2,3	10T(79.9663)	1
1132402_1AA-1-W_S2-D1_1_8503.d	1.04921e+06	872	888	EAQWAQAQRT[79.9663]LHGLQPK	AT2G18960.1	2,3	10T(79.9663)	1
1132402_1AA-1-W_S2-D1_1_8503.d	47499.6	154	167	EDIFFPSLS[79.9663]PNLQK	AT1G06460.1	2	9S(79.9663)	1
1132402_1AA-1-W_S2-D1_1_8503.d	39741.2	219	235	EDLSELYREDLS[79.9663]DVETS	AT1G25260.1	2	12S(79.9663)	1
1132402_1AA-1-W_S2-D1_1_8503.d	106497	127	146	EDNES[79.9663]DGDKDDEPVISFTGK	AT1G76810.1	2,3	5S(79.9663)	1
1132402_1AA-1-W_S2-D1_1_8503.d	39538.8	96	141	EDSTTPEATPKPEVVSGETIGVDDVSSLS[79.9663]PKPEAVSDGVGVVEENK	AT4G02510.1	4	29S(79.9663)	1
1132402_1AA-1-W_S2-D1_1_8503.d	43943.7	96	141	EDSTTPEATPKPEVVSGETIGVDDVSS[79.9663]LSPKPEAVSDGVGVVEENK	AT4G02510.1	4	27S(79.9663)	1
1132402_1AA-1-W_S2-D1_1_8503.d	29024.3	96	141	EDSTTPEATPKPEVVSGETIGVDDVS[79.9663]SLSPKPEAVSDGVGVVEENK	AT4G02510.1	4	26S(79.9663)	1
1132402_1AA-1-W_S2-D1_1_8503.d	47035.9	264	282	EEGDTAVAT[79.9663]PYTAAVLEYR	AT4G30210.1	2	9T(79.9663)	1
1132402_1AA-1-W_S2-D1_1_8503.d	17373	958	976	EEGELS[79.9663]PNGDFEDNFGVYK	AT3G01320.1	2	6S(79.9663)	1
1132402_1AA-1-W_S2-D1_1_8503.d	44239.9	934	954	EEGELS[79.9663]PVGDSEDNFVVYEDR	AT5G15020.1	2	6S(79.9663)	1
1132402_1AA-1-W_S2-D1_1_8503.d	28332.1	242	259	EENDEDS[79.9663]IVEDVEDVTEK	AT4G28200.1	2	7S(79.9663)	1
1132402_1AA-1-W_S2-D1_1_8503.d	79982.7	869	888	EEREAQWALAQRT[79.9663]LHGLQPK	AT4G30190.1	3,4	13T(79.9663)	1
1132402_1AA-1-W_S2-D1_1_8503.d	18920.6	103	115	EES[79.9663]DDDMGFSLFE	AT2G27710.1	2	3S(79.9663)	1
1132402_1AA-1-W_S2-D1_1_8503.d	97089.4	103	115	EES[79.9663]DDDM[15.9949]GFSLFE	AT2G27710.1	2	3S(79.9663),7M(15.9949)	1
1132402_1AA-1-W_S2-D1_1_8503.d	294007	303	320	EES[79.9663]DEEDYGGDFGLFDEE	AT3G09200.1	2	3S(79.9663)	1
1132402_1AA-1-W_S2-D1_1_8503.d	40883.7	561	574	EEWT[79.9663]GEVFDVELIK	AT3G08680.1	2	4T(79.9663)	1
1132402_1AA-1-W_S2-D1_1_8503.d	34931.4	40	55	EFLTSS[79.9663]DEEEESVSIR	AT1G36310.1	2	6S(79.9663)	1
1132402_1AA-1-W_S2-D1_1_8503.d	99314.6	368	396	EGAS[79.9663]PSRPASALGASSPGISGNGYGLDAR	AT2G23140.1	3	4S(79.9663)	1
1132402_1AA-1-W_S2-D1_1_8503.d	29325.4	436	469	EGDEDNHIEGS[79.9663]MEMGEDEPIEDVEEEETEEDTEK	AT3G58110.1	3	11S(79.9663)	1
1132402_1AA-1-W_S2-D1_1_8503.d	71519.4	363	385	EGEEANTELES[79.9663]DDEDGLIYNPLK	AT5G06160.1	2,3	11S(79.9663)	1
1132402_1AA-1-W_S2-D1_1_8503.d	45132.9	160	174	EGEPSIAPSLT[79.9663]LTGR	AT4G12800.1	2	11T(79.9663)	1
1132402_1AA-1-W_S2-D1_1_8503.d	135866	32	53	EGIES[79.9663]DEEIRRVPEFGGEAVGK	AT5G11260.1	3,4	5S(79.9663)	1
1132402_1AA-1-W_S2-D1_1_8503.d	12407.3	313	335	EGSVQEDETLIVGGQAVAVVY[79.9663]FR	AT5G27380.1	3	21Y(79.9663)	1
1132402_1AA-1-W_S2-D1_1_8503.d	39001.2	462	479	EGTVLPVPIS[79.9663]PEPVSSVR	AT2G42160.1	2	10S(79.9663)	1
1132402_1AA-1-W_S2-D1_1_8503.d	65110.4	203	218	EGVIQHST[79.9663]INNLGIGR	AT3G11630.1	2,3	8T(79.9663)	1
1132402_1AA-1-W_S2-D1_1_8503.d	33604.5	203	218	EGVIQHS[79.9663]TINNLGIGR	AT3G11630.1	2,3	7S(79.9663)	1
1132402_1AA-1-W_S2-D1_1_8503.d	457898	56	76	EGYSQSQSRPVYGLSPT[79.9663]LNHR	AT1G64370.1	3,4	17T(79.9663)	1
1132402_1AA-1-W_S2-D1_1_8503.d	150936	124	137	EHLNDPLKT[79.9663]PLNWK	AT5G22050.1	2,3	9T(79.9663)	1
1132402_1AA-1-W_S2-D1_1_8503.d	20330.1	129	142	EHNHPLLPLS[79.9663]PNVR	AT3G07500.1	3	10S(79.9663)	1
1132402_1AA-1-W_S2-D1_1_8503.d	53706.8	77	90	EHNLVFRPPT[79.9663]PTDR	AT3G59690.1	3	10T(79.9663)	1
1132402_1AA-1-W_S2-D1_1_8503.d	38649.8	573	599	EHS[79.9663]TTRVNEYSVSSVSSDSMVPDQALK	AT2G35050.1	3	3S(79.9663)	1
1132402_1AA-1-W_S2-D1_1_8503.d	78552.6	228	259	EIAGDGSTGAEPMDIVMT[79.9663]PTSQTSHIPNSDVR	AT5G67320.1	3	18T(79.9663)	1
1132402_1AA-1-W_S2-D1_1_8503.d	548845	164	187	EIDEHLLAEEEEVKT[79.9663]PETPSLVGK	AT1G70830.1	3,4	15T(79.9663)	1
1132402_1AA-1-W_S2-D1_1_8503.d	35536	900	921	EIENIMQLAGLNPNSDS[79.9663]ATSSR	AT5G49760.1	2,3	17S(79.9663)	1
1132402_1AA-1-W_S2-D1_1_8503.d	227721	73	95	EILQSES[79.9663]FKEEGYLASELQEAEK	AT1G22530.1	2,3	7S(79.9663)	1
1132402_1AA-1-W_S2-D1_1_8503.d	30603.2	593	613	EILVRNS[79.9663]PDPPDSAVTLDSYR	AT2G32910.1	2,3	7S(79.9663)	1
1132402_1AA-1-W_S2-D1_1_8503.d	43948.3	404	426	EIQTPNPMLTPSMTPGGAGLT[79.9663]PR	AT1G09770.1	2	21T(79.9663)	1
1132402_1AA-1-W_S2-D1_1_8503.d	29784.8	217	227	EIS[79.9663]DDEEEEEK	AT5G56030.1	2	3S(79.9663)	1
1132402_1AA-1-W_S2-D1_1_8503.d	32304	464	474	EITFNFPT[79.9663]IDK	ATCG00490.1	2	8T(79.9663)	1
1132402_1AA-1-W_S2-D1_1_8503.d	33693.4	464	474	EIT[79.9663]FNFPTIDK	ATCG00490.1	2	3T(79.9663)	1
1132402_1AA-1-W_S2-D1_1_8503.d	32751.5	250	280	ELALLNSNNLREESPGPSGGGSVS[79.9663]PFNSSGK	AT2G38610.1	3	24S(79.9663)	1
1132402_1AA-1-W_S2-D1_1_8503.d	48000.5	250	280	ELALLNSNNLREES[79.9663]PGPSGGGSVSPFNSSGK	AT2G38610.1	3	14S(79.9663)	1
1132402_1AA-1-W_S2-D1_1_8503.d	65403.6	23	40	ELASDNSIPLS[79.9663]PQWLYTK	AT1G27430.1	2	11S(79.9663)	1
1132402_1AA-1-W_S2-D1_1_8503.d	33604.7	34	45	ELDLGSPVS[79.9663]PLR	AT1G53300.1	2	9S(79.9663)	1
1132402_1AA-1-W_S2-D1_1_8503.d	61993.7	307	322	ELDPET[79.9663]PTSVSTLFNK	AT5G16720.1	2	6T(79.9663)	1
1132402_1AA-1-W_S2-D1_1_8503.d	26907.2	346	362	ELHMFVWGSNGS[79.9663]PVSDR	AT1G23080.1	2,3	12S(79.9663)	1
1132402_1AA-1-W_S2-D1_1_8503.d	33795.1	355	371	ELHMFVWSSNGS[79.9663]PVSDR	AT1G70940.1	2,3	12S(79.9663)	1
1132402_1AA-1-W_S2-D1_1_8503.d	48926.7	355	371	ELHMFVWSS[79.9663]NGSPVSDR	AT1G70940.1	2,3	9S(79.9663)	1
1132402_1AA-1-W_S2-D1_1_8503.d	244709	880	899	ELQWAHAQRT[79.9663]LHGLQAPDAK	AT5G62670.1	3,4	10T(79.9663)	1
1132402_1AA-1-W_S2-D1_1_8503.d	120077	487	523	ELSQKET[79.9663]PPASTSTTGPLEGVAGVMEVASSNNTIQSR	AT5G53060.1	3	7T(79.9663)	1
1132402_1AA-1-W_S2-D1_1_8503.d	59510.9	201	225	ELSSTT[79.9663]PNRSPLIGYGNNYGVVPNR	AT4G26650.1	3	6T(79.9663)	1
1132402_1AA-1-W_S2-D1_1_8503.d	146327	487	523	ELS[79.9663]QKETPPASTSTTGPLEGVAGVMEVASSNNTIQSR	AT5G53060.1	3	3S(79.9663)	1
1132402_1AA-1-W_S2-D1_1_8503.d	24709.3	9	34	ENGALTAATTTTTAVTS[79.9663]PPPMASSPR	AT1G31070.1	2,3	17S(79.9663)	1
1132402_1AA-1-W_S2-D1_1_8503.d	36525.5	9	34	ENGALTAATT[79.9663]TTT[79.9663]AVTSPPPM[15.9949]ASSPR	AT1G31070.1	3	10T(79.9663),13T(79.9663),21M(15.9949)	1
1132402_1AA-1-W_S2-D1_1_8503.d	149338	728	758	ENGTVDDGSGPPDS[79.9663]PTHVEDNYGPFSETSDR	AT1G20760.1	3	14S(79.9663)	1
1132402_1AA-1-W_S2-D1_1_8503.d	29281	642	658	ENLVES[79.9663]PLHVSYSENTK	AT5G18525.1	2,3	6S(79.9663)	1
1132402_1AA-1-W_S2-D1_1_8503.d	34392.2	1514	1524	ENS[79.9663]GFGFLLTR	AT5G20490.1	2	3S(79.9663)	1
1132402_1AA-1-W_S2-D1_1_8503.d	94682.9	219	234	EQFEDLYEQDGDVT[79.9663]PR	AT4G38550.1	2	14T(79.9663)	1
1132402_1AA-1-W_S2-D1_1_8503.d	306336	133	152	EQGRNDAEEDLLSELS[79.9663]EGEK	AT4G10120.1	2,3	16S(79.9663)	1
1132402_1AA-1-W_S2-D1_1_8503.d	62542.8	259	274	EQIEDFYEQDDDVT[79.9663]PR	AT4G38550.1	2	14T(79.9663)	1
1132402_1AA-1-W_S2-D1_1_8503.d	123767	284	308	ERPRS[79.9663]PPTNSLSM[15.9949]DYQTADSESVLK	AT3G15880.1	3,4	13M(15.9949),5S(79.9663)	1
1132402_1AA-1-W_S2-D1_1_8503.d	34380.6	131	148	ESAVVWGS[79.9663]SPDHLEVPMK	AT4G27620.1	2,3	8S(79.9663)	1
1132402_1AA-1-W_S2-D1_1_8503.d	98288.4	216	233	ESLAAALALVHEHEES[79.9663]PK	AT5G25520.2	2,3	16S(79.9663)	1
1132402_1AA-1-W_S2-D1_1_8503.d	44106.5	237	263	ESYLEGDDHDS[79.9663]DDEDDDDAEEQVVIHK	AT1G23280.1	3,4	11S(79.9663)	1
1132402_1AA-1-W_S2-D1_1_8503.d	40450.4	341	371	ES[79.9663]FTDYEEENEEEEIDGPLDSPESVEELHEK	AT1G74250.1	3	2S(79.9663)	1
1132402_1AA-1-W_S2-D1_1_8503.d	69193.6	264	288	ES[79.9663]SPGFDVLVDNEAGDSEYYHVEDR	AT2G02160.1	2,3	2S(79.9663)	1
1132402_1AA-1-W_S2-D1_1_8503.d	51705.6	500	526	ES[79.9663]STPRVNEYPVSSMPSDLIVPDDLPK	AT2G35050.1	3	2S(79.9663)	1
1132402_1AA-1-W_S2-D1_1_8503.d	41065.8	500	526	ES[79.9663]STPRVNEYPVSSM[15.9949]PSDLIVPDDLPK	AT2G35050.1	2,3	15M(15.9949),2S(79.9663)	1
1132402_1AA-1-W_S2-D1_1_8503.d	1452.12	20	62	ETALEVYNDTAEIRS[79.9663]PETQPIEETALEVYNDTEMVSPETQPIK	AT3G42170.1	3,4	15S(79.9663)	1
1132402_1AA-1-W_S2-D1_1_8503.d	103994	20	62	ETALEVYNDT[79.9663]AEIRSPETQPIEETALEVYNDTEMVSPETQPIK	AT3G42170.1	3,4	10T(79.9663)	1
1132402_1AA-1-W_S2-D1_1_8503.d	41846.5	128	156	ETDIDHDNHGLMFGLNS[79.9663]EDDIEETDVDHR	AT1G09730.1	4	17S(79.9663)	1
1132402_1AA-1-W_S2-D1_1_8503.d	391055	312	331	ETDIPSHVLMGIPHGAAS[79.9663]PK	AT5G59010.1	2,3	18S(79.9663)	1
1132402_1AA-1-W_S2-D1_1_8503.d	251785	312	331	ETDIPSHVLM[15.9949]GIPHGAAS[79.9663]PK	AT5G59010.1	2,3	10M(15.9949),18S(79.9663)	1
1132402_1AA-1-W_S2-D1_1_8503.d	48371.1	597	619	ETENVES[79.9663]EDDDIMEVENPMMVSK	AT2G21470.1	2	7S(79.9663)	1
1132402_1AA-1-W_S2-D1_1_8503.d	33686.7	354	385	ETEYQLAPWQSDVNHSNASPLSPY[79.9663]QPVGVGLR	AT5G08440.1	3	24Y(79.9663)	1
1132402_1AA-1-W_S2-D1_1_8503.d	29414	1636	1652	ETGTSLQTLTSAAT[79.9663]MER	AT1G02080.1	2	14T(79.9663)	1
1132402_1AA-1-W_S2-D1_1_8503.d	31889	128	156	ET[79.9663]DIDHDNHGLM[15.9949]FGLNSEDDIEETDVDHR	AT1G09730.1	4	12M(15.9949),2T(79.9663)	1
1132402_1AA-1-W_S2-D1_1_8503.d	29933.2	113	125	ET[79.9663]SPFHVDEMSVK	AT1G19700.1	2	2T(79.9663)	1
1132402_1AA-1-W_S2-D1_1_8503.d	22681.6	614	648	EVDQEPSGEGVTRVDGS[79.9663]ESEEETEEMIFGSSEAAK	AT4G02510.1	3	17S(79.9663)	1
1132402_1AA-1-W_S2-D1_1_8503.d	101206	614	648	EVDQEPSGEGVTRVDGS[79.9663]ES[79.9663]EEETEEMIFGSSEAAK	AT4G02510.1	3	17S(79.9663),19S(79.9663)	1
1132402_1AA-1-W_S2-D1_1_8503.d	30951.3	56	69	EVGT[79.9663]VSMEWLAGEK	AT5G07020.1	2	4T(79.9663)	1
1132402_1AA-1-W_S2-D1_1_8503.d	1.15231e+06	273	295	EVISDPS[79.9663]TPKPNTEPFAHYPQGK	AT2G38280.1	3,4	7S(79.9663)	1
1132402_1AA-1-W_S2-D1_1_8503.d	36972	329	337	EVQVEY[79.9663]LLR	AT3G29200.1	2	6Y(79.9663)	1
1132402_1AA-1-W_S2-D1_1_8503.d	101047	792	820	EVTIVQDSAGQIGESQTKPT[79.9663]SPGVLVTNK	AT2G45460.1	3	20T(79.9663)	1
1132402_1AA-1-W_S2-D1_1_8503.d	84948.2	792	820	EVTIVQDSAGQIGES[79.9663]QTKPTSPGVLVTNK	AT2G45460.1	3	15S(79.9663)	1
1132402_1AA-1-W_S2-D1_1_8503.d	41268	183	209	EWVRPDMMLAEGEES[79.9663]EEEDEVLLPWEK	AT3G18390.1	3	15S(79.9663)	1
1132402_1AA-1-W_S2-D1_1_8503.d	42719.6	183	209	EWVRPDM[15.9949]M[15.9949]LAEGEES[79.9663]EEEDEVLLPWEK	AT3G18390.1	3	15S(79.9663),7M(15.9949),8M(15.9949)	1
1132402_1AA-1-W_S2-D1_1_8503.d	35257.1	841	859	FAADVLSGGDTSTNVET[79.9663]PK	AT5G16300.1	2	17T(79.9663)	1
1132402_1AA-1-W_S2-D1_1_8503.d	46516	11	37	FAAIYDSSSPSHPLLSKPS[79.9663]TSALDSPR	AT4G38640.1	3	19S(79.9663)	1
1132402_1AA-1-W_S2-D1_1_8503.d	296300	11	27	FAAIYDSSS[79.9663]PSHPLLSK	AT4G38640.1	2,3	9S(79.9663)	1
1132402_1AA-1-W_S2-D1_1_8503.d	361220	11	27	FAAIYDSS[79.9663]SPSHPLLSK	AT4G38640.1	2,3	8S(79.9663)	1
1132402_1AA-1-W_S2-D1_1_8503.d	56773.2	247	281	FAAPSSLS[79.9663]EDDDDDDDDDPDYVEEEEEPLVSHRPR	AT4G23040.1	3,4	8S(79.9663)	1
1132402_1AA-1-W_S2-D1_1_8503.d	47860.3	8	24	FADELIANAAYIGT[79.9663]PGK	AT3G52930.1	2	14T(79.9663)	1
1132402_1AA-1-W_S2-D1_1_8503.d	67389	280	301	FAQQQPFSASMVPT[79.9663]SPTFNLVK	AT1G19350.3	2	14T(79.9663)	1
1132402_1AA-1-W_S2-D1_1_8503.d	48015.9	280	301	FAQQQPFSASM[15.9949]VPT[79.9663]SPTFNLVK	AT1G19350.3	2,3	11M(15.9949),14T(79.9663)	1
1132402_1AA-1-W_S2-D1_1_8503.d	23032.1	125	141	FASGSYLS[79.9663]PSSHGYGQK	AT2G03150.1	2,3	8S(79.9663)	1
1132402_1AA-1-W_S2-D1_1_8503.d	56227.7	277	298	FAVAS[79.9663]VAAVSADAGGGAPAAAK	AT3G09200.1	2	5S(79.9663)	1
1132402_1AA-1-W_S2-D1_1_8503.d	586692	17	44	FDAAATAAPTIVDIPGT[79.9663]PPHSSASSPLK	AT1G12500.1	2,3	17T(79.9663)	1
1132402_1AA-1-W_S2-D1_1_8503.d	33006	87	109	FDATEIEDDADVEPDT[79.9663]DLEDTEK	AT2G18220.1	2	16T(79.9663)	1
1132402_1AA-1-W_S2-D1_1_8503.d	36340.4	498	512	FDFLHGIDS[79.9663]PASSPR	AT4G11270.1	2,3	9S(79.9663)	1
1132402_1AA-1-W_S2-D1_1_8503.d	195620	25	43	FDGLLSSS[79.9663]PPNSSVVSSLR	AT5G40870.1	2	8S(79.9663)	1
1132402_1AA-1-W_S2-D1_1_8503.d	194678	25	43	FDGLLSS[79.9663]SPPNSSVVSSLR	AT5G40870.1	2	7S(79.9663)	1
1132402_1AA-1-W_S2-D1_1_8503.d	28262.2	106	122	FDHPS[79.9663]PLASGGIFQNSR	AT4G26480.1	2,3	5S(79.9663)	1
1132402_1AA-1-W_S2-D1_1_8503.d	27905.9	433	450	FDPIGQGEGGEVELES[79.9663]DK	AT4G02510.1	2	16S(79.9663)	1
1132402_1AA-1-W_S2-D1_1_8503.d	122740	355	374	FDPLAQPVQGSLFAPGT[79.9663]PPR	AT5G02800.1	2	17T(79.9663)	1
1132402_1AA-1-W_S2-D1_1_8503.d	45130.3	1103	1118	FDS[79.9663]FNSNNNDAFSLSR	AT1G21630.1	2	3S(79.9663)	1
1132402_1AA-1-W_S2-D1_1_8503.d	3.06634e+06	381	398	FDWDHPLHLQPMS[79.9663]PTTVK	AT3G29360.1	2,3,4	13S(79.9663)	1
1132402_1AA-1-W_S2-D1_1_8503.d	1.94236e+06	381	398	FDWDHPLHLQPM[15.9949]S[79.9663]PTTVK	AT3G29360.1	2,3,4	12M(15.9949),13S(79.9663)	1
1132402_1AA-1-W_S2-D1_1_8503.d	81798.1	886	912	FEDQSETS[79.9663]SSHGGITAPGPISVAQLPR	AT2G27040.1	2,3	8S(79.9663)	1
1132402_1AA-1-W_S2-D1_1_8503.d	116003	886	912	FEDQSET[79.9663]SSSHGGITAPGPISVAQLPR	AT2G27040.1	3	7T(79.9663)	1
1132402_1AA-1-W_S2-D1_1_8503.d	75105.3	886	912	FEDQS[79.9663]ETSSSHGGITAPGPISVAQLPR	AT2G27040.1	2,3	5S(79.9663)	1
1132402_1AA-1-W_S2-D1_1_8503.d	735393	145	158	FENVFSSISSS[79.9663]PTK	AT4G12780.1	2	11S(79.9663)	1
1132402_1AA-1-W_S2-D1_1_8503.d	22086.5	88	103	FFAT[79.9663]PQVVVQSSSSEK	AT2G44600.1	2	4T(79.9663)	1
1132402_1AA-1-W_S2-D1_1_8503.d	35197.2	5	34	FFTQVGS[79.9663]ES[79.9663]EDES[79.9663]DYEVEVNEVQNDDVNNR	AT3G56150.1	3	13S(79.9663),7S(79.9663),9S(79.9663)	1
1132402_1AA-1-W_S2-D1_1_8503.d	61562.1	473	491	FGAADT[79.9663]FKIPDEVDISQLS	AT2G20900.2	2	6T(79.9663)	1
1132402_1AA-1-W_S2-D1_1_8503.d	67828.9	302	317	FGFNNNVPRPGT[79.9663]PPHK	AT4G11240.1	3	12T(79.9663)	1
1132402_1AA-1-W_S2-D1_1_8503.d	33580.8	31	37	FGFS[79.9663]FGK	AT2G40100.1	2	4S(79.9663)	1
1132402_1AA-1-W_S2-D1_1_8503.d	140650	172	190	FGIVEGLMTTVHSITAT[79.9663]QK	AT3G04120.1	2,3	17T(79.9663)	1
1132402_1AA-1-W_S2-D1_1_8503.d	142712	172	190	FGIVEGLM[15.9949]TTVHSITAT[79.9663]QK	AT3G04120.1	2,3	17T(79.9663),8M(15.9949)	1
1132402_1AA-1-W_S2-D1_1_8503.d	42676.7	679	701	FGPLASGLENETTLPSYGSS[79.9663]PPR	AT4G29440.1	2	20S(79.9663)	1
1132402_1AA-1-W_S2-D1_1_8503.d	291755	679	703	FGPLASGLENETTLPSYGS[79.9663]SPPRDK	AT4G29440.1	2,3	19S(79.9663)	1
1132402_1AA-1-W_S2-D1_1_8503.d	62614.3	679	703	FGPLASGLENETTLPSY[79.9663]GSSPPRDK	AT4G29440.1	3	17Y(79.9663)	1
1132402_1AA-1-W_S2-D1_1_8503.d	215766	679	703	FGPLASGLENETTLPS[79.9663]YGSSPPRDK	AT4G29440.1	2,3	16S(79.9663)	1
1132402_1AA-1-W_S2-D1_1_8503.d	161224	59	68	FGRPPS[79.9663]LIDR	AT4G26130.1	2,3	6S(79.9663)	1
1132402_1AA-1-W_S2-D1_1_8503.d	54300.3	59	70	FGRPPS[79.9663]LIDRVK	AT4G26130.1	3	6S(79.9663)	1
1132402_1AA-1-W_S2-D1_1_8503.d	44165.3	1721	1736	FGSLSALDTRPGS[79.9663]VSK	AT2G46020.1	2,3	13S(79.9663)	1
1132402_1AA-1-W_S2-D1_1_8503.d	35549.2	85	96	FGSSFLSS[79.9663]GLIR	AT2G39130.1	2	8S(79.9663)	1
1132402_1AA-1-W_S2-D1_1_8503.d	36120.4	1721	1736	FGS[79.9663]LSALDTRPGSVSK	AT2G46020.1	2,3	3S(79.9663)	1
1132402_1AA-1-W_S2-D1_1_8503.d	248135	248	259	FGVPAVSLPS[79.9663]PK	AT5G48650.1	2	10S(79.9663)	1
1132402_1AA-1-W_S2-D1_1_8503.d	40658.1	25	33	FLTQS[79.9663]GTFK	AT4G29810.1	2	5S(79.9663)	1
1132402_1AA-1-W_S2-D1_1_8503.d	84586.4	217	234	FNHPDPTAIGGVDS[79.9663]PLYR	AT5G63260.1	2,3	14S(79.9663)	1
1132402_1AA-1-W_S2-D1_1_8503.d	109719	202	223	FNQPGDLEPPSLIADEDS[79.9663]PVQK	AT5G09850.1	2,3	18S(79.9663)	1
1132402_1AA-1-W_S2-D1_1_8503.d	68157.6	954	965	FQPLEAVS[79.9663]PRPK	AT1G48120.1	2,3	8S(79.9663)	1
1132402_1AA-1-W_S2-D1_1_8503.d	95861.3	277	295	FQQSTMS[79.9663]PEIVEVQEESTK	AT2G40980.1	2,3	7S(79.9663)	1
1132402_1AA-1-W_S2-D1_1_8503.d	105199	505	520	FSDQLAVSSVLS[79.9663]PSHK	AT5G12850.1	2,3	12S(79.9663)	1
1132402_1AA-1-W_S2-D1_1_8503.d	101122	505	520	FSDQLAVSS[79.9663]VLSPSHK	AT5G12850.1	2	9S(79.9663)	1
1132402_1AA-1-W_S2-D1_1_8503.d	55762.3	281	307	FSEQNIGAPPS[79.9663]YEEAVSDSRSPVYSER	AT2G43160.1	3	11S(79.9663)	1
1132402_1AA-1-W_S2-D1_1_8503.d	29029.5	29	47	FSITT[79.9663]FSPAGVAITSTGTK	AT3G01280.1	2	5T(79.9663)	1
1132402_1AA-1-W_S2-D1_1_8503.d	38179	184	193	FSMTSYIS[79.9663]PR	AT1G16520.1	2	8S(79.9663)	1
1132402_1AA-1-W_S2-D1_1_8503.d	82966.8	16	35	FSSAADILAGT[79.9663]SAARPRSFK	AT5G46020.1	3	11T(79.9663)	1
1132402_1AA-1-W_S2-D1_1_8503.d	80792.2	28	49	FSSS[79.9663]SSFDLTNGGSEETPFPVK	AT2G24050.1	2	4S(79.9663)	1
1132402_1AA-1-W_S2-D1_1_8503.d	45536.9	273	289	FSTPLGS[79.9663]GNVLSEEEQK	AT1G30440.1	2	7S(79.9663)	1
1132402_1AA-1-W_S2-D1_1_8503.d	63800.8	114	136	FSVVPLESHNNPSFIS[79.9663]SPNLIIK	AT1G12330.1	2,3	16S(79.9663)	1
1132402_1AA-1-W_S2-D1_1_8503.d	18473.5	28	49	FS[79.9663]SSSSFDLTNGGSEETPFPVK	AT2G24050.1	2	2S(79.9663)	1
1132402_1AA-1-W_S2-D1_1_8503.d	23360.1	375	400	FTDHDLDVVQNPT[79.9663]SPSQDSSSLALRK	AT5G28300.1	3,4	13T(79.9663)	1
1132402_1AA-1-W_S2-D1_1_8503.d	936446	499	514	FTDSALASAVFS[79.9663]PTHK	AT2G41900.1	2,3	12S(79.9663)	1
1132402_1AA-1-W_S2-D1_1_8503.d	53430.8	82	93	FTSGLGIRLS[79.9663]PK	AT3G19420.1	2	10S(79.9663)	1
1132402_1AA-1-W_S2-D1_1_8503.d	56271.4	618	639	FVEENYPLPEQPEPLS[79.9663]EDDSVK	AT1G79350.1	2,3	16S(79.9663)	1
1132402_1AA-1-W_S2-D1_1_8503.d	45118.3	572	584	FVFS[79.9663]PPAVSDYSR	AT3G04140.1	2	4S(79.9663)	1
1132402_1AA-1-W_S2-D1_1_8503.d	33630.6	1153	1166	FVSDLGSLTRLS[79.9663]PK	AT5G04020.1	2,3	12S(79.9663)	1
1132402_1AA-1-W_S2-D1_1_8503.d	39001.9	630	659	FVS[79.9663]SPTNLSNATTSASENFVPLQDQEQHSK	AT2G04235.1	3	3S(79.9663)	1
1132402_1AA-1-W_S2-D1_1_8503.d	49467.6	373	397	FWDSAMALSPNEDGDETRSEEES[79.9663]MK	AT5G50530.1	3	23S(79.9663)	1
1132402_1AA-1-W_S2-D1_1_8503.d	86056.7	153	171	FYDFQDDPPS[79.9663]PTSEYGSAR	AT3G09560.1	2	10S(79.9663)	1
1132402_1AA-1-W_S2-D1_1_8503.d	38437.6	247	266	FYLDHDPSVPQNGGRLS[79.9663]VSK	AT1G76660.1	3	17S(79.9663)	1
1132402_1AA-1-W_S2-D1_1_8503.d	17304.9	994	1013	FYMEPET[79.9663]SDSGSMASGSMAR	AT1G48410.1	2	7T(79.9663)	1
1132402_1AA-1-W_S2-D1_1_8503.d	77733.6	1082	1106	GAHSASMIVS[79.9663]SPSTNPVYSPHPSVR	AT4G36080.1	3,4	10S(79.9663)	1
1132402_1AA-1-W_S2-D1_1_8503.d	69616.9	1082	1106	GAHSAS[79.9663]MIVSSPSTNPVYSPHPSVR	AT4G36080.1	3	6S(79.9663)	1
1132402_1AA-1-W_S2-D1_1_8503.d	59562.8	452	477	GATQVGTSHDAT[79.9663]SPRPSIQLNSLLGK	AT2G44110.1	3	12T(79.9663)	1
1132402_1AA-1-W_S2-D1_1_8503.d	65712.7	452	477	GATQVGTS[79.9663]HDATSPRPSIQLNSLLGK	AT2G44110.1	3	8S(79.9663)	1
1132402_1AA-1-W_S2-D1_1_8503.d	61410.3	452	477	GATQVGT[79.9663]SHDATSPRPSIQLNSLLGK	AT2G44110.1	3	7T(79.9663)	1
1132402_1AA-1-W_S2-D1_1_8503.d	402897	273	286	GAVMEILRS[79.9663]PQGNK	AT2G46630.1	2,3	9S(79.9663)	1
1132402_1AA-1-W_S2-D1_1_8503.d	275205	10	31	GDDDS[79.9663]VHNVEFSGGNVHLITTK	AT3G08710.1	2,3,4	5S(79.9663)	1
1132402_1AA-1-W_S2-D1_1_8503.d	60689.1	284	307	GDDWEHEEIFT[79.9663]DDDEAVGNDPEER	AT4G12610.1	2,3	11T(79.9663)	1
1132402_1AA-1-W_S2-D1_1_8503.d	170465	284	322	GDDWEHEEIFT[79.9663]DDDEAVGNDPEEREDLLAPEIPAPPEIK	AT4G12610.1	3,4	11T(79.9663)	1
1132402_1AA-1-W_S2-D1_1_8503.d	15028.3	509	534	GDGDDEES[79.9663]EDESAENVVNVEDFLVQK	AT2G20790.1	2,3	8S(79.9663)	1
1132402_1AA-1-W_S2-D1_1_8503.d	90900.2	2	26	GEHESWAASPPS[79.9663]PSGLHPNGLLPGK	AT3G61690.1	3,4	12S(79.9663)	1
1132402_1AA-1-W_S2-D1_1_8503.d	60604.6	848	861	GESLAMHLYET[79.9663]TPR	AT5G10020.1	2,3	11T(79.9663)	1
1132402_1AA-1-W_S2-D1_1_8503.d	152270	848	862	GESLAMHLYET[79.9663]TPRR	AT5G10020.1	3	11T(79.9663)	1
1132402_1AA-1-W_S2-D1_1_8503.d	123572	848	862	GESLAMHLY[79.9663]ETTPRR	AT5G10020.1	3	9Y(79.9663)	1
1132402_1AA-1-W_S2-D1_1_8503.d	27465.9	848	862	GESLAM[15.9949]HLYETT[79.9663]PRR	AT5G10020.1	3	12T(79.9663),6M(15.9949)	1
1132402_1AA-1-W_S2-D1_1_8503.d	16730	848	861	GESLAM[15.9949]HLYET[79.9663]TPR	AT5G10020.1	2,3	11T(79.9663),6M(15.9949)	1
1132402_1AA-1-W_S2-D1_1_8503.d	29299.4	848	862	GESLAM[15.9949]HLY[79.9663]ETTPRR	AT5G10020.1	3	6M(15.9949),9Y(79.9663)	1
1132402_1AA-1-W_S2-D1_1_8503.d	103164	465	476	GFELFSS[79.9663]SPVRR	AT3G63500.2	2,3	7S(79.9663)	1
1132402_1AA-1-W_S2-D1_1_8503.d	107881	283	297	GFSLAT[79.9663]SIHRPILTR	AT1G12850.1	3	6T(79.9663)	1
1132402_1AA-1-W_S2-D1_1_8503.d	417151	518	530	GFVPFVPGS[79.9663]PTER	AT5G27150.1	2	9S(79.9663)	1
1132402_1AA-1-W_S2-D1_1_8503.d	399812	518	537	GFVPFVPGS[79.9663]PTERNPPDLSK	AT5G27150.1	2,3	9S(79.9663)	1
1132402_1AA-1-W_S2-D1_1_8503.d	32638.9	64	104	GGDMEDVQEEIAEDDDNHIDIETADDDEKPPS[79.9663]PIDDEDREK	AT4G00830.1	4,5	32S(79.9663)	1
1132402_1AA-1-W_S2-D1_1_8503.d	386987	64	104	GGDMEDVQEEIAEDDDNHIDIET[79.9663]ADDDEKPPSPIDDEDREK	AT4G00830.1	4,5	23T(79.9663)	1
1132402_1AA-1-W_S2-D1_1_8503.d	131361	1083	1107	GGHNASMIVSS[79.9663]PSTNPVYSPHPSVR	AT2G17930.1	3,4	11S(79.9663)	1
1132402_1AA-1-W_S2-D1_1_8503.d	193738	1083	1107	GGHNASMIVS[79.9663]SPSTNPVYSPHPSVR	AT2G17930.1	3,4	10S(79.9663)	1
1132402_1AA-1-W_S2-D1_1_8503.d	14606.9	533	544	GGMT[79.9663]SHAAVVAR	AT4G15530.1	2,3	4T(79.9663)	1
1132402_1AA-1-W_S2-D1_1_8503.d	109327	156	193	GGNSFAASAFDALGS[79.9663]DDDDTEEVHEDEEEESPITFSGK	AT1G76810.1	3,4	15S(79.9663)	1
1132402_1AA-1-W_S2-D1_1_8503.d	44033.9	681	693	GGPAPFLLS[79.9663]PAFR	AT2G27100.1	2	9S(79.9663)	1
1132402_1AA-1-W_S2-D1_1_8503.d	96798.9	377	389	GGSFLAGNLS[79.9663]FNR	AT3G05090.1	2	10S(79.9663)	1
1132402_1AA-1-W_S2-D1_1_8503.d	20741.8	516	561	GGSHETEGNQIGVSNSEAEAEGGRGDAETMESDAIADTPT[79.9663]PEEQQR	AT5G09860.1	4	40T(79.9663)	1
1132402_1AA-1-W_S2-D1_1_8503.d	20069.5	14	32	GGT[79.9663]PTESGDYVVTLDQIPR	AT1G69340.1	2	3T(79.9663)	1
1132402_1AA-1-W_S2-D1_1_8503.d	53200.3	219	241	GGVDIDAST[79.9663]DILADEALLNDEAR	AT5G05170.1	2	9T(79.9663)	1
1132402_1AA-1-W_S2-D1_1_8503.d	9776.07	1125	1143	GHLS[79.9663]VSDLLDYINPSHNAK	AT1G01320.1	2,3	4S(79.9663)	1
1132402_1AA-1-W_S2-D1_1_8503.d	28111.7	180	190	GIQGFGS[79.9663]FNHK	AT3G46540.1	2	7S(79.9663)	1
1132402_1AA-1-W_S2-D1_1_8503.d	39388.6	1312	1329	GISS[79.9663]PLVAGNHVISAQNR	AT3G62900.1	3	4S(79.9663)	1
1132402_1AA-1-W_S2-D1_1_8503.d	37573.2	1312	1329	GIS[79.9663]SPLVAGNHVISAQNR	AT3G62900.1	2,3	3S(79.9663)	1
1132402_1AA-1-W_S2-D1_1_8503.d	21746.9	222	245	GITGLVTAETNS[79.9663]PTKPSDAVSVEK	AT2G47800.1	2,3	12S(79.9663)	1
1132402_1AA-1-W_S2-D1_1_8503.d	27136.7	222	245	GITGLVTAET[79.9663]NSPTKPSDAVSVEK	AT2G47800.1	2,3	10T(79.9663)	1
1132402_1AA-1-W_S2-D1_1_8503.d	202594	8	31	GKGDDDS[79.9663]VHNVEFSGGNVHLITTK	AT3G08710.1	3,4	7S(79.9663)	1
1132402_1AA-1-W_S2-D1_1_8503.d	331768	592	627	GKPLEQAPLASSSS[79.9663]APSLAAAASNATSTATEAPSVK	AT2G40730.1	3	14S(79.9663)	1
1132402_1AA-1-W_S2-D1_1_8503.d	334668	592	627	GKPLEQAPLASSS[79.9663]SAPSLAAAASNATSTATEAPSVK	AT2G40730.1	3	13S(79.9663)	1
1132402_1AA-1-W_S2-D1_1_8503.d	342771	592	627	GKPLEQAPLAS[79.9663]SSSAPSLAAAASNATSTATEAPSVK	AT2G40730.1	3	11S(79.9663)	1
1132402_1AA-1-W_S2-D1_1_8503.d	31399.5	625	647	GLAIDGSSEMISNGSGHRPQS[79.9663]FK	AT3G04140.1	3	21S(79.9663)	1
1132402_1AA-1-W_S2-D1_1_8503.d	43331.6	625	648	GLAIDGSSEMISNGSGHRPQS[79.9663]FKR	AT3G04140.1	3,4	21S(79.9663)	1
1132402_1AA-1-W_S2-D1_1_8503.d	40831.6	625	648	GLAIDGSSEMISNGS[79.9663]GHRPQSFKR	AT3G04140.1	3,4	15S(79.9663)	1
1132402_1AA-1-W_S2-D1_1_8503.d	31127.7	625	647	GLAIDGSSEMIS[79.9663]NGSGHRPQSFK	AT3G04140.1	3	12S(79.9663)	1
1132402_1AA-1-W_S2-D1_1_8503.d	43158	625	648	GLAIDGSSEMIS[79.9663]NGSGHRPQSFKR	AT3G04140.1	3	12S(79.9663)	1
1132402_1AA-1-W_S2-D1_1_8503.d	33519.7	94	108	GLAS[79.9663]MSSLEDSLPSK	AT5G24890.1	2	4S(79.9663)	1
1132402_1AA-1-W_S2-D1_1_8503.d	20880.1	73	87	GLAYDT[79.9663]SDDQQDITR	AT2G39730.2	2	6T(79.9663)	1
1132402_1AA-1-W_S2-D1_1_8503.d	676962	937	949	GLDIDTAGHHYT[79.9663]V	AT2G18960.1	2,3	12T(79.9663)	1
1132402_1AA-1-W_S2-D1_1_8503.d	681128	937	949	GLDIDTAGHHY[79.9663]TV	AT2G18960.1	2,3	11Y(79.9663)	1
1132402_1AA-1-W_S2-D1_1_8503.d	103274	938	949	GLDIETAGHY[79.9663]TV	AT5G57350.1	2	10Y(79.9663)	1
1132402_1AA-1-W_S2-D1_1_8503.d	62344.4	944	956	GLDIETIQQAY[79.9663]TV	AT5G62670.1	2	11Y(79.9663)	1
1132402_1AA-1-W_S2-D1_1_8503.d	751325	937	948	GLDIETPSHYT[79.9663]V	AT4G30190.1	2	11T(79.9663)	1
1132402_1AA-1-W_S2-D1_1_8503.d	79520.9	937	948	GLDIET[79.9663]PSHYTV	AT4G30190.1	2	6T(79.9663)	1
1132402_1AA-1-W_S2-D1_1_8503.d	19308.9	444	464	GLGTIDLEPM[15.9949]LDGAT[79.9663]SASPTR	AT5G14270.1	2	10M(15.9949),15T(79.9663)	1
1132402_1AA-1-W_S2-D1_1_8503.d	25720.2	181	191	GLVESS[79.9663]SVSPR	AT5G57830.1	3	6S(79.9663)	1
1132402_1AA-1-W_S2-D1_1_8503.d	37187.3	977	1010	GLVQATYQASAPLSGDVLGQT[79.9663]SDGDGDFHEPQTR	AT1G48090.1	3	21T(79.9663)	1
1132402_1AA-1-W_S2-D1_1_8503.d	223073	478	510	GMVSSGGPVS[79.9663]PGPVYPGGRPGAGGLMPGMPGTR	AT5G57870.1	3	10S(79.9663)	1
1132402_1AA-1-W_S2-D1_1_8503.d	49728.7	478	510	GMVSSGGPVS[79.9663]PGPVYPGGRPGAGGLMPGM[15.9949]PGTR	AT5G57870.1	3	10S(79.9663),29M(15.9949)	1
1132402_1AA-1-W_S2-D1_1_8503.d	51613.9	478	510	GMVSSGGPVS[79.9663]PGPVYPGGRPGAGGLM[15.9949]PGMPGTR	AT5G57870.1	3	10S(79.9663),26M(15.9949)	1
1132402_1AA-1-W_S2-D1_1_8503.d	84694.1	478	510	GMVSSGGPVS[79.9663]PGPVYPGGRPGAGGLM[15.9949]PGM[15.9949]PGTR	AT5G57870.1	3	10S(79.9663),26M(15.9949),29M(15.9949)	1
1132402_1AA-1-W_S2-D1_1_8503.d	97781.7	478	510	GM[15.9949]VSSGGPVS[79.9663]PGPVYPGGRPGAGGLMPGMPGTR	AT5G57870.1	3	10S(79.9663),2M(15.9949)	1
1132402_1AA-1-W_S2-D1_1_8503.d	27747.2	226	242	GNIS[79.9663]ATDLQLIPGGAAK	AT5G66560.1	2	4S(79.9663)	1
1132402_1AA-1-W_S2-D1_1_8503.d	41052	175	188	GNPLLNT[79.9663]PTSFSVK	AT3G13200.1	2	7T(79.9663)	1
1132402_1AA-1-W_S2-D1_1_8503.d	258034	269	304	GNSVPATAPTPIPLVSINHDDDDDES[79.9663]DDDFLQLAHR	AT1G21380.1	3,4	26S(79.9663)	1
1132402_1AA-1-W_S2-D1_1_8503.d	276936	269	304	GNSVPATAPTPIPLVS[79.9663]INHDDDDDESDDDFLQLAHR	AT1G21380.1	3,4	16S(79.9663)	1
1132402_1AA-1-W_S2-D1_1_8503.d	276530	269	304	GNSVPATAPT[79.9663]PIPLVSINHDDDDDESDDDFLQLAHR	AT1G21380.1	3,4	10T(79.9663)	1
1132402_1AA-1-W_S2-D1_1_8503.d	39961.7	171	199	GNWGTTEDDIPPTSEEPTTEVEKS[79.9663]PVAEK	AT5G47210.1	3	24S(79.9663)	1
1132402_1AA-1-W_S2-D1_1_8503.d	40713.7	171	199	GNWGTTEDDIPPT[79.9663]SEEPTTEVEKSPVAEK	AT5G47210.1	3	13T(79.9663)	1
1132402_1AA-1-W_S2-D1_1_8503.d	15406.1	379	428	GPSSSGPANSTGTGNTVGPS[79.9663]NSQPSTPSTHTPVDGVAIAGNMHHVNSMPK	AT2G32700.1	5	20S(79.9663)	1
1132402_1AA-1-W_S2-D1_1_8503.d	38231	520	547	GQDAEQSLLNRATS[79.9663]PQPDGPSSTGGSLK	AT1G59610.1	3	14S(79.9663)	1
1132402_1AA-1-W_S2-D1_1_8503.d	34551.8	14	39	GQS[79.9663]SREGDVELGEQQGGDQGLEDFFK	AT5G08080.1	2,3	3S(79.9663)	1
1132402_1AA-1-W_S2-D1_1_8503.d	36106.7	289	308	GRLELSAVPSSYSS[79.9663]GQLDPK	AT5G57330.1	2,3	14S(79.9663)	1
1132402_1AA-1-W_S2-D1_1_8503.d	54365.2	438	463	GRLS[79.9663]PIQPSHGMSILNTVTNGPDGLK	AT4G27870.1	3	4S(79.9663)	1
1132402_1AA-1-W_S2-D1_1_8503.d	636184	785	803	GRS[79.9663]PAFNALAATFESQNAR	AT4G30160.1	2,3	3S(79.9663)	1
1132402_1AA-1-W_S2-D1_1_8503.d	71908.1	163	176	GSGFVAVEIPFT[79.9663]PR	AT5G50920.1	2	12T(79.9663)	1
1132402_1AA-1-W_S2-D1_1_8503.d	49743.3	615	638	GSLVMSNSSSHRGPGS[79.9663]PGGVVLEK	AT2G43680.1	3	16S(79.9663)	1
1132402_1AA-1-W_S2-D1_1_8503.d	194805	1225	1237	GSPQSAGLS[79.9663]FLNR	AT5G20490.1	2	9S(79.9663)	1
1132402_1AA-1-W_S2-D1_1_8503.d	101706	63	74	GSRS[79.9663]PLASYFAK	AT2G20960.1	2,3	4S(79.9663)	1
1132402_1AA-1-W_S2-D1_1_8503.d	34765.8	155	166	GS[79.9663]LGSLNMIIGK	AT1G32150.1	2	2S(79.9663)	1
1132402_1AA-1-W_S2-D1_1_8503.d	25863.7	147	166	GS[79.9663]PVEGVVQPGALVTLPPPR	AT3G16310.1	2	2S(79.9663)	1
1132402_1AA-1-W_S2-D1_1_8503.d	92377.7	63	74	GS[79.9663]RSPLASYFAK	AT2G20960.1	2,3	2S(79.9663)	1
1132402_1AA-1-W_S2-D1_1_8503.d	100668	150	173	GT[79.9663]ETEEDDLIGTELQGPSAADAAK	AT1G19870.1	2	2T(79.9663)	1
1132402_1AA-1-W_S2-D1_1_8503.d	13361.8	395	406	GVEFDDDLET[79.9663]EK	AT1G42550.1	2	10T(79.9663)	1
1132402_1AA-1-W_S2-D1_1_8503.d	50703.5	523	544	GVGVDGFNGGVIGS[79.9663]PINQGSHR	AT5G07290.1	2,3	14S(79.9663)	1
1132402_1AA-1-W_S2-D1_1_8503.d	52831.8	194	222	GVLYHIPQTPS[79.9663]QSQQTMETPSAIVQSSQR	AT3G13350.1	3	11S(79.9663)	1
1132402_1AA-1-W_S2-D1_1_8503.d	71843.6	194	222	GVLYHIPQT[79.9663]PSQSQQTMETPSAIVQSSQR	AT3G13350.1	3	9T(79.9663)	1
1132402_1AA-1-W_S2-D1_1_8503.d	3275.01	194	222	GVLY[79.9663]HIPQTPSQSQQTMETPSAIVQSSQR	AT3G13350.1	3	4Y(79.9663)	1
1132402_1AA-1-W_S2-D1_1_8503.d	123698	24	47	GVPPASNSRLS[79.9663]PLPPEPVGFDYGR	AT1G61250.1	3	11S(79.9663)	1
1132402_1AA-1-W_S2-D1_1_8503.d	225473	24	47	GVPPAS[79.9663]NSRLSPLPPEPVGFDYGR	AT1G61250.1	2,3	6S(79.9663)	1
1132402_1AA-1-W_S2-D1_1_8503.d	261374	648	671	GWFGGGATDEVKPES[79.9663]PHSVEEAPK	AT5G52310.1	2,3	15S(79.9663)	1
1132402_1AA-1-W_S2-D1_1_8503.d	27055.9	476	498	GYDASGDNDEEIPDELEFS[79.9663]DDEK	AT1G03530.1	2	19S(79.9663)	1
1132402_1AA-1-W_S2-D1_1_8503.d	15832.7	2	31	GYLNSVLS[79.9663]SSSQVHSDDGPVSGGGLSQNGK	AT4G31750.1	3	8S(79.9663)	1
1132402_1AA-1-W_S2-D1_1_8503.d	75758.8	627	647	GY[79.9663]TSDEELEELDSPLTSIVDK	AT2G42320.1	2	2Y(79.9663)	1
1132402_1AA-1-W_S2-D1_1_8503.d	22158.7	60	75	HADFASAAVAT[79.9663]PPISK	AT4G01330.1	2,3	11T(79.9663)	1
1132402_1AA-1-W_S2-D1_1_8503.d	32286.9	92	108	HAS[79.9663]PIHLMSPVHGGGGR	AT5G55550.1	4	3S(79.9663)	1
1132402_1AA-1-W_S2-D1_1_8503.d	249442	79	97	HATIQPFDVLPS[79.9663]PTFSAAR	AT3G12140.1	2,3	12S(79.9663)	1
1132402_1AA-1-W_S2-D1_1_8503.d	227886	312	336	HDAIASGSPLPVQASGS[79.9663]PLSVQASK	AT2G38410.1	2,3	17S(79.9663)	1
1132402_1AA-1-W_S2-D1_1_8503.d	46410.9	312	336	HDAIASGSPLPVQAS[79.9663]GSPLSVQASK	AT2G38410.1	2	15S(79.9663)	1
1132402_1AA-1-W_S2-D1_1_8503.d	32657.7	312	336	HDAIASGS[79.9663]PLPVQASGSPLSVQASK	AT2G38410.1	3	8S(79.9663)	1
1132402_1AA-1-W_S2-D1_1_8503.d	55738.8	71	105	HEDVS[79.9663]DDEIQVSEVQPTDSQDVASVPDDSLSESEK	AT1G18840.1	3	5S(79.9663)	1
1132402_1AA-1-W_S2-D1_1_8503.d	43494.4	137	156	HESQPIPLLTHGHTVS[79.9663]GEIR	AT4G32410.1	3,4	16S(79.9663)	1
1132402_1AA-1-W_S2-D1_1_8503.d	20352.2	31	42	HIDAT[79.9663]LGSGNLR	AT4G19045.1	2	5T(79.9663)	1
1132402_1AA-1-W_S2-D1_1_8503.d	277759	983	1002	HIEDTWMQELNANRPAT[79.9663]PTR	AT1G08420.1	3	17T(79.9663)	1
1132402_1AA-1-W_S2-D1_1_8503.d	34753.4	36	73	HLEENGS[79.9663]DGEQGPGGSNGWITTINDVEMENQIVLPEDK	AT1G06220.1	3	7S(79.9663)	1
1132402_1AA-1-W_S2-D1_1_8503.d	35054.2	36	73	HLEENGS[79.9663]DGEQGPGGSNGWITTINDVEM[15.9949]ENQIVLPEDK	AT1G06220.1	3,4	28M(15.9949),7S(79.9663)	1
1132402_1AA-1-W_S2-D1_1_8503.d	38491.8	970	994	HLESFNFDSEIPADLPVTS[79.9663]SSHELK	AT1G70320.1	3	19S(79.9663)	1
1132402_1AA-1-W_S2-D1_1_8503.d	41034.5	445	479	HMEEVQLPDEEHLET[79.9663]EPEAEGQGQTEAEAMQEALF	AT1G48620.1	3	15T(79.9663)	1
1132402_1AA-1-W_S2-D1_1_8503.d	30075.7	78	95	HMIQEGSSMFYHQPS[79.9663]SVK	AT1G50600.1	3	15S(79.9663)	1
1132402_1AA-1-W_S2-D1_1_8503.d	76388.3	405	428	HPDLHTLDIEEGET[79.9663]DDDNDVLLSR	AT5G12150.1	3,4	14T(79.9663)	1
1132402_1AA-1-W_S2-D1_1_8503.d	35035.1	47	73	HPFTGAPPPPIPPIS[79.9663]PYSQIPATLQPR	AT2G21230.1	3	15S(79.9663)	1
1132402_1AA-1-W_S2-D1_1_8503.d	34106.7	1126	1138	HPWLTYPYEPIS[79.9663]A	AT3G17750.1	2	12S(79.9663)	1
1132402_1AA-1-W_S2-D1_1_8503.d	40145.2	123	137	HRLS[79.9663]SQGLLSPIPSR	AT2G39130.1	2,3	4S(79.9663)	1
1132402_1AA-1-W_S2-D1_1_8503.d	143560	36	50	HRTLSST[79.9663]PLALVGAK	AT5G40890.1	3	7T(79.9663)	1
1132402_1AA-1-W_S2-D1_1_8503.d	216824	36	50	HRT[79.9663]LSSTPLALVGAK	AT5G40890.1	2,3	3T(79.9663)	1
1132402_1AA-1-W_S2-D1_1_8503.d	157224	369	396	HSIAGSSVRDDES[79.9663]LAGSPALPSYMVPTK	AT5G03040.1	3,4	13S(79.9663)	1
1132402_1AA-1-W_S2-D1_1_8503.d	129114	369	396	HSIAGS[79.9663]SVRDDESLAGSPALPSYMVPTK	AT5G03040.1	3,4	6S(79.9663)	1
1132402_1AA-1-W_S2-D1_1_8503.d	52848.8	445	456	HSLS[79.9663]INSTSVLK	AT1G24764.1	2	4S(79.9663)	1
1132402_1AA-1-W_S2-D1_1_8503.d	34151.4	117	133	HSLS[79.9663]VDGSSTLESIEAK	AT2G40620.1	2,3	4S(79.9663)	1
1132402_1AA-1-W_S2-D1_1_8503.d	68102.5	57	79	HS[79.9663]ASLQDFSSYHGFDPEESILPR	AT4G19180.1	3	2S(79.9663)	1
1132402_1AA-1-W_S2-D1_1_8503.d	51126.6	244	273	HS[79.9663]SSISPALSPQPLGSYGSYGQNIPMGSQR	AT3G13060.2	3	2S(79.9663)	1
1132402_1AA-1-W_S2-D1_1_8503.d	24574.8	158	186	HTHILDDPFDDPPQLAEM[15.9949]M[15.9949]PDAS[79.9663]PEGKPK	AT1G53720.1	3,4	18M(15.9949),19M(15.9949),23S(79.9663)	1
1132402_1AA-1-W_S2-D1_1_8503.d	7766.17	88	106	HVS[79.9663]IALGILGDESPS[79.9663]GSLK	AT2G19390.1	3	15S(79.9663),3S(79.9663)	1
1132402_1AA-1-W_S2-D1_1_8503.d	145314	456	480	IADFGLARC[57.0215]FGLDKT[79.9663]HLSTGIAGTL	AT5G40380.1	3	15T(79.9663),9C(57.0215)	1
1132402_1AA-1-W_S2-D1_1_8503.d	27334.2	110	124	IAFM[15.9949]FLT[79.9663]PGTLPFER	AT4G30060.1	2	4M(15.9949),7T(79.9663)	1
1132402_1AA-1-W_S2-D1_1_8503.d	46301.2	131	156	IAGSST[79.9663]PPASVAVAAAAAAQGLDVPR	AT3G18035.1	2,3	6T(79.9663)	1
1132402_1AA-1-W_S2-D1_1_8503.d	112858	131	156	IAGS[79.9663]STPPASVAVAAAAAAQGLDVPR	AT3G18035.1	2,3	4S(79.9663)	1
1132402_1AA-1-W_S2-D1_1_8503.d	87071.5	336	353	IAPDATPSS[79.9663]PSSSLSLFK	AT3G62770.1	2	9S(79.9663)	1
1132402_1AA-1-W_S2-D1_1_8503.d	53475.5	528	540	IAS[79.9663]PLPPFWFTSK	AT2G23520.1	2	3S(79.9663)	1
1132402_1AA-1-W_S2-D1_1_8503.d	74110.4	523	535	IAS[79.9663]PLPPIWLTNK	AT4G37100.1	2	3S(79.9663)	1
1132402_1AA-1-W_S2-D1_1_8503.d	67308.8	66	84	IAVASLTPQS[79.9663]PEGIDVAYK	AT3G62800.1	2	10S(79.9663)	1
1132402_1AA-1-W_S2-D1_1_8503.d	51999.2	323	340	IDDDTLEGDVS[79.9663]TMDLATK	AT4G37070.2	2	11S(79.9663)	1
1132402_1AA-1-W_S2-D1_1_8503.d	29365.5	398	413	IDDLVS[79.9663]EDLEGSEFEK	AT1G22530.1	2	6S(79.9663)	1
1132402_1AA-1-W_S2-D1_1_8503.d	32606.7	118	130	IDEAS[79.9663]PLISFGSK	AT4G37700.1	2	5S(79.9663)	1
1132402_1AA-1-W_S2-D1_1_8503.d	70212.6	800	828	IDESDKTSTENIDET[79.9663]GNALTAEDQLTMEK	AT5G16730.1	3	15T(79.9663)	1
1132402_1AA-1-W_S2-D1_1_8503.d	56622.9	800	828	IDESDKTST[79.9663]ENIDETGNALTAEDQLTMEK	AT5G16730.1	3	9T(79.9663)	1
1132402_1AA-1-W_S2-D1_1_8503.d	71758.6	800	828	IDESDKT[79.9663]STENIDETGNALTAEDQLTMEK	AT5G16730.1	3	7T(79.9663)	1
1132402_1AA-1-W_S2-D1_1_8503.d	23286	800	828	IDESDKT[79.9663]STENIDETGNALTAEDQLTM[15.9949]EK	AT5G16730.1	3	27M(15.9949),7T(79.9663)	1
1132402_1AA-1-W_S2-D1_1_8503.d	28577.7	800	828	IDES[79.9663]DKTSTENIDETGNALTAEDQLTM[15.9949]EK	AT5G16730.1	3	27M(15.9949),4S(79.9663)	1
1132402_1AA-1-W_S2-D1_1_8503.d	33801.4	1472	1516	IDIPVVVNSAGALQPQTYPIPTPDPINVSVNHSATLHSPT[79.9663]PAGGK	AT2G16485.1	4,5	40T(79.9663)	1
1132402_1AA-1-W_S2-D1_1_8503.d	34923.8	1472	1516	IDIPVVVNSAGALQPQTYPIPTPDPINVS[79.9663]VNHSATLHSPTPAGGK	AT2G16485.1	4	29S(79.9663)	1
1132402_1AA-1-W_S2-D1_1_8503.d	62796.2	1472	1516	IDIPVVVNSAGALQPQTYPIPT[79.9663]PDPINVSVNHSATLHSPTPAGGK	AT2G16485.1	4	22T(79.9663)	1
1132402_1AA-1-W_S2-D1_1_8503.d	423377	18	56	IDLDKPEVEDDDDNEDDDS[79.9663]DDDDKDDDEADGLDGEAGGK	AT3G12390.1	3,4	19S(79.9663)	1
1132402_1AA-1-W_S2-D1_1_8503.d	13681.7	213	236	IDVVSPEADELEEENS[79.9663]LESLPSIK	AT3G43240.1	2	16S(79.9663)	1
1132402_1AA-1-W_S2-D1_1_8503.d	103771	117	136	IEHEDS[79.9663]EDDRPLSSILSGNK	AT5G55300.1	2,3	6S(79.9663)	1
1132402_1AA-1-W_S2-D1_1_8503.d	213848	702	725	IEHMDAGS[79.9663]PARPTPIPNGIEAMSR	AT3G16830.1	3,4	8S(79.9663)	1
1132402_1AA-1-W_S2-D1_1_8503.d	97582.8	245	262	IELQSQSWPMQQSFS[79.9663]PEK	AT4G38470.1	2	15S(79.9663)	1
1132402_1AA-1-W_S2-D1_1_8503.d	97044.4	245	262	IELQSQSWPMQQS[79.9663]FSPEK	AT4G38470.1	2	13S(79.9663)	1
1132402_1AA-1-W_S2-D1_1_8503.d	24687	245	262	IELQSQSWPM[15.9949]QQSFS[79.9663]PEK	AT4G38470.1	2	10M(15.9949),15S(79.9663)	1
1132402_1AA-1-W_S2-D1_1_8503.d	27151.8	83	100	IENVAAT[79.9663]SPLAM[15.9949]SITIAK	AT1G53050.1	2	12M(15.9949),7T(79.9663)	1
1132402_1AA-1-W_S2-D1_1_8503.d	59510	107	133	IEPSSNVDSLPVS[79.9663]PSLALYSGGDYFAR	AT2G20960.1	2,3	13S(79.9663)	1
1132402_1AA-1-W_S2-D1_1_8503.d	61606.6	86	122	IFSDANMGPNYEEIGEEDNDENS[79.9663]DGEDHGEIESGITK	AT5G48240.1	3,4	23S(79.9663)	1
1132402_1AA-1-W_S2-D1_1_8503.d	30837	86	122	IFSDANM[15.9949]GPNYEEIGEEDNDENS[79.9663]DGEDHGEIESGITK	AT5G48240.1	3,4	23S(79.9663),7M(15.9949)	1
1132402_1AA-1-W_S2-D1_1_8503.d	31415.5	9	21	IFVGGLS[79.9663]PEVTDR	AT5G04280.1	2	7S(79.9663)	1
1132402_1AA-1-W_S2-D1_1_8503.d	33580	9	25	IFVGGLS[79.9663]PEVTDRDLER	AT5G04280.1	2,3	7S(79.9663)	1
1132402_1AA-1-W_S2-D1_1_8503.d	46602.7	616	646	IGELITTGYDSSPNVS[79.9663]VHGASNFGPLLAPIK	AT1G77760.1	3	16S(79.9663)	1
1132402_1AA-1-W_S2-D1_1_8503.d	35375.6	616	646	IGELITTGYDS[79.9663]SPNVSVHGASNFGPLLAPIK	AT1G77760.1	3	11S(79.9663)	1
1132402_1AA-1-W_S2-D1_1_8503.d	1.2022e+06	965	984	IGIWQYGDIES[79.9663]DDEDTGPAR	AT5G07350.1	2,3	11S(79.9663)	1
1132402_1AA-1-W_S2-D1_1_8503.d	109232	965	985	IGIWQYGDIES[79.9663]DDEDTGPARK	AT5G07350.1	2,3	11S(79.9663)	1
1132402_1AA-1-W_S2-D1_1_8503.d	68498.9	427	443	IGLT[79.9663]PSRDGSSFSMTPK	AT1G09770.1	2,3	4T(79.9663)	1
1132402_1AA-1-W_S2-D1_1_8503.d	103391	420	444	IGYVLQQPGLAAMPQPPPRHS[79.9663]PPYR	AT3G52660.1	3,4	21S(79.9663)	1
1132402_1AA-1-W_S2-D1_1_8503.d	69128.9	632	650	IHY[79.9663]SGPLVVPSGNMDQVLK	AT1G53050.1	2,3	3Y(79.9663)	1
1132402_1AA-1-W_S2-D1_1_8503.d	65755.1	122	153	IIGFHGSAGGNLNSLGAYFAPLTTTTPLT[79.9663]PAK	AT3G16420.1	3	29T(79.9663)	1
1132402_1AA-1-W_S2-D1_1_8503.d	859414	46	59	IISQLEPEVLS[79.9663]PIK	AT4G29810.1	2	11S(79.9663)	1
1132402_1AA-1-W_S2-D1_1_8503.d	736418	46	74	IISQLEPEVLS[79.9663]PIKPADDQLSLSDLDMVK	AT4G29810.1	2,3,4	11S(79.9663)	1
1132402_1AA-1-W_S2-D1_1_8503.d	577204	46	74	IISQLEPEVLS[79.9663]PIKPADDQLSLSDLDM[15.9949]VK	AT4G29810.1	2,3,4	11S(79.9663),27M(15.9949)	1
1132402_1AA-1-W_S2-D1_1_8503.d	57647.9	241	255	IITDYVGS[79.9663]PATDPMR	AT3G49590.1	2	8S(79.9663)	1
1132402_1AA-1-W_S2-D1_1_8503.d	64927.8	1503	1518	ILEISLNNVS[79.9663]SDDLNR	AT2G26890.1	2	10S(79.9663)	1
1132402_1AA-1-W_S2-D1_1_8503.d	24972.7	170	187	ILMEHDIVAS[79.9663]DENQQAYK	AT4G28980.1	2,3	10S(79.9663)	1
1132402_1AA-1-W_S2-D1_1_8503.d	29801.7	582	604	ILSGQAAIGSETVQTS[79.9663]PIENDHK	AT1G60200.1	2,3	16S(79.9663)	1
1132402_1AA-1-W_S2-D1_1_8503.d	65915.6	117	141	ILSPAHKPESSSGT[79.9663]SSPSQFSLPAK	AT1G75100.1	3	14T(79.9663)	1
1132402_1AA-1-W_S2-D1_1_8503.d	64031.1	117	141	ILSPAHKPES[79.9663]SSGTSSPSQFSLPAK	AT1G75100.1	3	10S(79.9663)	1
1132402_1AA-1-W_S2-D1_1_8503.d	39798.6	1568	1605	ILSYAFPEIS[79.9663]PKPDPTLSTTASTPPATSSGDENHISVK	AT2G17930.1	4	10S(79.9663)	1
1132402_1AA-1-W_S2-D1_1_8503.d	110916	117	141	ILS[79.9663]PAHKPESSSGTSSPSQFSLPAK	AT1G75100.1	3	3S(79.9663)	1
1132402_1AA-1-W_S2-D1_1_8503.d	60643.9	45	64	ILS[79.9663]PPLRDDDRDGHYVFSLR	AT4G32660.1	4	3S(79.9663)	1
1132402_1AA-1-W_S2-D1_1_8503.d	89025.1	512	527	ILS[79.9663]PTASVSSAFIGNR	AT1G20670.1	2	3S(79.9663)	1
1132402_1AA-1-W_S2-D1_1_8503.d	54239.9	22	28	ILS[79.9663]SLSR	AT1G01050.1	2	3S(79.9663)	1
1132402_1AA-1-W_S2-D1_1_8503.d	33639.9	1425	1445	ILVLDEAT[79.9663]AS[79.9663]VDTATDNLIQK	AT1G04120.1	3	10S(79.9663),8T(79.9663)	1
1132402_1AA-1-W_S2-D1_1_8503.d	44763.2	253	281	ILYAADGEDVGAAET[79.9663]QTLSPIAEGSEERR	AT5G67270.1	3	15T(79.9663)	1
1132402_1AA-1-W_S2-D1_1_8503.d	53395.3	478	500	IMS[79.9663]PSTSVSSSIIGNIHSSHESK	AT1G76380.1	3	3S(79.9663)	1
1132402_1AA-1-W_S2-D1_1_8503.d	27082.4	55	64	INIFSAS[79.9663]YTR	AT2G05755.1	2	7S(79.9663)	1
1132402_1AA-1-W_S2-D1_1_8503.d	65707	813	827	INLVDVGGGGLFS[79.9663]PR	AT5G65950.1	2	13S(79.9663)	1
1132402_1AA-1-W_S2-D1_1_8503.d	42385.9	140	157	INPLNPVFNPVNSAFS[79.9663]PR	AT1G28280.1	2	16S(79.9663)	1
1132402_1AA-1-W_S2-D1_1_8503.d	355782	150	164	INS[79.9663]AESMELWASQQK	AT5G20280.1	2,3	3S(79.9663)	1
1132402_1AA-1-W_S2-D1_1_8503.d	47826.8	360	379	INVRPGT[79.9663]APVTIPSSATLNR	AT3G49590.1	3	7T(79.9663)	1
1132402_1AA-1-W_S2-D1_1_8503.d	32860	74	90	IPALTDDSSVELGS[79.9663]PLR	AT4G32140.1	2	14S(79.9663)	1
1132402_1AA-1-W_S2-D1_1_8503.d	121876	23	46	IPEPSVHS[79.9663]EEEVFEDGEEIDGGVR	AT4G18950.1	2,3	8S(79.9663)	1
1132402_1AA-1-W_S2-D1_1_8503.d	142824	23	46	IPEPS[79.9663]VHSEEEVFEDGEEIDGGVR	AT4G18950.1	2,3	5S(79.9663)	1
1132402_1AA-1-W_S2-D1_1_8503.d	36246.7	135	158	IPSTSSQSARFENVFSSIS[79.9663]SSPTK	AT4G12780.1	3	19S(79.9663)	1
1132402_1AA-1-W_S2-D1_1_8503.d	93489.7	81	98	IPS[79.9663]PPIYYPTEYQFIDNR	AT4G25880.1	2,3	3S(79.9663)	1
1132402_1AA-1-W_S2-D1_1_8503.d	26768.2	62	78	IPS[79.9663]TTVTVSHSVTSSFK	AT1G24530.1	2,3	3S(79.9663)	1
1132402_1AA-1-W_S2-D1_1_8503.d	56193.5	680	704	IRDQQEATSSSS[79.9663]PPHEASSLLAEHR	AT1G48760.1	4	12S(79.9663)	1
1132402_1AA-1-W_S2-D1_1_8503.d	50246.3	680	704	IRDQQEATSS[79.9663]SSPPHEASSLLAEHR	AT1G48760.1	4	10S(79.9663)	1
1132402_1AA-1-W_S2-D1_1_8503.d	113174	178	190	IRS[79.9663]EMQIWSEDDK	AT4G10120.1	2,3	3S(79.9663)	1
1132402_1AA-1-W_S2-D1_1_8503.d	44753.5	122	144	ISDLLVIRS[79.9663]PGNQFNDPNSSDVK	AT1G63850.1	2,3	9S(79.9663)	1
1132402_1AA-1-W_S2-D1_1_8503.d	271043	66	98	ISGVSAEGSGVIVEGSAPITEEAVAT[79.9663]PPAADSK	AT1G30230.1	2,3,4	26T(79.9663)	1
1132402_1AA-1-W_S2-D1_1_8503.d	9943.51	66	98	ISGVSAEGSGVIVEGSAPIT[79.9663]EEAVATPPAADSK	AT1G30230.1	3	20T(79.9663)	1
1132402_1AA-1-W_S2-D1_1_8503.d	84621.1	66	98	ISGVSAEGSGVIVEGSSPITEEAVAT[79.9663]PPAADSK	AT2G18110.1	3	26T(79.9663)	1
1132402_1AA-1-W_S2-D1_1_8503.d	81288.6	266	287	ISHSTGSETLDQNMVLGEVS[79.9663]PK	AT3G12640.1	2,3	20S(79.9663)	1
1132402_1AA-1-W_S2-D1_1_8503.d	53541.7	379	410	ISSLKPS[79.9663]SPHNAIVPHNNSGTAQIENSPWANK	AT1G19715.1	4	7S(79.9663)	1
1132402_1AA-1-W_S2-D1_1_8503.d	87683.7	93	106	ISS[79.9663]ATAFTHVLHSR	AT2G31670.1	3	3S(79.9663)	1
1132402_1AA-1-W_S2-D1_1_8503.d	278406	290	313	ISTPELPPPVFIKPES[79.9663]PEPVSTPK	AT4G05150.1	2,3	16S(79.9663)	1
1132402_1AA-1-W_S2-D1_1_8503.d	555891	290	313	IST[79.9663]PELPPPVFIKPESPEPVSTPK	AT4G05150.1	3	3T(79.9663)	1
1132402_1AA-1-W_S2-D1_1_8503.d	22414.7	258	273	IS[79.9663]PQIPNLNLATHQGK	AT5G44180.1	3	2S(79.9663)	1
1132402_1AA-1-W_S2-D1_1_8503.d	82175.5	93	106	IS[79.9663]SATAFTHVLHSR	AT2G31670.1	2,3	2S(79.9663)	1
1132402_1AA-1-W_S2-D1_1_8503.d	297157	157	171	IS[79.9663]SVDVFENWFAQHK	AT5G11110.1	2,3	2S(79.9663)	1
1132402_1AA-1-W_S2-D1_1_8503.d	564205	290	313	IS[79.9663]TPELPPPVFIKPESPEPVSTPK	AT4G05150.1	2,3	2S(79.9663)	1
1132402_1AA-1-W_S2-D1_1_8503.d	66500.5	193	213	ITEAPSS[79.9663]PPQFLEHSDGLNYR	AT2G22430.1	3	7S(79.9663)	1
1132402_1AA-1-W_S2-D1_1_8503.d	170987	80	103	ITLLEELQEKT[79.9663]EEDEENKPSVIEK	AT1G20440.1	3,4	11T(79.9663)	1
1132402_1AA-1-W_S2-D1_1_8503.d	50910.3	116	149	ITTEASAGVETTPAPVFSEPEVNAVPFAS[79.9663]DEDEK	AT4G39680.1	3	29S(79.9663)	1
1132402_1AA-1-W_S2-D1_1_8503.d	19546.6	26	49	ITVTVASAGPPSYSLT[79.9663]PPGNSSQK	AT3G14180.1	2	16T(79.9663)	1
1132402_1AA-1-W_S2-D1_1_8503.d	19400.6	150	174	IVDVSES[79.9663]TDEAEVQQVEPVDVQPVK	AT3G05900.1	2,3	7S(79.9663)	1
1132402_1AA-1-W_S2-D1_1_8503.d	90396.7	368	387	IVEASSGNGS[79.9663]PQLVPLNSVK	AT3G09830.1	2	10S(79.9663)	1
1132402_1AA-1-W_S2-D1_1_8503.d	42083.2	463	475	IVRT[79.9663]PPVFDGTMR	AT2G17410.1	2,3	4T(79.9663)	1
1132402_1AA-1-W_S2-D1_1_8503.d	107981	361	385	IVSENST[79.9663]PVHHNYQIVAAETYEQDK	AT4G38550.1	3	7T(79.9663)	1
1132402_1AA-1-W_S2-D1_1_8503.d	109794	361	385	IVS[79.9663]ENSTPVHHNYQIVAAETYEQDK	AT4G38550.1	3,4	3S(79.9663)	1
1132402_1AA-1-W_S2-D1_1_8503.d	70033	511	540	IWTRPSESETQTNSSEANPTTALLSTS[79.9663]FTK	AT3G53390.1	3	27S(79.9663)	1
1132402_1AA-1-W_S2-D1_1_8503.d	88270.4	511	540	IWTRPSESETQTNSSEANPTTALLST[79.9663]SFTK	AT3G53390.1	3	26T(79.9663)	1
1132402_1AA-1-W_S2-D1_1_8503.d	31586.8	712	740	IYEYLLTHVESAAAALGGGGGSVSS[79.9663]PRPK	AT1G08760.1	3	25S(79.9663)	1
1132402_1AA-1-W_S2-D1_1_8503.d	29393.8	712	740	IYEYLLTHVESAAAALGGGGGSVS[79.9663]SPRPK	AT1G08760.1	3	24S(79.9663)	1
1132402_1AA-1-W_S2-D1_1_8503.d	21919.5	389	401	KAELVELLGSDS[79.9663]S	AT1G06190.1	2	12S(79.9663)	1
1132402_1AA-1-W_S2-D1_1_8503.d	27478.2	764	785	KAS[79.9663]IDFGAGPSSALDVEQSLEK	AT4G33530.1	2,3	3S(79.9663)	1
1132402_1AA-1-W_S2-D1_1_8503.d	536090	96	113	KDEPAEES[79.9663]DGDLGFGLFD	AT5G47700.1	2	8S(79.9663)	1
1132402_1AA-1-W_S2-D1_1_8503.d	31198.3	556	568	KDS[79.9663]FSDLLLHLPR	AT4G30780.1	2,3	3S(79.9663)	1
1132402_1AA-1-W_S2-D1_1_8503.d	79391.9	532	550	KEEFLIGSIEEESQSQS[79.9663]PR	AT1G53590.1	2,3	17S(79.9663)	1
1132402_1AA-1-W_S2-D1_1_8503.d	42180.4	532	550	KEEFLIGSIEEES[79.9663]QSQSPR	AT1G53590.1	2	13S(79.9663)	1
1132402_1AA-1-W_S2-D1_1_8503.d	239890	305	323	KEES[79.9663]DEEDYEGGFGLFDEE	AT3G11250.1	2	4S(79.9663)	1
1132402_1AA-1-W_S2-D1_1_8503.d	140689	104	120	KEES[79.9663]EEEEGDFGFDLFG	AT5G57290.1	2	4S(79.9663)	1
1132402_1AA-1-W_S2-D1_1_8503.d	45888.4	56	83	KEETDSNGIGSTAGVDSGDIS[79.9663]PVDDIQK	AT5G02770.1	2,3	21S(79.9663)	1
1132402_1AA-1-W_S2-D1_1_8503.d	259861	380	398	KFDWDHPLHLQPMS[79.9663]PTTVK	AT3G29360.1	2,3,4	14S(79.9663)	1
1132402_1AA-1-W_S2-D1_1_8503.d	284646	380	398	KFDWDHPLHLQPM[15.9949]S[79.9663]PTTVK	AT3G29360.1	2,3,4	13M(15.9949),14S(79.9663)	1
1132402_1AA-1-W_S2-D1_1_8503.d	268634	66	83	KFETLSYLPDLTDS[79.9663]ELAK	AT1G67090.1	2,3	14S(79.9663)	1
1132402_1AA-1-W_S2-D1_1_8503.d	219049	66	83	KFETLSYLPDLT[79.9663]DSELAK	AT1G67090.1	2,3	12T(79.9663)	1
1132402_1AA-1-W_S2-D1_1_8503.d	68634.9	280	300	KFS[79.9663]EQNIGAPPSYEEAVSDSR	AT2G43160.1	2,3	3S(79.9663)	1
1132402_1AA-1-W_S2-D1_1_8503.d	37520.3	508	534	KGDGDDEES[79.9663]EDESAENVVNVEDFLVQK	AT2G20790.1	2,3	9S(79.9663)	1
1132402_1AA-1-W_S2-D1_1_8503.d	55374.2	1719	1746	KGS[79.9663]TDHLSINIDSESEHLMNNNETDEDK	AT1G24460.1	4	3S(79.9663)	1
1132402_1AA-1-W_S2-D1_1_8503.d	60570.8	106	133	KIEPSSNVDSLPVS[79.9663]PSLALYSGGDYFAR	AT2G20960.1	3	14S(79.9663)	1
1132402_1AA-1-W_S2-D1_1_8503.d	56806.2	25	38	KIS[79.9663]GILDDGSVGFR	AT5G49890.1	2,3	3S(79.9663)	1
1132402_1AA-1-W_S2-D1_1_8503.d	1.28683e+06	95	113	KKDEPAEES[79.9663]DGDLGFGLFD	AT5G47700.1	2,3	9S(79.9663)	1
1132402_1AA-1-W_S2-D1_1_8503.d	3.93331e+06	103	120	KKEES[79.9663]EEEEGDFGFDLFG	AT5G57290.1	2,3	5S(79.9663)	1
1132402_1AA-1-W_S2-D1_1_8503.d	220479	358	374	KLDTSLS[79.9663]INLRPPPIDR	AT1G53730.1	3	7S(79.9663)	1
1132402_1AA-1-W_S2-D1_1_8503.d	661488	360	376	KLDT[79.9663]SLSMNLRPPPSER	AT3G14350.1	3	4T(79.9663)	1
1132402_1AA-1-W_S2-D1_1_8503.d	37043.2	62	79	KLENLIFGSLYS[79.9663]PVTFGK	AT5G14050.1	2,3	12S(79.9663)	1
1132402_1AA-1-W_S2-D1_1_8503.d	46310.1	7	34	KLEVVS[79.9663]PVPADIDIANSVEPLHISEIAK	AT1G50480.1	3	6S(79.9663)	1
1132402_1AA-1-W_S2-D1_1_8503.d	636858	22	43	KMT[79.9663]SDGATSTSAAAAAAAMAT[79.9663]R	AT1G19350.3	2	21T(79.9663),3T(79.9663)	1
1132402_1AA-1-W_S2-D1_1_8503.d	30918.9	108	117	KMT[79.9663]VDDLIAR	AT2G47970.1	2	3T(79.9663)	1
1132402_1AA-1-W_S2-D1_1_8503.d	325050	99	115	KNS[79.9663]LRVPEHVVQNGIIK	AT4G30890.1	3,4	3S(79.9663)	1
1132402_1AA-1-W_S2-D1_1_8503.d	85874.7	781	800	KPEDQNISGFMSAGS[79.9663]PVLNR	AT4G17330.1	2,3	15S(79.9663)	1
1132402_1AA-1-W_S2-D1_1_8503.d	105951	204	230	KPEDSQVVNTTPLVETAT[79.9663]PIADIPEEK	AT1G20450.1	3	18T(79.9663)	1
1132402_1AA-1-W_S2-D1_1_8503.d	109782	204	230	KPEDSQVVNTTPLVET[79.9663]ATPIADIPEEK	AT1G20450.1	3	16T(79.9663)	1
1132402_1AA-1-W_S2-D1_1_8503.d	97775.7	9	34	KPHTSTADLLTWSEVPPPDS[79.9663]PSSASR	AT1G78150.1	3,4	20S(79.9663)	1
1132402_1AA-1-W_S2-D1_1_8503.d	63842.2	227	265	KPPPPPPPPAFM[15.9949]SSSGGSDYSDLPVLPPPS[79.9663]PGLVLGFSK	AT3G24550.1	3,4	12M(15.9949),30S(79.9663)	1
1132402_1AA-1-W_S2-D1_1_8503.d	108098	15	31	KPVYNLDDS[79.9663]DDDDFVPK	AT2G25170.1	2,3	9S(79.9663)	1
1132402_1AA-1-W_S2-D1_1_8503.d	102784	60	84	KRS[79.9663]APTTPINQNAAAAFAAVSEEER	AT4G37870.1	3,4	3S(79.9663)	1
1132402_1AA-1-W_S2-D1_1_8503.d	131960	408	417	KSS[79.9663]LSFMGIK	AT3G45780.1	2	3S(79.9663)	1
1132402_1AA-1-W_S2-D1_1_8503.d	100350	643	661	KTEMGLT[79.9663]EEDEDVLVPVYK	AT5G22640.1	2,3	7T(79.9663)	1
1132402_1AA-1-W_S2-D1_1_8503.d	29538	643	661	KTEM[15.9949]GLT[79.9663]EEDEDVLVPVYK	AT5G22640.1	2,3	4M(15.9949),7T(79.9663)	1
1132402_1AA-1-W_S2-D1_1_8503.d	22114.2	467	485	KT[79.9663]ESANQLELMDDFLEMEK	AT1G19835.1	2,3	2T(79.9663)	1
1132402_1AA-1-W_S2-D1_1_8503.d	42416.4	601	618	KT[79.9663]SVDDQASQHLLSLLQR	AT4G01290.1	2,3	2T(79.9663)	1
1132402_1AA-1-W_S2-D1_1_8503.d	64869.8	242	254	KVS[79.9663]FKPNPVTDYK	AT1G05960.1	2,3	3S(79.9663)	1
1132402_1AA-1-W_S2-D1_1_8503.d	73897.4	167	179	KVS[79.9663]GPLDSSGLMK	AT1G16860.1	2,3	3S(79.9663)	1
1132402_1AA-1-W_S2-D1_1_8503.d	268746	583	606	KVVEGDS[79.9663]AEEDENKLPVEDIVSSR	AT4G02510.1	2,3,4	7S(79.9663)	1
1132402_1AA-1-W_S2-D1_1_8503.d	35051.3	601	608	KWPS[79.9663]LGFK	AT4G10840.1	2	4S(79.9663)	1
1132402_1AA-1-W_S2-D1_1_8503.d	33627.8	504	525	KYEDDLDLVLDDDS[79.9663]EIDEPTGR	AT5G42920.1	2,3	14S(79.9663)	1
1132402_1AA-1-W_S2-D1_1_8503.d	99894.2	284	305	LAAPSSPFDDDS[79.9663]DDVDEQPLVR	AT4G11740.1	2,3	12S(79.9663)	1
1132402_1AA-1-W_S2-D1_1_8503.d	82904.6	284	305	LAAPSS[79.9663]PFDDDSDDVDEQPLVR	AT4G11740.1	2	6S(79.9663)	1
1132402_1AA-1-W_S2-D1_1_8503.d	53651	26	57	LAEGQNGVISNPPVVDNVRQS[79.9663]SSSPPPALAPR	AT5G03040.1	3	21S(79.9663)	1
1132402_1AA-1-W_S2-D1_1_8503.d	33517.8	319	337	LAFS[79.9663]TVGTPDYIAPEVLLK	AT1G30640.1	2	4S(79.9663)	1
1132402_1AA-1-W_S2-D1_1_8503.d	61386.2	177	187	LANLGTVWS[79.9663]PR	AT1G06460.1	2	9S(79.9663)	1
1132402_1AA-1-W_S2-D1_1_8503.d	92840.7	457	469	LANLTILNLS[79.9663]FNR	AT1G75640.1	2,3	10S(79.9663)	1
1132402_1AA-1-W_S2-D1_1_8503.d	56754.6	100	125	LAPAEAVVEDNQKAS[79.9663]DIEEGDEVDSK	AT1G52380.1	2,3	15S(79.9663)	1
1132402_1AA-1-W_S2-D1_1_8503.d	289182	773	792	LAPVPDMEGIS[79.9663]PQHVSTVVK	AT1G06840.1	2,3	11S(79.9663)	1
1132402_1AA-1-W_S2-D1_1_8503.d	45365.9	773	792	LAPVPDM[15.9949]EGIS[79.9663]PQHVSTVVK	AT1G06840.1	2,3	11S(79.9663),7M(15.9949)	1
1132402_1AA-1-W_S2-D1_1_8503.d	52038.9	22	36	LASFISKPDST[79.9663]PPLK	AT3G01860.1	2,3	11T(79.9663)	1
1132402_1AA-1-W_S2-D1_1_8503.d	55994.9	22	36	LASFISKPDS[79.9663]TPPLK	AT3G01860.1	2,3	10S(79.9663)	1
1132402_1AA-1-W_S2-D1_1_8503.d	32369	777	793	LASISGDALILDGQT[79.9663]PR	AT3G07980.1	2	15T(79.9663)	1
1132402_1AA-1-W_S2-D1_1_8503.d	50557.7	141	161	LAS[79.9663]TPPPPPPTSVAPSLEPPR	AT1G48620.1	2	3S(79.9663)	1
1132402_1AA-1-W_S2-D1_1_8503.d	69233.9	245	264	LDAARPT[79.9663]TPRPPSPLADAPR	AT2G43680.1	3,4	7T(79.9663)	1
1132402_1AA-1-W_S2-D1_1_8503.d	52151.2	329	349	LDELPGLDSLTS[79.9663]PGTSDGQTK	AT3G18860.1	2	12S(79.9663)	1
1132402_1AA-1-W_S2-D1_1_8503.d	29484.6	17	29	LDS[79.9663]LSPEMLFPAK	AT4G15240.1	2	3S(79.9663)	1
1132402_1AA-1-W_S2-D1_1_8503.d	16797.3	181	202	LDTTEES[79.9663]PDERENTAVVSNVVK	AT1G13030.1	2,3	7S(79.9663)	1
1132402_1AA-1-W_S2-D1_1_8503.d	87667.6	106	134	LEASPS[79.9663]FSLLNAQQSQQVSGSPSWWSQSK	AT3G16310.1	3	6S(79.9663)	1
1132402_1AA-1-W_S2-D1_1_8503.d	149920	489	533	LEDTAADALDLDDSNEAAAFAMDNGEDFFNNFPAKPDT[79.9663]PVSTSAK	AT3G63460.1	3,4	38T(79.9663)	1
1132402_1AA-1-W_S2-D1_1_8503.d	54170.8	489	533	LEDTAADALDLDDSNEAAAFAM[15.9949]DNGEDFFNNFPAKPDT[79.9663]PVSTSAK	AT3G63460.1	3,4	22M(15.9949),38T(79.9663)	1
1132402_1AA-1-W_S2-D1_1_8503.d	22888.8	271	288	LEGS[79.9663]GFILVDPDELELHK	AT4G19450.1	2,3	4S(79.9663)	1
1132402_1AA-1-W_S2-D1_1_8503.d	56341.3	1076	1088	LEGT[79.9663]PDNGYLWQR	AT4G16340.1	2	4T(79.9663)	1
1132402_1AA-1-W_S2-D1_1_8503.d	58841.3	291	308	LELSAVPSSYSS[79.9663]GQLDPK	AT5G57330.1	2	12S(79.9663)	1
1132402_1AA-1-W_S2-D1_1_8503.d	56827.6	291	308	LELSAVPSS[79.9663]YSSGQLDPK	AT5G57330.1	2	9S(79.9663)	1
1132402_1AA-1-W_S2-D1_1_8503.d	61933.2	402	420	LEQLS[79.9663]EGEDDVEVNPGLTR	AT1G03910.1	2,3	5S(79.9663)	1
1132402_1AA-1-W_S2-D1_1_8503.d	101479	1118	1150	LESHADASVIPQTSENEVMIDGES[79.9663]DGNEIPLGK	AT5G47690.3	3	24S(79.9663)	1
1132402_1AA-1-W_S2-D1_1_8503.d	52215.3	1118	1150	LESHADASVIPQT[79.9663]SENEVM[15.9949]IDGESDGNEIPLGK	AT5G47690.3	3	13T(79.9663),19M(15.9949)	1
1132402_1AA-1-W_S2-D1_1_8503.d	55653.7	1065	1077	LETLSDLVTET[79.9663]PK	AT5G43310.1	2	11T(79.9663)	1
1132402_1AA-1-W_S2-D1_1_8503.d	52028.8	36	71	LFAGPGIALLPEDEAEDDY[79.9663]AETEDGGGDSIRPVTIR	AT2G01320.1	3	19Y(79.9663)	1
1132402_1AA-1-W_S2-D1_1_8503.d	48383.4	593	613	LFDDVSTS[79.9663]PPASYHEPDPHAK	AT2G19710.1	3	8S(79.9663)	1
1132402_1AA-1-W_S2-D1_1_8503.d	54525.4	593	613	LFDDVST[79.9663]SPPASYHEPDPHAK	AT2G19710.1	3,4	7T(79.9663)	1
1132402_1AA-1-W_S2-D1_1_8503.d	35619.8	202	217	LFSGAAS[79.9663]PTSSHYDIR	AT1G56080.1	2,3	7S(79.9663)	1
1132402_1AA-1-W_S2-D1_1_8503.d	53381.3	734	751	LFSMDRPAGLSSS[79.9663]LRPLK	AT4G02510.1	3	13S(79.9663)	1
1132402_1AA-1-W_S2-D1_1_8503.d	50945.1	178	199	LGNELSESPS[79.9663]FSDGLHSSEHVR	AT3G50370.1	3,4	10S(79.9663)	1
1132402_1AA-1-W_S2-D1_1_8503.d	40780.1	239	268	LGPS[79.9663]PGSSHVSTDVVGTMGYAAPEYIQTGR	AT5G03320.1	3	4S(79.9663)	1
1132402_1AA-1-W_S2-D1_1_8503.d	41310.5	239	268	LGPS[79.9663]PGSSHVSTDVVGTM[15.9949]GYAAPEYIQTGR	AT5G03320.1	3	18M(15.9949),4S(79.9663)	1
1132402_1AA-1-W_S2-D1_1_8503.d	84572.8	430	446	LGSQFAT[79.9663]AIQNASETPK	AT3G46780.1	2	7T(79.9663)	1
1132402_1AA-1-W_S2-D1_1_8503.d	108332	283	296	LGS[79.9663]PELRPLPPLPK	AT2G43800.1	2,3	3S(79.9663)	1
1132402_1AA-1-W_S2-D1_1_8503.d	34967	348	365	LGTDSYNFSFAQVLSPS[79.9663]R	AT5G23060.1	2	17S(79.9663)	1
1132402_1AA-1-W_S2-D1_1_8503.d	45422	397	411	LGTLAS[79.9663]GIFSDIQDR	AT4G17890.1	2	6S(79.9663)	1
1132402_1AA-1-W_S2-D1_1_8503.d	58743.9	243	258	LGTLTS[79.9663]PEPVAITVVR	AT5G23660.1	2	6S(79.9663)	1
1132402_1AA-1-W_S2-D1_1_8503.d	408005	243	256	LGTVSS[79.9663]PEPISVVR	AT3G48740.1	2	6S(79.9663)	1
1132402_1AA-1-W_S2-D1_1_8503.d	30472.7	349	369	LHGSEDFDDDDDDS[79.9663]FNVWNLR	AT2G16950.2	2,3	14S(79.9663)	1
1132402_1AA-1-W_S2-D1_1_8503.d	18031.4	250	266	LHSEMIAEEEAIGSS[79.9663]PK	AT1G31440.1	2,3	15S(79.9663)	1
1132402_1AA-1-W_S2-D1_1_8503.d	37897	250	266	LHSEMIAEEEAIGS[79.9663]SPK	AT1G31440.1	2,3	14S(79.9663)	1
1132402_1AA-1-W_S2-D1_1_8503.d	19051.5	80	119	LIDTDGDYHIDPNDPNY[79.9663]DSGEEPFELVGATLSDPLDDYKK	AT4G24800.1	3,4	17Y(79.9663)	1
1132402_1AA-1-W_S2-D1_1_8503.d	162823	954	971	LIHPLPPAITS[79.9663]PETSPER	AT2G27210.1	2,3	11S(79.9663)	1
1132402_1AA-1-W_S2-D1_1_8503.d	175517	954	971	LIHPLPPAIT[79.9663]SPETSPER	AT2G27210.1	2,3	10T(79.9663)	1
1132402_1AA-1-W_S2-D1_1_8503.d	554790	965	982	LIHPLPPALSS[79.9663]PETSPER	AT1G08420.1	2,3	11S(79.9663)	1
1132402_1AA-1-W_S2-D1_1_8503.d	761388	965	982	LIHPLPPALS[79.9663]SPETSPER	AT1G08420.1	2,3	10S(79.9663)	1
1132402_1AA-1-W_S2-D1_1_8503.d	87613.7	829	866	LIHPLPPPILSPENSPEHSGDDAWMQELNIQRPPT[79.9663]PTR	AT4G03080.1	4,5	35T(79.9663)	1
1132402_1AA-1-W_S2-D1_1_8503.d	29644.9	829	866	LIHPLPPPILSPENSPEHSGDDAWM[15.9949]QELNIQRPPT[79.9663]PTR	AT4G03080.1	4,5	25M(15.9949),35T(79.9663)	1
1132402_1AA-1-W_S2-D1_1_8503.d	33630.5	829	866	LIHPLPPPILSPENS[79.9663]PEHSGDDAWM[15.9949]QELNIQRPPTPTR	AT4G03080.1	5	15S(79.9663),25M(15.9949)	1
1132402_1AA-1-W_S2-D1_1_8503.d	63443.5	118	146	LILFGGATALEGNSGGTGT[79.9663]PTSAGSAGIR	AT2G27210.1	2,3	19T(79.9663)	1
1132402_1AA-1-W_S2-D1_1_8503.d	131577	52	80	LINELSGSDSSPTTNTIERSPPPVQS[79.9663]LSR	AT3G54620.1	3	26S(79.9663)	1
1132402_1AA-1-W_S2-D1_1_8503.d	131940	52	80	LINELSGSDSSPTTNTIERS[79.9663]PPPVQSLSR	AT3G54620.1	3	20S(79.9663)	1
1132402_1AA-1-W_S2-D1_1_8503.d	105545	52	80	LINELSGSDSSPT[79.9663]TNTIERSPPPVQSLSR	AT3G54620.1	3	13T(79.9663)	1
1132402_1AA-1-W_S2-D1_1_8503.d	57408.1	787	802	LIPSLQVVEGVAS[79.9663]PNK	AT3G04740.1	2	13S(79.9663)	1
1132402_1AA-1-W_S2-D1_1_8503.d	72181	787	803	LIPSLQVVEGVAS[79.9663]PNKR	AT3G04740.1	2,3	13S(79.9663)	1
1132402_1AA-1-W_S2-D1_1_8503.d	12770.5	1109	1132	LIS[79.9663]GAFSQAPQPEDDSFNEM[15.9949]LIAR	AT1G49340.1	2,3	20M(15.9949),3S(79.9663)	1
1132402_1AA-1-W_S2-D1_1_8503.d	132036	453	470	LLEHFLVQEQTEGSS[79.9663]PSR	AT5G64330.1	2,3	15S(79.9663)	1
1132402_1AA-1-W_S2-D1_1_8503.d	22485.2	676	689	LLHTFENIS[79.9663]SESSK	AT1G15750.1	2,3	9S(79.9663)	1
1132402_1AA-1-W_S2-D1_1_8503.d	54035.5	280	309	LLNGSGLNLSTQPSNHS[79.9663]NGEATDLSPSSHK	AT2G37570.1	3	17S(79.9663)	1
1132402_1AA-1-W_S2-D1_1_8503.d	14815.6	280	309	LLNGSGLNLS[79.9663]TQPSNHSNGEATDLSPSSHK	AT2G37570.1	3	10S(79.9663)	1
1132402_1AA-1-W_S2-D1_1_8503.d	45076.5	227	237	LLPLFPVTS[79.9663]PR	AT1G28280.1	2	9S(79.9663)	1
1132402_1AA-1-W_S2-D1_1_8503.d	39835.5	227	237	LLPLFPVT[79.9663]SPR	AT1G28280.1	2	8T(79.9663)	1
1132402_1AA-1-W_S2-D1_1_8503.d	26657.7	753	764	LLPVFDHFHS[79.9663]TK	AT1G03380.1	2,3	10S(79.9663)	1
1132402_1AA-1-W_S2-D1_1_8503.d	44839.2	48	69	LLYDGHNIHS[79.9663]PTNTALLLENIK	AT3G14120.1	3	10S(79.9663)	1
1132402_1AA-1-W_S2-D1_1_8503.d	26367.8	792	811	LMVSDS[79.9663]FSTNSIFQNGDESK	AT2G23200.1	2	6S(79.9663)	1
1132402_1AA-1-W_S2-D1_1_8503.d	64540.4	518	534	LMYAAS[79.9663]DNEEDVMQDVK	AT1G80680.1	2	6S(79.9663)	1
1132402_1AA-1-W_S2-D1_1_8503.d	141508	49	70	LNAGAPEFVPGRT[79.9663]TPPLPQPPR	AT2G43970.1	3	13T(79.9663)	1
1132402_1AA-1-W_S2-D1_1_8503.d	53347.1	182	207	LNASYYQIVS[79.9663]PSTVVGAEISHNFTTK	AT5G15090.1	3	10S(79.9663)	1
1132402_1AA-1-W_S2-D1_1_8503.d	31434.4	22	32	LNERILSS[79.9663]LSK	AT4G01480.1	2	8S(79.9663)	1
1132402_1AA-1-W_S2-D1_1_8503.d	43276.9	390	406	LNIDTDSSSPQNIIS[79.9663]PK	AT3G53180.1	2	15S(79.9663)	1
1132402_1AA-1-W_S2-D1_1_8503.d	38997.5	405	431	LNSVASESYGSFGAGYQVS[79.9663]HGSPEAVR	AT1G24300.1	2,3	19S(79.9663)	1
1132402_1AA-1-W_S2-D1_1_8503.d	138282	412	429	LNT[79.9663]PPLLQPSPVITNQEK	AT2G01460.1	2	3T(79.9663)	1
1132402_1AA-1-W_S2-D1_1_8503.d	194991	142	153	LPFSAS[79.9663]FVGGGK	AT3G15040.1	2	6S(79.9663)	1
1132402_1AA-1-W_S2-D1_1_8503.d	56907.3	353	374	LPLDIDSPTQSENSSSS[79.9663]QQTPK	AT1G50570.1	2,3	17S(79.9663)	1
1132402_1AA-1-W_S2-D1_1_8503.d	53883.2	353	374	LPLDIDSPTQSENS[79.9663]SSSQQTPK	AT1G50570.1	2	14S(79.9663)	1
1132402_1AA-1-W_S2-D1_1_8503.d	28787.5	366	375	LPLDIDS[79.9663]PTK	AT5G55530.1	2	7S(79.9663)	1
1132402_1AA-1-W_S2-D1_1_8503.d	113362	331	343	LPLVGVSS[79.9663]FRSEK	AT3G13530.1	2,3	8S(79.9663)	1
1132402_1AA-1-W_S2-D1_1_8503.d	67806.9	331	340	LPLVGVS[79.9663]SFR	AT3G13530.1	2	7S(79.9663)	1
1132402_1AA-1-W_S2-D1_1_8503.d	86222	331	343	LPLVGVS[79.9663]SFRSEK	AT3G13530.1	2,3	7S(79.9663)	1
1132402_1AA-1-W_S2-D1_1_8503.d	66541.1	206	226	LPNDARAPS[79.9663]PVNNPLLGSLPK	AT1G80490.1	3	9S(79.9663)	1
1132402_1AA-1-W_S2-D1_1_8503.d	387709	390	408	LPS[79.9663]FKPSVPPHPTEGYHVR	AT5G14420.1	3,4	3S(79.9663)	1
1132402_1AA-1-W_S2-D1_1_8503.d	40411.7	16	43	LPS[79.9663]PSLTPSEVSESTQDALPTETETLEK	AT1G72160.1	2,3	3S(79.9663)	1
1132402_1AA-1-W_S2-D1_1_8503.d	68136.4	381	410	LQHAPSVPFQERPPDT[79.9663]ETPEVDEDQEDGDK	AT4G38130.1	3,4	16T(79.9663)	1
1132402_1AA-1-W_S2-D1_1_8503.d	15870	1224	1240	LQNEFVFTTAEYMLS[79.9663]LK	AT1G33410.1	2	15S(79.9663)	1
1132402_1AA-1-W_S2-D1_1_8503.d	146654	472	492	LQTHS[79.9663]GPLSSGVVLINSDSEK	AT4G10730.1	2,3	5S(79.9663)	1
1132402_1AA-1-W_S2-D1_1_8503.d	48922.6	472	492	LQT[79.9663]HSGPLSSGVVLINSDSEK	AT4G10730.1	2,3	3T(79.9663)	1
1132402_1AA-1-W_S2-D1_1_8503.d	55370.6	227	248	LQVALESLEAEGYNT[79.9663]SEESEVR	AT4G00630.1	2	15T(79.9663)	1
1132402_1AA-1-W_S2-D1_1_8503.d	52045.6	227	248	LQVALESLEAEGY[79.9663]NTSEESEVR	AT4G00630.1	2	13Y(79.9663)	1
1132402_1AA-1-W_S2-D1_1_8503.d	131487	227	252	LQVALESLEAEGY[79.9663]NTSEESEVRDGVK	AT4G00630.1	2,3	13Y(79.9663)	1
1132402_1AA-1-W_S2-D1_1_8503.d	428262	300	311	LRS[79.9663]FHLLPPIAK	AT4G02480.1	3	3S(79.9663)	1
1132402_1AA-1-W_S2-D1_1_8503.d	23771.4	67	88	LRT[79.9663]TLMNAVVEDDVYGNQLMSK	AT1G59870.1	3	3T(79.9663)	1
1132402_1AA-1-W_S2-D1_1_8503.d	70810.5	118	134	LSALSGSS[79.9663]PVVNFGTSK	AT4G18820.1	2	8S(79.9663)	1
1132402_1AA-1-W_S2-D1_1_8503.d	385607	1565	1582	LSASAAPFNPSS[79.9663]PPSIIR	AT1G01320.1	2	12S(79.9663)	1
1132402_1AA-1-W_S2-D1_1_8503.d	411803	170	189	LSEDTGS[79.9663]PHHHADILMVQEK	AT2G17410.1	3,4	7S(79.9663)	1
1132402_1AA-1-W_S2-D1_1_8503.d	41364.5	170	189	LSEDTGS[79.9663]PHHHADILM[15.9949]VQEK	AT2G17410.1	3,4	16M(15.9949),7S(79.9663)	1
1132402_1AA-1-W_S2-D1_1_8503.d	344061	170	189	LSEDT[79.9663]GSPHHHADILMVQEK	AT2G17410.1	3,4	5T(79.9663)	1
1132402_1AA-1-W_S2-D1_1_8503.d	43417.7	170	189	LSEDT[79.9663]GSPHHHADILM[15.9949]VQEK	AT2G17410.1	3,4	16M(15.9949),5T(79.9663)	1
1132402_1AA-1-W_S2-D1_1_8503.d	236581	510	535	LSEITQAIDDDDT[79.9663]DDESVVPTSGELK	AT2G34970.1	2,3	13T(79.9663)	1
1132402_1AA-1-W_S2-D1_1_8503.d	38932.9	122	140	LSFAEDFENGS[79.9663]DEDDGENK	AT2G21150.1	2	11S(79.9663)	1
1132402_1AA-1-W_S2-D1_1_8503.d	126683	330	348	LSFGDESLKPPPS[79.9663]PGSMSR	AT4G38900.1	2,3	13S(79.9663)	1
1132402_1AA-1-W_S2-D1_1_8503.d	19798.2	320	334	LSGGDHIHAGT[79.9663]VVGK	ATCG00490.1	2,3	11T(79.9663)	1
1132402_1AA-1-W_S2-D1_1_8503.d	24481.6	112	135	LSGTPGMTMDWQGAPGS[79.9663]PSSYTVK	AT2G38610.1	2	17S(79.9663)	1
1132402_1AA-1-W_S2-D1_1_8503.d	107720	667	689	LSGYHT[79.9663]PVEAIEPVIPHHELGGK	AT3G13300.1	3,4	6T(79.9663)	1
1132402_1AA-1-W_S2-D1_1_8503.d	106560	667	689	LSGY[79.9663]HTPVEAIEPVIPHHELGGK	AT3G13300.1	4	4Y(79.9663)	1
1132402_1AA-1-W_S2-D1_1_8503.d	15028.8	628	647	LSHLAS[79.9663]NIDSGSSIQTTEMR	AT3G19720.1	2,3	6S(79.9663)	1
1132402_1AA-1-W_S2-D1_1_8503.d	55927.8	952	973	LSIFADSVPSPPANASDVS[79.9663]PTK	AT1G21630.1	2,3	19S(79.9663)	1
1132402_1AA-1-W_S2-D1_1_8503.d	662651	952	973	LSIFADSVPS[79.9663]PPANASDVSPTK	AT1G21630.1	2	10S(79.9663)	1
1132402_1AA-1-W_S2-D1_1_8503.d	32726.8	428	441	LSLDEDLVSSS[79.9663]SPK	AT1G26190.1	2	11S(79.9663)	1
1132402_1AA-1-W_S2-D1_1_8503.d	24571.5	20	36	LSPAASEVLGS[79.9663]GRVTMR	AT1G29910.1	3	11S(79.9663)	1
1132402_1AA-1-W_S2-D1_1_8503.d	73963.6	20	37	LSPAASEVLGS[79.9663]GRVTMRK	AT1G29910.1	3	11S(79.9663)	1
1132402_1AA-1-W_S2-D1_1_8503.d	134390	555	579	LSSPNSPGSNHQAGS[79.9663]SQHPDLALQL	AT1G76380.1	3	15S(79.9663)	1
1132402_1AA-1-W_S2-D1_1_8503.d	155864	555	579	LSSPNS[79.9663]PGSNHQAGSSQHPDLALQL	AT1G76380.1	3	6S(79.9663)	1
1132402_1AA-1-W_S2-D1_1_8503.d	183530	125	138	LSSQGLLSPIPS[79.9663]RR	AT2G39130.1	2,3	12S(79.9663)	1
1132402_1AA-1-W_S2-D1_1_8503.d	75828	125	137	LSSQGLLS[79.9663]PIPSR	AT2G39130.1	2	8S(79.9663)	1
1132402_1AA-1-W_S2-D1_1_8503.d	65449.1	405	420	LSSYPS[79.9663]LGLGNSFSFK	AT3G52950.1	2	6S(79.9663)	1
1132402_1AA-1-W_S2-D1_1_8503.d	38788.9	58	71	LSS[79.9663]LQSPFVTTNQK	AT2G35470.1	2	3S(79.9663)	1
1132402_1AA-1-W_S2-D1_1_8503.d	33521.6	359	378	LSTIGGGYVMPTPMES[79.9663]SSPR	AT1G26150.1	2	16S(79.9663)	1
1132402_1AA-1-W_S2-D1_1_8503.d	84449	667	689	LS[79.9663]GYHTPVEAIEPVIPHHELGGK	AT3G13300.1	3,4	2S(79.9663)	1
1132402_1AA-1-W_S2-D1_1_8503.d	35385.6	913	925	LS[79.9663]SGLSALAHPLK	AT4G38600.1	2	2S(79.9663)	1
1132402_1AA-1-W_S2-D1_1_8503.d	38280	404	419	LS[79.9663]SISTPTEIQGYPIK	AT4G01290.1	2	2S(79.9663)	1
1132402_1AA-1-W_S2-D1_1_8503.d	55707.6	39	56	LS[79.9663]SLSLNLSNQPAAIAAR	AT4G35320.1	2	2S(79.9663)	1
1132402_1AA-1-W_S2-D1_1_8503.d	77240.6	125	137	LS[79.9663]SQGLLSPIPSR	AT2G39130.1	2	2S(79.9663)	1
1132402_1AA-1-W_S2-D1_1_8503.d	39484	574	586	LS[79.9663]TTPLNYVAMQK	AT2G01910.1	2	2S(79.9663)	1
1132402_1AA-1-W_S2-D1_1_8503.d	145208	187	207	LTGLTEIS[79.9663]DEEDWVDEEGNTR	AT1G63680.1	2,3	8S(79.9663)	1
1132402_1AA-1-W_S2-D1_1_8503.d	973717	212	228	LTPPGS[79.9663]PPILSASGTPK	AT4G15545.1	2	6S(79.9663)	1
1132402_1AA-1-W_S2-D1_1_8503.d	30414.4	5	20	LTSLSASS[79.9663]PVEIILDK	AT1G07990.1	2	8S(79.9663)	1
1132402_1AA-1-W_S2-D1_1_8503.d	30861.8	5	20	LT[79.9663]SLSASSPVEIILDK	AT1G07990.1	2	2T(79.9663)	1
1132402_1AA-1-W_S2-D1_1_8503.d	48242.1	110	129	LVGGVTNLVSGASSS[79.9663]TVANR	AT2G30930.1	2,3	15S(79.9663)	1
1132402_1AA-1-W_S2-D1_1_8503.d	67096.8	110	129	LVGGVTNLVSGAS[79.9663]SSTVANR	AT2G30930.1	2,3	13S(79.9663)	1
1132402_1AA-1-W_S2-D1_1_8503.d	245025	467	475	LVGS[79.9663]LPIMR	AT5G42870.1	2	4S(79.9663)	1
1132402_1AA-1-W_S2-D1_1_8503.d	64509.3	467	475	LVGS[79.9663]LPIM[15.9949]R	AT5G42870.1	2	4S(79.9663),8M(15.9949)	1
1132402_1AA-1-W_S2-D1_1_8503.d	612781	1231	1254	LVKPEATVHEDDDS[79.9663]DEGWQEAVPK	AT4G28080.1	2,3,4	14S(79.9663)	1
1132402_1AA-1-W_S2-D1_1_8503.d	122202	129	157	LVLFGGATALEGNSGGTGTPT[79.9663]SAGSAGIR	AT1G08420.1	2,3	21T(79.9663)	1
1132402_1AA-1-W_S2-D1_1_8503.d	121598	129	157	LVLFGGATALEGNSGGTGT[79.9663]PTSAGSAGIR	AT1G08420.1	2,3	19T(79.9663)	1
1132402_1AA-1-W_S2-D1_1_8503.d	125073	129	157	LVLFGGATALEGNSGGT[79.9663]GTPTSAGSAGIR	AT1G08420.1	2,3	17T(79.9663)	1
1132402_1AA-1-W_S2-D1_1_8503.d	131918	446	466	LVQLDSLDEVSDSLHSS[79.9663]PSRK	AT5G42540.1	2,3,4	17S(79.9663)	1
1132402_1AA-1-W_S2-D1_1_8503.d	137675	446	466	LVQLDSLDEVSDSLHS[79.9663]SPSRK	AT5G42540.1	2,3,4	16S(79.9663)	1
1132402_1AA-1-W_S2-D1_1_8503.d	53779.1	26	38	LVQS[79.9663]PNSFFMDVK	AT2G45710.1	2	4S(79.9663)	1
1132402_1AA-1-W_S2-D1_1_8503.d	72431	626	652	LVSPNS[79.9663]PGSNQQTGSSSSQHPDLALQL	AT1G20670.1	2,3	6S(79.9663)	1
1132402_1AA-1-W_S2-D1_1_8503.d	41988.9	744	771	LVTESSLS[79.9663]PLPLSQTADLATSSAGPLLR	AT3G04740.1	2,3	8S(79.9663)	1
1132402_1AA-1-W_S2-D1_1_8503.d	40967.8	744	771	LVTES[79.9663]SLSPLPLSQTADLATSSAGPLLR	AT3G04740.1	3	5S(79.9663)	1
1132402_1AA-1-W_S2-D1_1_8503.d	589787	8	36	LVTSKS[79.9663]ELDLDHPNIEDYLPSGSSINEPR	AT5G60620.1	3,4	6S(79.9663)	1
1132402_1AA-1-W_S2-D1_1_8503.d	555781	8	36	LVT[79.9663]SKSELDLDHPNIEDYLPSGSSINEPR	AT5G60620.1	3,4	3T(79.9663)	1
1132402_1AA-1-W_S2-D1_1_8503.d	55954.3	496	521	LYDHGSDPQT[79.9663]THVVGTLGYLAPEHTR	AT2G37710.1	3,4	10T(79.9663)	1
1132402_1AA-1-W_S2-D1_1_8503.d	30839.4	9	17	MAS[79.9663]IDAQLR	AT2G42600.1	2	3S(79.9663)	1
1132402_1AA-1-W_S2-D1_1_8503.d	131769	9	17	MAS[79.9663]IDVHLR	AT1G53310.1	2	3S(79.9663)	1
1132402_1AA-1-W_S2-D1_1_8503.d	92833.1	670	692	MDVNSQNAVLRS[79.9663]PQQLSHLFPGR	AT5G61960.1	3,4	12S(79.9663)	1
1132402_1AA-1-W_S2-D1_1_8503.d	32895.1	347	370	MEPEELMLSTEVIGQRDS[79.9663]WDLSDR	AT5G58140.1	3	18S(79.9663)	1
1132402_1AA-1-W_S2-D1_1_8503.d	139827	347	372	MEPEELMLSTEVIGQRDS[79.9663]WDLSDRER	AT5G58140.1	3,4	18S(79.9663)	1
1132402_1AA-1-W_S2-D1_1_8503.d	51824.6	347	372	MEPEELMLS[79.9663]TEVIGQRDSWDLSDRER	AT5G58140.1	3,4	9S(79.9663)	1
1132402_1AA-1-W_S2-D1_1_8503.d	113871	53	74	MEVDAPS[79.9663]PIAGSVDLADNIAAK	AT1G58025.1	2	7S(79.9663)	1
1132402_1AA-1-W_S2-D1_1_8503.d	59163.8	145	162	MEVTQRPPMAVT[79.9663]NAVSWR	AT1G60780.1	3	12T(79.9663)	1
1132402_1AA-1-W_S2-D1_1_8503.d	29751.1	145	162	MEVTQRPPM[15.9949]AVT[79.9663]NAVSWR	AT1G60780.1	3	12T(79.9663),9M(15.9949)	1
1132402_1AA-1-W_S2-D1_1_8503.d	191312	316	335	MLAYS[79.9663]TVGTPDYIAPEVLLK	AT3G23310.1	2	5S(79.9663)	1
1132402_1AA-1-W_S2-D1_1_8503.d	34357.6	1744	1776	MLTATGPVGQTHWTDSTANNPS[79.9663]PPANSADVQLK	AT2G35630.1	3	22S(79.9663)	1
1132402_1AA-1-W_S2-D1_1_8503.d	29269.3	36	61	MNTVANYDS[79.9663]DTAAAAAEVPGVASSGK	AT5G64420.1	2,3	9S(79.9663)	1
1132402_1AA-1-W_S2-D1_1_8503.d	27438.9	36	61	MNTVANY[79.9663]DSDTAAAAAEVPGVASSGK	AT5G64420.1	2,3	7Y(79.9663)	1
1132402_1AA-1-W_S2-D1_1_8503.d	31475.7	350	390	MPPSSMPGGGGYPESGHYGLSSSAGYPGQHHQAVGT[79.9663]SPVPR	AT3G15010.1	5	36T(79.9663)	1
1132402_1AA-1-W_S2-D1_1_8503.d	104096	238	251	MPRVDS[79.9663]SQNWAGHI	AT5G43830.1	2,3	6S(79.9663)	1
1132402_1AA-1-W_S2-D1_1_8503.d	23943.3	292	312	MPSAVGYQPTLSTEMGT[79.9663]LQER	ATCG00480.1	2	17T(79.9663)	1
1132402_1AA-1-W_S2-D1_1_8503.d	50248.9	281	310	MRT[79.9663]PPPTVGSFAMASPSTVGGSTGASGATR	AT1G07970.1	3	3T(79.9663)	1
1132402_1AA-1-W_S2-D1_1_8503.d	63620.4	1	35	MSVGLKVSAFLHPTLALS[79.9663]S[79.9663]RDVSLSSSSSSLYLDR	AT3G55040.1	3	18S(79.9663),19S(79.9663)	1
1132402_1AA-1-W_S2-D1_1_8503.d	9016.72	1	35	MS[79.9663]VGLKVSAFLHPT[79.9663]LALSSRDVSLSSSSSSLYLDR	AT3G55040.1	3	14T(79.9663),2S(79.9663)	1
1132402_1AA-1-W_S2-D1_1_8503.d	1.41439e+06	1	35	MS[79.9663]VGLKVS[79.9663]AFLHPTLALSSRDVSLSSSSSSLYLDR	AT3G55040.1	3,4	2S(79.9663),8S(79.9663)	1
1132402_1AA-1-W_S2-D1_1_8503.d	50748.4	82	94	MTAIDS[79.9663]DDDGVVR	AT1G70770.1	2	6S(79.9663)	1
1132402_1AA-1-W_S2-D1_1_8503.d	56408.9	679	701	MTEAGPIDLIDDDNS[79.9663]DEEGGIDK	AT1G15440.1	2	15S(79.9663)	1
1132402_1AA-1-W_S2-D1_1_8503.d	38424.8	137	151	MYEADANVS[79.9663]PFHPFR	AT2G20950.1	2,3	9S(79.9663)	1
1132402_1AA-1-W_S2-D1_1_8503.d	38514.3	9	17	M[15.9949]AS[79.9663]IDVHLR	AT1G53310.1	2	1M(15.9949),3S(79.9663)	1
1132402_1AA-1-W_S2-D1_1_8503.d	53177.5	670	692	M[15.9949]DVNSQNAVLRS[79.9663]PQQLSHLFPGR	AT5G61960.1	3,4	12S(79.9663),1M(15.9949)	1
1132402_1AA-1-W_S2-D1_1_8503.d	62858	53	74	M[15.9949]EVDAPS[79.9663]PIAGSVDLADNIAAK	AT1G58025.1	2	1M(15.9949),7S(79.9663)	1
1132402_1AA-1-W_S2-D1_1_8503.d	29493.7	145	162	M[15.9949]EVTQRPPMAVT[79.9663]NAVSWR	AT1G60780.1	3	12T(79.9663),1M(15.9949)	1
1132402_1AA-1-W_S2-D1_1_8503.d	2715241	1	13	M[15.9949]IVAVES[79.9663]LDT[79.9663]SKK	AT5G02200.1	2	10T(79.9663),1M(15.9949),7S(79.9663)	1
1132402_1AA-1-W_S2-D1_1_8503.d	138189	316	335	M[15.9949]LAYS[79.9663]TVGTPDYIAPEVLLK	AT3G23310.1	2	1M(15.9949),5S(79.9663)	1
1132402_1AA-1-W_S2-D1_1_8503.d	42462.5	159	176	M[15.9949]LIM[15.9949]EQFPETAASIVS[79.9663]FK	AT1G70940.1	2,3	16S(79.9663),1M(15.9949),4M(15.9949)	1
1132402_1AA-1-W_S2-D1_1_8503.d	2693.91	344	375	M[15.9949]MLEEDDEDFQVEDEEDS[79.9663]DDAIDEDDEDDETK	AT4G21800.1	3	18S(79.9663),1M(15.9949)	1
1132402_1AA-1-W_S2-D1_1_8503.d	44258.3	1	35	M[15.9949]S[79.9663]VGLKVSAFLHPT[79.9663]LALSSRDVSLSSSSSSLYLDR	AT3G55040.1	3,4	14T(79.9663),1M(15.9949),2S(79.9663)	1
1132402_1AA-1-W_S2-D1_1_8503.d	94932.3	1	35	M[15.9949]S[79.9663]VGLKVS[79.9663]AFLHPTLALSSRDVSLSSSSSSLYLDR	AT3G55040.1	3	1M(15.9949),2S(79.9663),8S(79.9663)	1
1132402_1AA-1-W_S2-D1_1_8503.d	18776.1	82	94	M[15.9949]TAIDS[79.9663]DDDGVVR	AT1G70770.1	2	1M(15.9949),6S(79.9663)	1
1132402_1AA-1-W_S2-D1_1_8503.d	28537.9	679	701	M[15.9949]TEAGPIDLIDDDNS[79.9663]DEEGGIDK	AT1G15440.1	2	15S(79.9663),1M(15.9949)	1
1132402_1AA-1-W_S2-D1_1_8503.d	21602.3	136	155	NAAQVVHDTLPS[79.9663]PSVSASMK	AT2G44440.1	3	12S(79.9663)	1
1132402_1AA-1-W_S2-D1_1_8503.d	34255.3	28	46	NADDIYSEFFGVSS[79.9663]PSGPR	AT2G20550.1	2	14S(79.9663)	1
1132402_1AA-1-W_S2-D1_1_8503.d	33407.2	28	46	NADDIYSEFFGVS[79.9663]SPSGPR	AT2G20550.1	2	13S(79.9663)	1
1132402_1AA-1-W_S2-D1_1_8503.d	23842	771	794	NAETVEMAPSPS[79.9663]SSSLTDSLTAVR	AT2G22300.1	2	12S(79.9663)	1
1132402_1AA-1-W_S2-D1_1_8503.d	35906.9	494	522	NAGESVAITTFGQVDQESPGTPET[79.9663]PNLPR	AT3G25690.1	3	24T(79.9663)	1
1132402_1AA-1-W_S2-D1_1_8503.d	49680.7	182	197	NAGSFIGIPREPS[79.9663]PPR	AT1G70180.1	2,3	13S(79.9663)	1
1132402_1AA-1-W_S2-D1_1_8503.d	35045.2	108	132	NAHPPEPETLDGNMDAGAGQT[79.9663]PQLR	AT3G26935.1	3	21T(79.9663)	1
1132402_1AA-1-W_S2-D1_1_8503.d	15051.8	164	187	NAIEGS[79.9663]NSESESGFEWESDEWEEK	AT3G57180.1	2	6S(79.9663)	1
1132402_1AA-1-W_S2-D1_1_8503.d	74814.4	2015	2033	NALSFSGSAPTLVST[79.9663]PTPR	AT2G46020.1	2	15T(79.9663)	1
1132402_1AA-1-W_S2-D1_1_8503.d	23395.6	218	242	NAMS[79.9663]FSSTDHSSSPMSPEEEEIFNK	AT5G62560.1	3	4S(79.9663)	1
1132402_1AA-1-W_S2-D1_1_8503.d	139197	137	152	NDAEEDLLSELS[79.9663]EGEK	AT4G10120.1	2	12S(79.9663)	1
1132402_1AA-1-W_S2-D1_1_8503.d	12380.9	549	573	NDGNGGVSLALS[79.9663]PVTAQGGQLFYGR	AT5G41410.1	2	12S(79.9663)	1
1132402_1AA-1-W_S2-D1_1_8503.d	131271	253	280	NDNHPQRPPS[79.9663]PPPPPSAGEVHYYPPEVR	AT1G74720.1	4	10S(79.9663)	1
1132402_1AA-1-W_S2-D1_1_8503.d	178437	20	39	NDSHEENTIHALSQSIS[79.9663]FGK	AT3G27350.1	2,3	17S(79.9663)	1
1132402_1AA-1-W_S2-D1_1_8503.d	82426.4	159	175	NDTASEISLFNVVS[79.9663]PPR	AT2G16900.1	2	14S(79.9663)	1
1132402_1AA-1-W_S2-D1_1_8503.d	25996.8	434	455	NEESVLLFPELILS[79.9663]PQERPPSR	AT2G20960.1	2,3	14S(79.9663)	1
1132402_1AA-1-W_S2-D1_1_8503.d	29589.8	39	56	NENIIS[79.9663]PNAAEEAAAAAR	AT5G64690.1	2	6S(79.9663)	1
1132402_1AA-1-W_S2-D1_1_8503.d	53402.1	72	84	NEVLYYLEHGT[79.9663]PK	AT3G46580.1	2,3	11T(79.9663)	1
1132402_1AA-1-W_S2-D1_1_8503.d	24029.2	426	444	NEYWDSDEY[79.9663]EDDDDIGYVR	AT1G73460.1	2	9Y(79.9663)	1
1132402_1AA-1-W_S2-D1_1_8503.d	24481.9	426	444	NEYWDS[79.9663]DEYEDDDDIGYVR	AT1G73460.1	2	6S(79.9663)	1
1132402_1AA-1-W_S2-D1_1_8503.d	49569.4	654	669	NFADGGFSFPS[79.9663]PVADR	AT3G17750.1	2	11S(79.9663)	1
1132402_1AA-1-W_S2-D1_1_8503.d	25774	373	397	NGHGDFEDLS[79.9663]ENGSIINDSLDPTDR	AT4G16340.1	2,3	10S(79.9663)	1
1132402_1AA-1-W_S2-D1_1_8503.d	31817.1	1164	1184	NGLNLTS[79.9663]VDSLEGRHENEVSR	AT2G20190.1	3	7S(79.9663)	1
1132402_1AA-1-W_S2-D1_1_8503.d	54469.6	671	696	NGTQNTTVAPDGLTQS[79.9663]PSLRNYIATR	AT1G17840.1	3	16S(79.9663)	1
1132402_1AA-1-W_S2-D1_1_8503.d	53668	239	266	NILLEEANIGDVET[79.9663]DDELNEAEEYEVWK	AT4G08580.1	2,3	14T(79.9663)	1
1132402_1AA-1-W_S2-D1_1_8503.d	122468	418	435	NIMGVESNVQPLTS[79.9663]PLSK	AT5G18230.1	2	14S(79.9663)	1
1132402_1AA-1-W_S2-D1_1_8503.d	33931.4	418	435	NIM[15.9949]GVESNVQPLTS[79.9663]PLSK	AT5G18230.1	2	14S(79.9663),3M(15.9949)	1
1132402_1AA-1-W_S2-D1_1_8503.d	1.72344e+06	104	120	NLAGDVIGTRT[79.9663]EAADAK	AT5G01530.1	2,3	11T(79.9663)	1
1132402_1AA-1-W_S2-D1_1_8503.d	1.71138e+06	104	120	NLAGDVIGT[79.9663]RTEAADAK	AT5G01530.1	2,3	9T(79.9663)	1
1132402_1AA-1-W_S2-D1_1_8503.d	26027.7	230	245	NLLHSSS[79.9663]MMSEISSTR	AT3G19680.1	2	7S(79.9663)	1
1132402_1AA-1-W_S2-D1_1_8503.d	48904.5	36	53	NLPGMPDPDAEVIALS[79.9663]PK	AT5G66730.1	2	16S(79.9663)	1
1132402_1AA-1-W_S2-D1_1_8503.d	39060.5	38	55	NLPGMPDPESEVIALS[79.9663]PK	AT3G50700.1	2	16S(79.9663)	1
1132402_1AA-1-W_S2-D1_1_8503.d	32032	70	86	NLPSVFLSSSTPPLS[79.9663]PR	AT1G03960.1	2	15S(79.9663)	1
1132402_1AA-1-W_S2-D1_1_8503.d	790016	101	117	NLYGEVIGTRT[79.9663]EAVDPK	AT3G08940.2	2,3	11T(79.9663)	1
1132402_1AA-1-W_S2-D1_1_8503.d	20815.9	101	110	NLYGEVIGT[79.9663]R	AT3G08940.2	2	9T(79.9663)	1
1132402_1AA-1-W_S2-D1_1_8503.d	2.5442e+06	101	117	NLYGEVIGT[79.9663]RTEAVDPK	AT3G08940.2	2,3	9T(79.9663)	1
1132402_1AA-1-W_S2-D1_1_8503.d	27123	1470	1486	NMQQLNQS[79.9663]PDIDGELSK	AT2G38770.1	2	8S(79.9663)	1
1132402_1AA-1-W_S2-D1_1_8503.d	132739	486	498	NMVS[79.9663]PNLVSPLPR	AT3G10980.1	2	4S(79.9663)	1
1132402_1AA-1-W_S2-D1_1_8503.d	59860.1	486	498	NM[15.9949]VS[79.9663]PNLVSPLPR	AT3G10980.1	2	2M(15.9949),4S(79.9663)	1
1132402_1AA-1-W_S2-D1_1_8503.d	22606.3	392	421	NNATIGEVYGS[79.9663]MEEAYQQMQSPLIHQEPSR	AT3G06450.1	3	11S(79.9663)	1
1132402_1AA-1-W_S2-D1_1_8503.d	29035	611	625	NNAVNEISSFAT[79.9663]PIK	AT5G51600.1	2	12T(79.9663)	1
1132402_1AA-1-W_S2-D1_1_8503.d	39330.8	600	628	NNGNISESPPSSSIGFFFGS[79.9663]TPPDSHGPR	AT5G21160.1	3	20S(79.9663)	1
1132402_1AA-1-W_S2-D1_1_8503.d	29067.8	183	208	NNNENGDDAT[79.9663]SDGEEDLDDLRVDEAK	AT4G37120.1	2,3	10T(79.9663)	1
1132402_1AA-1-W_S2-D1_1_8503.d	63467.5	1259	1271	NNS[79.9663]LLSGIIDGGR	AT1G24300.1	2	3S(79.9663)	1
1132402_1AA-1-W_S2-D1_1_8503.d	32610	1637	1655	NNTFSSSTS[79.9663]PINSLLAEGK	AT3G50370.1	2	9S(79.9663)	1
1132402_1AA-1-W_S2-D1_1_8503.d	59147.7	28	69	NPAATSITPPS[79.9663]PPIVERPPFSSSPSAISTAPAPPLPVRPPSK	AT4G13730.1	4	11S(79.9663)	1
1132402_1AA-1-W_S2-D1_1_8503.d	68567.8	182	203	NPIEAPSQTLS[79.9663]LEDGDTLVVDK	AT1G06230.1	2	11S(79.9663)	1
1132402_1AA-1-W_S2-D1_1_8503.d	25905.6	7	20	NPINMNS[79.9663]MSSSLAR	AT2G30520.1	2	7S(79.9663)	1
1132402_1AA-1-W_S2-D1_1_8503.d	64894.9	46	55	NPSSIS[79.9663]LM[15.9949]VK	AT1G52220.1	2	6S(79.9663),8M(15.9949)	1
1132402_1AA-1-W_S2-D1_1_8503.d	93773.5	924	948	NPTSTTISSSSNHSLLPSIS[79.9663]NLANR	AT1G66880.1	3	20S(79.9663)	1
1132402_1AA-1-W_S2-D1_1_8503.d	32557.2	67	84	NQPGNPDPEAEVMALS[79.9663]PK	AT1G55110.1	2	16S(79.9663)	1
1132402_1AA-1-W_S2-D1_1_8503.d	24450.2	74	91	NQPGNPDPESEVIALS[79.9663]PK	AT3G13810.1	2	16S(79.9663)	1
1132402_1AA-1-W_S2-D1_1_8503.d	95196.2	1092	1113	NQSHLEVDES[79.9663]DDEPLDLMDQHK	AT2G34357.1	3	10S(79.9663)	1
1132402_1AA-1-W_S2-D1_1_8503.d	180965	84	115	NQTTPVTPVEAAFSTETTPVTAEKT[79.9663]PEPTQTK	AT4G39680.1	3	25T(79.9663)	1
1132402_1AA-1-W_S2-D1_1_8503.d	34004.6	84	107	NQTTPVTPVEAAFS[79.9663]TETTPVTAEK	AT4G39680.1	2	14S(79.9663)	1
1132402_1AA-1-W_S2-D1_1_8503.d	195741	84	115	NQTTPVTPVEAAFS[79.9663]TETTPVTAEKTPEPTQTK	AT4G39680.1	3	14S(79.9663)	1
1132402_1AA-1-W_S2-D1_1_8503.d	140957	84	107	NQTTPVT[79.9663]PVEAAFSTETTPVTAEK	AT4G39680.1	2	7T(79.9663)	1
1132402_1AA-1-W_S2-D1_1_8503.d	26336.5	84	107	NQT[79.9663]TPVTPVEAAFSTETTPVTAEK	AT4G39680.1	2	3T(79.9663)	1
1132402_1AA-1-W_S2-D1_1_8503.d	45704.7	113	139	NRAPS[79.9663]SDPVDSSAPVVVDPNQYHAILK	AT3G54620.1	3,4	5S(79.9663)	1
1132402_1AA-1-W_S2-D1_1_8503.d	199858	69	101	NRDLSPPS[79.9663]TADAVNVTATDVPVVPSSSAPGVVR	AT5G03040.1	3	8S(79.9663)	1
1132402_1AA-1-W_S2-D1_1_8503.d	264303	69	101	NRDLS[79.9663]PPSTADAVNVTATDVPVVPSSSAPGVVR	AT5G03040.1	3	5S(79.9663)	1
1132402_1AA-1-W_S2-D1_1_8503.d	58203.2	188	198	NRPVFRLS[79.9663]LEK	AT3G27350.1	3	8S(79.9663)	1
1132402_1AA-1-W_S2-D1_1_8503.d	869851	332	342	NSFFSPPT[79.9663]PSR	AT5G03040.1	2	8T(79.9663)	1
1132402_1AA-1-W_S2-D1_1_8503.d	81615.4	332	349	NSFFSPPT[79.9663]PSRLNQSSRK	AT5G03040.1	3	8T(79.9663)	1
1132402_1AA-1-W_S2-D1_1_8503.d	50098.4	438	471	NSLLMDEDS[79.9663]DDDDEFQIAESEQEPETSKPETDVK	AT4G19040.1	3	9S(79.9663)	1
1132402_1AA-1-W_S2-D1_1_8503.d	32963	535	544	NSLNIS[79.9663]MRDV	AT2G17290.1	2	6S(79.9663)	1
1132402_1AA-1-W_S2-D1_1_8503.d	83124.2	65	93	NSPPPPLPVVAAPS[79.9663]PSSGGDQAHTTANIR	AT3G07420.1	3	14S(79.9663)	1
1132402_1AA-1-W_S2-D1_1_8503.d	28753.4	1410	1435	NSQDTWSQGGSLPS[79.9663]PTPNQITTPTAK	AT2G16485.1	2,3	14S(79.9663)	1
1132402_1AA-1-W_S2-D1_1_8503.d	13158.2	235	248	NSSPPS[79.9663]PFHPAAYK	AT4G38550.1	2,3	6S(79.9663)	1
1132402_1AA-1-W_S2-D1_1_8503.d	158659	69	90	NSSVEEET[79.9663]EEEVEEDMPWIQEK	AT5G08540.1	2	8T(79.9663)	1
1132402_1AA-1-W_S2-D1_1_8503.d	21779.6	69	90	NSSVEEET[79.9663]EEEVEEDM[15.9949]PWIQEK	AT5G08540.1	2	16M(15.9949),8T(79.9663)	1
1132402_1AA-1-W_S2-D1_1_8503.d	36838.5	313	333	NSTLLGLDSSS[79.9663]ANNLAELDVR	AT1G79570.1	2	11S(79.9663)	1
1132402_1AA-1-W_S2-D1_1_8503.d	58321.6	136	149	NSVFSNALSS[79.9663]PIRR	AT4G09830.1	2,3	10S(79.9663)	1
1132402_1AA-1-W_S2-D1_1_8503.d	94386.1	136	149	NSVFSNALS[79.9663]SPIRR	AT4G09830.1	2,3	9S(79.9663)	1
1132402_1AA-1-W_S2-D1_1_8503.d	30945.1	252	267	NSVVS[79.9663]PVVGAGGDSSK	AT2G37340.1	2	5S(79.9663)	1
1132402_1AA-1-W_S2-D1_1_8503.d	23945.7	100	115	NS[79.9663]LRVPEHVVQNGIIK	AT4G30890.1	3	2S(79.9663)	1
1132402_1AA-1-W_S2-D1_1_8503.d	32799	170	192	NS[79.9663]MSPTTSLESVTIGQSSYHPVR	AT5G62560.1	3	2S(79.9663)	1
1132402_1AA-1-W_S2-D1_1_8503.d	62581.6	219	241	NS[79.9663]SAAANISNLASSSNQVSAPLK	AT1G64110.2	2,3	2S(79.9663)	1
1132402_1AA-1-W_S2-D1_1_8503.d	55452	380	395	NTTPNLGAIPS[79.9663]LLSVR	AT5G49100.1	2	11S(79.9663)	1
1132402_1AA-1-W_S2-D1_1_8503.d	49623.8	40	66	NVEGS[79.9663]NEDEEEEIEEDGEEISEVDHAK	AT4G18905.1	2,3	5S(79.9663)	1
1132402_1AA-1-W_S2-D1_1_8503.d	37103.6	291	308	NVFASSLNSAS[79.9663]PPFYPSR	AT1G80000.1	2	11S(79.9663)	1
1132402_1AA-1-W_S2-D1_1_8503.d	36942.4	291	308	NVFASSLNS[79.9663]ASPPFYPSR	AT1G80000.1	2	9S(79.9663)	1
1132402_1AA-1-W_S2-D1_1_8503.d	43803.2	511	522	NVSWAIASLS[79.9663]LK	AT5G35180.1	2	10S(79.9663)	1
1132402_1AA-1-W_S2-D1_1_8503.d	44770.2	511	522	NVSWAIAS[79.9663]LSLK	AT5G35180.1	2	8S(79.9663)	1
1132402_1AA-1-W_S2-D1_1_8503.d	41281.5	82	92	NVVLDEFGS[79.9663]PK	AT2G28000.1	2	9S(79.9663)	1
1132402_1AA-1-W_S2-D1_1_8503.d	249703	355	370	NYS[79.9663]PPSIDAVGPIPTK	AT1G34220.1	2	3S(79.9663)	1
1132402_1AA-1-W_S2-D1_1_8503.d	116086	355	370	NY[79.9663]SPPSIDAVGPIPTK	AT1G34220.1	2	2Y(79.9663)	1
1132402_1AA-1-W_S2-D1_1_8503.d	171448	88	107	PAAVKPPEVDSVKPPAT[79.9663]PPR	AT1G64500.1	2,3,4	17T(79.9663)	1
1132402_1AA-1-W_S2-D1_1_8503.d	29772.6	88	107	PAAVKPPEVDS[79.9663]VKPPATPPR	AT1G64500.1	4	11S(79.9663)	1
1132402_1AA-1-W_S2-D1_1_8503.d	105776	616	636	PADAVTPSTHSSTFFSVQS[79.9663]PR	AT3G19870.1	2,3	19S(79.9663)	1
1132402_1AA-1-W_S2-D1_1_8503.d	44755.6	525	547	PADVNINS[79.9663]AIYPGGPPVPTQAPK	AT4G24290.2	2,3	8S(79.9663)	1
1132402_1AA-1-W_S2-D1_1_8503.d	46531.3	86	103	PAEYLQFDLDS[79.9663]LDQNLAK	AT5G01530.1	2	11S(79.9663)	1
1132402_1AA-1-W_S2-D1_1_8503.d	400793	690	711	PAINSIAAAAAAAATS[79.9663]AGHADR	AT1G15750.1	2,3	16S(79.9663)	1
1132402_1AA-1-W_S2-D1_1_8503.d	38091.3	690	711	PAINSIAAAAAAAAT[79.9663]SAGHADR	AT1G15750.1	2	15T(79.9663)	1
1132402_1AA-1-W_S2-D1_1_8503.d	27260.6	382	399	PAISSTSGSQLFS[79.9663]FGHFR	AT3G17900.1	2,3	13S(79.9663)	1
1132402_1AA-1-W_S2-D1_1_8503.d	27120.5	302	324	PAPQQLS[79.9663]PNTAAIQEIGQSSEFK	AT1G19350.3	2,3	7S(79.9663)	1
1132402_1AA-1-W_S2-D1_1_8503.d	79919	25	38	PASVSLLSPSLS[79.9663]FK	AT2G37220.1	2	12S(79.9663)	1
1132402_1AA-1-W_S2-D1_1_8503.d	175211	1062	1077	PFASET[79.9663]PRSDNLFPGR	AT1G21630.1	2,3	6T(79.9663)	1
1132402_1AA-1-W_S2-D1_1_8503.d	126982	1062	1077	PFAS[79.9663]ETPRSDNLFPGR	AT1G21630.1	2,3	4S(79.9663)	1
1132402_1AA-1-W_S2-D1_1_8503.d	68486	52	62	PFGINGS[79.9663]MDLR	AT1G79040.1	2	7S(79.9663)	1
1132402_1AA-1-W_S2-D1_1_8503.d	30912.5	915	942	PGAVSS[79.9663]PQLLQGASPQMSQHLSPQVDQK	AT1G15780.1	3	6S(79.9663)	1
1132402_1AA-1-W_S2-D1_1_8503.d	11151.6	253	296	PGGMERPTDAYKETHNLT[79.9663]LALDDTLFGGQVSNLQVAELLAC[57.0215]M[15.9949]AK	AT3G18890.1	4	18T(79.9663),41C(57.0215),42M(15.9949)	1
1132402_1AA-1-W_S2-D1_1_8503.d	131966	274	291	PGHVYS[79.9663]PNLVEYDSPYQK	AT5G44180.1	2,3	6S(79.9663)	1
1132402_1AA-1-W_S2-D1_1_8503.d	79073.4	26	43	PGNAELFSPAPPS[79.9663]PPPPK	AT5G60840.1	2	13S(79.9663)	1
1132402_1AA-1-W_S2-D1_1_8503.d	33640.2	10	34	PHTSTADLLTWSEVPPPDS[79.9663]PSSASR	AT1G78150.1	2,3	19S(79.9663)	1
1132402_1AA-1-W_S2-D1_1_8503.d	26399.4	135	149	PLAEIDYEGQDGS[79.9663]PR	AT1G20220.1	2	13S(79.9663)	1
1132402_1AA-1-W_S2-D1_1_8503.d	118248	930	947	PLANSLSSAHLQSMGT[79.9663]PR	AT1G13980.1	2,3	16T(79.9663)	1
1132402_1AA-1-W_S2-D1_1_8503.d	45419.3	930	947	PLANSLS[79.9663]SAHLQSMGTPR	AT1G13980.1	2,3	7S(79.9663)	1
1132402_1AA-1-W_S2-D1_1_8503.d	38629.4	930	947	PLANS[79.9663]LSSAHLQSMGTPR	AT1G13980.1	2,3	5S(79.9663)	1
1132402_1AA-1-W_S2-D1_1_8503.d	31103.2	241	259	PLAPSTSSLS[79.9663]VAPAESEVR	AT1G29350.1	2	10S(79.9663)	1
1132402_1AA-1-W_S2-D1_1_8503.d	110315	241	259	PLAPSTS[79.9663]SLSVAPAESEVR	AT1G29350.1	2	7S(79.9663)	1
1132402_1AA-1-W_S2-D1_1_8503.d	102997	241	259	PLAPS[79.9663]TSSLSVAPAESEVR	AT1G29350.1	2	5S(79.9663)	1
1132402_1AA-1-W_S2-D1_1_8503.d	162055	594	627	PLEQAPLASSSS[79.9663]APSLAAAASNATSTATEAPSVK	AT2G40730.1	3	12S(79.9663)	1
1132402_1AA-1-W_S2-D1_1_8503.d	217321	594	627	PLEQAPLASS[79.9663]SSAPSLAAAASNATSTATEAPSVK	AT2G40730.1	3	10S(79.9663)	1
1132402_1AA-1-W_S2-D1_1_8503.d	202612	594	627	PLEQAPLAS[79.9663]SSSAPSLAAAASNATSTATEAPSVK	AT2G40730.1	3	9S(79.9663)	1
1132402_1AA-1-W_S2-D1_1_8503.d	650446	437	460	PLISYLLPHQNATTSMLSDDNT[79.9663]PK	AT5G27150.1	3	22T(79.9663)	1
1132402_1AA-1-W_S2-D1_1_8503.d	44725.2	437	460	PLISYLLPHQNATTSM[15.9949]LSDDNT[79.9663]PK	AT5G27150.1	3	16M(15.9949),22T(79.9663)	1
1132402_1AA-1-W_S2-D1_1_8503.d	47647.6	437	460	PLISYLLPHQNATTSM[15.9949]LS[79.9663]DDNTPK	AT5G27150.1	3	16M(15.9949),18S(79.9663)	1
1132402_1AA-1-W_S2-D1_1_8503.d	830730	254	265	PLLLT[79.9663]DHDQVIK	AT3G19580.1	2	5T(79.9663)	1
1132402_1AA-1-W_S2-D1_1_8503.d	511592	363	390	PLLVTPGQLLQSGSSAVSLS[79.9663]PPSTNADK	AT1G26110.1	2,3	20S(79.9663)	1
1132402_1AA-1-W_S2-D1_1_8503.d	152809	363	390	PLLVTPGQLLQSGSSAVS[79.9663]LSPPSTNADK	AT1G26110.1	2	18S(79.9663)	1
1132402_1AA-1-W_S2-D1_1_8503.d	60607.6	196	216	PLMANSS[79.9663]SFPQLSSSHHIPSR	AT4G21750.1	3,4	7S(79.9663)	1
1132402_1AA-1-W_S2-D1_1_8503.d	38359.3	196	216	PLMANS[79.9663]SSFPQLSSSHHIPSR	AT4G21750.1	3,4	6S(79.9663)	1
1132402_1AA-1-W_S2-D1_1_8503.d	35204.8	152	173	PLPALGSDDGT[79.9663]AWDDGAYVGVK	AT3G16430.1	2	11T(79.9663)	1
1132402_1AA-1-W_S2-D1_1_8503.d	109582	298	319	PLPENPNLPYPVVGSQGS[79.9663]RSPR	AT3G49490.1	3	18S(79.9663)	1
1132402_1AA-1-W_S2-D1_1_8503.d	119717	298	319	PLPENPNLPYPVVGS[79.9663]QGSRSPR	AT3G49490.1	3	15S(79.9663)	1
1132402_1AA-1-W_S2-D1_1_8503.d	32754.7	428	449	PLPHALPMVSAVSSGGGSSS[79.9663]PR	AT3G01560.1	3	20S(79.9663)	1
1132402_1AA-1-W_S2-D1_1_8503.d	30709.7	428	449	PLPHALPMVSAVSSGGGSS[79.9663]SPR	AT3G01560.1	3	19S(79.9663)	1
1132402_1AA-1-W_S2-D1_1_8503.d	29429.4	428	449	PLPHALPMVSAVSSGGGS[79.9663]SSPR	AT3G01560.1	3	18S(79.9663)	1
1132402_1AA-1-W_S2-D1_1_8503.d	83254.6	452	476	PLPQGLPMASAISSGGSGGGSDS[79.9663]PR	AT5G14540.1	2,3	23S(79.9663)	1
1132402_1AA-1-W_S2-D1_1_8503.d	24761.1	98	110	PLVAS[79.9663]PITSPYWK	AT5G18760.1	2	5S(79.9663)	1
1132402_1AA-1-W_S2-D1_1_8503.d	806708	682	716	PLVPIDYSTEEQEAVAHGGSGNT[79.9663]PPHLALAAEFAK	AT1G60200.1	4	23T(79.9663)	1
1132402_1AA-1-W_S2-D1_1_8503.d	664747	682	716	PLVPIDYSTEEQEAVAHGGS[79.9663]GNTPPHLALAAEFAK	AT1G60200.1	3,4	20S(79.9663)	1
1132402_1AA-1-W_S2-D1_1_8503.d	287200	682	716	PLVPIDYS[79.9663]TEEQEAVAHGGSGNTPPHLALAAEFAK	AT1G60200.1	3	8S(79.9663)	1
1132402_1AA-1-W_S2-D1_1_8503.d	9793.46	682	716	PLVPIDY[79.9663]STEEQEAVAHGGSGNTPPHLALAAEFAK	AT1G60200.1	3,4	7Y(79.9663)	1
1132402_1AA-1-W_S2-D1_1_8503.d	28295.5	14	27	PLVQVLSDDDS[79.9663]EVK	AT3G17160.1	2	11S(79.9663)	1
1132402_1AA-1-W_S2-D1_1_8503.d	41153.2	14	27	PLVQVLS[79.9663]DDDSEVK	AT3G17160.1	2	7S(79.9663)	1
1132402_1AA-1-W_S2-D1_1_8503.d	42980.8	370	383	PNIISPSS[79.9663]PVVLLR	AT2G15560.1	2	8S(79.9663)	1
1132402_1AA-1-W_S2-D1_1_8503.d	98472.3	159	191	PNQPIPSQPFAS[79.9663]SSPSFHPQADPTHPFASSTAK	AT2G44440.1	3,4	12S(79.9663)	1
1132402_1AA-1-W_S2-D1_1_8503.d	119063	521	547	PPPRPADVNINS[79.9663]AIYPGGPPVPTQAPK	AT4G24290.2	3	12S(79.9663)	1
1132402_1AA-1-W_S2-D1_1_8503.d	41595.3	570	598	PQFDHQNS[79.9663]SVSSYGDLPELQRPETSPLDR	AT1G34220.1	3,4	8S(79.9663)	1
1132402_1AA-1-W_S2-D1_1_8503.d	130195	737	751	PQSSSLLTSLPS[79.9663]IAK	AT3G08850.1	2	12S(79.9663)	1
1132402_1AA-1-W_S2-D1_1_8503.d	75905.4	737	751	PQS[79.9663]SSLLTSLPSIAK	AT3G08850.1	2	3S(79.9663)	1
1132402_1AA-1-W_S2-D1_1_8503.d	39246.4	286	308	PRS[79.9663]PPTNSLSMDYQTADSESVLK	AT3G15880.1	3	3S(79.9663)	1
1132402_1AA-1-W_S2-D1_1_8503.d	293383	316	342	PSAPLTSHEPAMIPVAEEPDDS[79.9663]PIHGR	AT5G16880.1	3,4	22S(79.9663)	1
1132402_1AA-1-W_S2-D1_1_8503.d	138687	316	348	PSAPLTSHEPAMIPVAEEPDDS[79.9663]PIHGREESLVR	AT5G16880.1	4	22S(79.9663)	1
1132402_1AA-1-W_S2-D1_1_8503.d	30802.1	316	349	PSAPLTSHEPAMIPVAEEPDDS[79.9663]PIHGREESLVRK	AT5G16880.1	5	22S(79.9663)	1
1132402_1AA-1-W_S2-D1_1_8503.d	96042.8	316	342	PSAPLTSHEPAM[15.9949]IPVAEEPDDS[79.9663]PIHGR	AT5G16880.1	3,4	12M(15.9949),22S(79.9663)	1
1132402_1AA-1-W_S2-D1_1_8503.d	109858	316	348	PSAPLTSHEPAM[15.9949]IPVAEEPDDS[79.9663]PIHGREESLVR	AT5G16880.1	4,5	12M(15.9949),22S(79.9663)	1
1132402_1AA-1-W_S2-D1_1_8503.d	451856	207	226	PSDNHVVTSLPPPKPPS[79.9663]PPR	AT3G24550.1	2,3,4	17S(79.9663)	1
1132402_1AA-1-W_S2-D1_1_8503.d	236728	2	15	PSIEDELFPS[79.9663]TPGK	AT4G30440.1	2	10S(79.9663)	1
1132402_1AA-1-W_S2-D1_1_8503.d	46804.3	974	996	PSLFADSVPS[79.9663]TPATNNASYPGQK	AT1G21630.1	2,3	10S(79.9663)	1
1132402_1AA-1-W_S2-D1_1_8503.d	67897.8	195	228	PSLSASLPLVSQTTTPRLT[79.9663]PPGSPPILSASGTPK	AT4G15545.1	3	19T(79.9663)	1
1132402_1AA-1-W_S2-D1_1_8503.d	242089	195	211	PSLSASLPLVSQT[79.9663]TTPR	AT4G15545.1	2	13T(79.9663)	1
1132402_1AA-1-W_S2-D1_1_8503.d	65812.1	195	228	PSLSASLPLVS[79.9663]QTTTPRLTPPGSPPILSASGTPK	AT4G15545.1	3	11S(79.9663)	1
1132402_1AA-1-W_S2-D1_1_8503.d	79305.3	228	244	PSNLTGAEIYSLNTT[79.9663]PR	AT1G23080.1	2,3	15T(79.9663)	1
1132402_1AA-1-W_S2-D1_1_8503.d	98680.6	222	238	PSNLTGAEIYSLSST[79.9663]PR	AT2G01420.1	2,3	15T(79.9663)	1
1132402_1AA-1-W_S2-D1_1_8503.d	97329.2	222	238	PSNLTGAEIYSLSS[79.9663]TPR	AT2G01420.1	2,3	14S(79.9663)	1
1132402_1AA-1-W_S2-D1_1_8503.d	151134	225	241	PSNLTGAEIYSLST[79.9663]TPR	AT1G70940.1	2,3	14T(79.9663)	1
1132402_1AA-1-W_S2-D1_1_8503.d	101720	225	241	PSNLTGAEIYS[79.9663]LSTTPR	AT1G70940.1	2	11S(79.9663)	1
1132402_1AA-1-W_S2-D1_1_8503.d	141452	225	241	PSNLTGAEIY[79.9663]SLSTTPR	AT1G70940.1	2	10Y(79.9663)	1
1132402_1AA-1-W_S2-D1_1_8503.d	40157.8	2	32	PSSFSKPDLDPSS[79.9663]SPPPISPLSQDSSEAERR	AT5G51150.1	4	13S(79.9663)	1
1132402_1AA-1-W_S2-D1_1_8503.d	93444.4	2	31	PSSFSKPDLDPS[79.9663]SSPPPISPLSQDSSEAER	AT5G51150.1	3	12S(79.9663)	1
1132402_1AA-1-W_S2-D1_1_8503.d	34609.2	329	360	PSVVTGPISPPQT[79.9663]TPLTSAPVAGVSSSISQDK	AT1G26110.1	3	13T(79.9663)	1
1132402_1AA-1-W_S2-D1_1_8503.d	33691.3	329	360	PSVVTGPIS[79.9663]PPQTTPLTSAPVAGVSSSISQDK	AT1G26110.1	3	9S(79.9663)	1
1132402_1AA-1-W_S2-D1_1_8503.d	66641.4	1355	1365	PTPMLS[79.9663]PVSVK	AT4G28080.1	2	6S(79.9663)	1
1132402_1AA-1-W_S2-D1_1_8503.d	22779.5	483	502	PT[79.9663]TPTHGSSPIHLLHNFNNR	AT1G11310.1	4	2T(79.9663)	1
1132402_1AA-1-W_S2-D1_1_8503.d	22597.7	411	425	PVLSHSAT[79.9663]FPVSGVK	AT5G66820.1	2,3	8T(79.9663)	1
1132402_1AA-1-W_S2-D1_1_8503.d	34957.1	1026	1063	PVLSPGY[79.9663]HATHNVEEPVSYPNNESSTATMTAPEIVESK	AT5G42950.1	4	7Y(79.9663)	1
1132402_1AA-1-W_S2-D1_1_8503.d	163587	1026	1063	PVLS[79.9663]PGYHATHNVEEPVSYPNNESSTATMTAPEIVESK	AT5G42950.1	3,4	4S(79.9663)	1
1132402_1AA-1-W_S2-D1_1_8503.d	41049.6	1026	1063	PVLS[79.9663]PGYHATHNVEEPVSYPNNESSTATM[15.9949]TAPEIVESK	AT5G42950.1	3,4	29M(15.9949),4S(79.9663)	1
1132402_1AA-1-W_S2-D1_1_8503.d	144679	65	76	PVYGLSPT[79.9663]LNHR	AT1G64370.1	2,3	8T(79.9663)	1
1132402_1AA-1-W_S2-D1_1_8503.d	54079.2	16	31	PVYNLDDS[79.9663]DDDDFVPK	AT2G25170.1	2	8S(79.9663)	1
1132402_1AA-1-W_S2-D1_1_8503.d	28893.2	215	234	QAAPVTGVPVAPTLDQRPS[79.9663]R	AT1G32400.1	2,3	19S(79.9663)	1
1132402_1AA-1-W_S2-D1_1_8503.d	653350	215	241	QAAPVTGVPVAPTLDQRPS[79.9663]RSDPWSAR	AT1G32400.1	3,4	19S(79.9663)	1
1132402_1AA-1-W_S2-D1_1_8503.d	38609	1570	1595	QENNEMEREAEENAETS[79.9663]DNETLGAWK	AT5G47690.3	3	17S(79.9663)	1
1132402_1AA-1-W_S2-D1_1_8503.d	136526	99	115	QEPVNTKPES[79.9663]PTLVFQR	AT2G31070.1	2,3	10S(79.9663)	1
1132402_1AA-1-W_S2-D1_1_8503.d	20254.7	1509	1524	QGDFPHLT[79.9663]SQNSWGTK	AT5G42950.1	2	8T(79.9663)	1
1132402_1AA-1-W_S2-D1_1_8503.d	39794.1	146	189	QGDS[79.9663]SPSSRFDELPDDFDPSGRPGSFDDGDPQTTNLYVGNLSPK	AT5G25060.1	4	4S(79.9663)	1
1132402_1AA-1-W_S2-D1_1_8503.d	103666	431	452	QGLQSQLLSS[79.9663]PSNSHGGQGFLK	AT3G25500.1	2,3	10S(79.9663)	1
1132402_1AA-1-W_S2-D1_1_8503.d	44915.7	431	452	QGLQSQLLS[79.9663]SPSNSHGGQGFLK	AT3G25500.1	2,3	9S(79.9663)	1
1132402_1AA-1-W_S2-D1_1_8503.d	28625.5	690	707	QGPLQSSSYNMLSS[79.9663]PPGK	AT3G04740.1	2	14S(79.9663)	1
1132402_1AA-1-W_S2-D1_1_8503.d	33508.4	690	707	QGPLQSSSYNMLS[79.9663]SPPGK	AT3G04740.1	2	13S(79.9663)	1
1132402_1AA-1-W_S2-D1_1_8503.d	105531	356	371	QGS[79.9663]GIIGTFGQSEELR	AT3G01310.1	2	3S(79.9663)	1
1132402_1AA-1-W_S2-D1_1_8503.d	96148.8	288	302	QHVGQMGLSS[79.9663]PVLPR	AT2G33620.1	2,3	10S(79.9663)	1
1132402_1AA-1-W_S2-D1_1_8503.d	42614.8	288	302	QHVGQMGLS[79.9663]SPVLPR	AT2G33620.1	2,3	9S(79.9663)	1
1132402_1AA-1-W_S2-D1_1_8503.d	60583.7	740	762	QIEEHTDS[79.9663]ESGGETLSIFSFDGK	AT4G08850.1	3	8S(79.9663)	1
1132402_1AA-1-W_S2-D1_1_8503.d	68686.3	502	525	QILAAASGALESNGRHPPSS[79.9663]PPGK	AT1G49040.1	3,4	20S(79.9663)	1
1132402_1AA-1-W_S2-D1_1_8503.d	94683.5	502	525	QILAAASGALESNGRHPPS[79.9663]SPPGK	AT1G49040.1	3,4	19S(79.9663)	1
1132402_1AA-1-W_S2-D1_1_8503.d	671969	195	221	QIVAIEGAHVPVLES[79.9663]EDEDEDGLPIPK	AT4G25340.1	2,3	15S(79.9663)	1
1132402_1AA-1-W_S2-D1_1_8503.d	123168	13	30	QIVEHELQETGFS[79.9663]PETEK	AT3G17650.1	2,3	13S(79.9663)	1
1132402_1AA-1-W_S2-D1_1_8503.d	30449.7	111	125	QLASS[79.9663]APVNVPDWSK	AT1G11700.1	2	5S(79.9663)	1
1132402_1AA-1-W_S2-D1_1_8503.d	34296.5	36	47	QLGGIGGFS[79.9663]TVK	AT3G48860.1	2	9S(79.9663)	1
1132402_1AA-1-W_S2-D1_1_8503.d	95463.1	128	157	QLKPTPVSPDGSTAVDSSSPPS[79.9663]TTELQIQR	AT3G61870.1	3	22S(79.9663)	1
1132402_1AA-1-W_S2-D1_1_8503.d	51323.8	407	439	QLSSTGTQLQPPIPQVVELTGS[79.9663]ESPSTFGWNSK	AT2G20050.1	3	22S(79.9663)	1
1132402_1AA-1-W_S2-D1_1_8503.d	54187.2	407	439	QLSSTGTQLQPPIPQVVELT[79.9663]GSESPSTFGWNSK	AT2G20050.1	3	20T(79.9663)	1
1132402_1AA-1-W_S2-D1_1_8503.d	29031.2	625	636	QLS[79.9663]IDQFENEGR	AT1G08420.1	2	3S(79.9663)	1
1132402_1AA-1-W_S2-D1_1_8503.d	60246.1	625	637	QLS[79.9663]IDQFENEGRR	AT1G08420.1	2,3	3S(79.9663)	1
1132402_1AA-1-W_S2-D1_1_8503.d	38172.6	1237	1249	QLTFSPS[79.9663]FSSQSR	AT4G31160.1	2	7S(79.9663)	1
1132402_1AA-1-W_S2-D1_1_8503.d	439824	74	85	QLVNSS[79.9663]FADLQK	AT2G39800.1	2	6S(79.9663)	1
1132402_1AA-1-W_S2-D1_1_8503.d	60105.2	129	160	QNS[79.9663]GPIPILPTTGLITSGPITSGPLNSSGAPR	AT1G78880.1	3	3S(79.9663)	1
1132402_1AA-1-W_S2-D1_1_8503.d	44211.1	135	166	QNS[79.9663]GSIPILPATGLITSGPITSGPLNSSGAPR	AT1G16860.1	3	3S(79.9663)	1
1132402_1AA-1-W_S2-D1_1_8503.d	34322.3	41	60	QPISFEDS[79.9663]PEWEDTPDVDLR	AT2G28070.1	2	8S(79.9663)	1
1132402_1AA-1-W_S2-D1_1_8503.d	79456.2	670	693	QQQENTNDLDSFFSSISRPNS[79.9663]APR	AT4G12780.1	3	21S(79.9663)	1
1132402_1AA-1-W_S2-D1_1_8503.d	34565.2	408	441	QQS[79.9663]SRVHVDPEITENSHVETEPEVVSSVSPTESR	AT2G16640.1	4	3S(79.9663)	1
1132402_1AA-1-W_S2-D1_1_8503.d	10413.4	27	38	QRS[79.9663]IHSIFGGGK	AT3G18260.1	3	3S(79.9663)	1
1132402_1AA-1-W_S2-D1_1_8503.d	33081.4	425	446	QRS[79.9663]WVPPQPPPVAMAEAVEAIR	AT5G62810.1	2,3	3S(79.9663)	1
1132402_1AA-1-W_S2-D1_1_8503.d	19403.4	103	115	QRT[79.9663]GLSNLSSPLK	AT1G54450.1	2,3	3T(79.9663)	1
1132402_1AA-1-W_S2-D1_1_8503.d	31272.5	434	475	QSATLALGPGSSGSNPPWANNAGNGAS[79.9663]AHPGLGSTPTKPPSK	AT5G51300.1	4	27S(79.9663)	1
1132402_1AA-1-W_S2-D1_1_8503.d	51825.2	166	178	QSFMQLS[79.9663]PKPWDK	AT2G26280.1	2	7S(79.9663)	1
1132402_1AA-1-W_S2-D1_1_8503.d	158121	351	385	QSLTYEEMEGEREGEEANTELES[79.9663]DDEDGLIYNPLK	AT5G06160.1	3	23S(79.9663)	1
1132402_1AA-1-W_S2-D1_1_8503.d	155594	351	385	QSLTYEEMEGEREGEEANT[79.9663]ELESDDEDGLIYNPLK	AT5G06160.1	3	19T(79.9663)	1
1132402_1AA-1-W_S2-D1_1_8503.d	65969.5	351	385	QSLTYEEM[15.9949]EGEREGEEANT[79.9663]ELESDDEDGLIYNPLK	AT5G06160.1	3	19T(79.9663),8M(15.9949)	1
1132402_1AA-1-W_S2-D1_1_8503.d	39197.7	207	228	QSMASFNYPFYAVSAPAS[79.9663]PTHR	AT1G75080.1	2,3	18S(79.9663)	1
1132402_1AA-1-W_S2-D1_1_8503.d	194911	228	250	QSMTSLNYPFYAVSAPAS[79.9663]PTHHR	AT1G19350.3	3	18S(79.9663)	1
1132402_1AA-1-W_S2-D1_1_8503.d	95283.3	228	250	QSM[15.9949]TSLNYPFYAVSAPAS[79.9663]PTHHR	AT1G19350.3	3,4	18S(79.9663),3M(15.9949)	1
1132402_1AA-1-W_S2-D1_1_8503.d	89206.5	906	920	QVDALPAVAS[79.9663]VDDFK	AT4G27430.1	2	10S(79.9663)	1
1132402_1AA-1-W_S2-D1_1_8503.d	45580.1	1514	1545	QVLQGPS[79.9663]ATVNSPRENALSEEQLENLSLSAIK	AT3G60240.2	3	7S(79.9663)	1
1132402_1AA-1-W_S2-D1_1_8503.d	35819.5	40	50	QVS[79.9663]SPWTQIVR	AT4G35890.1	2	3S(79.9663)	1
1132402_1AA-1-W_S2-D1_1_8503.d	81174.1	370	391	QWLIQAMGGAPSGPEAGPRT[79.9663]MK	AT1G53210.1	3	20T(79.9663)	1
1132402_1AA-1-W_S2-D1_1_8503.d	43562.1	370	391	QWLIQAMGGAPSGPEAGPRT[79.9663]M[15.9949]K	AT1G53210.1	3	20T(79.9663),21M(15.9949)	1
1132402_1AA-1-W_S2-D1_1_8503.d	75392.4	370	391	QWLIQAM[15.9949]GGAPSGPEAGPRT[79.9663]M[15.9949]K	AT1G53210.1	3	20T(79.9663),21M(15.9949),7M(15.9949)	1
1132402_1AA-1-W_S2-D1_1_8503.d	745518	511	524	RAPS[79.9663]FSGPLNLPNR	AT4G10730.1	2,3	4S(79.9663)	1
1132402_1AA-1-W_S2-D1_1_8503.d	363185	496	509	RAPS[79.9663]FSGPLNLSTR	AT4G24100.1	2,3	4S(79.9663)	1
1132402_1AA-1-W_S2-D1_1_8503.d	325690	2019	2036	RAPS[79.9663]PGGGSSTIVTLADR	AT1G79280.1	2,3	4S(79.9663)	1
1132402_1AA-1-W_S2-D1_1_8503.d	96640.6	2019	2040	RAPS[79.9663]PGGGSSTIVTLADRAQMK	AT1G79280.1	3	4S(79.9663)	1
1132402_1AA-1-W_S2-D1_1_8503.d	52892.9	2019	2040	RAPS[79.9663]PGGGSSTIVTLADRAQM[15.9949]K	AT1G79280.1	3	21M(15.9949),4S(79.9663)	1
1132402_1AA-1-W_S2-D1_1_8503.d	362117	286	309	REDQEPGLQTPDLILS[79.9663]EVEDEKPK	AT5G14120.1	3,4	16S(79.9663)	1
1132402_1AA-1-W_S2-D1_1_8503.d	238157	286	309	REDQEPGLQT[79.9663]PDLILSEVEDEKPK	AT5G14120.1	3,4	10T(79.9663)	1
1132402_1AA-1-W_S2-D1_1_8503.d	57063.3	6	23	RFS[79.9663]PVHELDVGQILSEAR	AT2G22300.1	3	3S(79.9663)	1
1132402_1AA-1-W_S2-D1_1_8503.d	34354.9	477	510	RGM[15.9949]VSSGGPVS[79.9663]PGPVYPGGRPGAGGLMPGMPGTR	AT5G57870.1	4	11S(79.9663),3M(15.9949)	1
1132402_1AA-1-W_S2-D1_1_8503.d	38476.6	5	18	RGNS[79.9663]SNDHELGILR	AT5G47910.1	2,3	4S(79.9663)	1
1132402_1AA-1-W_S2-D1_1_8503.d	26762.9	541	556	RGSVGTTTPDVLLT[79.9663]PR	AT2G01910.1	2,3	14T(79.9663)	1
1132402_1AA-1-W_S2-D1_1_8503.d	92140.9	484	499	RHES[79.9663]FSVGPSMLGGPR	AT5G17910.1	2,3	4S(79.9663)	1
1132402_1AA-1-W_S2-D1_1_8503.d	35947.5	763	785	RKAS[79.9663]IDFGAGPSSALDVEQSLEK	AT4G33530.1	3	4S(79.9663)	1
1132402_1AA-1-W_S2-D1_1_8503.d	92988.5	507	534	RKGDGDDEES[79.9663]EDESAENVVNVEDFLVQK	AT2G20790.1	3	10S(79.9663)	1
1132402_1AA-1-W_S2-D1_1_8503.d	42396.3	57	71	RLSS[79.9663]LQSPFVTTNQK	AT2G35470.1	2	4S(79.9663)	1
1132402_1AA-1-W_S2-D1_1_8503.d	26150.1	573	586	RLST[79.9663]TPLNYVAMQK	AT2G01910.1	3	4T(79.9663)	1
1132402_1AA-1-W_S2-D1_1_8503.d	33525.2	417	435	RNIMGVESNVQPLTS[79.9663]PLSK	AT5G18230.1	3	15S(79.9663)	1
1132402_1AA-1-W_S2-D1_1_8503.d	28455.3	579	590	RNS[79.9663]ESGLELLSK	AT3G28180.1	2	3S(79.9663)	1
1132402_1AA-1-W_S2-D1_1_8503.d	129781	193	214	RNS[79.9663]GVQDLSLGHLDTESSSVAK	AT1G12760.1	2,3	3S(79.9663)	1
1132402_1AA-1-W_S2-D1_1_8503.d	34840.5	168	187	RPAT[79.9663]SPAIIPHAGDDLLGFR	AT3G58630.1	3	4T(79.9663)	1
1132402_1AA-1-W_S2-D1_1_8503.d	23551.9	313	324	RPFSIT[79.9663]PPYHTR	AT1G22500.1	3	6T(79.9663)	1
1132402_1AA-1-W_S2-D1_1_8503.d	56423.2	36	52	RPPGYAFLDFEDS[79.9663]RDAR	AT2G24590.1	3	13S(79.9663)	1
1132402_1AA-1-W_S2-D1_1_8503.d	84648.4	276	287	RPPLAHHMS[79.9663]LPK	AT1G51140.1	3	9S(79.9663)	1
1132402_1AA-1-W_S2-D1_1_8503.d	588950	285	307	RPRT[79.9663]PPATPGIVDYQNPDHELMK	AT5G27030.1	3,4	4T(79.9663)	1
1132402_1AA-1-W_S2-D1_1_8503.d	47812.9	285	307	RPRT[79.9663]PPATPGIVDYQNPDHELM[15.9949]K	AT5G27030.1	3,4	22M(15.9949),4T(79.9663)	1
1132402_1AA-1-W_S2-D1_1_8503.d	73711.2	152	165	RPRT[79.9663]PTPGHYLGLK	AT4G35785.2	3,4	4T(79.9663)	1
1132402_1AA-1-W_S2-D1_1_8503.d	243130	351	377	RPSANGTGILPSPT[79.9663]GPGILPSPAQGTR	AT2G43410.2	3	14T(79.9663)	1
1132402_1AA-1-W_S2-D1_1_8503.d	249667	351	377	RPSANGTGILPS[79.9663]PTGPGILPSPAQGTR	AT2G43410.2	3	12S(79.9663)	1
1132402_1AA-1-W_S2-D1_1_8503.d	30008.1	742	755	RQDS[79.9663]FEM[15.9949]RLPELPK	AT2G39480.1	3	4S(79.9663),7M(15.9949)	1
1132402_1AA-1-W_S2-D1_1_8503.d	212787	524	537	RQPS[79.9663]LVFDREQEVR	AT5G42950.1	3	4S(79.9663)	1
1132402_1AA-1-W_S2-D1_1_8503.d	57735.4	242	262	RRPT[79.9663]TPEMDEFFSGAEEEQQK	AT2G32710.1	3	4T(79.9663)	1
1132402_1AA-1-W_S2-D1_1_8503.d	116994	61	86	RSAPTT[79.9663]PINQNAAAAFAAVSEEERQK	AT4G37870.1	3,4	6T(79.9663)	1
1132402_1AA-1-W_S2-D1_1_8503.d	66289.4	61	84	RSAPT[79.9663]TPINQNAAAAFAAVSEEER	AT4G37870.1	2,3	5T(79.9663)	1
1132402_1AA-1-W_S2-D1_1_8503.d	82413.7	324	340	RSDS[79.9663]NRETVVAAVHDLK	AT3G07420.1	3,4	4S(79.9663)	1
1132402_1AA-1-W_S2-D1_1_8503.d	7881.75	153	178	RSDT[79.9663]FRQVNASDVIILEGILVFHDSR	AT5G40870.1	4	4T(79.9663)	1
1132402_1AA-1-W_S2-D1_1_8503.d	115208	4	13	RSPS[79.9663]FILDER	AT1G72340.1	2	4S(79.9663)	1
1132402_1AA-1-W_S2-D1_1_8503.d	35448	158	174	RSS[79.9663]PLHSPFSSNDSLQK	AT5G12350.1	3	3S(79.9663)	1
1132402_1AA-1-W_S2-D1_1_8503.d	56554.9	159	175	RSS[79.9663]PLHSPFSSNESFQK	AT5G19420.1	3	3S(79.9663)	1
1132402_1AA-1-W_S2-D1_1_8503.d	127653	324	340	RS[79.9663]DSNRETVVAAVHDLK	AT3G07420.1	3,4	2S(79.9663)	1
1132402_1AA-1-W_S2-D1_1_8503.d	6487.31	153	178	RS[79.9663]DTFRQVNASDVIILEGILVFHDSR	AT5G40870.1	4	2S(79.9663)	1
1132402_1AA-1-W_S2-D1_1_8503.d	40306.3	415	429	RS[79.9663]ISITPEIGDDIVR	AT3G58640.1	2	2S(79.9663)	1
1132402_1AA-1-W_S2-D1_1_8503.d	107034	146	164	RS[79.9663]PDASPIITPPVSHPPLR	AT2G38410.1	2,3,4	2S(79.9663)	1
1132402_1AA-1-W_S2-D1_1_8503.d	48981.7	158	174	RS[79.9663]SPLHSPFSSNDSLQK	AT5G12350.1	3	2S(79.9663)	1
1132402_1AA-1-W_S2-D1_1_8503.d	62464.7	159	175	RS[79.9663]SPLHSPFSSNESFQK	AT5G19420.1	3	2S(79.9663)	1
1132402_1AA-1-W_S2-D1_1_8503.d	61565	38	49	RTSS[79.9663]IPDFEPVK	AT1G27540.1	2	4S(79.9663)	1
1132402_1AA-1-W_S2-D1_1_8503.d	62985.6	38	49	RT[79.9663]SSIPDFEPVK	AT1G27540.1	2	2T(79.9663)	1
1132402_1AA-1-W_S2-D1_1_8503.d	42806.3	645	663	RVGEADIVISHIQKPES[79.9663]PK	AT5G43560.1	3,4	17S(79.9663)	1
1132402_1AA-1-W_S2-D1_1_8503.d	29095.2	196	206	RVIS[79.9663]TLVEEMR	AT1G04280.1	2	4S(79.9663)	1
1132402_1AA-1-W_S2-D1_1_8503.d	47069.7	71	82	RVLS[79.9663]GLVDPNAK	AT5G56210.1	2	4S(79.9663)	1
1132402_1AA-1-W_S2-D1_1_8503.d	27939.6	78	100	RVNFALTSSS[79.9663]PGPTPTSSSVLPR	AT5G60580.1	3	10S(79.9663)	1
1132402_1AA-1-W_S2-D1_1_8503.d	375007	215	227	RVSS[79.9663]FEALQPATR	AT1G74910.1	2,3	4S(79.9663)	1
1132402_1AA-1-W_S2-D1_1_8503.d	374019	215	227	RVS[79.9663]SFEALQPATR	AT1G74910.1	2,3	3S(79.9663)	1
1132402_1AA-1-W_S2-D1_1_8503.d	31623.3	456	467	RYT[79.9663]PELNRPSLK	AT4G12640.1	2,3	3T(79.9663)	1
1132402_1AA-1-W_S2-D1_1_8503.d	91257.7	641	654	SAAFEIAFQS[79.9663]PANR	AT1G33240.1	2	10S(79.9663)	1
1132402_1AA-1-W_S2-D1_1_8503.d	31237	175	193	SAHQEDAFSLET[79.9663]RPRTPER	AT2G20960.1	4	12T(79.9663)	1
1132402_1AA-1-W_S2-D1_1_8503.d	28631	345	360	SALDASLS[79.9663]PVPYMFGR	AT4G34000.1	2	8S(79.9663)	1
1132402_1AA-1-W_S2-D1_1_8503.d	362268	62	84	SAPTT[79.9663]PINQNAAAAFAAVSEEER	AT4G37870.1	2,3	5T(79.9663)	1
1132402_1AA-1-W_S2-D1_1_8503.d	167257	62	86	SAPTT[79.9663]PINQNAAAAFAAVSEEERQK	AT4G37870.1	3	5T(79.9663)	1
1132402_1AA-1-W_S2-D1_1_8503.d	92967.9	144	164	SAPVFT[79.9663]PPQTQPLTSYPPNLR	AT4G32760.1	2	6T(79.9663)	1
1132402_1AA-1-W_S2-D1_1_8503.d	76792.7	113	125	SAS[79.9663]FHTLDELEVR	AT1G64500.1	2,3	3S(79.9663)	1
1132402_1AA-1-W_S2-D1_1_8503.d	28164.6	577	588	SAS[79.9663]VGNWILDSK	AT4G10730.1	2	3S(79.9663)	1
1132402_1AA-1-W_S2-D1_1_8503.d	32437.2	89	111	SATIEEDVAS[79.9663]ISGRPFSDPGSSK	AT4G16340.1	2,3	10S(79.9663)	1
1132402_1AA-1-W_S2-D1_1_8503.d	38300.6	69	90	SATSLGLLPSPS[79.9663]ISDRPEIPAR	AT2G27900.1	2,3	12S(79.9663)	1
1132402_1AA-1-W_S2-D1_1_8503.d	44761.2	515	543	SAVFNQFQQQQQQQQSMLSPINTSFSS[79.9663]PK	AT2G41900.1	3	27S(79.9663)	1
1132402_1AA-1-W_S2-D1_1_8503.d	35337.5	515	543	SAVFNQFQQQQQQQQSM[15.9949]LSPINTSFSS[79.9663]PK	AT2G41900.1	3	17M(15.9949),27S(79.9663)	1
1132402_1AA-1-W_S2-D1_1_8503.d	16587.4	1024	1049	SDAALFTLEEGSS[79.9663]PVQNPSTAAEDSR	AT5G65460.2	2,3	13S(79.9663)	1
1132402_1AA-1-W_S2-D1_1_8503.d	73119.4	1038	1063	SDAALLNLEEGSS[79.9663]PIPNPSTAAEDSR	AT5G10470.1	2,3	13S(79.9663)	1
1132402_1AA-1-W_S2-D1_1_8503.d	65974.5	1038	1063	SDAALLNLEEGS[79.9663]SPIPNPSTAAEDSR	AT5G10470.1	2,3	12S(79.9663)	1
1132402_1AA-1-W_S2-D1_1_8503.d	56356.5	992	1005	SDEVIEVLSAS[79.9663]PSK	AT5G40450.1	2	11S(79.9663)	1
1132402_1AA-1-W_S2-D1_1_8503.d	21085.5	36	67	SDEVRDDNEDEVFEEAIGS[79.9663]ENDEQEEEEDPKR	AT2G16640.1	3,4	19S(79.9663)	1
1132402_1AA-1-W_S2-D1_1_8503.d	28144	156	179	SDGTSASSFALPILQSEWNS[79.9663]SPVR	AT1G13650.1	2	20S(79.9663)	1
1132402_1AA-1-W_S2-D1_1_8503.d	542353	547	561	SDVALTPPS[79.9663]PLSIHR	AT3G10980.1	2,3	9S(79.9663)	1
1132402_1AA-1-W_S2-D1_1_8503.d	43079.8	547	563	SDVALTPPS[79.9663]PLSIHREA	AT3G10980.1	2,3	9S(79.9663)	1
1132402_1AA-1-W_S2-D1_1_8503.d	100955	335	368	SEAWT[79.9663]PASGVESVSDFHGMEHLNLDEPEEKPEEK	AT1G42550.1	4	5T(79.9663)	1
1132402_1AA-1-W_S2-D1_1_8503.d	31684.5	335	368	SEAWT[79.9663]PASGVESVSDFHGM[15.9949]EHLNLDEPEEKPEEK	AT1G42550.1	4	19M(15.9949),5T(79.9663)	1
1132402_1AA-1-W_S2-D1_1_8503.d	51948.6	235	258	SEFLEASSSS[79.9663]PSPPLHSFPSSFPR	AT2G19080.1	3	10S(79.9663)	1
1132402_1AA-1-W_S2-D1_1_8503.d	38546.1	22	37	SEHADS[79.9663]DSDTFYIPSK	AT5G57110.1	2,3	6S(79.9663)	1
1132402_1AA-1-W_S2-D1_1_8503.d	15250.5	137	154	SEINDEDEAS[79.9663]GEEELLEK	AT3G51880.1	2	10S(79.9663)	1
1132402_1AA-1-W_S2-D1_1_8503.d	35050.8	232	245	SEPVIHTLLPLS[79.9663]PK	AT4G04640.1	2	12S(79.9663)	1
1132402_1AA-1-W_S2-D1_1_8503.d	100396	1267	1287	SEVS[79.9663]PERETELDSVEEEVDSK	AT1G65010.1	3	4S(79.9663)	1
1132402_1AA-1-W_S2-D1_1_8503.d	35884.8	320	345	SFDELNSEPGS[79.9663]PSRPGTSIGAAIAAK	AT4G10060.1	3	11S(79.9663)	1
1132402_1AA-1-W_S2-D1_1_8503.d	114206	997	1017	SFFDDSVPS[79.9663]TPAYPGNLFAEK	AT1G21630.1	2	9S(79.9663)	1
1132402_1AA-1-W_S2-D1_1_8503.d	26503.2	1021	1053	SFIQSSEM[15.9949]LPS[79.9663]FEDAESRSPERLDPTSSEGEEK	AT4G17140.2	4	11S(79.9663),8M(15.9949)	1
1132402_1AA-1-W_S2-D1_1_8503.d	38502	479	502	SFLLDDASDGNES[79.9663]GTEEDQSAFMK	AT2G17410.1	2,3	13S(79.9663)	1
1132402_1AA-1-W_S2-D1_1_8503.d	33179.5	76	93	SFSRVWT[79.9663]MPLEGSSSSDK	AT3G07020.1	2,3	7T(79.9663)	1
1132402_1AA-1-W_S2-D1_1_8503.d	24911	57	66	SFS[79.9663]GLSFHPR	AT1G69480.1	2	3S(79.9663)	1
1132402_1AA-1-W_S2-D1_1_8503.d	119087	603	609	SFS[79.9663]IALK	AT5G04870.1	2	3S(79.9663)	1
1132402_1AA-1-W_S2-D1_1_8503.d	131791	57	76	SFVVEESDDDMDET[79.9663]EEVKPK	AT4G22670.1	3	14T(79.9663)	1
1132402_1AA-1-W_S2-D1_1_8503.d	49287.2	57	74	SFVVEES[79.9663]DDDMDETEEVK	AT4G22670.1	2	7S(79.9663)	1
1132402_1AA-1-W_S2-D1_1_8503.d	673201	57	76	SFVVEES[79.9663]DDDMDETEEVKPK	AT4G22670.1	2,3	7S(79.9663)	1
1132402_1AA-1-W_S2-D1_1_8503.d	102383	57	76	SFVVEES[79.9663]DDDM[15.9949]DETEEVKPK	AT4G22670.1	2,3	11M(15.9949),7S(79.9663)	1
1132402_1AA-1-W_S2-D1_1_8503.d	55360.2	215	244	SFYGGGGTNMT[79.9663]PRPSNLTGAEIYSLNTTPR	AT1G23080.1	3	11T(79.9663)	1
1132402_1AA-1-W_S2-D1_1_8503.d	41121.1	215	244	SFYGGGGTNM[15.9949]T[79.9663]PRPSNLTGAEIYSLNTTPR	AT1G23080.1	3	10M(15.9949),11T(79.9663)	1
1132402_1AA-1-W_S2-D1_1_8503.d	38746.1	215	244	SFYGGGGT[79.9663]NM[15.9949]TPRPSNLTGAEIYSLNTTPR	AT1G23080.1	3	10M(15.9949),8T(79.9663)	1
1132402_1AA-1-W_S2-D1_1_8503.d	311808	19	36	SGEMTDSSLLSIS[79.9663]PPSAR	AT3G23920.1	2	13S(79.9663)	1
1132402_1AA-1-W_S2-D1_1_8503.d	81655.1	19	36	SGEM[15.9949]TDSSLLSIS[79.9663]PPSAR	AT3G23920.1	2	13S(79.9663),4M(15.9949)	1
1132402_1AA-1-W_S2-D1_1_8503.d	66784.1	74	110	SGESLPQTSDLGNHSNTTTGGSSPLHQS[79.9663]AAGISLVDR	AT5G08440.1	4	28S(79.9663)	1
1132402_1AA-1-W_S2-D1_1_8503.d	523849	67	76	SGFSLST[79.9663]IER	AT5G08050.1	2	7T(79.9663)	1
1132402_1AA-1-W_S2-D1_1_8503.d	73537.9	67	82	SGFSLST[79.9663]IERLGLLTK	AT5G08050.1	2,3	7T(79.9663)	1
1132402_1AA-1-W_S2-D1_1_8503.d	521726	67	76	SGFSLS[79.9663]TIER	AT5G08050.1	2	6S(79.9663)	1
1132402_1AA-1-W_S2-D1_1_8503.d	35526.6	67	82	SGFSLS[79.9663]TIERLGLLTK	AT5G08050.1	2,3	6S(79.9663)	1
1132402_1AA-1-W_S2-D1_1_8503.d	139352	64	89	SGGMLETQNVGPEEIS[79.9663]DDEIELPEGK	AT1G74690.1	2,3	16S(79.9663)	1
1132402_1AA-1-W_S2-D1_1_8503.d	77306.8	64	89	SGGM[15.9949]LETQNVGPEEIS[79.9663]DDEIELPEGK	AT1G74690.1	2,3	16S(79.9663),4M(15.9949)	1
1132402_1AA-1-W_S2-D1_1_8503.d	51689.4	406	426	SGPPANT[79.9663]FSHSPIIAAHALQR	AT4G31200.1	3	7T(79.9663)	1
1132402_1AA-1-W_S2-D1_1_8503.d	32317.8	142	156	SGQLDHQLS[79.9663]NLASSK	AT4G22290.1	2,3	9S(79.9663)	1
1132402_1AA-1-W_S2-D1_1_8503.d	96158.5	22	32	SGVLS[79.9663]PFHFSR	AT4G39330.1	2,3	5S(79.9663)	1
1132402_1AA-1-W_S2-D1_1_8503.d	30932.8	113	124	SGYVPTLPDS[79.9663]PK	AT2G03150.1	2	10S(79.9663)	1
1132402_1AA-1-W_S2-D1_1_8503.d	53495.5	675	693	SHEVSLPIQAS[79.9663]PEHGFVTK	AT5G46400.1	3	11S(79.9663)	1
1132402_1AA-1-W_S2-D1_1_8503.d	51411	249	262	SHSVS[79.9663]TILTPVSHK	AT5G04550.1	3	5S(79.9663)	1
1132402_1AA-1-W_S2-D1_1_8503.d	43616.1	448	457	SHS[79.9663]PPVEFIK	AT3G53930.1	2	3S(79.9663)	1
1132402_1AA-1-W_S2-D1_1_8503.d	692787	201	222	SHS[79.9663]VSGDLHGVQPDPIAADILR	AT2G38280.1	2,3	3S(79.9663)	1
1132402_1AA-1-W_S2-D1_1_8503.d	253630	201	223	SHS[79.9663]VSGDLHGVQPDPIAADILRK	AT2G38280.1	3,4	3S(79.9663)	1
1132402_1AA-1-W_S2-D1_1_8503.d	47327.7	249	262	SHS[79.9663]VSTILTPVSHK	AT5G04550.1	3	3S(79.9663)	1
1132402_1AA-1-W_S2-D1_1_8503.d	61366	149	172	SIDEDDEDWEDEVFEYGDET[79.9663]DAEK	AT5G18570.1	2	20T(79.9663)	1
1132402_1AA-1-W_S2-D1_1_8503.d	40194.6	469	494	SIDGGAAAGFPES[79.9663]PEAAAEAGLVSGK	AT3G15730.1	2	13S(79.9663)	1
1132402_1AA-1-W_S2-D1_1_8503.d	277402	219	245	SIETTIPSIILPPPPPGPLSPVT[79.9663]TAQK	AT3G58600.1	3	23T(79.9663)	1
1132402_1AA-1-W_S2-D1_1_8503.d	344328	219	245	SIETTIPSIILPPPPPGPLS[79.9663]PVTTAQK	AT3G58600.1	2,3	20S(79.9663)	1
1132402_1AA-1-W_S2-D1_1_8503.d	35343	330	345	SIGFNPTS[79.9663]PTRLSIGR	AT1G65320.1	3	8S(79.9663)	1
1132402_1AA-1-W_S2-D1_1_8503.d	143375	621	640	SILAGNAPELQHPNS[79.9663]NSILR	AT3G04580.1	2,3	15S(79.9663)	1
1132402_1AA-1-W_S2-D1_1_8503.d	40229.9	183	206	SIPEDDFDT[79.9663]EDEDLDFEDGFVEDK	AT2G31890.1	2	9T(79.9663)	1
1132402_1AA-1-W_S2-D1_1_8503.d	34120	308	340	SIQFENGSSSTITENPNLDPT[79.9663]PSPVHSQTQNPK	AT1G32640.1	3	21T(79.9663)	1
1132402_1AA-1-W_S2-D1_1_8503.d	27479.8	363	373	SIS[79.9663]AEGLNLLK	AT2G33700.1	2	3S(79.9663)	1
1132402_1AA-1-W_S2-D1_1_8503.d	105984	416	429	SIS[79.9663]ITPEIGDDIVR	AT3G58640.1	2	3S(79.9663)	1
1132402_1AA-1-W_S2-D1_1_8503.d	32004.4	1287	1322	SIYTQYYSNTPS[79.9663]TPLSTASPYHSPSVSLIHASPSMK	AT2G35110.1	4	12S(79.9663)	1
1132402_1AA-1-W_S2-D1_1_8503.d	40655.6	46	61	SKPVPPISIPT[79.9663]PEIYK	AT5G19520.1	2	11T(79.9663)	1
1132402_1AA-1-W_S2-D1_1_8503.d	85670.5	1400	1442	SLANDTSNIPVENSSDTLLPTSPTQAIT[79.9663]VQPMEPVRPQSHTLK	AT2G28290.5	4	28T(79.9663)	1
1132402_1AA-1-W_S2-D1_1_8503.d	67055.6	1400	1442	SLANDTSNIPVENSSDTLLPTSPT[79.9663]QAITVQPM[15.9949]EPVRPQSHTLK	AT2G28290.5	4	24T(79.9663),32M(15.9949)	1
1132402_1AA-1-W_S2-D1_1_8503.d	57644.3	1400	1442	SLANDTSNIPVENSSDTLLPT[79.9663]SPTQAITVQPMEPVRPQSHTLK	AT2G28290.5	3,4	21T(79.9663)	1
1132402_1AA-1-W_S2-D1_1_8503.d	63350.4	1400	1442	SLANDTSNIPVENSSDTLLPT[79.9663]SPTQAITVQPM[15.9949]EPVRPQSHTLK	AT2G28290.5	4,5	21T(79.9663),32M(15.9949)	1
1132402_1AA-1-W_S2-D1_1_8503.d	9469.41	866	881	SLDLRPGFS[79.9663]TPGSTNR	AT1G63700.1	3	9S(79.9663)	1
1132402_1AA-1-W_S2-D1_1_8503.d	94049.3	196	217	SLISSSSSGFRT[79.9663]PPPYLNTPTK	AT1G69160.1	3	12T(79.9663)	1
1132402_1AA-1-W_S2-D1_1_8503.d	52356.7	646	658	SLLPMPGAAS[79.9663]PHK	AT5G23880.1	2	10S(79.9663)	1
1132402_1AA-1-W_S2-D1_1_8503.d	34320.9	646	666	SLLPMPGAAS[79.9663]PHKPVLVGDLK	AT5G23880.1	3	10S(79.9663)	1
1132402_1AA-1-W_S2-D1_1_8503.d	27522.4	646	666	SLLPM[15.9949]PGAAS[79.9663]PHKPVLVGDLK	AT5G23880.1	3	10S(79.9663),5M(15.9949)	1
1132402_1AA-1-W_S2-D1_1_8503.d	43307.8	215	238	SLM[15.9949]M[15.9949]T[79.9663]PRPSNLTGAEIYSLSSTPR	AT2G01420.1	3	3M(15.9949),4M(15.9949),5T(79.9663)	1
1132402_1AA-1-W_S2-D1_1_8503.d	54392	466	490	SLNASFAATSANS[79.9663]ASRSNIVDWAEK	AT2G17980.1	3	13S(79.9663)	1
1132402_1AA-1-W_S2-D1_1_8503.d	32911.9	244	261	SLNDSIEVAAGTLS[79.9663]PLEK	AT3G16620.1	2	14S(79.9663)	1
1132402_1AA-1-W_S2-D1_1_8503.d	209812	680	702	SLPDVVTS[79.9663]PTQGLISVEEDNHSR	AT3G22170.1	2,3	8S(79.9663)	1
1132402_1AA-1-W_S2-D1_1_8503.d	34456.3	267	292	SLPLHIEDSASLPQQEPNS[79.9663]NSSGEIK	AT1G31440.1	2,3	19S(79.9663)	1
1132402_1AA-1-W_S2-D1_1_8503.d	39245.4	400	410	SLQLGHQLS[79.9663]LK	AT3G52870.1	2	9S(79.9663)	1
1132402_1AA-1-W_S2-D1_1_8503.d	77570.3	1015	1033	SLSELEMFTEDGENMDT[79.9663]PK	AT1G36160.1	2	17T(79.9663)	1
1132402_1AA-1-W_S2-D1_1_8503.d	29154.2	1015	1033	SLSELEMFTEDGENM[15.9949]DT[79.9663]PK	AT1G36160.1	2	15M(15.9949),17T(79.9663)	1
1132402_1AA-1-W_S2-D1_1_8503.d	50175.8	1015	1033	SLSELEM[15.9949]FTEDGENM[15.9949]DT[79.9663]PK	AT1G36160.1	2	15M(15.9949),17T(79.9663),7M(15.9949)	1
1132402_1AA-1-W_S2-D1_1_8503.d	54166.2	485	497	SLSIGS[79.9663]PVHFSPR	AT3G21100.1	2,3	6S(79.9663)	1
1132402_1AA-1-W_S2-D1_1_8503.d	22607.7	202	224	SLSSSPDNGSSLLSLDSVS[79.9663]SPTK	AT5G12850.1	2	19S(79.9663)	1
1132402_1AA-1-W_S2-D1_1_8503.d	30018.9	59	86	SLSSVS[79.9663]FSSSSSSAATSAATVVDEHEVK	AT3G14090.1	3	6S(79.9663)	1
1132402_1AA-1-W_S2-D1_1_8503.d	323040	301	312	SLS[79.9663]ASSFLIDTK	AT1G07110.1	1,2	3S(79.9663)	1
1132402_1AA-1-W_S2-D1_1_8503.d	27073.9	239	251	SLS[79.9663]ELTTTSGLTR	AT1G60890.1	2	3S(79.9663)	1
1132402_1AA-1-W_S2-D1_1_8503.d	32472.3	299	307	SLS[79.9663]INEFLK	AT5G47210.1	2	3S(79.9663)	1
1132402_1AA-1-W_S2-D1_1_8503.d	45497.5	55	66	SLTELTGS[79.9663]PQLR	AT4G34860.1	2	8S(79.9663)	1
1132402_1AA-1-W_S2-D1_1_8503.d	27814	209	224	SLT[79.9663]MENENFSRYDPVK	AT3G16270.1	3	3T(79.9663)	1
1132402_1AA-1-W_S2-D1_1_8503.d	27880.7	60	82	SLVHDDGITEEMLLES[79.9663]EPETSTR	AT5G35400.1	3	16S(79.9663)	1
1132402_1AA-1-W_S2-D1_1_8503.d	34506.2	639	648	SLVSS[79.9663]PLVTR	AT4G14200.1	2	5S(79.9663)	1
1132402_1AA-1-W_S2-D1_1_8503.d	35427.6	659	685	SMAVSTQVLSPSLRAS[79.9663]PNIQPANVNSR	AT5G10470.2	3	16S(79.9663)	1
1132402_1AA-1-W_S2-D1_1_8503.d	164524	659	672	SMAVSTQVLS[79.9663]PSLR	AT5G10470.1	2	10S(79.9663)	1
1132402_1AA-1-W_S2-D1_1_8503.d	34120	178	201	SMGGFGGSNVMSTSNTEASSLT[79.9663]PR	AT1G51140.1	2	22T(79.9663)	1
1132402_1AA-1-W_S2-D1_1_8503.d	266657	100	110	SMIPQNLGS[79.9663]FK	AT1G72160.1	2	9S(79.9663)	1
1132402_1AA-1-W_S2-D1_1_8503.d	33813.9	100	115	SMIPQNLGS[79.9663]FKEESSK	AT1G72160.1	2,3	9S(79.9663)	1
1132402_1AA-1-W_S2-D1_1_8503.d	34280.5	353	369	SMS[79.9663]FVGTHEYLAPEIIK	AT4G26610.1	2,3	3S(79.9663)	1
1132402_1AA-1-W_S2-D1_1_8503.d	188136	100	131	SMTGEQIQAPS[79.9663]SPRDGEDISITQGHPKPPALK	AT1G30450.1	4	11S(79.9663)	1
1132402_1AA-1-W_S2-D1_1_8503.d	29708.3	122	145	SMYNLS[79.9663]DGEEDVYEDGALGGSSVK	AT1G69070.1	2,3	6S(79.9663)	1
1132402_1AA-1-W_S2-D1_1_8503.d	38625.3	405	428	SM[15.9949]S[79.9663]APSLQPLQGVPSGGLQSSEVK	AT4G13350.1	2,3	2M(15.9949),3S(79.9663)	1
1132402_1AA-1-W_S2-D1_1_8503.d	33231.8	353	369	SM[15.9949]S[79.9663]FVGTHEYLAPEIIK	AT4G26610.1	2,3	2M(15.9949),3S(79.9663)	1
1132402_1AA-1-W_S2-D1_1_8503.d	77199.5	100	131	SM[15.9949]TGEQIQAPS[79.9663]SPRDGEDISITQGHPKPPALK	AT1G30450.1	4,5	11S(79.9663),2M(15.9949)	1
1132402_1AA-1-W_S2-D1_1_8503.d	146806	150	159	SNAS[79.9663]PFHPFR	AT4G38550.1	2	4S(79.9663)	1
1132402_1AA-1-W_S2-D1_1_8503.d	29741.3	198	208	SNFSAPLS[79.9663]FRR	AT2G46920.1	2,3	8S(79.9663)	1
1132402_1AA-1-W_S2-D1_1_8503.d	27596.3	306	325	SNGDSSSLS[79.9663]PSPYMFNGGVR	AT1G45249.1	2	9S(79.9663)	1
1132402_1AA-1-W_S2-D1_1_8503.d	27163.5	306	325	SNGDSSS[79.9663]LSPSPYMFNGGVR	AT1G45249.1	2	7S(79.9663)	1
1132402_1AA-1-W_S2-D1_1_8503.d	12102.1	351	376	SNGISDAASEQISDRQPDIVDDHPS[79.9663]K	AT4G32420.1	3	25S(79.9663)	1
1132402_1AA-1-W_S2-D1_1_8503.d	208782	99	120	SNGYGDDGYDFDGS[79.9663]DDEIATLK	AT1G70770.1	2	14S(79.9663)	1
1132402_1AA-1-W_S2-D1_1_8503.d	23700.4	105	126	SNGYGDEGYDFDDS[79.9663]DSEIAVGK	AT1G23170.1	2	14S(79.9663)	1
1132402_1AA-1-W_S2-D1_1_8503.d	33422.8	23	41	SNPFYSEAYTTNGS[79.9663]GTGFK	AT5G19450.1	2	14S(79.9663)	1
1132402_1AA-1-W_S2-D1_1_8503.d	17663.5	191	208	SNS[79.9663]AGVHFSAPLGGVYSK	AT2G35350.1	3	3S(79.9663)	1
1132402_1AA-1-W_S2-D1_1_8503.d	48205.4	261	269	SNS[79.9663]LSFLGK	AT5G22030.1	2	3S(79.9663)	1
1132402_1AA-1-W_S2-D1_1_8503.d	43592.3	454	472	SPFLSHVLS[79.9663]NGGGGGGENK	AT1G78610.1	2,3	9S(79.9663)	1
1132402_1AA-1-W_S2-D1_1_8503.d	53842.3	282	299	SPMPPPS[79.9663]PTAQISLSSLK	AT4G00890.1	2	7S(79.9663)	1
1132402_1AA-1-W_S2-D1_1_8503.d	73489.1	175	199	SPSSILNTSS[79.9663]ASVSSYIRPSSPSSR	AT3G08670.1	3	10S(79.9663)	1
1132402_1AA-1-W_S2-D1_1_8503.d	979739	14	38	SPTVVTVQPSS[79.9663]PRFPISTPTAGAQR	AT1G11360.1	3	11S(79.9663)	1
1132402_1AA-1-W_S2-D1_1_8503.d	266121	14	39	SPTVVTVQPSS[79.9663]PRFPISTPTAGAQRK	AT1G11360.1	3,4	11S(79.9663)	1
1132402_1AA-1-W_S2-D1_1_8503.d	979628	14	38	SPTVVTVQPS[79.9663]SPRFPISTPTAGAQR	AT1G11360.1	2,3	10S(79.9663)	1
1132402_1AA-1-W_S2-D1_1_8503.d	340756	14	39	SPTVVTVQPS[79.9663]SPRFPISTPTAGAQRK	AT1G11360.1	3,4	10S(79.9663)	1
1132402_1AA-1-W_S2-D1_1_8503.d	49583	384	393	SPVFGLS[79.9663]PTR	AT1G29400.1	2	7S(79.9663)	1
1132402_1AA-1-W_S2-D1_1_8503.d	35191	1093	1109	SPVYEPLLSDS[79.9663]PNATRR	AT5G44240.1	2,3	11S(79.9663)	1
1132402_1AA-1-W_S2-D1_1_8503.d	136484	859	874	SQFAFDDSVPST[79.9663]PLSR	AT1G20760.1	2	12T(79.9663)	1
1132402_1AA-1-W_S2-D1_1_8503.d	131407	859	874	SQFAFDDSVPS[79.9663]TPLSR	AT1G20760.1	2	11S(79.9663)	1
1132402_1AA-1-W_S2-D1_1_8503.d	44721.3	186	198	SQLS[79.9663]FTNHDSLAR	AT1G05805.1	2,3	4S(79.9663)	1
1132402_1AA-1-W_S2-D1_1_8503.d	61616	100	114	SQS[79.9663]AGHLTELTGLPR	AT1G62960.1	2,3	3S(79.9663)	1
1132402_1AA-1-W_S2-D1_1_8503.d	100746	13	42	SQTSEPFSVSANPPPVVQQHLS[79.9663]PEALSGQK	AT5G47790.1	3	22S(79.9663)	1
1132402_1AA-1-W_S2-D1_1_8503.d	27600.3	1265	1277	SRDIDLSFSS[79.9663]PTK	AT2G32240.1	2	10S(79.9663)	1
1132402_1AA-1-W_S2-D1_1_8503.d	169885	149	162	SRGS[79.9663]LGSLNMITGK	AT2G35530.1	2,3	4S(79.9663)	1
1132402_1AA-1-W_S2-D1_1_8503.d	79570.5	959	981	SRTGIWEYGDIQS[79.9663]DDEDNVPVRK	AT5G61780.1	3,4	13S(79.9663)	1
1132402_1AA-1-W_S2-D1_1_8503.d	107090	347	381	SRVS[79.9663]SPISNPQTLPQSSITLAANSSSSNVSAIAPK	AT3G22380.1	3	4S(79.9663)	1
1132402_1AA-1-W_S2-D1_1_8503.d	19791.7	1502	1519	SSALPIETEYS[79.9663]GEAGEEK	AT5G47690.3	2	11S(79.9663)	1
1132402_1AA-1-W_S2-D1_1_8503.d	293424	307	329	SSDALEVPPRPIKES[79.9663]PTLSEDIK	AT1G66940.1	3	15S(79.9663)	1
1132402_1AA-1-W_S2-D1_1_8503.d	42843	549	576	SSEELGITVPSKPPQNSTEAPLT[79.9663]STLNR	AT1G69220.1	3	23T(79.9663)	1
1132402_1AA-1-W_S2-D1_1_8503.d	27153	204	228	SSGTLYDQKPEESVIIQATS[79.9663]PVSAK	AT2G35210.1	3	20S(79.9663)	1
1132402_1AA-1-W_S2-D1_1_8503.d	49332.7	62	75	SSLNAWGTSSLS[79.9663]PR	AT4G24680.2	2	12S(79.9663)	1
1132402_1AA-1-W_S2-D1_1_8503.d	25614	54	78	SSLPSESESES[79.9663]DLDASAVTDEWGEK	AT2G35490.1	2	11S(79.9663)	1
1132402_1AA-1-W_S2-D1_1_8503.d	60149.4	63	88	SSNRPSAASSAAAASS[79.9663]LPVNVPDWSK	AT5G60680.1	2,3	16S(79.9663)	1
1132402_1AA-1-W_S2-D1_1_8503.d	54002.6	63	88	SSNRPSAASSAAAAS[79.9663]SLPVNVPDWSK	AT5G60680.1	2,3	15S(79.9663)	1
1132402_1AA-1-W_S2-D1_1_8503.d	59596.7	182	197	SSPSPAPVS[79.9663]PLVSTWK	AT3G22380.1	2	9S(79.9663)	1
1132402_1AA-1-W_S2-D1_1_8503.d	49349.2	357	369	SSSVLYATPLS[79.9663]MK	AT2G01320.1	2	11S(79.9663)	1
1132402_1AA-1-W_S2-D1_1_8503.d	25764.3	1523	1536	SSVAEVTVPS[79.9663]SPYK	AT3G43300.1	2	10S(79.9663)	1
1132402_1AA-1-W_S2-D1_1_8503.d	140493	120	140	SSVPVASS[79.9663]LPGIGMDSMAAAK	AT5G38640.1	2	8S(79.9663)	1
1132402_1AA-1-W_S2-D1_1_8503.d	70412.6	120	140	SSVPVASS[79.9663]LPGIGM[15.9949]DSMAAAK	AT5G38640.1	2	14M(15.9949),8S(79.9663)	1
1132402_1AA-1-W_S2-D1_1_8503.d	65043.7	120	140	SSVPVASS[79.9663]LPGIGM[15.9949]DSM[15.9949]AAAK	AT5G38640.1	2	14M(15.9949),17M(15.9949),8S(79.9663)	1
1132402_1AA-1-W_S2-D1_1_8503.d	34986.9	254	273	STMSSASPWDMGAPS[79.9663]PIPIR	AT5G13010.1	2	15S(79.9663)	1
1132402_1AA-1-W_S2-D1_1_8503.d	28744.9	254	273	STM[15.9949]SSASPWDM[15.9949]GAPS[79.9663]PIPIR	AT5G13010.1	2	11M(15.9949),15S(79.9663),3M(15.9949)	1
1132402_1AA-1-W_S2-D1_1_8503.d	33101.2	1288	1315	STNFTS[79.9663]PRTSSNELSISVAGSTSSPASK	AT4G28080.1	3	6S(79.9663)	1
1132402_1AA-1-W_S2-D1_1_8503.d	32949.2	1288	1315	STNFT[79.9663]SPRTSSNELSISVAGSTSSPASK	AT4G28080.1	3	5T(79.9663)	1
1132402_1AA-1-W_S2-D1_1_8503.d	63552	361	390	STTNHPFGEDEEDVSFS[79.9663]DLEEEDDNEGDVK	AT5G65910.1	3	17S(79.9663)	1
1132402_1AA-1-W_S2-D1_1_8503.d	19465.4	320	332	SVAGGFMS[79.9663]PNMGK	AT3G26935.1	2	8S(79.9663)	1
1132402_1AA-1-W_S2-D1_1_8503.d	60390.2	249	262	SVAT[79.9663]PYTAVIPEYR	AT4G24520.1	2	4T(79.9663)	1
1132402_1AA-1-W_S2-D1_1_8503.d	26974	879	891	SVELSRDPS[79.9663]LEIK	AT4G27430.1	2,3	9S(79.9663)	1
1132402_1AA-1-W_S2-D1_1_8503.d	56752.8	271	281	SVETLS[79.9663]PFQQK	AT1G07110.1	2	6S(79.9663)	1
1132402_1AA-1-W_S2-D1_1_8503.d	52549.6	66	76	SVLDT[79.9663]PLSSAR	AT1G35580.1	2	5T(79.9663)	1
1132402_1AA-1-W_S2-D1_1_8503.d	58094.1	182	211	SVLEDDFEEEEEKEENEGIADGS[79.9663]EDEMDQR	AT2G40650.1	3	23S(79.9663)	1
1132402_1AA-1-W_S2-D1_1_8503.d	34440.3	182	211	SVLEDDFEEEEEKEENEGIADGS[79.9663]EDEM[15.9949]DQR	AT2G40650.1	3	23S(79.9663),27M(15.9949)	1
1132402_1AA-1-W_S2-D1_1_8503.d	60795.7	188	203	SVS[79.9663]FNHLPDVGYTELK	AT1G08800.1	3	3S(79.9663)	1
1132402_1AA-1-W_S2-D1_1_8503.d	66220.4	217	227	SVS[79.9663]PHRFPLLR	AT3G49290.1	3	3S(79.9663)	1
1132402_1AA-1-W_S2-D1_1_8503.d	164503	532	543	SVS[79.9663]TPFMNTTAK	AT1G37130.1	2	3S(79.9663)	1
1132402_1AA-1-W_S2-D1_1_8503.d	30076.9	532	543	SVS[79.9663]TPFM[15.9949]NTTAK	AT1G37130.1	2	3S(79.9663),7M(15.9949)	1
1132402_1AA-1-W_S2-D1_1_8503.d	135546	817	834	SWS[79.9663]PASQTLSTAVSTSTK	AT3G04740.1	2	3S(79.9663)	1
1132402_1AA-1-W_S2-D1_1_8503.d	56094	1041	1061	SYFDDSVPST[79.9663]PAYSTSDFGGK	AT1G21630.1	2	10T(79.9663)	1
1132402_1AA-1-W_S2-D1_1_8503.d	57901.8	1041	1061	SYFDDSVPS[79.9663]TPAYSTSDFGGK	AT1G21630.1	2	9S(79.9663)	1
1132402_1AA-1-W_S2-D1_1_8503.d	75365.9	308	337	SYGTPVLQPFPPPT[79.9663]PPPSLAPAPTGPVISR	AT1G08370.1	3	14T(79.9663)	1
1132402_1AA-1-W_S2-D1_1_8503.d	53202.7	135	148	SYIFNEPIVVS[79.9663]PAR	AT4G24550.1	2	11S(79.9663)	1
1132402_1AA-1-W_S2-D1_1_8503.d	415839	62	84	S[79.9663]APTTPINQNAAAAFAAVSEEER	AT4G37870.1	2,3	1S(79.9663)	1
1132402_1AA-1-W_S2-D1_1_8503.d	339810	113	125	S[79.9663]ASFHTLDELEVR	AT1G64500.1	2,3	1S(79.9663)	1
1132402_1AA-1-W_S2-D1_1_8503.d	147324	51	65	S[79.9663]ASFKEESDFFADLK	AT1G30690.1	2,3	1S(79.9663)	1
1132402_1AA-1-W_S2-D1_1_8503.d	40090.1	1456	1477	S[79.9663]ASGPLSPMPPELNIVPVATGR	AT5G15680.1	2	1S(79.9663)	1
1132402_1AA-1-W_S2-D1_1_8503.d	25073.9	1456	1477	S[79.9663]ASGPLSPM[15.9949]PPELNIVPVATGR	AT5G15680.1	2	1S(79.9663),9M(15.9949)	1
1132402_1AA-1-W_S2-D1_1_8503.d	76670.9	7	33	S[79.9663]ASSATHRPPVIEPPATPPQPPPETAK	AT3G17900.1	3,4	1S(79.9663)	1
1132402_1AA-1-W_S2-D1_1_8503.d	108600	5	21	S[79.9663]ASTPLLNSLVHVSSPR	AT5G20190.1	2,3	1S(79.9663)	1
1132402_1AA-1-W_S2-D1_1_8503.d	38620.4	204	217	S[79.9663]ATFSFSSIATAPK	AT5G24310.1	2	1S(79.9663)	1
1132402_1AA-1-W_S2-D1_1_8503.d	41292.4	199	210	S[79.9663]ATFSFTSTIPK	AT3G49290.1	2	1S(79.9663)	1
1132402_1AA-1-W_S2-D1_1_8503.d	35099.2	811	832	S[79.9663]ATPMPSTSGLYFPVGIADNMK	AT1G76950.1	2	1S(79.9663)	1
1132402_1AA-1-W_S2-D1_1_8503.d	33386.4	439	459	S[79.9663]DADDDVDFSETTSNPTWLEK	AT5G56360.1	2	1S(79.9663)	1
1132402_1AA-1-W_S2-D1_1_8503.d	23883.6	70	88	S[79.9663]DQEEDDLEDGFSELEGSK	AT1G80270.1	2	1S(79.9663)	1
1132402_1AA-1-W_S2-D1_1_8503.d	189472	325	340	S[79.9663]DSNRETVVAAVHDLK	AT3G07420.1	2,3	1S(79.9663)	1
1132402_1AA-1-W_S2-D1_1_8503.d	17957.1	586	605	S[79.9663]DSQSELSSGNSDALAIEQR	AT1G01960.1	2,3	1S(79.9663)	1
1132402_1AA-1-W_S2-D1_1_8503.d	68588.7	121	132	S[79.9663]FGNLGEIGSVK	AT5G24890.1	2	1S(79.9663)	1
1132402_1AA-1-W_S2-D1_1_8503.d	51610.1	915	927	S[79.9663]FLGSHIVEDGSK	AT2G47800.1	2	1S(79.9663)	1
1132402_1AA-1-W_S2-D1_1_8503.d	25036.5	57	66	S[79.9663]FSGLSFHPR	AT1G69480.1	2	1S(79.9663)	1
1132402_1AA-1-W_S2-D1_1_8503.d	40750.8	113	130	S[79.9663]FSVDSDFFDDLGVTEEK	AT1G43700.1	2	1S(79.9663)	1
1132402_1AA-1-W_S2-D1_1_8503.d	112312	504	521	S[79.9663]GESVDDESENYLSDLGK	AT1G42550.1	2	1S(79.9663)	1
1132402_1AA-1-W_S2-D1_1_8503.d	16516.9	504	520	S[79.9663]GLISTLISHHFTAAQK	AT4G24290.2	2,3	1S(79.9663)	1
1132402_1AA-1-W_S2-D1_1_8503.d	96982.9	58	70	S[79.9663]GSAPPTVEGLLR	AT3G10360.1	2	1S(79.9663)	1
1132402_1AA-1-W_S2-D1_1_8503.d	17258.1	174	195	S[79.9663]GSSASFGGSFQSGSSNFDSYK	AT5G11710.1	2	1S(79.9663)	1
1132402_1AA-1-W_S2-D1_1_8503.d	4821.57	1212	1243	S[79.9663]GVDVLIAAAM[15.9949]GADEY[79.9663]GFGTLAMIATGC[57.0215]IMAR	AT2G41220.1	3	11M(15.9949),16Y(79.9663),1S(79.9663),28C(57.0215)	1
1132402_1AA-1-W_S2-D1_1_8503.d	80143.2	139	164	S[79.9663]GVEFPRRSPDASPIITPPVSHPPLR	AT2G38410.1	4	1S(79.9663)	1
1132402_1AA-1-W_S2-D1_1_8503.d	216677	201	223	S[79.9663]HSVSGDLHGVQPDPIAADILRK	AT2G38280.1	3,4	1S(79.9663)	1
1132402_1AA-1-W_S2-D1_1_8503.d	29689.9	137	151	S[79.9663]IASDLSSLSSMQSR	AT5G56850.1	2	1S(79.9663)	1
1132402_1AA-1-W_S2-D1_1_8503.d	34511.2	247	258	S[79.9663]IGMIDHVPGMK	AT5G54770.1	2	1S(79.9663)	1
1132402_1AA-1-W_S2-D1_1_8503.d	30779.1	68	75	S[79.9663]INFHLYK	AT5G56980.1	2	1S(79.9663)	1
1132402_1AA-1-W_S2-D1_1_8503.d	34756.8	39	59	S[79.9663]ISDASSQSLSSILNNPHGGK	AT4G19490.1	2	1S(79.9663)	1
1132402_1AA-1-W_S2-D1_1_8503.d	33121.8	86	104	S[79.9663]ISLGLQEYSDYDNVNEIK	AT2G02170.1	2	1S(79.9663)	1
1132402_1AA-1-W_S2-D1_1_8503.d	26325.1	383	402	S[79.9663]ISPPVSLHSQISSNNGIPK	AT2G43800.1	2,3	1S(79.9663)	1
1132402_1AA-1-W_S2-D1_1_8503.d	35128	273	292	S[79.9663]KTPELSPPVTPLVATPVNK	AT2G27090.1	3	1S(79.9663)	1
1132402_1AA-1-W_S2-D1_1_8503.d	76488.5	606	618	S[79.9663]LMLLEMESQHAK	AT1G25570.1	2	1S(79.9663)	1
1132402_1AA-1-W_S2-D1_1_8503.d	20712.9	606	618	S[79.9663]LM[15.9949]LLEM[15.9949]ESQHAK	AT1G25570.1	2,3	1S(79.9663),3M(15.9949),7M(15.9949)	1
1132402_1AA-1-W_S2-D1_1_8503.d	38981.6	215	238	S[79.9663]LM[15.9949]M[15.9949]TPRPSNLTGAEIYSLSSTPR	AT2G01420.1	3	1S(79.9663),3M(15.9949),4M(15.9949)	1
1132402_1AA-1-W_S2-D1_1_8503.d	33249.5	11	22	S[79.9663]LSFSGHSFQGR	AT5G50530.1	2,3	1S(79.9663)	1
1132402_1AA-1-W_S2-D1_1_8503.d	36788.3	485	497	S[79.9663]LSIGSPVHFSPR	AT3G21100.1	2,3	1S(79.9663)	1
1132402_1AA-1-W_S2-D1_1_8503.d	45006.2	211	240	S[79.9663]LSSTFPSSSGEFDLTDPPLEDGRNDAAEK	AT1G33050.1	3	1S(79.9663)	1
1132402_1AA-1-W_S2-D1_1_8503.d	29289.6	59	86	S[79.9663]LSSVSFSSSSSSAATSAATVVDEHEVK	AT3G14090.1	2,3	1S(79.9663)	1
1132402_1AA-1-W_S2-D1_1_8503.d	34827.8	67	83	S[79.9663]LSTQEVITALTFTTNK	AT3G16460.1	2,3	1S(79.9663)	1
1132402_1AA-1-W_S2-D1_1_8503.d	26784.7	209	224	S[79.9663]LTMENENFSRYDPVK	AT3G16270.1	2,3	1S(79.9663)	1
1132402_1AA-1-W_S2-D1_1_8503.d	31573.6	50	72	S[79.9663]LTMPAAVSPGTPTTPTTPTTPR	AT1G28330.1	2	1S(79.9663)	1
1132402_1AA-1-W_S2-D1_1_8503.d	259745	405	428	S[79.9663]MSAPSLQPLQGVPSGGLQSSEVK	AT4G13350.1	2,3	1S(79.9663)	1
1132402_1AA-1-W_S2-D1_1_8503.d	40352.7	405	432	S[79.9663]MSAPSLQPLQGVPSGGLQSSEVKPSGR	AT4G13350.1	3	1S(79.9663)	1
1132402_1AA-1-W_S2-D1_1_8503.d	186763	353	369	S[79.9663]MSFVGTHEYLAPEIIK	AT4G26610.1	2,3	1S(79.9663)	1
1132402_1AA-1-W_S2-D1_1_8503.d	69947.4	405	428	S[79.9663]M[15.9949]SAPSLQPLQGVPSGGLQSSEVK	AT4G13350.1	2,3	1S(79.9663),2M(15.9949)	1
1132402_1AA-1-W_S2-D1_1_8503.d	221722	353	369	S[79.9663]M[15.9949]SFVGTHEYLAPEIIK	AT4G26610.1	2,3	1S(79.9663),2M(15.9949)	1
1132402_1AA-1-W_S2-D1_1_8503.d	137277	150	159	S[79.9663]NASPFHPFR	AT4G38550.1	2	1S(79.9663)	1
1132402_1AA-1-W_S2-D1_1_8503.d	17154.7	866	891	S[79.9663]NENGDTPNHPMGQTELSDGQLEAFK	AT1G80410.1	3	1S(79.9663)	1
1132402_1AA-1-W_S2-D1_1_8503.d	38350.1	209	227	S[79.9663]NGGRSPPNAGFLPLYSGR	AT1G45207.2	3	1S(79.9663)	1
1132402_1AA-1-W_S2-D1_1_8503.d	65450.9	795	811	S[79.9663]NSFVGTHEYLAPEIIK	AT2G36350.1	2,3	1S(79.9663)	1
1132402_1AA-1-W_S2-D1_1_8503.d	37928.7	424	439	S[79.9663]NSGEFVLNDNVVPER	AT5G37710.1	2	1S(79.9663)	1
1132402_1AA-1-W_S2-D1_1_8503.d	129710	33	51	S[79.9663]NSTSASSLITSAAGIASR	AT4G39050.1	2	1S(79.9663)	1
1132402_1AA-1-W_S2-D1_1_8503.d	30417.3	511	528	S[79.9663]PGLVGHSAPLTAWNQER	AT3G26910.1	2,3	1S(79.9663)	1
1132402_1AA-1-W_S2-D1_1_8503.d	37996.3	122	139	S[79.9663]PGSSDVVVQNESLLSGR	AT4G15020.1	2	1S(79.9663)	1
1132402_1AA-1-W_S2-D1_1_8503.d	26561	352	383	S[79.9663]PPVNLQQAPQTYSFTPANSFAGNLGQQPTSR	AT1G08680.1	3	1S(79.9663)	1
1132402_1AA-1-W_S2-D1_1_8503.d	66960	712	721	S[79.9663]PPVPSLFGK	AT3G45190.1	2	1S(79.9663)	1
1132402_1AA-1-W_S2-D1_1_8503.d	35780.3	681	692	S[79.9663]PQQLSHLFPGR	AT5G61960.1	2	1S(79.9663)	1
1132402_1AA-1-W_S2-D1_1_8503.d	136239	127	151	S[79.9663]PSLPTTVSSSDPHLTHAPVPMEPR	AT5G08450.1	3	1S(79.9663)	1
1132402_1AA-1-W_S2-D1_1_8503.d	36740	127	151	S[79.9663]PSLPTTVSSSDPHLTHAPVPM[15.9949]EPR	AT5G08450.1	3,4	1S(79.9663),22M(15.9949)	1
1132402_1AA-1-W_S2-D1_1_8503.d	108459	462	483	S[79.9663]PSPNHLNPNQVYQQLQYQNQK	AT2G26920.1	3	1S(79.9663)	1
1132402_1AA-1-W_S2-D1_1_8503.d	23087	554	569	S[79.9663]PVQSPSRDDMVDLPR	AT5G58300.1	2	1S(79.9663)	1
1132402_1AA-1-W_S2-D1_1_8503.d	216768	100	114	S[79.9663]QSAGHLTELTGLPR	AT1G62960.1	2,3	1S(79.9663)	1
1132402_1AA-1-W_S2-D1_1_8503.d	27459.6	506	533	S[79.9663]RDSDDDDYHDRDYDVAALANNLSQAFR	AT1G30470.1	3,4	1S(79.9663)	1
1132402_1AA-1-W_S2-D1_1_8503.d	44564.4	149	162	S[79.9663]RGSLGSLNMITGK	AT2G35530.1	2,3	1S(79.9663)	1
1132402_1AA-1-W_S2-D1_1_8503.d	60631.6	62	88	S[79.9663]RSNVAALAASSSASQLPSLGAATPTR	AT1G75260.1	2,3	1S(79.9663)	1
1132402_1AA-1-W_S2-D1_1_8503.d	29256.3	87	97	S[79.9663]RTAPAMVIIK	AT4G01840.1	2	1S(79.9663)	1
1132402_1AA-1-W_S2-D1_1_8503.d	86310.9	347	381	S[79.9663]RVSSPISNPQTLPQSSITLAANSSSSNVSAIAPK	AT3G22380.1	3	1S(79.9663)	1
1132402_1AA-1-W_S2-D1_1_8503.d	24683.5	306	326	S[79.9663]SDSLSGTNELLNINSETPMK	AT3G19770.1	2	1S(79.9663)	1
1132402_1AA-1-W_S2-D1_1_8503.d	42212.2	21	34	S[79.9663]SGEISPEREPLIK	AT5G17010.1	2,3	1S(79.9663)	1
1132402_1AA-1-W_S2-D1_1_8503.d	19490.3	54	78	S[79.9663]SLPSESESESDLDASAVTDEWGEK	AT2G35490.1	2	1S(79.9663)	1
1132402_1AA-1-W_S2-D1_1_8503.d	57297.2	611	652	S[79.9663]SSLDLGVDPPSSRDPPFHAVAPASNSHTSSAAAESTHSINK	AT2G20190.1	4,5	1S(79.9663)	1
1132402_1AA-1-W_S2-D1_1_8503.d	97394.1	518	532	S[79.9663]SSPNVFAAPPILQK	AT4G20910.1	2	1S(79.9663)	1
1132402_1AA-1-W_S2-D1_1_8503.d	32615.3	187	201	S[79.9663]SSPPGNVDGFSIGK	AT1G30480.1	2	1S(79.9663)	1
1132402_1AA-1-W_S2-D1_1_8503.d	28457.7	141	164	S[79.9663]SSVPASGLTTVSVVTMPPGLSEK	AT5G38640.1	2	1S(79.9663)	1
1132402_1AA-1-W_S2-D1_1_8503.d	63491.4	69	80	S[79.9663]SSVVVTMPLFR	AT1G69260.1	2	1S(79.9663)	1
1132402_1AA-1-W_S2-D1_1_8503.d	33134.8	69	80	S[79.9663]SSVVVTM[15.9949]PLFR	AT1G69260.1	2	1S(79.9663),8M(15.9949)	1
1132402_1AA-1-W_S2-D1_1_8503.d	28704.1	313	339	S[79.9663]STPTRRPIASASAATTTANPTISQIK	AT2G40070.1	3	1S(79.9663)	1
1132402_1AA-1-W_S2-D1_1_8503.d	29470.5	19	46	S[79.9663]THNEASDLDNGTDDLPSFTEFSFDQLR	AT5G59010.1	2,3	1S(79.9663)	1
1132402_1AA-1-W_S2-D1_1_8503.d	33256.7	12	26	S[79.9663]TSFKDEIEDEEELR	AT2G26910.1	2,3	1S(79.9663)	1
1132402_1AA-1-W_S2-D1_1_8503.d	124173	159	173	S[79.9663]TTPTPIPNLMPPSR	AT3G48860.1	2	1S(79.9663)	1
1132402_1AA-1-W_S2-D1_1_8503.d	28919.8	847	861	S[79.9663]TTPTPTLSGLTTPK	AT5G19420.1	2	1S(79.9663)	1
1132402_1AA-1-W_S2-D1_1_8503.d	50750.5	176	191	S[79.9663]TVGTPAYIAPEVLLR	AT5G66880.1	2	1S(79.9663)	1
1132402_1AA-1-W_S2-D1_1_8503.d	75667	158	173	S[79.9663]TVGTPAYIAPEVLSR	AT1G60940.1	2	1S(79.9663)	1
1132402_1AA-1-W_S2-D1_1_8503.d	8897.95	107	130	S[79.9663]VAYNEHRPRTPPPDLPSMLLDGR	AT1G09130.1	4	1S(79.9663)	1
1132402_1AA-1-W_S2-D1_1_8503.d	303094	40	74	S[79.9663]VLELGAGIGRFT[79.9663]GELAQKAGEVIALDFIES[79.9663]AIQK	AT1G48600.1	3	13T(79.9663),1S(79.9663),31S(79.9663)	1
1132402_1AA-1-W_S2-D1_1_8503.d	19457.1	143	165	S[79.9663]VPSSPGPNWLNSPGSSSGLIAK	AT5G56140.1	2	1S(79.9663)	1
1132402_1AA-1-W_S2-D1_1_8503.d	123669	188	203	S[79.9663]VSFNHLPDVGYTELK	AT1G08800.1	2,3	1S(79.9663)	1
1132402_1AA-1-W_S2-D1_1_8503.d	51324.7	1541	1562	S[79.9663]VSMGSADRVLSSPVVTQASHK	AT5G42950.1	3	1S(79.9663)	1
1132402_1AA-1-W_S2-D1_1_8503.d	178141	99	113	S[79.9663]VSPSPQMAVPDVFK	AT5G58950.1	2	1S(79.9663)	1
1132402_1AA-1-W_S2-D1_1_8503.d	98990.8	99	113	S[79.9663]VSPSPQM[15.9949]AVPDVFK	AT5G58950.1	2	1S(79.9663),8M(15.9949)	1
1132402_1AA-1-W_S2-D1_1_8503.d	17531.6	535	546	S[79.9663]VSSPFMNTASK	AT1G77760.1	2	1S(79.9663)	1
1132402_1AA-1-W_S2-D1_1_8503.d	261587	400	418	S[79.9663]YSMSALPPNTAPVTGPIK	AT3G17900.1	2	1S(79.9663)	1
1132402_1AA-1-W_S2-D1_1_8503.d	46064.9	5	22	S[79.9663]YSNLLDLASGNFHSFSR	AT4G17770.1	2,3	1S(79.9663)	1
1132402_1AA-1-W_S2-D1_1_8503.d	191441	207	221	S[79.9663]YSTNLAFTPPEYLR	AT5G59010.1	2	1S(79.9663)	1
1132402_1AA-1-W_S2-D1_1_8503.d	116582	228	242	S[79.9663]YSTNLAYTPPEYLR	AT4G35230.1	2	1S(79.9663)	1
1132402_1AA-1-W_S2-D1_1_8503.d	74499.2	5	22	S[79.9663]YTNLLDLASGNFPVM[15.9949]GR	AT1G06410.1	2	16M(15.9949),1S(79.9663)	1
1132402_1AA-1-W_S2-D1_1_8503.d	187453	129	147	TAAWAVS[79.9663]PNHGIVFDETWK	AT1G05150.1	2,3	7S(79.9663)	1
1132402_1AA-1-W_S2-D1_1_8503.d	36083.2	225	252	TAETSSNVEEDPFVVLEES[79.9663]ESTPREPSR	AT4G12780.1	3	19S(79.9663)	1
1132402_1AA-1-W_S2-D1_1_8503.d	279955	8	39	TANLPSSDDPSAPNKPES[79.9663]VNGDQVDQEIQNFK	AT5G46570.1	3	18S(79.9663)	1
1132402_1AA-1-W_S2-D1_1_8503.d	27249.6	41	66	TATSFHSTPVLSPMGSPPHSHS[79.9663]SMGR	AT1G45688.1	4	22S(79.9663)	1
1132402_1AA-1-W_S2-D1_1_8503.d	241115	41	66	TATSFHSTPVLSPMGS[79.9663]PPHSHSSMGR	AT1G45688.1	4	16S(79.9663)	1
1132402_1AA-1-W_S2-D1_1_8503.d	38172.7	41	66	TATSFHSTPVLSPMGS[79.9663]PPHSHSSM[15.9949]GR	AT1G45688.1	4	16S(79.9663),24M(15.9949)	1
1132402_1AA-1-W_S2-D1_1_8503.d	1425781	117	147	TDGSTT[79.9663]PAYAHGQHHSIFSPATGAVSDSSLK	AT4G37870.1	3,4	6T(79.9663)	1
1132402_1AA-1-W_S2-D1_1_8503.d	1.56764e+06	117	147	TDGST[79.9663]TPAYAHGQHHSIFSPATGAVSDSSLK	AT4G37870.1	3,4	5T(79.9663)	1
1132402_1AA-1-W_S2-D1_1_8503.d	1.78252e+06	117	147	TDGS[79.9663]TTPAYAHGQHHSIFSPATGAVSDSSLK	AT4G37870.1	3,4	4S(79.9663)	1
1132402_1AA-1-W_S2-D1_1_8503.d	42995.5	301	327	TDMFNNDPSFVS[79.9663]SPHSTGIPGSMRPLR	AT2G43410.2	3	12S(79.9663)	1
1132402_1AA-1-W_S2-D1_1_8503.d	119370	132	152	TDPIGLDNLSMS[79.9663]DGESDPVYK	AT4G30890.1	2	12S(79.9663)	1
1132402_1AA-1-W_S2-D1_1_8503.d	45328.9	132	152	TDPIGLDNLSM[15.9949]S[79.9663]DGESDPVYK	AT4G30890.1	2,3	11M(15.9949),12S(79.9663)	1
1132402_1AA-1-W_S2-D1_1_8503.d	127557	132	152	TDPIGLDNLS[79.9663]MSDGESDPVYK	AT4G30890.1	2	10S(79.9663)	1
1132402_1AA-1-W_S2-D1_1_8503.d	45050.2	132	152	TDPIGLDNLS[79.9663]M[15.9949]SDGESDPVYK	AT4G30890.1	2	10S(79.9663),11M(15.9949)	1
1132402_1AA-1-W_S2-D1_1_8503.d	40446.7	187	198	TEIPAFVRLS[79.9663]PK	AT3G07740.1	2,3	10S(79.9663)	1
1132402_1AA-1-W_S2-D1_1_8503.d	79703.1	852	867	TELGLPLT[79.9663]PSLPEEMK	AT5G44180.1	2	8T(79.9663)	1
1132402_1AA-1-W_S2-D1_1_8503.d	49147.3	852	867	TELGLPLT[79.9663]PSLPEEM[15.9949]K	AT5G44180.1	2	15M(15.9949),8T(79.9663)	1
1132402_1AA-1-W_S2-D1_1_8503.d	75509.3	184	205	TELGPAPVPLTIEGDTLS[79.9663]EDER	AT2G40430.1	2	18S(79.9663)	1
1132402_1AA-1-W_S2-D1_1_8503.d	53686.7	644	661	TEMGLT[79.9663]EEDEDVLVPVYK	AT5G22640.1	2	6T(79.9663)	1
1132402_1AA-1-W_S2-D1_1_8503.d	28411.8	644	661	TEM[15.9949]GLT[79.9663]EEDEDVLVPVYK	AT5G22640.1	2	3M(15.9949),6T(79.9663)	1
1132402_1AA-1-W_S2-D1_1_8503.d	65837.5	1243	1261	TEYFVPS[79.9663]TPLLEGTSAQVR	AT2G13370.1	2	7S(79.9663)	1
1132402_1AA-1-W_S2-D1_1_8503.d	27983.7	261	273	TFGS[79.9663]SLSLNSGPR	AT1G50120.1	2	4S(79.9663)	1
1132402_1AA-1-W_S2-D1_1_8503.d	397616	379	388	TFISPLS[79.9663]PHK	AT3G12280.1	2,3	7S(79.9663)	1
1132402_1AA-1-W_S2-D1_1_8503.d	43404.3	158	169	TFS[79.9663]MNLMGDHTK	AT1G13920.1	2	3S(79.9663)	1
1132402_1AA-1-W_S2-D1_1_8503.d	711176	218	238	TGC[57.0215]EIVVAEGDKAKAAT[79.9663]VLS[79.9663]K	AT2G45770.1	2	17T(79.9663),20S(79.9663),3C(57.0215)	1
1132402_1AA-1-W_S2-D1_1_8503.d	38273	525	552	TGGNTETETEEVPEAS[79.9663]EEEIEAPVQEEK	AT4G27500.1	2,3	16S(79.9663)	1
1132402_1AA-1-W_S2-D1_1_8503.d	744990	961	980	TGIWEYGDIQS[79.9663]DDEDNVPVR	AT5G61780.1	2,3	11S(79.9663)	1
1132402_1AA-1-W_S2-D1_1_8503.d	373174	961	981	TGIWEYGDIQS[79.9663]DDEDNVPVRK	AT5G61780.1	2,3	11S(79.9663)	1
1132402_1AA-1-W_S2-D1_1_8503.d	27356.5	90	122	TGLIPVFPTM[15.9949]TFPNHYSIAT[79.9663]GLYPASHGIIMNK	AT4G29690.1	3	10M(15.9949),20T(79.9663)	1
1132402_1AA-1-W_S2-D1_1_8503.d	81245.3	90	122	TGLIPVFPTM[15.9949]TFPNHY[79.9663]SIATGLYPASHGIIM[15.9949]NK	AT4G29690.1	3	10M(15.9949),16Y(79.9663),31M(15.9949)	1
1132402_1AA-1-W_S2-D1_1_8503.d	17952.6	90	122	TGLIPVFPT[79.9663]M[15.9949]TFPNHYSIATGLYPASHGIIMNK	AT4G29690.1	4	10M(15.9949),9T(79.9663)	1
1132402_1AA-1-W_S2-D1_1_8503.d	192252	90	122	TGLIPVFPT[79.9663]M[15.9949]TFPNHYSIATGLYPASHGIIM[15.9949]NK	AT4G29690.1	3,4	10M(15.9949),31M(15.9949),9T(79.9663)	1
1132402_1AA-1-W_S2-D1_1_8503.d	86854.1	54	67	TGLPVIQT[79.9663]PPVVSK	AT1G56720.1	2	8T(79.9663)	1
1132402_1AA-1-W_S2-D1_1_8503.d	34711.8	558	572	TGRSS[79.9663]ESDLLAFAEK	AT3G28180.1	2,3	5S(79.9663)	1
1132402_1AA-1-W_S2-D1_1_8503.d	34811	324	344	TGVTVAAVSPGS[79.9663]QMSPDLTPK	AT4G34000.1	2	12S(79.9663)	1
1132402_1AA-1-W_S2-D1_1_8503.d	32673.9	324	344	TGVTVAAVS[79.9663]PGSQMSPDLTPK	AT4G34000.1	2	9S(79.9663)	1
1132402_1AA-1-W_S2-D1_1_8503.d	126629	185	197	THSFLGNGIAS[79.9663]PK	AT2G16640.1	2,3	11S(79.9663)	1
1132402_1AA-1-W_S2-D1_1_8503.d	39430.7	2	43	TIEEVSGETPPS[79.9663]TPPSSSTPSPSSSTTNAAPLGSSVIPIVNK	AT4G33650.1	3	12S(79.9663)	1
1132402_1AA-1-W_S2-D1_1_8503.d	37790	2	43	TIEEVSGET[79.9663]PPSTPPSSSTPSPSSSTTNAAPLGSSVIPIVNK	AT4G33650.1	3	9T(79.9663)	1
1132402_1AA-1-W_S2-D1_1_8503.d	18607.3	2	15	TKDELTEEES[79.9663]LSGK	AT2G39010.1	2	10S(79.9663)	1
1132402_1AA-1-W_S2-D1_1_8503.d	75275.1	434	450	TKPEVEGTVWS[79.9663]PLPLHR	AT2G23200.1	3	11S(79.9663)	1
1132402_1AA-1-W_S2-D1_1_8503.d	33721.4	493	511	TLEAPLPGSLSAVNNAT[79.9663]TR	AT3G05420.1	2	17T(79.9663)	1
1132402_1AA-1-W_S2-D1_1_8503.d	300862	493	511	TLEAPLPGSLS[79.9663]AVNNATTR	AT3G05420.1	2	11S(79.9663)	1
1132402_1AA-1-W_S2-D1_1_8503.d	354067	493	511	TLEAPLPGS[79.9663]LSAVNNATTR	AT3G05420.1	2	9S(79.9663)	1
1132402_1AA-1-W_S2-D1_1_8503.d	32331.1	100	122	TLESLGFDGS[79.9663]PSSVAATQQHSMR	AT4G17950.1	2,3	10S(79.9663)	1
1132402_1AA-1-W_S2-D1_1_8503.d	46550.5	80	93	TLGGILLPS[79.9663]TAQSK	AT5G20720.1	2	9S(79.9663)	1
1132402_1AA-1-W_S2-D1_1_8503.d	33915.8	287	308	TLPVAVVEVVKPES[79.9663]PVLVIVEK	AT4G38710.1	2,3	14S(79.9663)	1
1132402_1AA-1-W_S2-D1_1_8503.d	341511	86	100	TLSYPTPPLNLQS[79.9663]PR	AT3G13300.1	2	13S(79.9663)	1
1132402_1AA-1-W_S2-D1_1_8503.d	41324.7	79	93	TLSYPTPPLNPQS[79.9663]PR	AT3G13290.1	2	13S(79.9663)	1
1132402_1AA-1-W_S2-D1_1_8503.d	1.31788e+06	38	50	TLS[79.9663]STPLALVGAK	AT5G40890.1	2	3S(79.9663)	1
1132402_1AA-1-W_S2-D1_1_8503.d	113582	276	284	TNS[79.9663]LLVLPR	AT3G05200.1	2	3S(79.9663)	1
1132402_1AA-1-W_S2-D1_1_8503.d	34744	517	533	TNS[79.9663]SPGNFESPLDRPMR	AT5G54440.1	3	3S(79.9663)	1
1132402_1AA-1-W_S2-D1_1_8503.d	30609	621	651	TNVIS[79.9663]PKPDAGDQLDGDVSKPENTSLVDSIK	AT5G25520.2	3,4	5S(79.9663)	1
1132402_1AA-1-W_S2-D1_1_8503.d	132100	146	156	TPAFLSSSLS[79.9663]K	AT4G21160.1	2	10S(79.9663)	1
1132402_1AA-1-W_S2-D1_1_8503.d	134261	146	156	TPAFLSSS[79.9663]LSK	AT4G21160.1	2	8S(79.9663)	1
1132402_1AA-1-W_S2-D1_1_8503.d	26248.3	10	26	TPEVNS[79.9663]PAKEEIDVVPK	AT5G63550.1	2,3	6S(79.9663)	1
1132402_1AA-1-W_S2-D1_1_8503.d	68329.4	479	497	TPLEVMQESS[79.9663]PNQLVMSSK	AT1G01510.1	2	10S(79.9663)	1
1132402_1AA-1-W_S2-D1_1_8503.d	70688	479	497	TPLEVMQES[79.9663]SPNQLVMSSK	AT1G01510.1	2	9S(79.9663)	1
1132402_1AA-1-W_S2-D1_1_8503.d	21578.8	479	497	TPLEVMQES[79.9663]SPNQLVM[15.9949]SSK	AT1G01510.1	2	16M(15.9949),9S(79.9663)	1
1132402_1AA-1-W_S2-D1_1_8503.d	82608.8	94	108	TPS[79.9663]RLAGMFSGTQDK	AT2G39900.1	3	3S(79.9663)	1
1132402_1AA-1-W_S2-D1_1_8503.d	30395.7	34	49	TPYHPMMDDDGSLS[79.9663]PR	AT5G52200.1	2,3	14S(79.9663)	1
1132402_1AA-1-W_S2-D1_1_8503.d	31428.5	34	49	TPYHPMMDDDGS[79.9663]LSPR	AT5G52200.1	2,3	12S(79.9663)	1
1132402_1AA-1-W_S2-D1_1_8503.d	34728.7	75	98	TQLDLLEQLTSTSDGYLS[79.9663]DGGGSR	AT2G42975.1	2	18S(79.9663)	1
1132402_1AA-1-W_S2-D1_1_8503.d	168331	525	548	TQQQASS[79.9663]PGEGLNSVAASFHVMSK	AT3G25690.1	2,3	7S(79.9663)	1
1132402_1AA-1-W_S2-D1_1_8503.d	70801.9	525	548	TQQQASS[79.9663]PGEGLNSVAASFHVM[15.9949]SK	AT3G25690.1	2,3	22M(15.9949),7S(79.9663)	1
1132402_1AA-1-W_S2-D1_1_8503.d	45720.3	618	640	TQVISTVGS[79.9663]PVSVNTISVPVNAR	AT1G72390.1	2	9S(79.9663)	1
1132402_1AA-1-W_S2-D1_1_8503.d	136354	505	531	TRDSDDDEVHDRDY[79.9663]DLAGLANNLNQFR	AT3G45190.1	4	14Y(79.9663)	1
1132402_1AA-1-W_S2-D1_1_8503.d	153459	505	531	TRDS[79.9663]DDDEVHDRDYDLAGLANNLNQFR	AT3G45190.1	3,4	4S(79.9663)	1
1132402_1AA-1-W_S2-D1_1_8503.d	35753.6	380	396	TSFTLEEDPHASPLS[79.9663]PK	AT3G17650.1	2,3	15S(79.9663)	1
1132402_1AA-1-W_S2-D1_1_8503.d	85019.5	380	396	TSFTLEEDPHAS[79.9663]PLSPK	AT3G17650.1	2,3	12S(79.9663)	1
1132402_1AA-1-W_S2-D1_1_8503.d	33457.3	425	449	TSGDETANVSS[79.9663]PSMAEELPEQSVPK	AT4G31880.2	2,3	11S(79.9663)	1
1132402_1AA-1-W_S2-D1_1_8503.d	34771.9	425	449	TSGDETANVS[79.9663]SPSMAEELPEQSVPK	AT4G31880.2	2,3	10S(79.9663)	1
1132402_1AA-1-W_S2-D1_1_8503.d	413545	637	662	TSGLPSQTSGAGSAYATLPQLPLS[79.9663]PR	AT3G13300.1	2,3	24S(79.9663)	1
1132402_1AA-1-W_S2-D1_1_8503.d	27154.7	625	650	TSGMPSETSDVDSAYAPSPQLPLS[79.9663]PR	AT3G13290.1	2,3	24S(79.9663)	1
1132402_1AA-1-W_S2-D1_1_8503.d	34272.6	447	464	TSLSPFEAESILES[79.9663]EEDK	AT3G03130.1	2	14S(79.9663)	1
1132402_1AA-1-W_S2-D1_1_8503.d	58154.7	75	94	TSPAVDS[79.9663]FDVDALEIPGTQK	AT4G33530.1	2,3	7S(79.9663)	1
1132402_1AA-1-W_S2-D1_1_8503.d	376823	148	176	TSQSIASLAMGPPS[79.9663]PSLHPSMQPSSSALR	AT5G13020.1	3	14S(79.9663)	1
1132402_1AA-1-W_S2-D1_1_8503.d	47029.7	148	177	TSQSIASLAMGPPS[79.9663]PSLHPSMQPSSSALRR	AT5G13020.1	3	14S(79.9663)	1
1132402_1AA-1-W_S2-D1_1_8503.d	138852	148	176	TSQSIASLAMGPPS[79.9663]PSLHPSM[15.9949]QPSSSALR	AT5G13020.1	3	14S(79.9663),21M(15.9949)	1
1132402_1AA-1-W_S2-D1_1_8503.d	150273	148	176	TSQSIASLAM[15.9949]GPPS[79.9663]PSLHPSMQPSSSALR	AT5G13020.1	3	10M(15.9949),14S(79.9663)	1
1132402_1AA-1-W_S2-D1_1_8503.d	352707	148	176	TSQSIASLAM[15.9949]GPPS[79.9663]PSLHPSM[15.9949]QPSSSALR	AT5G13020.1	3	10M(15.9949),14S(79.9663),21M(15.9949)	1
1132402_1AA-1-W_S2-D1_1_8503.d	27279.4	1296	1315	TSSNELSISVAGSTSS[79.9663]PASK	AT4G28080.1	2	16S(79.9663)	1
1132402_1AA-1-W_S2-D1_1_8503.d	34982.8	540	565	TSSSTISTNPSS[79.9663]PISTASTGKPPLPR	AT5G67385.1	2,3	12S(79.9663)	1
1132402_1AA-1-W_S2-D1_1_8503.d	48032.5	39	49	TSS[79.9663]IPDFEPVK	AT1G27540.1	2	3S(79.9663)	1
1132402_1AA-1-W_S2-D1_1_8503.d	181085	668	676	TTFGS[79.9663]QILR	AT5G49890.1	2	5S(79.9663)	1
1132402_1AA-1-W_S2-D1_1_8503.d	244984	875	886	TTFVPST[79.9663]PPALK	AT3G63460.1	2	7T(79.9663)	1
1132402_1AA-1-W_S2-D1_1_8503.d	337474	8	29	TVANSPEALQS[79.9663]PHSSESAFALK	AT5G43830.1	2,3	11S(79.9663)	1
1132402_1AA-1-W_S2-D1_1_8503.d	108185	543	570	TVDDGIHELFTEYMALPS[79.9663]PQNTTSEGGK	AT3G42170.1	3	18S(79.9663)	1
1132402_1AA-1-W_S2-D1_1_8503.d	67715.1	543	570	TVDDGIHELFTEYM[15.9949]ALPS[79.9663]PQNTTSEGGK	AT3G42170.1	2,3	14M(15.9949),18S(79.9663)	1
1132402_1AA-1-W_S2-D1_1_8503.d	34606.4	390	416	TVGGYGLTS[79.9663]PDSVASDTSISSATSFSK	AT3G18230.1	2	9S(79.9663)	1
1132402_1AA-1-W_S2-D1_1_8503.d	36695.1	113	128	TVGILEGPVVT[79.9663]TPDGR	AT1G05890.1	2	11T(79.9663)	1
1132402_1AA-1-W_S2-D1_1_8503.d	31611.3	254	276	TVPAAVPAIVFLS[79.9663]GGQSEEEATR	AT3G52930.1	2	13S(79.9663)	1
1132402_1AA-1-W_S2-D1_1_8503.d	88652.3	22	36	TVT[79.9663]LGHIQPQAPTYR	AT1G59820.1	3	3T(79.9663)	1
1132402_1AA-1-W_S2-D1_1_8503.d	157419	336	353	TVVEGQQS[79.9663]SPILMESFEK	AT1G34220.1	2	8S(79.9663)	1
1132402_1AA-1-W_S2-D1_1_8503.d	39327.3	188	202	TVVS[79.9663]IPNGPSALAVK	AT4G38970.1	2	4S(79.9663)	1
1132402_1AA-1-W_S2-D1_1_8503.d	27500.3	476	497	TYVADVSEYLGSNS[79.9663]PRDPYLER	AT3G11330.1	2,3	14S(79.9663)	1
1132402_1AA-1-W_S2-D1_1_8503.d	49765	481	499	T[79.9663]ALIC[57.0215]RELEEEYMALIGSR	AT5G48960.1	3	1T(79.9663),5C(57.0215)	1
1132402_1AA-1-W_S2-D1_1_8503.d	39738.5	50	74	T[79.9663]APDGSPPPAAAAGDEDIYSIDAAK	AT2G25720.1	2	1T(79.9663)	1
1132402_1AA-1-W_S2-D1_1_8503.d	33783.9	547	560	T[79.9663]ASVFSSSAALFEK	AT2G41830.1	2	1T(79.9663)	1
1132402_1AA-1-W_S2-D1_1_8503.d	370169	117	147	T[79.9663]DGSTTPAYAHGQHHSIFSPATGAVSDSSLK	AT4G37870.1	3,4	1T(79.9663)	1
1132402_1AA-1-W_S2-D1_1_8503.d	232808	159	170	T[79.9663]FTHEVVTLWYR	AT3G48750.1	2,3	1T(79.9663)	1
1132402_1AA-1-W_S2-D1_1_8503.d	18890.6	357	375	T[79.9663]ISTQGMLAVYNSLSEEGK	AT3G58610.1	2	1T(79.9663)	1
1132402_1AA-1-W_S2-D1_1_8503.d	239846	142	158	T[79.9663]KDSPVMGLLTEENTSK	AT4G08310.1	2,3	1T(79.9663)	1
1132402_1AA-1-W_S2-D1_1_8503.d	53354.8	80	93	T[79.9663]LGGILLPSTAQSK	AT5G20720.1	2	1T(79.9663)	1
1132402_1AA-1-W_S2-D1_1_8503.d	26786	346	361	T[79.9663]NSISTLVEVPEDSTK	AT5G24380.1	2	1T(79.9663)	1
1132402_1AA-1-W_S2-D1_1_8503.d	25337.7	754	766	T[79.9663]PGSIDSLYGLQR	AT5G03280.1	2	1T(79.9663)	1
1132402_1AA-1-W_S2-D1_1_8503.d	131329	276	316	T[79.9663]PSPQLAAPLAPIQQSNSSTYVSDYGAEAEDGSGFEDFEFK	AT5G43960.1	3	1T(79.9663)	1
1132402_1AA-1-W_S2-D1_1_8503.d	673792	94	108	T[79.9663]PSRLAGMFSGTQDK	AT2G39900.1	2,3	1T(79.9663)	1
1132402_1AA-1-W_S2-D1_1_8503.d	25519.4	616	633	T[79.9663]PSSTNQELGDFSLELWK	AT3G01810.1	2	1T(79.9663)	1
1132402_1AA-1-W_S2-D1_1_8503.d	42100.6	636	655	T[79.9663]PTPSEAEINEVDEVDEMVK	AT3G27530.1	2	1T(79.9663)	1
1132402_1AA-1-W_S2-D1_1_8503.d	58934.8	505	531	T[79.9663]RDSDDDEVHDRDYDLAGLANNLNQFR	AT3G45190.1	3,4	1T(79.9663)	1
1132402_1AA-1-W_S2-D1_1_8503.d	143368	496	514	T[79.9663]RSSPELTETHGEALLQSR	AT3G61690.1	3	1T(79.9663)	1
1132402_1AA-1-W_S2-D1_1_8503.d	74646.5	63	82	T[79.9663]SSFRDPLSVSDSASPIPSR	AT5G65950.1	2,3	1T(79.9663)	1
1132402_1AA-1-W_S2-D1_1_8503.d	193686	218	232	T[79.9663]SSLLSSSVASDTLR	AT5G35430.1	2	1T(79.9663)	1
1132402_1AA-1-W_S2-D1_1_8503.d	37422.2	159	188	T[79.9663]SSLPVTPVILSNSESAHGGTSVAPQTPNR	AT5G60580.1	3	1T(79.9663)	1
1132402_1AA-1-W_S2-D1_1_8503.d	66820.1	406	423	T[79.9663]SSPLAPEFSSQVYPLSK	AT5G16220.1	2	1T(79.9663)	1
1132402_1AA-1-W_S2-D1_1_8503.d	34264	189	205	T[79.9663]TSPVSESLEHSSFDPK	AT5G23150.1	2	1T(79.9663)	1
1132402_1AA-1-W_S2-D1_1_8503.d	29908	537	550	T[79.9663]VTETIDEISDGRK	AT1G68830.1	2,3	1T(79.9663)	1
1132402_1AA-1-W_S2-D1_1_8503.d	40966.9	34	50	T[79.9663]VTIGDAIDGGEFSFAK	AT1G04530.1	2	1T(79.9663)	1
1132402_1AA-1-W_S2-D1_1_8503.d	127655	22	36	T[79.9663]VTLGHIQPQAPTYR	AT1G59820.1	2,3	1T(79.9663)	1
1132402_1AA-1-W_S2-D1_1_8503.d	83138.7	137	156	VAAAEHISQFNEEARS[79.9663]PFVK	AT2G19520.1	3	16S(79.9663)	1
1132402_1AA-1-W_S2-D1_1_8503.d	67089.1	175	193	VAFNDTPTAIFWTDY[79.9663]VATR	AT5G19010.1	2	15Y(79.9663)	1
1132402_1AA-1-W_S2-D1_1_8503.d	45336.1	175	193	VAFNDTPTTIFWTDY[79.9663]VATR	AT2G42880.1	2,3	15Y(79.9663)	1
1132402_1AA-1-W_S2-D1_1_8503.d	39364.9	175	193	VAFNDTPTTIFWT[79.9663]DYVATR	AT2G42880.1	2	13T(79.9663)	1
1132402_1AA-1-W_S2-D1_1_8503.d	32818.2	125	146	VAHVPVT[79.9663]PTSLPAADVSDSGLK	AT5G65690.1	2,3	7T(79.9663)	1
1132402_1AA-1-W_S2-D1_1_8503.d	795806	173	183	VALTSLQS[79.9663]LPR	AT1G76850.1	2	8S(79.9663)	1
1132402_1AA-1-W_S2-D1_1_8503.d	27437.8	303	318	VAPTQVLMTPS[79.9663]SPQSR	AT2G33620.1	2,3	11S(79.9663)	1
1132402_1AA-1-W_S2-D1_1_8503.d	164875	77	97	VAVAGAAASAVS[79.9663]PSSFSYSSR	AT5G38640.1	2	12S(79.9663)	1
1132402_1AA-1-W_S2-D1_1_8503.d	38148.5	21	38	VAVPDTQPLSNPPRT[79.9663]PMK	AT4G10840.1	2,3	15T(79.9663)	1
1132402_1AA-1-W_S2-D1_1_8503.d	36371.6	627	648	VDGSES[79.9663]EEETEEMIFGSSEAAK	AT4G02510.1	2,3	6S(79.9663)	1
1132402_1AA-1-W_S2-D1_1_8503.d	48210.1	627	648	VDGS[79.9663]ES[79.9663]EEETEEMIFGSSEAAK	AT4G02510.1	2	4S(79.9663),6S(79.9663)	1
1132402_1AA-1-W_S2-D1_1_8503.d	25841.3	356	377	VDPFLNENAS[79.9663]PPNASPSIVNSK	AT1G68010.1	2	10S(79.9663)	1
1132402_1AA-1-W_S2-D1_1_8503.d	87847.1	241	251	VDS[79.9663]SQNWAGHI	AT5G43830.1	2	3S(79.9663)	1
1132402_1AA-1-W_S2-D1_1_8503.d	178875	204	224	VDVDDKS[79.9663]DNVIEEEGVELTDK	AT4G02510.1	2,3	7S(79.9663)	1
1132402_1AA-1-W_S2-D1_1_8503.d	20982.3	251	281	VEASNPNDMT[79.9663]GETGTLGYMAPEVLNGNPYNR	AT5G50000.1	3	10T(79.9663)	1
1132402_1AA-1-W_S2-D1_1_8503.d	72039.3	32	48	VEDLWDEQKPQLS[79.9663]PNEK	AT3G48530.1	2,3	13S(79.9663)	1
1132402_1AA-1-W_S2-D1_1_8503.d	1.06831e+06	77	107	VEEEEEEDEIVES[79.9663]DVELEGDTVEPDNDPPQK	AT4G22670.1	3,4	13S(79.9663)	1
1132402_1AA-1-W_S2-D1_1_8503.d	335478	299	320	VEEKEES[79.9663]DEEDYGGDFGLFDEE	AT3G09200.1	2	7S(79.9663)	1
1132402_1AA-1-W_S2-D1_1_8503.d	74566.3	254	285	VEHAPAAVMSVPPPPS[79.9663]PPPPAASVFSPTNPDR	AT4G00200.1	3	16S(79.9663)	1
1132402_1AA-1-W_S2-D1_1_8503.d	58263.3	188	202	VEPEES[79.9663]ESDDVIIVR	AT1G19870.1	2	6S(79.9663)	1
1132402_1AA-1-W_S2-D1_1_8503.d	59309.5	890	913	VEREEGELS[79.9663]PNGDFEEDNFAVYAK	AT1G24190.1	2,3	9S(79.9663)	1
1132402_1AA-1-W_S2-D1_1_8503.d	153401	357	373	VFDLEDLLRAS[79.9663]AEVLGK	AT3G17840.1	2,3	11S(79.9663)	1
1132402_1AA-1-W_S2-D1_1_8503.d	621195	1435	1454	VFEQQGIEAPS[79.9663]DDDDFIEVR	AT3G50370.1	2,3	11S(79.9663)	1
1132402_1AA-1-W_S2-D1_1_8503.d	28393.6	153	171	VFLAGDS[79.9663]AGGNISHHLTMR	AT2G03550.1	3	7S(79.9663)	1
1132402_1AA-1-W_S2-D1_1_8503.d	35897.4	281	291	VFS[79.9663]SNATLGFK	AT4G18010.1	2	3S(79.9663)	1
1132402_1AA-1-W_S2-D1_1_8503.d	260483	349	369	VFTYDNTAS[79.9663]ETDEVVETSTGK	AT3G02830.1	2	9S(79.9663)	1
1132402_1AA-1-W_S2-D1_1_8503.d	24854	200	230	VFT[79.9663]PSEDEQVSAAEEALVTETVNEAPIEVQK	AT3G25150.1	3	3T(79.9663)	1
1132402_1AA-1-W_S2-D1_1_8503.d	166391	646	663	VGEADIVISHIQKPES[79.9663]PK	AT5G43560.1	2,3	16S(79.9663)	1
1132402_1AA-1-W_S2-D1_1_8503.d	65796.4	346	362	VGREPS[79.9663]TGHLSFATVVK	AT5G12080.1	3	6S(79.9663)	1
1132402_1AA-1-W_S2-D1_1_8503.d	25637.4	562	582	VGS[79.9663]VDAEEDSIPAAESQFEVR	AT4G02510.1	2	3S(79.9663)	1
1132402_1AA-1-W_S2-D1_1_8503.d	45262.5	88	109	VGYGQILEPEQIHDES[79.9663]STDNER	AT5G45420.1	2,3	16S(79.9663)	1
1132402_1AA-1-W_S2-D1_1_8503.d	72838.7	88	112	VGYGQILEPEQIHDES[79.9663]STDNERESR	AT5G45420.1	3,4	16S(79.9663)	1
1132402_1AA-1-W_S2-D1_1_8503.d	53536.3	336	351	VHEGAPDTEVLLAS[79.9663]PR	AT4G31160.1	2,3	14S(79.9663)	1
1132402_1AA-1-W_S2-D1_1_8503.d	128518	68	80	VHHEIDLPLNS[79.9663]PR	AT5G35570.1	3	11S(79.9663)	1
1132402_1AA-1-W_S2-D1_1_8503.d	381228	426	441	VIHNSIGS[79.9663]PVNSFIER	AT5G61960.1	2,3	8S(79.9663)	1
1132402_1AA-1-W_S2-D1_1_8503.d	218291	155	166	VIS[79.9663]PQHELATLR	AT3G09600.1	2,3	3S(79.9663)	1
1132402_1AA-1-W_S2-D1_1_8503.d	22274.8	197	206	VIS[79.9663]TLVEEMR	AT1G04280.1	2	3S(79.9663)	1
1132402_1AA-1-W_S2-D1_1_8503.d	186207	137	152	VKPS[79.9663]SPAELESLMGPK	AT2G35370.1	2,3	4S(79.9663)	1
1132402_1AA-1-W_S2-D1_1_8503.d	33390.8	2	12	VLDGIVSS[79.9663]PLR	AT1G79660.1	2	8S(79.9663)	1
1132402_1AA-1-W_S2-D1_1_8503.d	431635	378	393	VLDPPATYVPIRT[79.9663]PAR	AT5G64270.1	2,3	13T(79.9663)	1
1132402_1AA-1-W_S2-D1_1_8503.d	272800	378	394	VLDPPATYVPIRT[79.9663]PARK	AT5G64270.1	3,4	13T(79.9663)	1
1132402_1AA-1-W_S2-D1_1_8503.d	44014.3	111	129	VLDWGEDGYAT[79.9663]PAETTALR	AT3G63260.1	2	11T(79.9663)	1
1132402_1AA-1-W_S2-D1_1_8503.d	43154.9	111	129	VLDWGEDGY[79.9663]ATPAETTALR	AT3G63260.1	2	9Y(79.9663)	1
1132402_1AA-1-W_S2-D1_1_8503.d	77979.9	38	51	VLEQLSGQT[79.9663]PVFSK	AT2G42740.1	2	9T(79.9663)	1
1132402_1AA-1-W_S2-D1_1_8503.d	40984.9	619	630	VLMPNLS[79.9663]GIFNR	AT5G55860.1	2	7S(79.9663)	1
1132402_1AA-1-W_S2-D1_1_8503.d	302878	2	21	VLSHAVS[79.9663]ESDVSVHSTFASR	AT5G17330.1	2,3	7S(79.9663)	1
1132402_1AA-1-W_S2-D1_1_8503.d	42451.3	20	38	VLSLKGISC[57.0215]S[79.9663]S[79.9663]PSSSFSNR	AT3G15190.1	3	10S(79.9663),11S(79.9663),9C(57.0215)	1
1132402_1AA-1-W_S2-D1_1_8503.d	86173.4	562	570	VLSLSPS[79.9663]FR	AT1G70290.1	2	7S(79.9663)	1
1132402_1AA-1-W_S2-D1_1_8503.d	308694	562	571	VLSLSPS[79.9663]FRK	AT1G70290.1	2,3	7S(79.9663)	1
1132402_1AA-1-W_S2-D1_1_8503.d	19786	72	82	VLS[79.9663]GLVDPNAK	AT5G56210.1	2	3S(79.9663)	1
1132402_1AA-1-W_S2-D1_1_8503.d	19575.1	507	516	VLS[79.9663]LSDILYR	AT5G10940.1	2	3S(79.9663)	1
1132402_1AA-1-W_S2-D1_1_8503.d	1.30237e+06	176	191	VLS[79.9663]PYSLPASLLHSER	AT2G46630.1	2,3	3S(79.9663)	1
1132402_1AA-1-W_S2-D1_1_8503.d	326329	176	196	VLS[79.9663]PYSLPASLLHSERETTQK	AT2G46630.1	3	3S(79.9663)	1
1132402_1AA-1-W_S2-D1_1_8503.d	48477	121	136	VLVTGLPS[79.9663]SASWQDLK	AT1G02840.1	2	8S(79.9663)	1
1132402_1AA-1-W_S2-D1_1_8503.d	18034.3	30	56	VMT[79.9663]VPGIITDVDGDTTSEVTSTSGGSR	AT1G70290.1	2	3T(79.9663)	1
1132402_1AA-1-W_S2-D1_1_8503.d	49543.1	30	60	VMT[79.9663]VPGNVSEFDEDQAYSVSSDNPSSVSSDR	AT1G06410.1	2,3	3T(79.9663)	1
1132402_1AA-1-W_S2-D1_1_8503.d	10569.2	30	60	VM[15.9949]T[79.9663]VPGNVSEFDEDQAYSVSSDNPSSVSSDR	AT1G06410.1	3	2M(15.9949),3T(79.9663)	1
1132402_1AA-1-W_S2-D1_1_8503.d	81079.7	66	96	VNDQYGRS[79.9663]PASLPDATPFTDGGGGGGGDTGR	AT2G38280.1	3	8S(79.9663)	1
1132402_1AA-1-W_S2-D1_1_8503.d	80022.2	66	96	VNDQY[79.9663]GRSPASLPDATPFTDGGGGGGGDTGR	AT2G38280.1	3	5Y(79.9663)	1
1132402_1AA-1-W_S2-D1_1_8503.d	253847	988	1021	VNEFIAGVGTDAPDVEEENVFSRPS[79.9663]VGYDDMWAK	AT2G07360.1	3	25S(79.9663)	1
1132402_1AA-1-W_S2-D1_1_8503.d	63367.5	988	1021	VNEFIAGVGTDAPDVEEENVFSRPS[79.9663]VGYDDM[15.9949]WAK	AT2G07360.1	3	25S(79.9663),31M(15.9949)	1
1132402_1AA-1-W_S2-D1_1_8503.d	249511	988	1021	VNEFIAGVGTDAPDVEEENVFS[79.9663]RPSVGYDDMWAK	AT2G07360.1	3	22S(79.9663)	1
1132402_1AA-1-W_S2-D1_1_8503.d	66815.3	988	1021	VNEFIAGVGTDAPDVEEENVFS[79.9663]RPSVGYDDM[15.9949]WAK	AT2G07360.1	3	22S(79.9663),31M(15.9949)	1
1132402_1AA-1-W_S2-D1_1_8503.d	26374	579	599	VNEYSVSSVS[79.9663]SDSMVPDQALK	AT2G35050.1	2	10S(79.9663)	1
1132402_1AA-1-W_S2-D1_1_8503.d	27500.4	493	502	VNS[79.9663]LFNLLYK	AT4G30780.1	2	3S(79.9663)	1
1132402_1AA-1-W_S2-D1_1_8503.d	66446.7	481	489	VNS[79.9663]LLSIPR	AT1G79630.1	2	3S(79.9663)	1
1132402_1AA-1-W_S2-D1_1_8503.d	90199.8	452	460	VNS[79.9663]LVQLPR	AT4G03415.1	2	3S(79.9663)	1
1132402_1AA-1-W_S2-D1_1_8503.d	42323.5	1198	1226	VNTTPESGPSIPQILHMINGSDGS[79.9663]PSSSK	AT2G20190.1	3	24S(79.9663)	1
1132402_1AA-1-W_S2-D1_1_8503.d	41452.6	1198	1226	VNTTPESGPS[79.9663]IPQILHM[15.9949]INGSDGSPSSSK	AT2G20190.1	3	10S(79.9663),17M(15.9949)	1
1132402_1AA-1-W_S2-D1_1_8503.d	159110	479	487	VNT[79.9663]LLNLPR	AT3G02750.1	2	3T(79.9663)	1
1132402_1AA-1-W_S2-D1_1_8503.d	38945.1	709	727	VPEELTSDSLRDVDDIS[79.9663]LR	AT4G10120.1	3	17S(79.9663)	1
1132402_1AA-1-W_S2-D1_1_8503.d	44329.3	744	758	VPFFTDDEESSST[79.9663]PK	AT1G10390.1	2	13T(79.9663)	1
1132402_1AA-1-W_S2-D1_1_8503.d	42723.8	744	758	VPFFTDDEESSS[79.9663]TPK	AT1G10390.1	2	12S(79.9663)	1
1132402_1AA-1-W_S2-D1_1_8503.d	127817	124	142	VPLPSSAPASELS[79.9663]PEAYSR	AT3G01540.1	2	13S(79.9663)	1
1132402_1AA-1-W_S2-D1_1_8503.d	44069.4	334	350	VPS[79.9663]PSSLSPLPAFSM[15.9949]VK	AT1G15130.1	2	15M(15.9949),3S(79.9663)	1
1132402_1AA-1-W_S2-D1_1_8503.d	558997	108	134	VPVPPHLVDVS[79.9663]DDEDVQNLQESLGEAR	AT5G63220.1	2,3	11S(79.9663)	1
1132402_1AA-1-W_S2-D1_1_8503.d	21190	223	241	VQEM[15.9949]IGT[79.9663]VNTSGALSAFEK	AT1G65260.1	2	4M(15.9949),7T(79.9663)	1
1132402_1AA-1-W_S2-D1_1_8503.d	52977.2	431	446	VQIESGVMT[79.9663]AETGTYR	AT2G17700.1	2	9T(79.9663)	1
1132402_1AA-1-W_S2-D1_1_8503.d	30287	447	453	VQVAT[79.9663]VR	AT3G46780.1	2	5T(79.9663)	1
1132402_1AA-1-W_S2-D1_1_8503.d	21281.5	447	457	VQVAT[79.9663]VRGQAK	AT3G46780.1	2,3	5T(79.9663)	1
1132402_1AA-1-W_S2-D1_1_8503.d	53902.5	980	1008	VRGEEEIPDGAVAVLTPDMPDVLS[79.9663]HVSVR	AT1G10760.1	3	24S(79.9663)	1
1132402_1AA-1-W_S2-D1_1_8503.d	44396.2	783	803	VRGRS[79.9663]PAFNALAATFESQNAR	AT4G30160.1	3	5S(79.9663)	1
1132402_1AA-1-W_S2-D1_1_8503.d	73728.5	97	114	VSADFDADS[79.9663]DDEIVLVPK	AT4G17060.1	2	9S(79.9663)	1
1132402_1AA-1-W_S2-D1_1_8503.d	80663.6	902	914	VSAVHNVYVS[79.9663]PLR	AT3G12280.1	2,3	10S(79.9663)	1
1132402_1AA-1-W_S2-D1_1_8503.d	41755	506	524	VSDFGLAQLVSASSTT[79.9663]PNR	AT3G17840.1	2,3	16T(79.9663)	1
1132402_1AA-1-W_S2-D1_1_8503.d	44211.3	254	272	VSFNDAPTAIFWTDY[79.9663]VATR	AT1G18150.1	2	15Y(79.9663)	1
1132402_1AA-1-W_S2-D1_1_8503.d	31432.6	105	129	VSHEDDIDEMDMDGFDS[79.9663]DDVDDEDK	AT5G66540.1	2,3	17S(79.9663)	1
1132402_1AA-1-W_S2-D1_1_8503.d	123655	436	474	VSLLQQPTTEDSDEELEYADS[79.9663]SSGTADHLSGLNLQMESK	AT2G34970.1	3	21S(79.9663)	1
1132402_1AA-1-W_S2-D1_1_8503.d	124149	436	474	VSLLQQPTTEDS[79.9663]DEELEYADSSSGTADHLSGLNLQMESK	AT2G34970.1	3	12S(79.9663)	1
1132402_1AA-1-W_S2-D1_1_8503.d	71318.3	436	474	VSLLQQPTT[79.9663]EDSDEELEYADSSSGTADHLSGLNLQMESK	AT2G34970.1	3,4	9T(79.9663)	1
1132402_1AA-1-W_S2-D1_1_8503.d	100771	436	474	VSLLQQPT[79.9663]TEDSDEELEYADSSSGTADHLSGLNLQM[15.9949]ESK	AT2G34970.1	3,4	36M(15.9949),8T(79.9663)	1
1132402_1AA-1-W_S2-D1_1_8503.d	175567	252	277	VSPASILASPSPPAPTS[79.9663]PSSSSISVR	AT3G22380.1	2,3	17S(79.9663)	1
1132402_1AA-1-W_S2-D1_1_8503.d	296800	252	277	VSPASILASPSPPAPT[79.9663]SPSSSSISVR	AT3G22380.1	2,3	16T(79.9663)	1
1132402_1AA-1-W_S2-D1_1_8503.d	54167.6	349	381	VSSPISNPQTLPQS[79.9663]SITLAANSSSSNVSAIAPK	AT3G22380.1	3	14S(79.9663)	1
1132402_1AA-1-W_S2-D1_1_8503.d	68990.2	216	227	VSS[79.9663]FEALQPATR	AT1G74910.1	2	3S(79.9663)	1
1132402_1AA-1-W_S2-D1_1_8503.d	60580.6	888	900	VSVFPSVPDMS[79.9663]PK	AT3G12280.1	2	11S(79.9663)	1
1132402_1AA-1-W_S2-D1_1_8503.d	108162	888	901	VSVFPSVPDMS[79.9663]PKK	AT3G12280.1	2,3	11S(79.9663)	1
1132402_1AA-1-W_S2-D1_1_8503.d	34598.7	888	901	VSVFPSVPDM[15.9949]S[79.9663]PKK	AT3G12280.1	2,3	10M(15.9949),11S(79.9663)	1
1132402_1AA-1-W_S2-D1_1_8503.d	37110.4	1702	1721	VS[79.9663]GSEHGFSLNEPLGISENK	AT1G70320.1	2,3	2S(79.9663)	1
1132402_1AA-1-W_S2-D1_1_8503.d	126657	228	244	VS[79.9663]PSHHFGVPLDGSVMR	AT5G44180.1	3	2S(79.9663)	1
1132402_1AA-1-W_S2-D1_1_8503.d	42873.6	228	244	VS[79.9663]PSHHFGVPLDGSVM[15.9949]R	AT5G44180.1	3	16M(15.9949),2S(79.9663)	1
1132402_1AA-1-W_S2-D1_1_8503.d	149799	349	381	VS[79.9663]SPISNPQTLPQSSITLAANSSSSNVSAIAPK	AT3G22380.1	3	2S(79.9663)	1
1132402_1AA-1-W_S2-D1_1_8503.d	25072.1	181	193	VS[79.9663]SPPKPVSAAPK	AT1G16610.1	2,3	2S(79.9663)	1
1132402_1AA-1-W_S2-D1_1_8503.d	46256.1	315	334	VS[79.9663]SQSIEPPAVEDPQIELEK	AT1G74690.1	2,3	2S(79.9663)	1
1132402_1AA-1-W_S2-D1_1_8503.d	3605.9	247	273	VTALASEY[79.9663]PDVELSHMYVDNAAMQLVR	AT1G31180.1	4	8Y(79.9663)	1
1132402_1AA-1-W_S2-D1_1_8503.d	21455.8	342	362	VTDMAEDVVTADIETES[79.9663]NEAR	AT3G54760.2	2	17S(79.9663)	1
1132402_1AA-1-W_S2-D1_1_8503.d	99418.2	99	126	VTGIAS[79.9663]PLPTPGGGDFGIGQEQIVSISR	AT4G29900.1	2,3	6S(79.9663)	1
1132402_1AA-1-W_S2-D1_1_8503.d	90684.9	14	36	VTISPTSTSSS[79.9663]PPSLQGLTFAIK	AT1G08980.1	2	11S(79.9663)	1
1132402_1AA-1-W_S2-D1_1_8503.d	215893	122	140	VTLVPPSDS[79.9663]PELSPINTPK	AT1G08820.1	2	9S(79.9663)	1
1132402_1AA-1-W_S2-D1_1_8503.d	244889	122	140	VTLVPPS[79.9663]DSPELSPINTPK	AT1G08820.1	2	7S(79.9663)	1
1132402_1AA-1-W_S2-D1_1_8503.d	172669	126	140	VTSIIDSVPES[79.9663]PQRP	AT3G08710.1	2	11S(79.9663)	1
1132402_1AA-1-W_S2-D1_1_8503.d	160418	445	458	VTVMPIIS[79.9663]PERPVK	AT4G03390.1	2	8S(79.9663)	1
1132402_1AA-1-W_S2-D1_1_8503.d	30386.5	445	458	VTVM[15.9949]PIIS[79.9663]PERPVK	AT4G03390.1	2,3	4M(15.9949),8S(79.9663)	1
1132402_1AA-1-W_S2-D1_1_8503.d	48602.6	189	198	VVALIS[79.9663]ST[79.9663]LR	AT1G07670.1	2	6S(79.9663),8T(79.9663)	1
1132402_1AA-1-W_S2-D1_1_8503.d	4797.5	314	327	VVALTGAVT[79.9663]PPGFR	AT1G23740.1	2	9T(79.9663)	1
1132402_1AA-1-W_S2-D1_1_8503.d	46969.8	254	268	VVDEVAIVHLTES[79.9663]PK	AT5G46870.1	2,3	13S(79.9663)	1
1132402_1AA-1-W_S2-D1_1_8503.d	951666	584	606	VVEGDS[79.9663]AEEDENKLPVEDIVSSR	AT4G02510.1	2,3	6S(79.9663)	1
1132402_1AA-1-W_S2-D1_1_8503.d	27733.6	584	613	VVEGDS[79.9663]AEEDENKLPVEDIVSSREFSFGGK	AT4G02510.1	3,4	6S(79.9663)	1
1132402_1AA-1-W_S2-D1_1_8503.d	66021.5	172	182	VVLTSLQS[79.9663]FPR	AT1G21170.1	2	8S(79.9663)	1
1132402_1AA-1-W_S2-D1_1_8503.d	23433.8	1443	1455	VVVGGSELTS[79.9663]SPK	AT4G28080.1	2	10S(79.9663)	1
1132402_1AA-1-W_S2-D1_1_8503.d	23472.7	1443	1455	VVVGGSELT[79.9663]SSPK	AT4G28080.1	2	9T(79.9663)	1
1132402_1AA-1-W_S2-D1_1_8503.d	338644	162	195	VVVSHEPEVEPEPVASIEEEDLDNVAEVYDPS[79.9663]DK	AT5G60980.1	3	32S(79.9663)	1
1132402_1AA-1-W_S2-D1_1_8503.d	72860.9	122	135	VVYVAPPRPPS[79.9663]PVR	AT2G45140.1	2,3	11S(79.9663)	1
1132402_1AA-1-W_S2-D1_1_8503.d	233762	80	93	VWT[79.9663]MPLEGSSSSDK	AT3G07020.1	2	3T(79.9663)	1
1132402_1AA-1-W_S2-D1_1_8503.d	94232.1	272	292	WAAGNS[79.9663]SPTDEVEIVEEVGEK	AT1G67580.1	2	6S(79.9663)	1
1132402_1AA-1-W_S2-D1_1_8503.d	49927.6	156	175	WADIIKPGS[79.9663]VNTDPVFPNNK	AT3G61470.1	2,3	9S(79.9663)	1
1132402_1AA-1-W_S2-D1_1_8503.d	375366	79	88	WPFPPPS[79.9663]PAK	AT5G24430.1	2	7S(79.9663)	1
1132402_1AA-1-W_S2-D1_1_8503.d	27193.2	186	202	WRT[79.9663]VVSIPNGPSALAVK	AT4G38970.1	2,3	3T(79.9663)	1
1132402_1AA-1-W_S2-D1_1_8503.d	278394	656	687	WSPLDESELS[79.9663]QDEEAADQTGQEEDASTVPLTK	AT4G31880.2	3	10S(79.9663)	1
1132402_1AA-1-W_S2-D1_1_8503.d	21963.8	88	103	WS[79.9663]ASMMVLMMILHVFR	ATCG00720.1	3	2S(79.9663)	1
1132402_1AA-1-W_S2-D1_1_8503.d	45986.3	657	664	WTLMS[79.9663]FHK	AT1G28440.1	2	5S(79.9663)	1
1132402_1AA-1-W_S2-D1_1_8503.d	33371	553	573	WVSSITEQQS[79.9663]PSDVFDPELTR	AT5G16590.1	2,3	10S(79.9663)	1
1132402_1AA-1-W_S2-D1_1_8503.d	28513.5	686	716	YASNVSDVQPLAFAHVEDPGLES[79.9663]ESEGTNNK	AT1G19485.1	3	23S(79.9663)	1
1132402_1AA-1-W_S2-D1_1_8503.d	18556.6	641	664	YFEGQLASISEGDDELEVEPS[79.9663]PVR	AT1G10490.1	2	21S(79.9663)	1
1132402_1AA-1-W_S2-D1_1_8503.d	57635.2	641	671	YFEGQLASISEGDDELEVEPS[79.9663]PVRVTEAAAK	AT1G10490.1	3	21S(79.9663)	1
1132402_1AA-1-W_S2-D1_1_8503.d	38512	36	46	YFRADT[79.9663]LDFSK	AT3G63260.1	2,3	6T(79.9663)	1
1132402_1AA-1-W_S2-D1_1_8503.d	23255.1	689	704	YGAGIGPGVYDIHS[79.9663]PR	AT5G17920.1	2,3	14S(79.9663)	1
1132402_1AA-1-W_S2-D1_1_8503.d	134256	246	262	YGLDTSEFTYNPSES[79.9663]HR	AT1G32400.1	2,3	15S(79.9663)	1
1132402_1AA-1-W_S2-D1_1_8503.d	52703.6	246	262	YGLDTSEFTYNPS[79.9663]ESHR	AT1G32400.1	2,3	13S(79.9663)	1
1132402_1AA-1-W_S2-D1_1_8503.d	45482.5	246	274	YGLDTSEFTYNPS[79.9663]ESHRFQQMPAQPNEEK	AT1G32400.1	3,4	13S(79.9663)	1
1132402_1AA-1-W_S2-D1_1_8503.d	17614	110	134	YGQDGGSVSLALSPS[79.9663]ISNVSPNSNK	AT3G61310.1	2	15S(79.9663)	1
1132402_1AA-1-W_S2-D1_1_8503.d	206857	417	446	YLSEEPLPVPVSELYVPPTMS[79.9663]GPDEDSPRK	AT4G28980.1	3	21S(79.9663)	1
1132402_1AA-1-W_S2-D1_1_8503.d	185870	417	446	YLSEEPLPVPVSELYVPPT[79.9663]MSGPDEDSPRK	AT4G28980.1	3	19T(79.9663)	1
1132402_1AA-1-W_S2-D1_1_8503.d	102903	417	446	YLSEEPLPVPVSELYVPPT[79.9663]M[15.9949]SGPDEDSPRK	AT4G28980.1	3	19T(79.9663),20M(15.9949)	1
1132402_1AA-1-W_S2-D1_1_8503.d	59347.7	479	493	YLSGSIIPESTFS[79.9663]PK	AT5G14720.1	2	13S(79.9663)	1
1132402_1AA-1-W_S2-D1_1_8503.d	124837	154	172	YPQS[79.9663]APVQVPLVSSAM[15.9949]M[15.9949]NR	AT3G15040.1	2	16M(15.9949),17M(15.9949),4S(79.9663)	1
1132402_1AA-1-W_S2-D1_1_8503.d	34841.8	370	386	YPSGISTVPFTS[79.9663]SSPRK	AT3G21295.1	2,3	12S(79.9663)	1
1132402_1AA-1-W_S2-D1_1_8503.d	23207	416	436	YQLDMTAFDS[79.9663]EDGEALDDDSE	AT5G47880.1	2	10S(79.9663)	1
1132402_1AA-1-W_S2-D1_1_8503.d	217760	1081	1108	YQSTYEGYGS[79.9663]PIREEPPPPYSYSEPQSR	AT2G07360.1	3	10S(79.9663)	1
1132402_1AA-1-W_S2-D1_1_8503.d	94637.4	72	85	YRQLVNSS[79.9663]FADLQK	AT2G39800.1	2,3	8S(79.9663)	1
1132402_1AA-1-W_S2-D1_1_8503.d	61526	72	85	YRQLVNS[79.9663]SFADLQK	AT2G39800.1	2,3	7S(79.9663)	1
1132402_1AA-1-W_S2-D1_1_8503.d	85787.1	202	216	YSLVLDPNLDAGT[79.9663]PR	AT3G03570.1	2	13T(79.9663)	1
1132402_1AA-1-W_S2-D1_1_8503.d	47175.6	579	594	YVEDLESGFS[79.9663]SDVESK	AT3G18480.1	2	10S(79.9663)	1
1132402_1AA-1-W_S2-D1_1_8503.d	53803.7	225	240	YVEEWVGPGSPMNS[79.9663]PR	AT1G36310.1	2	14S(79.9663)	1
1132402_1AA-1-W_S2-D1_1_8503.d	69578.1	185	214	Y[79.9663]GGDAGDRSPTHYPQAEEGEDEDEVNNLFK	AT1G32130.1	4	1Y(79.9663)	1
1132402_1AA-1-W_S2-D1_1_8503.d	221451	154	172	Y[79.9663]PQSAPVQVPLVSSAMMNR	AT3G15040.1	2	1Y(79.9663)	1
1132402_1AA-1-W_S2-D1_1_8503.d	45855.1	154	172	Y[79.9663]PQSAPVQVPLVSSAM[15.9949]MNR	AT3G15040.1	2	16M(15.9949),1Y(79.9663)	1
1132402_1AA-1-W_S2-D1_1_8503.d	81621.2	154	172	Y[79.9663]PQSAPVQVPLVSSAM[15.9949]M[15.9949]NR	AT3G15040.1	2	16M(15.9949),17M(15.9949),1Y(79.9663)	1
1132402_1AA-1-W_S2-D1_1_8503.d	46786.3	922	936	Y[79.9663]SSMPDISGLSMSAR	AT5G03280.1	2	1Y(79.9663)	1
1132402_1AA-1-W_S2-D1_1_8503.d	19867.3	922	936	Y[79.9663]SSMPDISGLSM[15.9949]SAR	AT5G03280.1	2	12M(15.9949),1Y(79.9663)	1
1132402_1AA-1-W_S2-D1_1_8503.d	27524.2	2	20	n[42.0106]AEEQEIVDSLS[79.9663]AEVNPDQK	AT5G62440.1	2	N-term(42.0106),11S(79.9663)	1
1132402_1AA-1-W_S2-D1_1_8503.d	29798.1	2	20	n[42.0106]AEEQEIVDS[79.9663]LSAEVNPDQK	AT5G62440.1	2	N-term(42.0106),9S(79.9663)	1
1132402_1AA-1-W_S2-D1_1_8503.d	4803.78	2	39	n[42.0106]AETAETINTTISSPPPESESS[79.9663]TTISAM[15.9949]TDPTSQEAASK	AT1G47200.1	3	N-term(42.0106),21S(79.9663),27M(15.9949)	1
1132402_1AA-1-W_S2-D1_1_8503.d	5135.37	2	39	n[42.0106]AETAETINTTIS[79.9663]SPPPESESSTTISAM[15.9949]TDPTSQEAASK	AT1G47200.1	3	N-term(42.0106),12S(79.9663),27M(15.9949)	1
1132402_1AA-1-W_S2-D1_1_8503.d	11126.9	2	22	n[42.0106]AGEAEALATTAPLAPVTS[79.9663]QRK	AT2G33380.1	2	N-term(42.0106),18S(79.9663)	1
1132402_1AA-1-W_S2-D1_1_8503.d	27126	2	14	n[42.0106]AHLFRELS[79.9663]LGHSK	AT2G25800.1	3	N-term(42.0106),8S(79.9663)	1
1132402_1AA-1-W_S2-D1_1_8503.d	89606.4	2	39	n[42.0106]ANIESEAVDFEPEEDDLMDEEGTAIDGADVS[79.9663]PRAGHPR	AT1G51510.1	3,4	N-term(42.0106),31S(79.9663)	1
1132402_1AA-1-W_S2-D1_1_8503.d	37909.3	2	34	n[42.0106]ANIESEAVDFEPEEDDLM[15.9949]DEEGTAIDGADVS[79.9663]PR	AT1G51510.1	3	N-term(42.0106),18M(15.9949),31S(79.9663)	1
1132402_1AA-1-W_S2-D1_1_8503.d	54202.9	2	39	n[42.0106]ANIESEAVDFEPEEDDLM[15.9949]DEEGTAIDGADVS[79.9663]PRAGHPR	AT1G51510.1	3,4	N-term(42.0106),18M(15.9949),31S(79.9663)	1
1132402_1AA-1-W_S2-D1_1_8503.d	53647	2	39	n[42.0106]ANIESEAVDFEPEEDDLM[15.9949]DEEGT[79.9663]AIDGADVSPRAGHPR	AT1G51510.1	3,4	N-term(42.0106),18M(15.9949),23T(79.9663)	1
1132402_1AA-1-W_S2-D1_1_8503.d	82263.2	2	26	n[42.0106]GEHESWAASPPS[79.9663]PSGLHPNGLLPGK	AT3G61690.1	3	N-term(42.0106),12S(79.9663)	1
1132402_1AA-1-W_S2-D1_1_8503.d	259184	2	19	n[42.0106]GESAVLVHSYS[79.9663]FAAPITR	AT3G27350.1	2,3	N-term(42.0106),11S(79.9663)	1
1132402_1AA-1-W_S2-D1_1_8503.d	295692	2	19	n[42.0106]GESAVLVHSY[79.9663]SFAAPITR	AT3G27350.1	2	N-term(42.0106),10Y(79.9663)	1
1132402_1AA-1-W_S2-D1_1_8503.d	41084.4	1	17	n[42.0106]MESTESYAAGS[79.9663]PEELAK	AT5G04430.1	2	N-term(42.0106),11S(79.9663)	1
1132402_1AA-1-W_S2-D1_1_8503.d	28933.4	1	19	n[42.0106]MES[79.9663]TRSDPELDDDFSEIYK	AT3G62330.1	2	N-term(42.0106),3S(79.9663)	1
1132402_1AA-1-W_S2-D1_1_8503.d	324336	1	19	n[42.0106]MEVYNDDTEMRS[79.9663]PETQPIK	AT3G42170.1	2,3	N-term(42.0106),12S(79.9663)	1
1132402_1AA-1-W_S2-D1_1_8503.d	216129	1	19	n[42.0106]MEVY[79.9663]NDDTEMRSPETQPIK	AT3G42170.1	2	N-term(42.0106),4Y(79.9663)	1
1132402_1AA-1-W_S2-D1_1_8503.d	27374.7	1	27	n[42.0106]MLGIFSGAIVSPPEELVAAGS[79.9663]RTPSPK	AT5G19140.1	3	N-term(42.0106),21S(79.9663)	1
1132402_1AA-1-W_S2-D1_1_8503.d	39029.4	1	18	n[42.0106]MNQS[79.9663]PSLIEQGISQQHLK	AT2G30070.1	2	N-term(42.0106),4S(79.9663)	1
1132402_1AA-1-W_S2-D1_1_8503.d	61282.1	2	38	n[42.0106]SSESPNLPAAAGTVPDNHPPPPPVVTAAEAGSDDS[79.9663]PK	AT3G19420.1	3,4	N-term(42.0106),35S(79.9663)	1
1132402_1AA-1-W_S2-D1_1_8503.d	66387.9	2	38	n[42.0106]SSESPNLPAAAGTVPDNHPPPPPVVTAAEAGS[79.9663]DDSPK	AT3G19420.1	3,4	N-term(42.0106),32S(79.9663)	1
1132402_1AA-1-W_S2-D1_1_8503.d	42131.2	2	34	n[42.0106]TEEQDLIDQS[79.9663]PPPSAPDPEPNSSTNPNSVIHPR	AT3G57890.1	3	N-term(42.0106),10S(79.9663)	1
1132404_1AA-3-W_S2-D3_1_8505.d	283600	61	71	AAAAAPGLS[79.9663]PK	AT3G20410.1	2	9S(79.9663)	2
1132404_1AA-3-W_S2-D3_1_8505.d	6357.23	519	541	AAAAVASTLESEEADNGGGY[79.9663]SAR	AT1G18150.1	2	20Y(79.9663)	2
1132404_1AA-3-W_S2-D3_1_8505.d	25612.4	21	39	AAAAVTTTTTDSLAS[79.9663]DDDR	AT1G66680.1	2	15S(79.9663)	2
1132404_1AA-3-W_S2-D3_1_8505.d	147303	102	121	AAADVVTSSSVPQT[79.9663]PPAVVK	AT1G18560.1	2	14T(79.9663)	2
1132404_1AA-3-W_S2-D3_1_8505.d	129051	283	297	AAALNIVPT[79.9663]STGAAK	AT1G42970.1	2	9T(79.9663)	2
1132404_1AA-3-W_S2-D3_1_8505.d	40002.5	66	83	AAAVET[79.9663]VEPTTDSSIVDK	AT3G60750.1	2	6T(79.9663)	2
1132404_1AA-3-W_S2-D3_1_8505.d	30573.5	283	291	AAEIST[79.9663]PER	AT4G31880.2	2	6T(79.9663)	2
1132404_1AA-3-W_S2-D3_1_8505.d	872976	283	296	AAEIST[79.9663]PERTDAPK	AT4G31880.2	2,3	6T(79.9663)	2
1132404_1AA-3-W_S2-D3_1_8505.d	363698	283	296	AAEIS[79.9663]TPERTDAPK	AT4G31880.2	2,3	5S(79.9663)	2
1132404_1AA-3-W_S2-D3_1_8505.d	30027.6	50	59	AALVLNAS[79.9663]RR	AT5G57110.1	2	8S(79.9663)	2
1132404_1AA-3-W_S2-D3_1_8505.d	221027	187	204	AANTPAEYDS[79.9663]DDEYLAPR	AT1G32400.1	2,3	10S(79.9663)	2
1132404_1AA-3-W_S2-D3_1_8505.d	106147	71	90	AAPST[79.9663]PTGTSSGYSASSGFR	AT3G53390.1	2	5T(79.9663)	2
1132404_1AA-3-W_S2-D3_1_8505.d	135522	71	90	AAPS[79.9663]TPTGTSSGYSASSGFR	AT3G53390.1	2	4S(79.9663)	2
1132404_1AA-3-W_S2-D3_1_8505.d	98370.3	630	647	AAPTSNFTVGSDGPPS[79.9663]FR	AT5G03280.1	2	16S(79.9663)	2
1132404_1AA-3-W_S2-D3_1_8505.d	87871.6	205	219	AASFNIIPS[79.9663]STGAAK	AT3G04120.1	2	9S(79.9663)	2
1132404_1AA-3-W_S2-D3_1_8505.d	62822.1	497	509	AASQMAGS[79.9663]PSVLK	AT3G54760.2	2	8S(79.9663)	2
1132404_1AA-3-W_S2-D3_1_8505.d	29276.5	497	509	AASQM[15.9949]AGS[79.9663]PSVLK	AT3G54760.2	2	5M(15.9949),8S(79.9663)	2
1132404_1AA-3-W_S2-D3_1_8505.d	26750.9	624	637	AAS[79.9663]EEGEAVEEEVK	AT5G52310.1	2	3S(79.9663)	2
1132404_1AA-3-W_S2-D3_1_8505.d	182190	205	219	AAS[79.9663]FNIIPSSTGAAK	AT3G04120.1	2	3S(79.9663)	2
1132404_1AA-3-W_S2-D3_1_8505.d	84832.7	601	611	AAS[79.9663]NPNLVALK	AT5G07980.1	2	3S(79.9663)	2
1132404_1AA-3-W_S2-D3_1_8505.d	30394.5	601	614	AAS[79.9663]NPNVAALIEQK	AT5G07940.1	2	3S(79.9663)	2
1132404_1AA-3-W_S2-D3_1_8505.d	34830.3	791	801	AAS[79.9663]PPNLSSEK	AT2G33435.1	2	3S(79.9663)	2
1132404_1AA-3-W_S2-D3_1_8505.d	56394.1	142	153	AATITTRPTS[79.9663]PR	AT1G53570.1	2	10S(79.9663)	2
1132404_1AA-3-W_S2-D3_1_8505.d	29342.5	106	115	AAT[79.9663]MPEMNGR	AT1G52320.1	2	3T(79.9663)	2
1132404_1AA-3-W_S2-D3_1_8505.d	887787	109	118	AAT[79.9663]PPPPPPR	AT2G46630.1	2	3T(79.9663)	2
1132404_1AA-3-W_S2-D3_1_8505.d	23299.9	17	51	AAVAETQNDEVIEET[79.9663]TKTTQEESQQHEEEVVDEVK	AT5G10010.1	4	15T(79.9663)	2
1132404_1AA-3-W_S2-D3_1_8505.d	71315.6	272	284	AC[57.0215]VVAFAS[79.9663]PET[79.9663]LK	AT1G13190.1	2	11T(79.9663),2C(57.0215),8S(79.9663)	2
1132404_1AA-3-W_S2-D3_1_8505.d	73518.9	404	417	ADAVGVT[79.9663]VDGLFNK	AT3G46780.1	2	7T(79.9663)	2
1132404_1AA-3-W_S2-D3_1_8505.d	39451.2	379	414	ADDQENHEHTPITAHEADEDDGFVS[79.9663]DGDEDTSDDGK	AT5G56360.1	3,4	25S(79.9663)	2
1132404_1AA-3-W_S2-D3_1_8505.d	227699	58	72	ADFASAAIAT[79.9663]PPISK	AT1G01540.1	2	10T(79.9663)	2
1132404_1AA-3-W_S2-D3_1_8505.d	27948.3	503	527	ADS[79.9663]VEGTVVDRDGDEVNDDSAGPSK	AT1G17210.1	2,3	3S(79.9663)	2
1132404_1AA-3-W_S2-D3_1_8505.d	42240.3	276	288	ADTEVSET[79.9663]PTAVK	AT1G13020.1	2	8T(79.9663)	2
1132404_1AA-3-W_S2-D3_1_8505.d	31567.6	559	574	ADVITVVVT[79.9663]DDDSVEK	AT3G21670.1	2	9T(79.9663)	2
1132404_1AA-3-W_S2-D3_1_8505.d	16068.6	460	473	ADVLSEDS[79.9663]PGEGRK	AT3G54760.2	2,3	8S(79.9663)	2
1132404_1AA-3-W_S2-D3_1_8505.d	25935.1	17	28	ADYEGS[79.9663]PVREHR	AT5G16780.1	2,3	6S(79.9663)	2
1132404_1AA-3-W_S2-D3_1_8505.d	29619.2	796	817	AEALAALTSAFNSSPS[79.9663]SKSPPR	AT3G57410.1	2,3	16S(79.9663)	2
1132404_1AA-3-W_S2-D3_1_8505.d	62725.1	796	818	AEALAALTSAFNSSPS[79.9663]SKSPPRR	AT3G57410.1	3,4	16S(79.9663)	2
1132404_1AA-3-W_S2-D3_1_8505.d	85621.7	133	169	AEDEEDAS[79.9663]DFEPEENGVEEDIDEGEDDENDNSGGAGK	AT1G47970.1	3	8S(79.9663)	2
1132404_1AA-3-W_S2-D3_1_8505.d	25304.8	888	928	AEEEEEDEDGDDDDMDEFQT[79.9663]DDEDEDGDDENPDETDGSTLR	AT3G59020.1	3	20T(79.9663)	2
1132404_1AA-3-W_S2-D3_1_8505.d	30267.8	888	929	AEEEEEDEDGDDDDMDEFQT[79.9663]DDEDEDGDDENPDETDGSTLRK	AT3G59020.1	3,4	20T(79.9663)	2
1132404_1AA-3-W_S2-D3_1_8505.d	13506.1	888	928	AEEEEEDEDGDDDDM[15.9949]DEFQT[79.9663]DDEDEDGDDENPDETDGSTLR	AT3G59020.1	3	15M(15.9949),20T(79.9663)	2
1132404_1AA-3-W_S2-D3_1_8505.d	117569	102	114	AEGLGLT[79.9663]LSSLEK	AT1G74730.1	2	7T(79.9663)	2
1132404_1AA-3-W_S2-D3_1_8505.d	29752.6	211	224	AEMTTAMQS[79.9663]PVVSR	AT4G36970.1	2	9S(79.9663)	2
1132404_1AA-3-W_S2-D3_1_8505.d	325698	220	234	AEPPTLDTPRPPS[79.9663]PR	AT2G43680.1	2,3	13S(79.9663)	2
1132404_1AA-3-W_S2-D3_1_8505.d	46710.1	1021	1038	AES[79.9663]EGEAEGMESHLIEDK	AT5G15020.1	2	3S(79.9663)	2
1132404_1AA-3-W_S2-D3_1_8505.d	197561	316	335	AET[79.9663]PGSGAGISSEHYAILEK	AT4G11560.1	2,3	3T(79.9663)	2
1132404_1AA-3-W_S2-D3_1_8505.d	97843.7	225	240	AFDLGSKPEGTS[79.9663]TPTK	AT5G02240.1	2,3	12S(79.9663)	2
1132404_1AA-3-W_S2-D3_1_8505.d	84767	225	240	AFDLGSKPEGT[79.9663]STPTK	AT5G02240.1	2,3	11T(79.9663)	2
1132404_1AA-3-W_S2-D3_1_8505.d	28811.4	90	98	AFHPPS[79.9663]PAK	AT1G49580.1	2	6S(79.9663)	2
1132404_1AA-3-W_S2-D3_1_8505.d	63672.2	88	96	AFHPPS[79.9663]PAR	AT3G19100.1	2	6S(79.9663)	2
1132404_1AA-3-W_S2-D3_1_8505.d	64160.7	40	54	AFS[79.9663]FPTPLVHHPPAR	AT3G57070.1	3	3S(79.9663)	2
1132404_1AA-3-W_S2-D3_1_8505.d	25349.7	464	489	AFS[79.9663]PSIVSGSQWRPGSPFQSQNETVR	AT5G18230.1	3	3S(79.9663)	2
1132404_1AA-3-W_S2-D3_1_8505.d	16484.9	421	440	AFYGNHEANSSLQAEERS[79.9663]PK	AT2G48160.1	3	18S(79.9663)	2
1132404_1AA-3-W_S2-D3_1_8505.d	374914	134	157	AGDS[79.9663]TPEELANATQVQGDYLPIVR	AT3G49010.1	2,3	4S(79.9663)	2
1132404_1AA-3-W_S2-D3_1_8505.d	36877.2	134	159	AGDS[79.9663]TPEELANATQVQGDYMPIASVK	AT5G23900.1	2,3	4S(79.9663)	2
1132404_1AA-3-W_S2-D3_1_8505.d	27453.5	134	159	AGDS[79.9663]TPEELANATQVQGDYM[15.9949]PIASVK	AT5G23900.1	2,3	20M(15.9949),4S(79.9663)	2
1132404_1AA-3-W_S2-D3_1_8505.d	26502.4	535	562	AGEYVNAIGAYLAPSGTTPLT[79.9663]PATQSQK	AT3G16460.1	2,3	21T(79.9663)	2
1132404_1AA-3-W_S2-D3_1_8505.d	80673.7	188	226	AGGPYGGQQQYWQQQNASRPSDNHVVTSLPPPKPPS[79.9663]PPR	AT3G24550.1	4,5	36S(79.9663)	2
1132404_1AA-3-W_S2-D3_1_8505.d	22231.4	196	229	AGIILLPSTHQLDEEVT[79.9663]EEHSEEEMTEEEPTLLK	AT5G26760.1	3,4	17T(79.9663)	2
1132404_1AA-3-W_S2-D3_1_8505.d	151685	487	494	AGLPS[79.9663]PMR	AT2G29210.1	2	5S(79.9663)	2
1132404_1AA-3-W_S2-D3_1_8505.d	340031	468	478	AGLPS[79.9663]PPPAQR	AT2G29210.1	2	5S(79.9663)	2
1132404_1AA-3-W_S2-D3_1_8505.d	201466	96	114	AGSDDVGEWPHPPT[79.9663]PSGNK	AT3G55270.1	2,3	14T(79.9663)	2
1132404_1AA-3-W_S2-D3_1_8505.d	30675.3	26	46	AGSFRDS[79.9663]PEEEGPVELPEAAR	AT3G22380.1	2,3	7S(79.9663)	2
1132404_1AA-3-W_S2-D3_1_8505.d	27222.3	1108	1131	AGTENGRPS[79.9663]SSSAANNSSSDQIQR	AT3G16830.1	3	9S(79.9663)	2
1132404_1AA-3-W_S2-D3_1_8505.d	26659.2	281	302	AHEGEDEGAGLS[79.9663]ELEEEDDDAK	AT1G74250.1	2,3	12S(79.9663)	2
1132404_1AA-3-W_S2-D3_1_8505.d	249098	64	91	AHGTAVGLPSEDDMGNS[79.9663]EVGHNALGAGR	AT1G09780.1	3,4	17S(79.9663)	2
1132404_1AA-3-W_S2-D3_1_8505.d	148081	64	91	AHGTAVGLPSEDDM[15.9949]GNS[79.9663]EVGHNALGAGR	AT1G09780.1	3,4	14M(15.9949),17S(79.9663)	2
1132404_1AA-3-W_S2-D3_1_8505.d	151359	64	91	AHGTAVGLPS[79.9663]EDDMGNSEVGHNALGAGR	AT1G09780.1	3	10S(79.9663)	2
1132404_1AA-3-W_S2-D3_1_8505.d	120230	64	91	AHGTAVGLPS[79.9663]EDDM[15.9949]GNSEVGHNALGAGR	AT1G09780.1	3	10S(79.9663),14M(15.9949)	2
1132404_1AA-3-W_S2-D3_1_8505.d	61377.1	49	66	AHGTDPSPPMS[79.9663]PILGATR	AT3G23920.1	2,3	11S(79.9663)	2
1132404_1AA-3-W_S2-D3_1_8505.d	114710	49	66	AHGTDPS[79.9663]PPMSPILGATR	AT3G23920.1	2,3	7S(79.9663)	2
1132404_1AA-3-W_S2-D3_1_8505.d	47139.6	49	66	AHGTDPS[79.9663]PPM[15.9949]SPILGATR	AT3G23920.1	2,3	10M(15.9949),7S(79.9663)	2
1132404_1AA-3-W_S2-D3_1_8505.d	26753.2	49	66	AHGT[79.9663]DPSPPM[15.9949]SPILGATR	AT3G23920.1	3	10M(15.9949),4T(79.9663)	2
1132404_1AA-3-W_S2-D3_1_8505.d	30903.4	5	27	AHPVDGSPATDGGHVPMKPS[79.9663]PTR	AT1G78000.1	4	20S(79.9663)	2
1132404_1AA-3-W_S2-D3_1_8505.d	7829.32	383	401	AHPYYDFENVIDS[79.9663]DDEMDK	AT5G63870.1	2,3	13S(79.9663)	2
1132404_1AA-3-W_S2-D3_1_8505.d	47797.5	402	422	AIAIASGSGET[79.9663]EEEDDLEDLK	AT1G05350.1	2	11T(79.9663)	2
1132404_1AA-3-W_S2-D3_1_8505.d	277102	151	160	AIALTVDT[79.9663]PR	AT3G14420.1	2	8T(79.9663)	2
1132404_1AA-3-W_S2-D3_1_8505.d	94378.4	1274	1283	AIAPPELS[79.9663]PR	AT2G16485.1	2	8S(79.9663)	2
1132404_1AA-3-W_S2-D3_1_8505.d	626419	454	473	AIENSLENGHAWVPPS[79.9663]PAHR	AT2G20050.1	2,3,4	16S(79.9663)	2
1132404_1AA-3-W_S2-D3_1_8505.d	75793.5	454	474	AIENSLENGHAWVPPS[79.9663]PAHRK	AT2G20050.1	3,4	16S(79.9663)	2
1132404_1AA-3-W_S2-D3_1_8505.d	33298.6	132	162	AIGGSHVYEPVEEPTEPVS[79.9663]PSDVTLDLNPIK	AT4G00355.1	3	19S(79.9663)	2
1132404_1AA-3-W_S2-D3_1_8505.d	64955.6	651	660	AIIGRSPS[79.9663]SK	AT3G05900.1	2	8S(79.9663)	2
1132404_1AA-3-W_S2-D3_1_8505.d	82749.7	117	126	AIS[79.9663]LPSMAVR	AT5G25590.1	2	3S(79.9663)	2
1132404_1AA-3-W_S2-D3_1_8505.d	20920.6	498	509	AIS[79.9663]LPSSPQNYR	AT3G58640.1	2	3S(79.9663)	2
1132404_1AA-3-W_S2-D3_1_8505.d	100212	46	60	ALAVVEKPIEEHT[79.9663]PK	AT2G45820.1	3	13T(79.9663)	2
1132404_1AA-3-W_S2-D3_1_8505.d	94524.4	299	318	ALAY[79.9663]STVGTLDYM[15.9949]APEVLLK	AT5G09890.1	2	13M(15.9949),4Y(79.9663)	2
1132404_1AA-3-W_S2-D3_1_8505.d	63151	297	312	ALDLASKPEGT[79.9663]GTPTK	AT2G37660.1	2,3	11T(79.9663)	2
1132404_1AA-3-W_S2-D3_1_8505.d	29474.5	270	280	ALGSFRS[79.9663]NATN	AT4G35100.1	2	7S(79.9663)	2
1132404_1AA-3-W_S2-D3_1_8505.d	36661.9	270	280	ALGS[79.9663]FRSNATN	AT4G35100.1	2	4S(79.9663)	2
1132404_1AA-3-W_S2-D3_1_8505.d	27157.9	432	443	ALIEAEDVDS[79.9663]DK	AT3G01160.1	2	10S(79.9663)	2
1132404_1AA-3-W_S2-D3_1_8505.d	29310.3	335	345	ALLANYSQT[79.9663]PR	AT1G09770.1	2	9T(79.9663)	2
1132404_1AA-3-W_S2-D3_1_8505.d	60245.5	1795	1813	ALLEGGS[79.9663]DDEGASTEAQGR	AT1G64790.1	2	7S(79.9663)	2
1132404_1AA-3-W_S2-D3_1_8505.d	137728	63	78	ALLIEDGGGLQSAS[79.9663]PR	AT3G06550.1	2,3	14S(79.9663)	2
1132404_1AA-3-W_S2-D3_1_8505.d	18776	477	489	ALLNGPGNYS[79.9663]FNK	AT1G24764.1	2	10S(79.9663)	2
1132404_1AA-3-W_S2-D3_1_8505.d	38718.4	819	828	ALLTQIS[79.9663]ASR	AT1G08800.1	2	7S(79.9663)	2
1132404_1AA-3-W_S2-D3_1_8505.d	31732.3	353	366	ALNQS[79.9663]PSSSSSSLK	AT4G00231.1	2	5S(79.9663)	2
1132404_1AA-3-W_S2-D3_1_8505.d	62042.2	238	258	ALPSTSAVPALEAAPMT[79.9663]PSSR	AT1G24267.1	2	17T(79.9663)	2
1132404_1AA-3-W_S2-D3_1_8505.d	37584.4	238	258	ALPSTSAVPALEAAPM[15.9949]T[79.9663]PSSR	AT1G24267.1	2	16M(15.9949),17T(79.9663)	2
1132404_1AA-3-W_S2-D3_1_8505.d	2509.96	211	237	ALSDHHVLLEGTLLKPNM[15.9949]VT[79.9663]PGSDSPK	AT3G52930.1	4	18M(15.9949),20T(79.9663)	2
1132404_1AA-3-W_S2-D3_1_8505.d	18345.5	211	237	ALSDHHVLLEGT[79.9663]LLKPNM[15.9949]VTPGSDSPK	AT3G52930.1	4	12T(79.9663),18M(15.9949)	2
1132404_1AA-3-W_S2-D3_1_8505.d	23056.4	44	57	ALSMAIHQAQLS[79.9663]QR	AT1G33990.1	2,3	12S(79.9663)	2
1132404_1AA-3-W_S2-D3_1_8505.d	18257	45	58	ALSMAIHQAQVS[79.9663]QR	AT4G09900.1	2,3	12S(79.9663)	2
1132404_1AA-3-W_S2-D3_1_8505.d	163421	60	73	ALSNPSARPHT[79.9663]GSK	AT5G44320.1	2,3	11T(79.9663)	2
1132404_1AA-3-W_S2-D3_1_8505.d	90671.5	348	361	ALS[79.9663]ESTNLHPFMTK	AT3G45780.1	2	3S(79.9663)	2
1132404_1AA-3-W_S2-D3_1_8505.d	81126.2	348	361	ALS[79.9663]ESTNLHPFM[15.9949]TK	AT3G45780.1	2	12M(15.9949),3S(79.9663)	2
1132404_1AA-3-W_S2-D3_1_8505.d	26298.9	105	116	ALS[79.9663]FVGGNGGAK	AT2G37160.1	2	3S(79.9663)	2
1132404_1AA-3-W_S2-D3_1_8505.d	109754	1258	1275	ALS[79.9663]GKSAASQAKS[79.9663]Y[79.9663]GGSK	AT1G75310.1	2	13S(79.9663),14Y(79.9663),3S(79.9663)	2
1132404_1AA-3-W_S2-D3_1_8505.d	30725.3	44	57	ALS[79.9663]MAIHQAQLSQR	AT1G33990.1	2,3	3S(79.9663)	2
1132404_1AA-3-W_S2-D3_1_8505.d	25702.4	45	58	ALS[79.9663]MAIHQAQVSQR	AT4G09900.1	2,3	3S(79.9663)	2
1132404_1AA-3-W_S2-D3_1_8505.d	41714.5	263	276	ALS[79.9663]PSNSTPNFSLK	AT3G57300.1	2	3S(79.9663)	2
1132404_1AA-3-W_S2-D3_1_8505.d	51172.9	386	396	ALS[79.9663]PTTSVASK	AT5G47430.1	2	3S(79.9663)	2
1132404_1AA-3-W_S2-D3_1_8505.d	15476.9	3	25	ALS[79.9663]SSSPILGASQPATATALIAR	AT1G08250.1	2	3S(79.9663)	2
1132404_1AA-3-W_S2-D3_1_8505.d	117451	271	285	ALS[79.9663]TSKPDPVVEDQA	AT2G41840.1	2	3S(79.9663)	2
1132404_1AA-3-W_S2-D3_1_8505.d	336557	212	225	ALT[79.9663]PVNLPVAAVAR	AT3G16830.1	2	3T(79.9663)	2
1132404_1AA-3-W_S2-D3_1_8505.d	42482.9	1461	1472	ALT[79.9663]PVSLSAVSR	AT2G28290.5	2	3T(79.9663)	2
1132404_1AA-3-W_S2-D3_1_8505.d	51074.4	918	941	ALYGESINLYEPNDS[79.9663]TENVDDSTK	AT1G67230.1	2,3	15S(79.9663)	2
1132404_1AA-3-W_S2-D3_1_8505.d	32466.1	124	156	AMAEETVLPSLSSVATSQPVESSENGFTSES[79.9663]PK	AT5G46750.1	3,4	31S(79.9663)	2
1132404_1AA-3-W_S2-D3_1_8505.d	46062.7	75	97	AMESDYSVRPT[79.9663]TPPVQQPLSGQK	AT4G16280.2	3	11T(79.9663)	2
1132404_1AA-3-W_S2-D3_1_8505.d	80364	430	443	AMQNLIENMS[79.9663]PGRK	AT5G57090.1	2,3	10S(79.9663)	2
1132404_1AA-3-W_S2-D3_1_8505.d	67918.8	211	221	AMS[79.9663]PISEVDVK	AT1G51140.1	2	3S(79.9663)	2
1132404_1AA-3-W_S2-D3_1_8505.d	19642.6	124	156	AM[15.9949]AEETVLPSLSSVATSQPVESSENGFTSES[79.9663]PK	AT5G46750.1	3	2M(15.9949),31S(79.9663)	2
1132404_1AA-3-W_S2-D3_1_8505.d	21685.5	430	443	AM[15.9949]QNLIENM[15.9949]S[79.9663]PGRK	AT5G57090.1	2,3	10S(79.9663),2M(15.9949),9M(15.9949)	2
1132404_1AA-3-W_S2-D3_1_8505.d	34926.3	211	221	AM[15.9949]S[79.9663]PISEVDVK	AT1G51140.1	2	2M(15.9949),3S(79.9663)	2
1132404_1AA-3-W_S2-D3_1_8505.d	67717.1	1596	1618	ANEGSTSNPDQVS[79.9663]PVHSATTALR	AT2G28290.5	2,3	13S(79.9663)	2
1132404_1AA-3-W_S2-D3_1_8505.d	119034	172	194	ANGGFIMS[79.9663]ASHNPGGPEYDWGIK	AT5G51820.1	2,3	8S(79.9663)	2
1132404_1AA-3-W_S2-D3_1_8505.d	41758.7	172	194	ANGGFIM[15.9949]SAS[79.9663]HNPGGPEYDWGIK	AT5G51820.1	2,3	10S(79.9663),7M(15.9949)	2
1132404_1AA-3-W_S2-D3_1_8505.d	99529.5	120	143	ANSLQSSVPQLVHDAPS[79.9663]PAVSGSR	AT5G13020.1	3	17S(79.9663)	2
1132404_1AA-3-W_S2-D3_1_8505.d	92749.6	91	109	ANSSSTSVASPLVRPAS[79.9663]PK	AT3G59690.1	2,3	17S(79.9663)	2
1132404_1AA-3-W_S2-D3_1_8505.d	44469	147	161	APAIS[79.9663]PTSLSALTPR	AT5G62865.1	2	5S(79.9663)	2
1132404_1AA-3-W_S2-D3_1_8505.d	83970.1	677	687	APAPVPS[79.9663]SPGR	AT4G08350.1	2	7S(79.9663)	2
1132404_1AA-3-W_S2-D3_1_8505.d	54355.2	74	88	APDHADYVIS[79.9663]PSFGR	AT4G34860.1	2,3	10S(79.9663)	2
1132404_1AA-3-W_S2-D3_1_8505.d	66024.1	130	147	APELHTGGTAGPS[79.9663]SNSAK	AT5G40930.1	2,3	13S(79.9663)	2
1132404_1AA-3-W_S2-D3_1_8505.d	26785.3	125	141	APEYALVTQNSDPTS[79.9663]PR	AT4G08330.1	2,3	15S(79.9663)	2
1132404_1AA-3-W_S2-D3_1_8505.d	30725.5	125	141	APEYALVTQNSDPT[79.9663]SPR	AT4G08330.1	2,3	14T(79.9663)	2
1132404_1AA-3-W_S2-D3_1_8505.d	51238.2	596	607	APPPSSTGS[79.9663]PPR	AT3G01540.1	2	9S(79.9663)	2
1132404_1AA-3-W_S2-D3_1_8505.d	60007.6	596	607	APPPS[79.9663]STGSPPR	AT3G01540.1	2	5S(79.9663)	2
1132404_1AA-3-W_S2-D3_1_8505.d	38779.9	273	297	APPPVQIVDINHDDEDDES[79.9663]DDEFAR	AT1G76970.1	2,3	19S(79.9663)	2
1132404_1AA-3-W_S2-D3_1_8505.d	48709.2	6	32	APPSPLNDAESLSERRSLEIFNPSS[79.9663]GK	AT5G58140.1	4	25S(79.9663)	2
1132404_1AA-3-W_S2-D3_1_8505.d	38286.7	6	32	APPSPLNDAESLS[79.9663]ERRSLEIFNPSSGK	AT5G58140.1	4	13S(79.9663)	2
1132404_1AA-3-W_S2-D3_1_8505.d	363834	6	20	APPS[79.9663]PLNDAESLSER	AT5G58140.1	2	4S(79.9663)	2
1132404_1AA-3-W_S2-D3_1_8505.d	446231	6	21	APPS[79.9663]PLNDAESLSERR	AT5G58140.1	2,3	4S(79.9663)	2
1132404_1AA-3-W_S2-D3_1_8505.d	72614.3	211	225	APSPSTTNFAGSS[79.9663]PR	AT5G64330.1	2	13S(79.9663)	2
1132404_1AA-3-W_S2-D3_1_8505.d	79381.8	805	826	APSSSEGWEHQQPAT[79.9663]VHGYQMK	AT5G03280.1	3,4	15T(79.9663)	2
1132404_1AA-3-W_S2-D3_1_8505.d	29363.5	255	261	APS[79.9663]PIRK	AT2G03640.1	2	3S(79.9663)	2
1132404_1AA-3-W_S2-D3_1_8505.d	2352842	212	226	APS[79.9663]PVNNPLLGGIPK	AT1G15750.1	2	3S(79.9663)	2
1132404_1AA-3-W_S2-D3_1_8505.d	881582	212	226	APS[79.9663]PVNNPLLGSLPK	AT1G80490.1	2	3S(79.9663)	2
1132404_1AA-3-W_S2-D3_1_8505.d	30723.2	48	58	APVTT[79.9663]PPLQNK	AT5G04600.1	2	5T(79.9663)	2
1132404_1AA-3-W_S2-D3_1_8505.d	29177.4	178	193	AQDHARS[79.9663]PGTENYTEK	AT5G53440.1	2,3	7S(79.9663)	2
1132404_1AA-3-W_S2-D3_1_8505.d	16204.3	935	955	AQETFQQQYMEYEPTGAT[79.9663]PTK	AT2G36200.1	2	18T(79.9663)	2
1132404_1AA-3-W_S2-D3_1_8505.d	42540.2	876	894	AQEVAADSLS[79.9663]NLDVDGQSR	AT1G67230.1	2,3	10S(79.9663)	2
1132404_1AA-3-W_S2-D3_1_8505.d	89553.1	876	894	AQEVAADS[79.9663]LSNLDVDGQSR	AT1G67230.1	2,3	8S(79.9663)	2
1132404_1AA-3-W_S2-D3_1_8505.d	189323	61	76	AQIS[79.9663]EPELAAEHEEVK	AT1G20440.1	2,3	4S(79.9663)	2
1132404_1AA-3-W_S2-D3_1_8505.d	23073.2	317	327	AQLVSTGGS[79.9663]PK	AT3G24870.1	2	9S(79.9663)	2
1132404_1AA-3-W_S2-D3_1_8505.d	21579.2	352	378	AQNTPEPASAPANMLSFGGVGGPGS[79.9663]PR	AT4G17950.1	2,3	25S(79.9663)	2
1132404_1AA-3-W_S2-D3_1_8505.d	1.63489e+06	388	401	AQPRPPS[79.9663]PSLTAQR	AT4G11740.1	2,3	7S(79.9663)	2
1132404_1AA-3-W_S2-D3_1_8505.d	158166	414	426	AQPS[79.9663]VESLEVLSK	AT5G03630.1	2	4S(79.9663)	2
1132404_1AA-3-W_S2-D3_1_8505.d	71084.9	288	302	AQS[79.9663]PLQGSTVVPSLR	AT3G52240.1	2	3S(79.9663)	2
1132404_1AA-3-W_S2-D3_1_8505.d	132629	437	450	AQTGVMT[79.9663]AETGTYR	AT4G38470.1	2	7T(79.9663)	2
1132404_1AA-3-W_S2-D3_1_8505.d	30174.5	437	450	AQTGVM[15.9949]T[79.9663]AETGTYR	AT4G38470.1	2	6M(15.9949),7T(79.9663)	2
1132404_1AA-3-W_S2-D3_1_8505.d	165269	236	243	ARLS[79.9663]PDYK	AT5G52040.1	2	4S(79.9663)	2
1132404_1AA-3-W_S2-D3_1_8505.d	31885.8	236	244	ARLS[79.9663]PDYKR	AT5G52040.1	2,3	4S(79.9663)	2
1132404_1AA-3-W_S2-D3_1_8505.d	51352.6	67	94	ARPQFPQS[79.9663]PQQPPQPIQTLPPPIQQQLK	AT1G79350.1	3	8S(79.9663)	2
1132404_1AA-3-W_S2-D3_1_8505.d	92062.3	413	425	ARPS[79.9663]AESLDELVK	AT3G52880.1	2	4S(79.9663)	2
1132404_1AA-3-W_S2-D3_1_8505.d	41778.8	149	156	ARS[79.9663]PPPPR	AT2G24590.1	2	3S(79.9663)	2
1132404_1AA-3-W_S2-D3_1_8505.d	321918	129	139	ARS[79.9663]PPRVEQER	AT5G54310.1	3	3S(79.9663)	2
1132404_1AA-3-W_S2-D3_1_8505.d	181081	390	404	ARVS[79.9663]LEGLNPAPAYK	AT3G05090.1	2,3	4S(79.9663)	2
1132404_1AA-3-W_S2-D3_1_8505.d	139824	525	535	ASANSLS[79.9663]APIK	AT4G10730.1	2	7S(79.9663)	2
1132404_1AA-3-W_S2-D3_1_8505.d	22212.2	892	919	ASDNSVSAS[79.9663]SSTAERESDEDSSNALAVR	AT1G70320.1	3	9S(79.9663)	2
1132404_1AA-3-W_S2-D3_1_8505.d	80222.7	1265	1278	ASEDELHLES[79.9663]DMDK	AT5G47690.3	2,3	10S(79.9663)	2
1132404_1AA-3-W_S2-D3_1_8505.d	30358.5	1265	1278	ASEDELHLES[79.9663]DM[15.9949]DK	AT5G47690.3	2,3	10S(79.9663),12M(15.9949)	2
1132404_1AA-3-W_S2-D3_1_8505.d	105706	179	186	ASFIAS[79.9663]PR	AT3G02830.1	2	6S(79.9663)	2
1132404_1AA-3-W_S2-D3_1_8505.d	32540	141	153	ASGSMS[79.9663]PGVQVLR	AT2G45200.1	2	6S(79.9663)	2
1132404_1AA-3-W_S2-D3_1_8505.d	183985	232	251	ASGSPPVPVMHS[79.9663]PPRPVTVK	AT1G77180.1	3	12S(79.9663)	2
1132404_1AA-3-W_S2-D3_1_8505.d	69050.8	232	251	ASGSPPVPVM[15.9949]HS[79.9663]PPRPVTVK	AT1G77180.1	3	10M(15.9949),12S(79.9663)	2
1132404_1AA-3-W_S2-D3_1_8505.d	32160.8	1251	1261	ASIEAAVS[79.9663]PQK	AT3G50370.1	2	8S(79.9663)	2
1132404_1AA-3-W_S2-D3_1_8505.d	17389.4	817	826	ASINNVS[79.9663]LTK	AT1G11350.1	2	7S(79.9663)	2
1132404_1AA-3-W_S2-D3_1_8505.d	58376.5	1165	1177	ASLTRFDS[79.9663]IGSTR	AT1G21630.1	2,3	8S(79.9663)	2
1132404_1AA-3-W_S2-D3_1_8505.d	67278.5	673	701	ASPNIQPANVNRGEGYSAEAVALPS[79.9663]TPNK	AT5G10470.1	3	25S(79.9663)	2
1132404_1AA-3-W_S2-D3_1_8505.d	18781.6	475	484	ASQHDINT[79.9663]PR	AT3G10380.1	2,3	8T(79.9663)	2
1132404_1AA-3-W_S2-D3_1_8505.d	35857	190	199	ASSFVYS[79.9663]PGR	AT1G08680.1	2	7S(79.9663)	2
1132404_1AA-3-W_S2-D3_1_8505.d	54547.2	510	520	ASSNSLS[79.9663]APIK	AT4G24100.1	2	7S(79.9663)	2
1132404_1AA-3-W_S2-D3_1_8505.d	27069.4	251	264	ASS[79.9663]PHVQVQLHEGK	AT3G47200.1	3	3S(79.9663)	2
1132404_1AA-3-W_S2-D3_1_8505.d	30167.9	1051	1060	ASS[79.9663]SVSTLYK	AT4G03550.1	2	3S(79.9663)	2
1132404_1AA-3-W_S2-D3_1_8505.d	12725	121	130	ASVHGAS[79.9663]SIR	AT2G38280.1	2	7S(79.9663)	2
1132404_1AA-3-W_S2-D3_1_8505.d	26926.4	121	131	ASVHGAS[79.9663]SIRK	AT2G38280.1	2,3	7S(79.9663)	2
1132404_1AA-3-W_S2-D3_1_8505.d	8081.59	673	685	AS[79.9663]PNIQPANVNS[79.9663]R	AT5G10470.2	2	12S(79.9663),2S(79.9663)	2
1132404_1AA-3-W_S2-D3_1_8505.d	13470.9	63	81	AS[79.9663]SEETSSIDTNELITDLK	AT4G01150.1	2,3	2S(79.9663)	2
1132404_1AA-3-W_S2-D3_1_8505.d	27106	251	264	AS[79.9663]SPHVQVQLHEGK	AT3G47200.1	3	2S(79.9663)	2
1132404_1AA-3-W_S2-D3_1_8505.d	48041.3	410	430	AS[79.9663]VNSPTASQMDELDDFSIGR	AT4G12780.1	2,3	2S(79.9663)	2
1132404_1AA-3-W_S2-D3_1_8505.d	30292.9	410	430	AS[79.9663]VNSPTASQM[15.9949]DELDDFSIGR	AT4G12780.1	2,3	11M(15.9949),2S(79.9663)	2
1132404_1AA-3-W_S2-D3_1_8505.d	30291.3	157	177	ATDILQGS[79.9663]PVESGPTTPLPDK	AT1G20670.1	2	8S(79.9663)	2
1132404_1AA-3-W_S2-D3_1_8505.d	18639.2	189	209	ATDVAIS[79.9663]PTSSTVDVTATQGK	AT3G53320.1	2	7S(79.9663)	2
1132404_1AA-3-W_S2-D3_1_8505.d	2331260	114	136	ATGAFILTAS[79.9663]HNPGGPTEDFGIK	AT1G23190.1	2,3	10S(79.9663)	2
1132404_1AA-3-W_S2-D3_1_8505.d	549736	114	136	ATGAFILT[79.9663]ASHNPGGPTEDFGIK	AT1G23190.1	2,3	8T(79.9663)	2
1132404_1AA-3-W_S2-D3_1_8505.d	101138	230	248	ATLWYPSSQQSSAANS[79.9663]PPR	AT1G16520.1	2	16S(79.9663)	2
1132404_1AA-3-W_S2-D3_1_8505.d	11631.8	2	11	ATQT[79.9663]VEDSSR	ATCG00710.1	2	4T(79.9663)	2
1132404_1AA-3-W_S2-D3_1_8505.d	25668.6	205	228	ATQVNHYSAGNNGS[79.9663]PSAAEASHIK	AT1G55535.1	3	14S(79.9663)	2
1132404_1AA-3-W_S2-D3_1_8505.d	47055.7	193	205	ATS[79.9663]PPATSHILSR	AT3G06290.1	2	3S(79.9663)	2
1132404_1AA-3-W_S2-D3_1_8505.d	31815.4	64	88	ATTEVGEAPAT[79.9663]TTEAETTELPEIVK	AT2G46820.1	2,3	11T(79.9663)	2
1132404_1AA-3-W_S2-D3_1_8505.d	98830.7	525	536	ATTGYGLRS[79.9663]PVK	AT1G34320.1	2	9S(79.9663)	2
1132404_1AA-3-W_S2-D3_1_8505.d	28863.8	87	99	ATTPT[79.9663]PDKEPLLK	AT1G15340.1	2	5T(79.9663)	2
1132404_1AA-3-W_S2-D3_1_8505.d	37607.3	246	267	AT[79.9663]EVSPSNPTDILTSSSAENPK	AT1G17130.1	2	2T(79.9663)	2
1132404_1AA-3-W_S2-D3_1_8505.d	303624	531	547	AT[79.9663]SPQPDGPSSTGGSLK	AT1G59610.1	2	2T(79.9663)	2
1132404_1AA-3-W_S2-D3_1_8505.d	279609	531	546	AT[79.9663]SPQPDGPTAGGSLK	AT1G10290.1	2	2T(79.9663)	2
1132404_1AA-3-W_S2-D3_1_8505.d	1.31663e+06	64	88	AT[79.9663]TEVGEAPATTTEAETTELPEIVK	AT2G46820.1	2,3	2T(79.9663)	2
1132404_1AA-3-W_S2-D3_1_8505.d	47524	87	99	AT[79.9663]TPTPDKEPLLK	AT1G15340.1	2	2T(79.9663)	2
1132404_1AA-3-W_S2-D3_1_8505.d	44137.8	150	169	AVDAGMLDYDS[79.9663]DDNPIVVDK	AT2G47330.1	2	11S(79.9663)	2
1132404_1AA-3-W_S2-D3_1_8505.d	33560.1	150	169	AVDAGM[15.9949]LDYDS[79.9663]DDNPIVVDK	AT2G47330.1	2	11S(79.9663),6M(15.9949)	2
1132404_1AA-3-W_S2-D3_1_8505.d	609525	215	230	AVDSLPLPRPS[79.9663]SSEVR	AT3G07660.1	2,3	11S(79.9663)	2
1132404_1AA-3-W_S2-D3_1_8505.d	32456.4	17	37	AVNLSPAASEVLGSGRVT[79.9663]M[15.9949]RK	AT1G29910.1	3	18T(79.9663),19M(15.9949)	2
1132404_1AA-3-W_S2-D3_1_8505.d	31594.8	17	37	AVNLSPAAS[79.9663]EVLGSGRVTMRK	AT1G29910.1	3	9S(79.9663)	2
1132404_1AA-3-W_S2-D3_1_8505.d	32599.4	17	37	AVNLSPAAS[79.9663]EVLGSGRVTM[15.9949]RK	AT1G29910.1	3	19M(15.9949),9S(79.9663)	2
1132404_1AA-3-W_S2-D3_1_8505.d	66372.1	759	767	AVS[79.9663]PFHLPR	AT3G44730.1	2	3S(79.9663)	2
1132404_1AA-3-W_S2-D3_1_8505.d	43458.2	224	234	AVS[79.9663]PHRFPLLR	AT5G24310.1	3	3S(79.9663)	2
1132404_1AA-3-W_S2-D3_1_8505.d	45346.6	460	473	AVS[79.9663]SPPQVTVGSGR	AT1G53470.1	2	3S(79.9663)	2
1132404_1AA-3-W_S2-D3_1_8505.d	46873	67	102	AWADIDS[79.9663]DDEDDDYYATTAPPQSLWSTSEASHSDAK	AT4G32610.1	3	7S(79.9663)	2
1132404_1AA-3-W_S2-D3_1_8505.d	25625.1	53	64	AYFDS[79.9663]ADWALGK	AT5G64130.1	2	5S(79.9663)	2
1132404_1AA-3-W_S2-D3_1_8505.d	361999	276	289	AYGSVRS[79.9663]QLHELHA	AT2G39010.1	2,3	7S(79.9663)	2
1132404_1AA-3-W_S2-D3_1_8505.d	328436	276	289	AYGS[79.9663]VRSQLHELHA	AT2G39010.1	2,3	4S(79.9663)	2
1132404_1AA-3-W_S2-D3_1_8505.d	52819.7	99	121	DAAADEEDDDDVDLFGEET[79.9663]EEEK	AT1G30230.1	2	19T(79.9663)	2
1132404_1AA-3-W_S2-D3_1_8505.d	13734.3	99	122	DAAADEEDDDDVDLFGEET[79.9663]EEEKK	AT1G30230.1	2,3	19T(79.9663)	2
1132404_1AA-3-W_S2-D3_1_8505.d	33668.9	169	181	DAAVVQVAS[79.9663]SEHK	AT4G39680.1	2	9S(79.9663)	2
1132404_1AA-3-W_S2-D3_1_8505.d	51356.6	257	288	DADDVLRES[79.9663]SPGFDVLVDNEAGDSEYYHVEDR	AT2G02160.1	3,4	9S(79.9663)	2
1132404_1AA-3-W_S2-D3_1_8505.d	61677	308	321	DAEPRT[79.9663]PFSDRPVR	AT4G26630.1	3	6T(79.9663)	2
1132404_1AA-3-W_S2-D3_1_8505.d	27790.8	382	417	DAETVNQTSHPTEEEAQVTVSSNADVEDSHET[79.9663]VSPR	AT4G32330.1	3,4	32T(79.9663)	2
1132404_1AA-3-W_S2-D3_1_8505.d	72767.7	156	169	DAGDSNSGLS[79.9663]PKPK	AT4G28080.1	2,3	10S(79.9663)	2
1132404_1AA-3-W_S2-D3_1_8505.d	16414	376	401	DAPAES[79.9663]DAEDEPEDDEGGDDSDSESK	AT1G09210.1	2,3	6S(79.9663)	2
1132404_1AA-3-W_S2-D3_1_8505.d	35949.3	376	402	DAPAES[79.9663]DAEEEAEDDDNEGDDSDNESK	AT1G56340.1	2,3	6S(79.9663)	2
1132404_1AA-3-W_S2-D3_1_8505.d	59496.7	58	94	DAVAGAPINVTGSASGSNSATIPSMFPAGSAPPLS[79.9663]PR	AT5G28850.2	3	35S(79.9663)	2
1132404_1AA-3-W_S2-D3_1_8505.d	53233.6	58	94	DAVAGAPINVTGSASGSNSATIPSM[15.9949]FPAGSAPPLS[79.9663]PR	AT5G28850.2	3	25M(15.9949),35S(79.9663)	2
1132404_1AA-3-W_S2-D3_1_8505.d	60110.4	89	120	DDASEPLPVYQQAVNGISQISFGEEENLS[79.9663]PKK	AT1G78150.1	3	29S(79.9663)	2
1132404_1AA-3-W_S2-D3_1_8505.d	63311.5	89	120	DDASEPLPVYQQAVNGISQIS[79.9663]FGEEENLSPKK	AT1G78150.1	3	21S(79.9663)	2
1132404_1AA-3-W_S2-D3_1_8505.d	42684.2	293	310	DDDEEEEEAVS[79.9663]DVELENK	AT1G56460.1	2	11S(79.9663)	2
1132404_1AA-3-W_S2-D3_1_8505.d	17324.9	490	503	DDEFT[79.9663]WLAKAQLT[79.9663]K	AT3G21250.1	3	13T(79.9663),5T(79.9663)	2
1132404_1AA-3-W_S2-D3_1_8505.d	84764.2	1185	1202	DDEILSPAHLTGES[79.9663]SSDK	AT4G28080.1	2,3	14S(79.9663)	2
1132404_1AA-3-W_S2-D3_1_8505.d	89301.9	1185	1202	DDEILS[79.9663]PAHLTGESSSDK	AT4G28080.1	2,3	6S(79.9663)	2
1132404_1AA-3-W_S2-D3_1_8505.d	30897.5	146	169	DDFDSGLLS[79.9663]DEDLQDDDLEASASK	AT1G69070.1	2	9S(79.9663)	2
1132404_1AA-3-W_S2-D3_1_8505.d	4787.7	107	129	DDIEVVAVNDPFIDAKYMAY[79.9663]M[15.9949]FK	AT1G16300.1	3	20Y(79.9663),21M(15.9949)	2
1132404_1AA-3-W_S2-D3_1_8505.d	58223.3	2827	2841	DDKTS[79.9663]PDSIVM[15.9949]VEAK	AT5G40450.1	2,3	11M(15.9949),5S(79.9663)	2
1132404_1AA-3-W_S2-D3_1_8505.d	203679	2827	2841	DDKT[79.9663]SPDSIVMVEAK	AT5G40450.1	2,3	4T(79.9663)	2
1132404_1AA-3-W_S2-D3_1_8505.d	45008	179	210	DDLVDKY[79.9663]SLQEDQHQPQHEDYEDEVAIEETPR	AT5G43960.1	4	7Y(79.9663)	2
1132404_1AA-3-W_S2-D3_1_8505.d	28557.7	189	203	DDS[79.9663]PTAVEEASVEEK	AT4G17330.1	2	3S(79.9663)	2
1132404_1AA-3-W_S2-D3_1_8505.d	51798.1	505	520	DDVFS[79.9663]DNEGDSTGPTK	AT3G19420.1	2	5S(79.9663)	2
1132404_1AA-3-W_S2-D3_1_8505.d	29802.8	234	252	DDVTS[79.9663]PGGTTIAGVHELEK	AT5G14800.1	2,3	5S(79.9663)	2
1132404_1AA-3-W_S2-D3_1_8505.d	33077.5	234	252	DDVT[79.9663]SPGGTTIAGVHELEK	AT5G14800.1	2,3	4T(79.9663)	2
1132404_1AA-3-W_S2-D3_1_8505.d	30164.4	171	199	DEEM[15.9949]DDVEVKPPS[79.9663]PM[15.9949]PYDDYDKPPVVFVR	AT5G56910.1	3,4	13S(79.9663),15M(15.9949),4M(15.9949)	2
1132404_1AA-3-W_S2-D3_1_8505.d	282547	77	101	DELGFEIERPPS[79.9663]PPMHLAAGLGIDK	AT1G04530.1	3	12S(79.9663)	2
1132404_1AA-3-W_S2-D3_1_8505.d	478782	77	101	DELGFEIERPPS[79.9663]PPM[15.9949]HLAAGLGIDK	AT1G04530.1	3,4	12S(79.9663),15M(15.9949)	2
1132404_1AA-3-W_S2-D3_1_8505.d	208387	4	15	DELTEEES[79.9663]LSGK	AT2G39010.1	2	8S(79.9663)	2
1132404_1AA-3-W_S2-D3_1_8505.d	21702.1	4	15	DELT[79.9663]EEESLSGK	AT2G39010.1	2	4T(79.9663)	2
1132404_1AA-3-W_S2-D3_1_8505.d	4333.07	97	113	DEPAEES[79.9663]DGDLGFGLFD	AT5G47700.1	2	7S(79.9663)	2
1132404_1AA-3-W_S2-D3_1_8505.d	115635	453	476	DESDGGDGETES[79.9663]QRLDEEEQTVTK	AT1G42550.1	3	12S(79.9663)	2
1132404_1AA-3-W_S2-D3_1_8505.d	25737.9	453	476	DES[79.9663]DGGDGETESQRLDEEEQTVTK	AT1G42550.1	2,3	3S(79.9663)	2
1132404_1AA-3-W_S2-D3_1_8505.d	142803	596	615	DEVEISATHHEPVIS[79.9663]TPDSK	AT1G19870.1	2,3	15S(79.9663)	2
1132404_1AA-3-W_S2-D3_1_8505.d	29818.8	59	75	DFDSIS[79.9663]SEDVDEAEAER	AT2G16070.2	2	6S(79.9663)	2
1132404_1AA-3-W_S2-D3_1_8505.d	79727.1	928	951	DFGGAAFSRFDS[79.9663]INSSRDVTGAEK	AT1G20760.1	3,4	12S(79.9663)	2
1132404_1AA-3-W_S2-D3_1_8505.d	19547.7	963	979	DFGGPSLSRFDS[79.9663]MNSTK	AT1G20760.1	3	12S(79.9663)	2
1132404_1AA-3-W_S2-D3_1_8505.d	19224.7	963	979	DFGGPSLS[79.9663]RFDSMNSTK	AT1G20760.1	3	8S(79.9663)	2
1132404_1AA-3-W_S2-D3_1_8505.d	88577.8	277	298	DFVVAHNLS[79.9663]GALQSDGRPVAPR	AT3G23310.1	2,3	9S(79.9663)	2
1132404_1AA-3-W_S2-D3_1_8505.d	80301.8	370	381	DGELGELS[79.9663]PDIR	AT3G26935.1	2	8S(79.9663)	2
1132404_1AA-3-W_S2-D3_1_8505.d	51213	114	126	DGERRS[79.9663]PLPLVYR	AT5G08450.1	3	6S(79.9663)	2
1132404_1AA-3-W_S2-D3_1_8505.d	164065	680	694	DGEVS[79.9663]DVEEDEYEAK	AT5G27640.1	2	5S(79.9663)	2
1132404_1AA-3-W_S2-D3_1_8505.d	124262	308	357	DGGETPQVTAPGAAS[79.9663]PPPPQVAAPEAASPPTGTNTANTTATFVNESPSQK	AT2G43160.1	3,4,5	15S(79.9663)	2
1132404_1AA-3-W_S2-D3_1_8505.d	16903.6	697	721	DGQEEDNTAASGGIMAAGT[79.9663]PVTHPK	AT4G17330.1	3	19T(79.9663)	2
1132404_1AA-3-W_S2-D3_1_8505.d	32378.3	48	67	DGQIEETVDTAPASLGS[79.9663]PSR	AT5G67220.1	2	17S(79.9663)	2
1132404_1AA-3-W_S2-D3_1_8505.d	37421.1	361	383	DHDADSLPS[79.9663]PTRETTPSLPVNGR	AT2G33540.1	3	9S(79.9663)	2
1132404_1AA-3-W_S2-D3_1_8505.d	166954	352	373	DHQETQALDET[79.9663]DLEELEDMGEK	AT4G27585.1	2,3	11T(79.9663)	2
1132404_1AA-3-W_S2-D3_1_8505.d	131077	352	373	DHQETQALDET[79.9663]DLEELEDM[15.9949]GEK	AT4G27585.1	2,3	11T(79.9663),19M(15.9949)	2
1132404_1AA-3-W_S2-D3_1_8505.d	80881.3	512	524	DIES[79.9663]EVEVSQEGR	AT3G05420.1	2	4S(79.9663)	2
1132404_1AA-3-W_S2-D3_1_8505.d	26606.3	432	448	DIITDAINEMS[79.9663]DDDDEK	AT3G48710.1	2	11S(79.9663)	2
1132404_1AA-3-W_S2-D3_1_8505.d	32410.2	694	713	DILTGSQEAAGS[79.9663]PLVAGDER	AT3G48050.1	2	12S(79.9663)	2
1132404_1AA-3-W_S2-D3_1_8505.d	98824	28	46	DIQGSDNAIPLS[79.9663]PQWLLSK	AT5G42950.1	2	12S(79.9663)	2
1132404_1AA-3-W_S2-D3_1_8505.d	61579.1	772	788	DIS[79.9663]PTAAGLGLPVTGGK	AT1G67230.1	2	3S(79.9663)	2
1132404_1AA-3-W_S2-D3_1_8505.d	78351.2	489	514	DIVPETGAPVS[79.9663]TSPAVVIAANVGQAK	AT3G25840.1	2,3	11S(79.9663)	2
1132404_1AA-3-W_S2-D3_1_8505.d	43270.4	69	90	DKPAPS[79.9663]TPTGTSSSSTASSGFR	AT2G37160.1	2,3	6S(79.9663)	2
1132404_1AA-3-W_S2-D3_1_8505.d	11203.4	429	459	DLES[79.9663]PTVSTAHTGAAGGGAASGVTHLGVVGR	AT4G37210.1	3,4	4S(79.9663)	2
1132404_1AA-3-W_S2-D3_1_8505.d	217502	214	224	DLGSAS[79.9663]PPVAR	AT4G13350.1	2	6S(79.9663)	2
1132404_1AA-3-W_S2-D3_1_8505.d	480521	214	227	DLGSAS[79.9663]PPVARPVR	AT4G13350.1	2,3	6S(79.9663)	2
1132404_1AA-3-W_S2-D3_1_8505.d	29144.3	240	250	DLHGS[79.9663]PVSDVK	AT1G31870.1	2	5S(79.9663)	2
1132404_1AA-3-W_S2-D3_1_8505.d	85137.9	206	235	DLRPDDMVLDDIIPEEDPQYES[79.9663]EAEHVEAR	AT5G61150.1	3	22S(79.9663)	2
1132404_1AA-3-W_S2-D3_1_8505.d	118047	206	235	DLRPDDMVLDDIIPEEDPQY[79.9663]ESEAEHVEAR	AT5G61150.1	3,4	20Y(79.9663)	2
1132404_1AA-3-W_S2-D3_1_8505.d	123704	206	235	DLRPDDM[15.9949]VLDDIIPEEDPQY[79.9663]ESEAEHVEAR	AT5G61150.1	3,4	20Y(79.9663),7M(15.9949)	2
1132404_1AA-3-W_S2-D3_1_8505.d	36063.5	262	274	DLS[79.9663]EDEEAEIENK	AT5G66540.1	2	3S(79.9663)	2
1132404_1AA-3-W_S2-D3_1_8505.d	21088.3	10	23	DLTAVGS[79.9663]PENAPAK	AT1G12000.1	2	7S(79.9663)	2
1132404_1AA-3-W_S2-D3_1_8505.d	30564.9	389	403	DMIPHPTSGSTLS[79.9663]MR	AT1G20840.1	2,3	13S(79.9663)	2
1132404_1AA-3-W_S2-D3_1_8505.d	88755	389	404	DMIPHPTSGSTLS[79.9663]MRR	AT1G20840.1	3	13S(79.9663)	2
1132404_1AA-3-W_S2-D3_1_8505.d	111056	389	404	DMIPHPT[79.9663]SGSTLSMRR	AT1G20840.1	3	7T(79.9663)	2
1132404_1AA-3-W_S2-D3_1_8505.d	75812.6	6	26	DMSTVQNAT[79.9663]PFNGVAPSTTVR	AT3G44310.1	2	9T(79.9663)	2
1132404_1AA-3-W_S2-D3_1_8505.d	25461.4	160	171	DMVSRDDS[79.9663]FVTK	AT4G35470.1	2	8S(79.9663)	2
1132404_1AA-3-W_S2-D3_1_8505.d	63354.3	389	404	DM[15.9949]IPHPTSGSTLS[79.9663]M[15.9949]RR	AT1G20840.1	3	13S(79.9663),14M(15.9949),2M(15.9949)	2
1132404_1AA-3-W_S2-D3_1_8505.d	47032.9	6	26	DM[15.9949]STVQNAT[79.9663]PFNGVAPSTTVR	AT3G44310.1	2	2M(15.9949),9T(79.9663)	2
1132404_1AA-3-W_S2-D3_1_8505.d	29602.5	292	328	DNADMTSDLTGTIESADSAIPNS[79.9663]PTEDAAPGNIQDLK	AT3G54760.2	3	23S(79.9663)	2
1132404_1AA-3-W_S2-D3_1_8505.d	26572.4	292	328	DNADM[15.9949]TSDLTGTIESADSAIPNS[79.9663]PTEDAAPGNIQDLK	AT3G54760.2	3	23S(79.9663),5M(15.9949)	2
1132404_1AA-3-W_S2-D3_1_8505.d	20942	559	574	DNDVPVSYS[79.9663]GSGGPTK	AT1G05150.1	2	9S(79.9663)	2
1132404_1AA-3-W_S2-D3_1_8505.d	19893.8	559	574	DNDVPVSY[79.9663]SGSGGPTK	AT1G05150.1	2	8Y(79.9663)	2
1132404_1AA-3-W_S2-D3_1_8505.d	110668	229	248	DNLTLWTSDIS[79.9663]EEGGDDAHK	AT2G42590.1	2,3	11S(79.9663)	2
1132404_1AA-3-W_S2-D3_1_8505.d	36867.6	235	253	DNLTLWTSDMQDES[79.9663]PEEIK	AT1G35160.1	2	14S(79.9663)	2
1132404_1AA-3-W_S2-D3_1_8505.d	45309.8	228	246	DNLTLWTSDMT[79.9663]DEAGDEIK	AT5G38480.1	2	11T(79.9663)	2
1132404_1AA-3-W_S2-D3_1_8505.d	23920.4	235	253	DNLTLWTSDM[15.9949]QDES[79.9663]PEEIK	AT1G35160.1	2	10M(15.9949),14S(79.9663)	2
1132404_1AA-3-W_S2-D3_1_8505.d	75171.3	207	240	DNLYEQKPEEPVPVIPAAS[79.9663]PTNDTSAAGSSFASR	AT5G46750.1	3	19S(79.9663)	2
1132404_1AA-3-W_S2-D3_1_8505.d	24367.9	889	916	DNNFDS[79.9663]FSRFDSFNTSEAGAGFSSQPER	AT1G20760.1	3	6S(79.9663)	2
1132404_1AA-3-W_S2-D3_1_8505.d	57744.6	9	29	DNNTPSQSIIS[79.9663]SSTSTM[15.9949]QNLK	AT1G20200.1	2	11S(79.9663),17M(15.9949)	2
1132404_1AA-3-W_S2-D3_1_8505.d	171921	9	29	DNNTPS[79.9663]QSIISSSTSTMQNLK	AT1G20200.1	2,3	6S(79.9663)	2
1132404_1AA-3-W_S2-D3_1_8505.d	66999.4	9	29	DNNTPS[79.9663]QSIISSSTSTM[15.9949]QNLK	AT1G20200.1	2,3	17M(15.9949),6S(79.9663)	2
1132404_1AA-3-W_S2-D3_1_8505.d	58170.2	9	29	DNNT[79.9663]PSQSIISSSTSTMQNLK	AT1G20200.1	2	4T(79.9663)	2
1132404_1AA-3-W_S2-D3_1_8505.d	37183.3	554	569	DNNVPVSY[79.9663]SGNGIPTK	AT2G32450.1	2	8Y(79.9663)	2
1132404_1AA-3-W_S2-D3_1_8505.d	68500.4	9	29	DNQTPTQSVVS[79.9663]APTSTLQNLK	AT1G75990.1	2	11S(79.9663)	2
1132404_1AA-3-W_S2-D3_1_8505.d	11631.7	9	29	DNQTPTQS[79.9663]VVSAPTSTLQNLK	AT1G75990.1	2	8S(79.9663)	2
1132404_1AA-3-W_S2-D3_1_8505.d	116938	9	29	DNQT[79.9663]PTQSVVSAPTSTLQNLK	AT1G75990.1	2	4T(79.9663)	2
1132404_1AA-3-W_S2-D3_1_8505.d	33181.8	321	343	DPLIAAENGSGVLS[79.9663]DGGGGVQQK	AT1G06890.1	2,3	14S(79.9663)	2
1132404_1AA-3-W_S2-D3_1_8505.d	34318.3	321	343	DPLIAAENGS[79.9663]GVLSDGGGGVQQK	AT1G06890.1	2	10S(79.9663)	2
1132404_1AA-3-W_S2-D3_1_8505.d	98905.4	65	76	DPS[79.9663]PPPLSSLGK	AT2G34310.1	2	3S(79.9663)	2
1132404_1AA-3-W_S2-D3_1_8505.d	47401.5	49	83	DPS[79.9663]RASLGNEEELIKPPESATSTAELTTVQSENQR	AT5G09960.1	4	3S(79.9663)	2
1132404_1AA-3-W_S2-D3_1_8505.d	61555.1	240	250	DPVHVPS[79.9663]PVSR	AT3G13990.1	2	7S(79.9663)	2
1132404_1AA-3-W_S2-D3_1_8505.d	36523.2	976	991	DQPMTESAPES[79.9663]ELSPK	AT5G65700.1	2	11S(79.9663)	2
1132404_1AA-3-W_S2-D3_1_8505.d	38580.8	148	169	DQTAAPES[79.9663]PSSNAEALVAVEPR	AT2G39970.1	2,3	8S(79.9663)	2
1132404_1AA-3-W_S2-D3_1_8505.d	48135.3	472	490	DQVGVTAT[79.9663]PETQQQIELGK	AT2G04865.1	2	8T(79.9663)	2
1132404_1AA-3-W_S2-D3_1_8505.d	44820.4	74	82	DRS[79.9663]PLPPPR	AT2G27100.1	2	3S(79.9663)	2
1132404_1AA-3-W_S2-D3_1_8505.d	66313.2	74	83	DRS[79.9663]PLPPPRR	AT2G27100.1	3	3S(79.9663)	2
1132404_1AA-3-W_S2-D3_1_8505.d	77002.4	116	133	DSEIEETEEFDTES[79.9663]PLPK	AT5G55210.1	2	14S(79.9663)	2
1132404_1AA-3-W_S2-D3_1_8505.d	25387.2	796	811	DSGATPIHDGMRT[79.9663]PMR	AT4G08350.1	3	13T(79.9663)	2
1132404_1AA-3-W_S2-D3_1_8505.d	37327	796	813	DSGATPIHDGMRT[79.9663]PMRDR	AT4G08350.1	3	13T(79.9663)	2
1132404_1AA-3-W_S2-D3_1_8505.d	15430.1	796	811	DSGATPIHDGM[15.9949]RT[79.9663]PM[15.9949]R	AT4G08350.1	3	11M(15.9949),13T(79.9663),15M(15.9949)	2
1132404_1AA-3-W_S2-D3_1_8505.d	28861.4	796	813	DSGATPIHDGM[15.9949]RT[79.9663]PM[15.9949]RDR	AT4G08350.1	3,4	11M(15.9949),13T(79.9663),15M(15.9949)	2
1132404_1AA-3-W_S2-D3_1_8505.d	23742.3	656	668	DSLAAAES[79.9663]PDGMK	AT3G17850.1	2	8S(79.9663)	2
1132404_1AA-3-W_S2-D3_1_8505.d	47520.3	722	742	DSNVTPDDDVSGMRS[79.9663]PSAFFK	AT3G13300.1	2,3	15S(79.9663)	2
1132404_1AA-3-W_S2-D3_1_8505.d	189258	349	368	DSSSIAGSSS[79.9663]PIPATVSTGK	AT2G38410.1	2	10S(79.9663)	2
1132404_1AA-3-W_S2-D3_1_8505.d	21668.9	153	163	DSS[79.9663]VGNLHGYK	AT1G79570.1	2	3S(79.9663)	2
1132404_1AA-3-W_S2-D3_1_8505.d	15011	285	294	DSVSS[79.9663]PLHPR	AT5G66850.1	2	5S(79.9663)	2
1132404_1AA-3-W_S2-D3_1_8505.d	95598.9	303	316	DS[79.9663]KPSYFINDIYEK	AT1G12190.1	2	2S(79.9663)	2
1132404_1AA-3-W_S2-D3_1_8505.d	13031	99	121	DTAAEEEDDDDVDLFGEET[79.9663]EEEK	AT2G18110.1	2	19T(79.9663)	2
1132404_1AA-3-W_S2-D3_1_8505.d	12266.2	7	28	DTDFSAES[79.9663]PDLEEDGGGGGGGR	AT5G28040.1	2	8S(79.9663)	2
1132404_1AA-3-W_S2-D3_1_8505.d	29345.5	528	543	DTEAAVDAEDES[79.9663]AAEK	AT3G57150.1	2	12S(79.9663)	2
1132404_1AA-3-W_S2-D3_1_8505.d	51001.8	320	341	DTNPSAVIQAATLHHLLS[79.9663]SPSK	AT5G11960.1	2,3	18S(79.9663)	2
1132404_1AA-3-W_S2-D3_1_8505.d	30279.7	710	730	DTNVTPDDDVS[79.9663]GIRSPSAFFK	AT3G13290.1	2,3	11S(79.9663)	2
1132404_1AA-3-W_S2-D3_1_8505.d	52139.1	408	432	DTVELVEESQSESEEGS[79.9663]DDEEEEAR	AT2G28800.1	2,3	17S(79.9663)	2
1132404_1AA-3-W_S2-D3_1_8505.d	29714.6	408	443	DTVELVEESQSESEEGS[79.9663]DDEEEEAREGALASSTTSK	AT2G28800.1	3	17S(79.9663)	2
1132404_1AA-3-W_S2-D3_1_8505.d	48159.9	408	432	DTVELVEESQS[79.9663]ESEEGSDDEEEEAR	AT2G28800.1	2	11S(79.9663)	2
1132404_1AA-3-W_S2-D3_1_8505.d	25222.3	217	229	DTVHS[79.9663]PVLDGQHK	AT1G79830.1	2,3	5S(79.9663)	2
1132404_1AA-3-W_S2-D3_1_8505.d	23813.4	95	117	DVDMLLDGVQEDTEEIVTT[79.9663]PTNK	AT1G67630.1	2	19T(79.9663)	2
1132404_1AA-3-W_S2-D3_1_8505.d	14085.3	95	117	DVDM[15.9949]LLDGVQEDTEEIVTT[79.9663]PTNK	AT1G67630.1	2,3	19T(79.9663),4M(15.9949)	2
[truncated: 5,310 more rows]

## Sheet: Table S1B
File name	Intensity	N: Start	N: End	T: Modified Sequence	T: Protein	T: Charges	T: Assigned Modifications	replicate
1132406_0p5TFA-1-W_S2-E1_1_8509.d	125978	61	71	AAAAAPGLS[79.9663]PK	AT3G20410.1	2	9S(79.9663)	1
1132406_0p5TFA-1-W_S2-E1_1_8509.d	347990	829	846	AAAASSWSDNSGTESS[79.9663]PR	AT1G59610.1	2	16S(79.9663)	1
1132406_0p5TFA-1-W_S2-E1_1_8509.d	269647	829	846	AAAASSWSDNSGTES[79.9663]SPR	AT1G59610.1	2	15S(79.9663)	1
1132406_0p5TFA-1-W_S2-E1_1_8509.d	111296	822	839	AAAASSYSDNSGTESS[79.9663]PR	AT1G10290.1	2	16S(79.9663)	1
1132406_0p5TFA-1-W_S2-E1_1_8509.d	37360.3	822	866	AAAASSYS[79.9663]DNSGTESSPRASGGSSGDDWMNAFNSAANGPSDSLSK	AT1G10290.1	3	8S(79.9663)	1
1132406_0p5TFA-1-W_S2-E1_1_8509.d	54264	126	137	AAAASS[79.9663]DVEEVK	AT1G69200.1	2	6S(79.9663)	1
1132406_0p5TFA-1-W_S2-E1_1_8509.d	446307	519	541	AAAAVASTLESEEADNGGGYS[79.9663]AR	AT1G18150.1	2,3	21S(79.9663)	1
1132406_0p5TFA-1-W_S2-E1_1_8509.d	8235.61	519	541	AAAAVASTLESEEADNGGGY[79.9663]SAR	AT1G18150.1	2	20Y(79.9663)	1
1132406_0p5TFA-1-W_S2-E1_1_8509.d	913714	21	39	AAAAVTTTTTDSLAS[79.9663]DDDR	AT1G66680.1	2	15S(79.9663)	1
1132406_0p5TFA-1-W_S2-E1_1_8509.d	79464.8	21	49	AAAAVTTTTTDSLAS[79.9663]DDDRSIAADSWSIK	AT1G66680.1	3	15S(79.9663)	1
1132406_0p5TFA-1-W_S2-E1_1_8509.d	109456	102	121	AAADVVTSSSVPQT[79.9663]PPAVVK	AT1G18560.1	2	14T(79.9663)	1
1132406_0p5TFA-1-W_S2-E1_1_8509.d	166025	94	113	AAAFEST[79.9663]TSFSSIPLQPIPR	AT2G28890.1	2	7T(79.9663)	1
1132406_0p5TFA-1-W_S2-E1_1_8509.d	54827.4	97	116	AAAFES[79.9663]TTSFSSIPLQPIPK	AT1G07630.1	2	6S(79.9663)	1
1132406_0p5TFA-1-W_S2-E1_1_8509.d	185085	283	297	AAALNIVPTS[79.9663]TGAAK	AT1G42970.1	2	10S(79.9663)	1
1132406_0p5TFA-1-W_S2-E1_1_8509.d	124675	283	297	AAALNIVPT[79.9663]STGAAK	AT1G42970.1	2	9T(79.9663)	1
1132406_0p5TFA-1-W_S2-E1_1_8509.d	74325.6	468	507	AAASNGDEGSS[79.9663]QAGPGPDSGSGSAPAAGPGAGFAGIQLSR	AT4G02600.1	3	11S(79.9663)	1
1132406_0p5TFA-1-W_S2-E1_1_8509.d	78446	468	507	AAAS[79.9663]NGDEGSSQAGPGPDSGSGSAPAAGPGAGFAGIQLSR	AT4G02600.1	3	4S(79.9663)	1
1132406_0p5TFA-1-W_S2-E1_1_8509.d	41140.4	66	83	AAAVET[79.9663]VEPTTDSSIVDK	AT3G60750.1	2	6T(79.9663)	1
1132406_0p5TFA-1-W_S2-E1_1_8509.d	129102	232	267	AAAVSTEWESFGNGVGSLNPPPPAS[79.9663]PSANVTQDWEK	AT3G51780.1	3	25S(79.9663)	1
1132406_0p5TFA-1-W_S2-E1_1_8509.d	51084.1	63	81	AAAVSTFQS[79.9663]EGLRPTLVSR	AT5G05000.1	3	9S(79.9663)	1
1132406_0p5TFA-1-W_S2-E1_1_8509.d	22176.5	116	143	AADEEDEDEDTVEEQADDS[79.9663]DDAEDNEVK	AT5G23405.1	3	19S(79.9663)	1
1132406_0p5TFA-1-W_S2-E1_1_8509.d	61505	339	360	AADFVNESS[79.9663]PQQVEAFDEFDPR	AT3G59290.1	2	9S(79.9663)	1
1132406_0p5TFA-1-W_S2-E1_1_8509.d	61417.5	339	360	AADFVNES[79.9663]SPQQVEAFDEFDPR	AT3G59290.1	2	8S(79.9663)	1
1132406_0p5TFA-1-W_S2-E1_1_8509.d	64257.1	2	25	AADLDDLEEESSSSLS[79.9663]PPLLPPPR	AT3G51620.1	2	16S(79.9663)	1
1132406_0p5TFA-1-W_S2-E1_1_8509.d	49230	2	25	AADLDDLEEESS[79.9663]SSLSPPLLPPPR	AT3G51620.1	2	12S(79.9663)	1
1132406_0p5TFA-1-W_S2-E1_1_8509.d	53165.5	141	156	AADLGFVSS[79.9663]PSSGNGR	AT3G09760.1	2	9S(79.9663)	1
1132406_0p5TFA-1-W_S2-E1_1_8509.d	37846.2	308	320	AADLRRS[79.9663]SENVSR	AT1G31870.1	3	7S(79.9663)	1
1132406_0p5TFA-1-W_S2-E1_1_8509.d	79514.1	1031	1053	AADSILGGNNSRGPVSEGAGS[79.9663]PK	AT4G16340.1	2,3	21S(79.9663)	1
1132406_0p5TFA-1-W_S2-E1_1_8509.d	26950.4	92	130	AAEDSISELPSLNNTHFPTDDENHQNQTLTTVAANS[79.9663]LSK	AT4G18390.1	4	36S(79.9663)	1
1132406_0p5TFA-1-W_S2-E1_1_8509.d	32729.6	190	212	AAEEHDMIAS[79.9663]GDHEEFPVNPDNK	AT2G17410.1	3	10S(79.9663)	1
1132406_0p5TFA-1-W_S2-E1_1_8509.d	126473	283	291	AAEIST[79.9663]PER	AT4G31880.2	2	6T(79.9663)	1
1132406_0p5TFA-1-W_S2-E1_1_8509.d	2.46611e+06	283	296	AAEIST[79.9663]PERTDAPK	AT4G31880.2	2,3	6T(79.9663)	1
1132406_0p5TFA-1-W_S2-E1_1_8509.d	2.49917e+06	283	296	AAEIS[79.9663]TPERTDAPK	AT4G31880.2	2,3	5S(79.9663)	1
1132406_0p5TFA-1-W_S2-E1_1_8509.d	45887.3	854	874	AAELEDFS[79.9663]PSSMIINNEESGK	AT3G18524.1	2	8S(79.9663)	1
1132406_0p5TFA-1-W_S2-E1_1_8509.d	273299	532	554	AAESSYGEEAAS[79.9663]DHQYGEVNHER	AT5G55670.1	3,4	12S(79.9663)	1
1132406_0p5TFA-1-W_S2-E1_1_8509.d	290112	532	554	AAESS[79.9663]YGEEAASDHQYGEVNHER	AT5G55670.1	3,4	5S(79.9663)	1
1132406_0p5TFA-1-W_S2-E1_1_8509.d	112837	532	554	AAES[79.9663]SYGEEAASDHQYGEVNHER	AT5G55670.1	3,4	4S(79.9663)	1
1132406_0p5TFA-1-W_S2-E1_1_8509.d	53513	1092	1111	AAGAHRPVDADHS[79.9663]ETDTEGR	AT5G54440.1	4	13S(79.9663)	1
1132406_0p5TFA-1-W_S2-E1_1_8509.d	53854.5	1092	1116	AAGAHRPVDADHS[79.9663]ETDTEGRDLVFK	AT5G54440.1	4	13S(79.9663)	1
1132406_0p5TFA-1-W_S2-E1_1_8509.d	59038.1	21	48	AAGDEDSSS[79.9663]PHVHDHSPNGGDDEDGRPR	AT3G26370.1	4	9S(79.9663)	1
1132406_0p5TFA-1-W_S2-E1_1_8509.d	66986.2	21	48	AAGDEDS[79.9663]SSPHVHDHSPNGGDDEDGRPR	AT3G26370.1	4,5	7S(79.9663)	1
1132406_0p5TFA-1-W_S2-E1_1_8509.d	69210.4	120	137	AAGGSETGPRSS[79.9663]PPTYGM	AT1G56220.1	2	12S(79.9663)	1
1132406_0p5TFA-1-W_S2-E1_1_8509.d	118913	120	137	AAGGSETGPRSS[79.9663]PPTYGM[15.9949]	AT1G56220.1	2	12S(79.9663),18M(15.9949)	1
1132406_0p5TFA-1-W_S2-E1_1_8509.d	93336.6	120	137	AAGGSETGPRS[79.9663]SPPTYGM	AT1G56220.1	2	11S(79.9663)	1
1132406_0p5TFA-1-W_S2-E1_1_8509.d	133854	120	137	AAGGSETGPRS[79.9663]SPPTYGM[15.9949]	AT1G56220.1	2	11S(79.9663),18M(15.9949)	1
1132406_0p5TFA-1-W_S2-E1_1_8509.d	29727.3	302	325	AAGGS[79.9663]ETPWGQTPVTDLTAVGEGR	AT4G03430.1	2	5S(79.9663)	1
1132406_0p5TFA-1-W_S2-E1_1_8509.d	186456	500	525	AAIENGS[79.9663]EEGLGDSAEVEEAPIEFPR	AT4G08920.1	2,3	7S(79.9663)	1
1132406_0p5TFA-1-W_S2-E1_1_8509.d	52459.7	353	374	AAIQSSAEHGIERAPVS[79.9663]RNSIK	AT1G75500.1	3,4	17S(79.9663)	1
1132406_0p5TFA-1-W_S2-E1_1_8509.d	22621.4	34	55	AALSRPLDETQQS[79.9663]WLLGPTEQK	AT5G49720.1	3	13S(79.9663)	1
1132406_0p5TFA-1-W_S2-E1_1_8509.d	126723	34	55	AALS[79.9663]RPLDETQQSWLLGPTEQK	AT5G49720.1	2,3	4S(79.9663)	1
1132406_0p5TFA-1-W_S2-E1_1_8509.d	88617.1	50	59	AALVLNAS[79.9663]RR	AT5G57110.1	2	8S(79.9663)	1
1132406_0p5TFA-1-W_S2-E1_1_8509.d	24639.3	55	76	AANES[79.9663]QGDLQEPGSFSNSDHGR	AT2G45540.1	3	5S(79.9663)	1
1132406_0p5TFA-1-W_S2-E1_1_8509.d	36760.4	9	28	AANGASALETQT[79.9663]GELDQPER	AT1G22710.1	2	12T(79.9663)	1
1132406_0p5TFA-1-W_S2-E1_1_8509.d	115179	9	28	AANGAS[79.9663]ALETQTGELDQPER	AT1G22710.1	2	6S(79.9663)	1
1132406_0p5TFA-1-W_S2-E1_1_8509.d	71119.5	9	32	AANNATALETQSS[79.9663]PEDLGQPSPLR	AT1G71890.1	2	13S(79.9663)	1
1132406_0p5TFA-1-W_S2-E1_1_8509.d	71018.1	9	32	AANNATALETQS[79.9663]SPEDLGQPSPLR	AT1G71890.1	2	12S(79.9663)	1
1132406_0p5TFA-1-W_S2-E1_1_8509.d	38691	9	33	AANNATALETQS[79.9663]SPEDLGQPSPLRK	AT1G71890.1	3	12S(79.9663)	1
1132406_0p5TFA-1-W_S2-E1_1_8509.d	70519.4	9	32	AANNATALET[79.9663]QSSPEDLGQPSPLR	AT1G71890.1	2	10T(79.9663)	1
1132406_0p5TFA-1-W_S2-E1_1_8509.d	6000049	187	204	AANTPAEYDS[79.9663]DDEYLAPR	AT1G32400.1	2,3	10S(79.9663)	1
1132406_0p5TFA-1-W_S2-E1_1_8509.d	92840.4	2	39	AAPEDESSAQS[79.9663]QSSPATAAPTPPPSSSPSSAGDHYLAK	AT3G11960.1	3	11S(79.9663)	1
1132406_0p5TFA-1-W_S2-E1_1_8509.d	84411.6	2	39	AAPEDESS[79.9663]AQSQSSPATAAPTPPPSSSPSSAGDHYLAK	AT3G11960.1	3	8S(79.9663)	1
1132406_0p5TFA-1-W_S2-E1_1_8509.d	200496	71	90	AAPST[79.9663]PTGTSSGYSASSGFR	AT3G53390.1	2	5T(79.9663)	1
1132406_0p5TFA-1-W_S2-E1_1_8509.d	376622	71	90	AAPS[79.9663]TPTGTSSGYSASSGFR	AT3G53390.1	2	4S(79.9663)	1
1132406_0p5TFA-1-W_S2-E1_1_8509.d	1338210	630	647	AAPTSNFTVGSDGPPS[79.9663]FR	AT5G03280.1	2	16S(79.9663)	1
1132406_0p5TFA-1-W_S2-E1_1_8509.d	249704	229	248	AAQRNS[79.9663]EDSGVTVDGSPSAK	AT1G07110.1	2,3	6S(79.9663)	1
1132406_0p5TFA-1-W_S2-E1_1_8509.d	179600	391	405	AARDS[79.9663]DDSEIEYQNK	AT3G49601.1	2,3	5S(79.9663)	1
1132406_0p5TFA-1-W_S2-E1_1_8509.d	196646	205	219	AASFNIIPSS[79.9663]TGAAK	AT3G04120.1	2	10S(79.9663)	1
1132406_0p5TFA-1-W_S2-E1_1_8509.d	59355.5	205	219	AASFNIIPS[79.9663]STGAAK	AT3G04120.1	2	9S(79.9663)	1
1132406_0p5TFA-1-W_S2-E1_1_8509.d	145088	311	325	AASGSLAPPNADRS[79.9663]R	AT4G11740.1	2,3	14S(79.9663)	1
1132406_0p5TFA-1-W_S2-E1_1_8509.d	149550	497	509	AASQMAGS[79.9663]PSVLK	AT3G54760.2	2	8S(79.9663)	1
1132406_0p5TFA-1-W_S2-E1_1_8509.d	64710.8	497	509	AASQM[15.9949]AGS[79.9663]PSVLK	AT3G54760.2	2	5M(15.9949),8S(79.9663)	1
1132406_0p5TFA-1-W_S2-E1_1_8509.d	49675.6	75	88	AASS[79.9663]LPVNVPDWSK	AT5G60680.1	2	4S(79.9663)	1
1132406_0p5TFA-1-W_S2-E1_1_8509.d	54571.3	73	89	AASTHGIALVAPDTS[79.9663]PR	AT2G41530.1	2,3	15S(79.9663)	1
1132406_0p5TFA-1-W_S2-E1_1_8509.d	55445.5	73	89	AASTHGIALVAPDT[79.9663]SPR	AT2G41530.1	2,3	14T(79.9663)	1
1132406_0p5TFA-1-W_S2-E1_1_8509.d	38901.5	435	456	AASTTGMSSMVADSS[79.9663]PPYVNLK	AT3G12950.1	2	15S(79.9663)	1
1132406_0p5TFA-1-W_S2-E1_1_8509.d	39207.8	435	456	AASTTGMSSMVADS[79.9663]SPPYVNLK	AT3G12950.1	2	14S(79.9663)	1
1132406_0p5TFA-1-W_S2-E1_1_8509.d	38073.2	277	286	AAS[79.9663]AEDNFER	AT1G30630.1	2	3S(79.9663)	1
1132406_0p5TFA-1-W_S2-E1_1_8509.d	81042.7	24	36	AAS[79.9663]DIDDGYELPR	AT1G70180.1	2	3S(79.9663)	1
1132406_0p5TFA-1-W_S2-E1_1_8509.d	544820	624	637	AAS[79.9663]EEGEAVEEEVK	AT5G52310.1	2	3S(79.9663)	1
1132406_0p5TFA-1-W_S2-E1_1_8509.d	325740	205	219	AAS[79.9663]FNIIPSSTGAAK	AT3G04120.1	2	3S(79.9663)	1
1132406_0p5TFA-1-W_S2-E1_1_8509.d	35616.5	698	705	AAS[79.9663]FQPER	AT4G32350.1	2	3S(79.9663)	1
1132406_0p5TFA-1-W_S2-E1_1_8509.d	53317.4	311	323	AAS[79.9663]GSLAPPNADR	AT4G11740.1	2	3S(79.9663)	1
1132406_0p5TFA-1-W_S2-E1_1_8509.d	252788	601	611	AAS[79.9663]NPNLVALK	AT5G07980.1	2	3S(79.9663)	1
1132406_0p5TFA-1-W_S2-E1_1_8509.d	96395.2	601	614	AAS[79.9663]NPNVAALIEQK	AT5G07940.1	2	3S(79.9663)	1
1132406_0p5TFA-1-W_S2-E1_1_8509.d	43775.8	61	77	AAS[79.9663]PDPLGESSSSGTAR	AT4G35980.1	2	3S(79.9663)	1
1132406_0p5TFA-1-W_S2-E1_1_8509.d	83672.4	791	801	AAS[79.9663]PPNLSSEK	AT2G33435.1	2	3S(79.9663)	1
1132406_0p5TFA-1-W_S2-E1_1_8509.d	49886.7	75	88	AAS[79.9663]SLPVNVPDWSK	AT5G60680.1	2	3S(79.9663)	1
1132406_0p5TFA-1-W_S2-E1_1_8509.d	724213	478	492	AAS[79.9663]STNQDYDLLQGR	AT4G16310.1	2	3S(79.9663)	1
1132406_0p5TFA-1-W_S2-E1_1_8509.d	5237.04	47	57	AAS[79.9663]SYADELVK	AT4G38970.1	2	3S(79.9663)	1
1132406_0p5TFA-1-W_S2-E1_1_8509.d	25689.5	2	16	AAS[79.9663]TMALSSPALT[79.9663]GK	AT2G34430.1	3	13T(79.9663),3S(79.9663)	1
1132406_0p5TFA-1-W_S2-E1_1_8509.d	55473.7	712	733	AATGGGSS[79.9663]EGGNFTITSQDGTK	AT4G02510.1	2	8S(79.9663)	1
1132406_0p5TFA-1-W_S2-E1_1_8509.d	52411.2	712	733	AATGGGS[79.9663]SEGGNFTITSQDGTK	AT4G02510.1	2	7S(79.9663)	1
1132406_0p5TFA-1-W_S2-E1_1_8509.d	179541	142	153	AATITTRPTS[79.9663]PR	AT1G53570.1	2	10S(79.9663)	1
1132406_0p5TFA-1-W_S2-E1_1_8509.d	23852.9	142	153	AATITTRPT[79.9663]SPR	AT1G53570.1	2,3	9T(79.9663)	1
1132406_0p5TFA-1-W_S2-E1_1_8509.d	155991	106	117	AATLLSLGS[79.9663]HQR	AT1G08720.1	2,3	9S(79.9663)	1
1132406_0p5TFA-1-W_S2-E1_1_8509.d	67891.7	136	159	AATQAVTFDESDEFFGDSHIHS[79.9663]PR	AT2G26350.1	3,4	22S(79.9663)	1
1132406_0p5TFA-1-W_S2-E1_1_8509.d	44295.9	712	733	AAT[79.9663]GGGSSEGGNFTITSQDGTK	AT4G02510.1	2	3T(79.9663)	1
1132406_0p5TFA-1-W_S2-E1_1_8509.d	101371	106	115	AAT[79.9663]MPEMNGR	AT1G52320.1	2	3T(79.9663)	1
1132406_0p5TFA-1-W_S2-E1_1_8509.d	1.02971e+06	109	118	AAT[79.9663]PPPPPPR	AT2G46630.1	2	3T(79.9663)	1
1132406_0p5TFA-1-W_S2-E1_1_8509.d	43580.6	17	51	AAVAETQNDEVIEETT[79.9663]KTTQEESQQHEEEVVDEVK	AT5G10010.1	4	16T(79.9663)	1
1132406_0p5TFA-1-W_S2-E1_1_8509.d	38274.8	17	51	AAVAETQNDEVIEET[79.9663]TKTTQEESQQHEEEVVDEVK	AT5G10010.1	4	15T(79.9663)	1
1132406_0p5TFA-1-W_S2-E1_1_8509.d	140758	49	64	AAVEGNLPVSGQYS[79.9663]PR	AT1G64190.1	2	14S(79.9663)	1
1132406_0p5TFA-1-W_S2-E1_1_8509.d	55208.5	459	483	ADANENS[79.9663]EESAHATPYSSDASGEIR	AT2G23140.1	3	7S(79.9663)	1
1132406_0p5TFA-1-W_S2-E1_1_8509.d	44398.8	441	459	ADDGNES[79.9663]EDDESSEFSLFR	AT5G09350.1	2	7S(79.9663)	1
1132406_0p5TFA-1-W_S2-E1_1_8509.d	24942	135	144	ADDGS[79.9663]EDEIR	AT2G28390.1	2	5S(79.9663)	1
1132406_0p5TFA-1-W_S2-E1_1_8509.d	138304	135	164	ADDGS[79.9663]EDEIREANVDGDTASQHEAAWLPGK	AT2G28390.1	3,4	5S(79.9663)	1
1132406_0p5TFA-1-W_S2-E1_1_8509.d	79134.3	104	125	ADDGT[79.9663]DNPDVSDPHQQIPSEIK	AT4G02060.1	2,3	5T(79.9663)	1
1132406_0p5TFA-1-W_S2-E1_1_8509.d	41501.9	108	124	ADDGVS[79.9663]GVATEEDAVMK	AT5G55660.1	2	6S(79.9663)	1
1132406_0p5TFA-1-W_S2-E1_1_8509.d	70551.6	108	124	ADDGVS[79.9663]GVATEEDAVM[15.9949]K	AT5G55660.1	2	16M(15.9949),6S(79.9663)	1
1132406_0p5TFA-1-W_S2-E1_1_8509.d	562994	379	414	ADDQENHEHTPITAHEADEDDGFVS[79.9663]DGDEDTSDDGK	AT5G56360.1	3,4	25S(79.9663)	1
1132406_0p5TFA-1-W_S2-E1_1_8509.d	79894.4	290	306	ADEGRSQVDGSTEQS[79.9663]PK	AT1G04080.1	2,3	15S(79.9663)	1
1132406_0p5TFA-1-W_S2-E1_1_8509.d	199422	58	72	ADFASAAIAT[79.9663]PPISK	AT1G01540.1	2	10T(79.9663)	1
1132406_0p5TFA-1-W_S2-E1_1_8509.d	513800	28	56	ADGSGGENQERS[79.9663]SDQIELDDDDFQETRPK	AT2G47980.1	3,4	12S(79.9663)	1
1132406_0p5TFA-1-W_S2-E1_1_8509.d	79719.5	61	75	ADNGIQSVMS[79.9663]FSSVK	AT5G16150.1	2	10S(79.9663)	1
1132406_0p5TFA-1-W_S2-E1_1_8509.d	53478.6	61	75	ADNGIQSVM[15.9949]S[79.9663]FSSVK	AT5G16150.1	2	10S(79.9663),9M(15.9949)	1
1132406_0p5TFA-1-W_S2-E1_1_8509.d	82512.1	171	188	ADNNNNNVDAFSDAGWS[79.9663]R	AT1G05150.1	2	17S(79.9663)	1
1132406_0p5TFA-1-W_S2-E1_1_8509.d	105137	171	199	ADNNNNNVDAFSDAGWS[79.9663]RELGPSSEISEK	AT1G05150.1	3	17S(79.9663)	1
1132406_0p5TFA-1-W_S2-E1_1_8509.d	56130.4	171	188	ADNNNNNVDAFS[79.9663]DAGWSR	AT1G05150.1	2	12S(79.9663)	1
1132406_0p5TFA-1-W_S2-E1_1_8509.d	168277	90	111	ADPNPAS[79.9663]DVEDKFEESAPEVTK	AT1G56290.1	2,3	7S(79.9663)	1
1132406_0p5TFA-1-W_S2-E1_1_8509.d	111435	135	155	ADQRGDEDDDVS[79.9663]PRPFGTQPK	AT2G20960.1	3,4	12S(79.9663)	1
1132406_0p5TFA-1-W_S2-E1_1_8509.d	55800.6	503	527	ADSVEGTVVDRDGDEVNDDSAGPS[79.9663]K	AT1G17210.1	3	24S(79.9663)	1
1132406_0p5TFA-1-W_S2-E1_1_8509.d	237194	1128	1141	ADS[79.9663]DEEAEFDVEGR	AT2G34357.1	2	3S(79.9663)	1
1132406_0p5TFA-1-W_S2-E1_1_8509.d	13345.7	1103	1119	ADS[79.9663]DGEDDESDAEHPGK	AT1G67230.1	2	3S(79.9663)	1
1132406_0p5TFA-1-W_S2-E1_1_8509.d	7903.27	16	32	ADS[79.9663]M[15.9949]VTPESQM[15.9949]TVNDNK	AT3G27210.1	2	11M(15.9949),3S(79.9663),4M(15.9949)	1
1132406_0p5TFA-1-W_S2-E1_1_8509.d	206684	383	406	ADS[79.9663]TGDENDQVEDFALVQYIENSK	AT4G26450.1	2,3	3S(79.9663)	1
1132406_0p5TFA-1-W_S2-E1_1_8509.d	109177	503	513	ADS[79.9663]VEGTVVDR	AT1G17210.1	2	3S(79.9663)	1
1132406_0p5TFA-1-W_S2-E1_1_8509.d	607844	503	527	ADS[79.9663]VEGTVVDRDGDEVNDDSAGPSK	AT1G17210.1	2,3	3S(79.9663)	1
1132406_0p5TFA-1-W_S2-E1_1_8509.d	213403	276	288	ADTEVSET[79.9663]PTAVK	AT1G13020.1	2	8T(79.9663)	1
1132406_0p5TFA-1-W_S2-E1_1_8509.d	594443	39	46	ADT[79.9663]LDFSK	AT3G63260.1	2	3T(79.9663)	1
1132406_0p5TFA-1-W_S2-E1_1_8509.d	52598.1	12	22	ADT[79.9663]PIAENEIR	AT1G20220.1	2	3T(79.9663)	1
1132406_0p5TFA-1-W_S2-E1_1_8509.d	83493.5	12	22	ADT[79.9663]PIDANEIR	AT1G76010.1	2	3T(79.9663)	1
1132406_0p5TFA-1-W_S2-E1_1_8509.d	45229.9	261	284	ADVEEEDDDDETLGGFIVS[79.9663]DEEAK	AT3G13780.1	2	19S(79.9663)	1
1132406_0p5TFA-1-W_S2-E1_1_8509.d	15510.6	53	80	ADVGIDSRPIGASESSSSGTS[79.9663]TVSSTDK	AT4G04770.1	3	21S(79.9663)	1
1132406_0p5TFA-1-W_S2-E1_1_8509.d	134055	559	574	ADVITVVVT[79.9663]DDDSVEK	AT3G21670.1	2	9T(79.9663)	1
1132406_0p5TFA-1-W_S2-E1_1_8509.d	74292	460	472	ADVLSEDS[79.9663]PGEGR	AT3G54760.2	2	8S(79.9663)	1
1132406_0p5TFA-1-W_S2-E1_1_8509.d	370778	460	473	ADVLSEDS[79.9663]PGEGRK	AT3G54760.2	2,3	8S(79.9663)	1
1132406_0p5TFA-1-W_S2-E1_1_8509.d	42168.7	460	473	ADVLS[79.9663]EDSPGEGRK	AT3G54760.2	2	5S(79.9663)	1
1132406_0p5TFA-1-W_S2-E1_1_8509.d	18064.6	57	77	ADVLS[79.9663]QESVAGTSNVPAVSEK	AT4G00720.1	2	5S(79.9663)	1
1132406_0p5TFA-1-W_S2-E1_1_8509.d	34182.8	975	995	ADVSTGGGS[79.9663]QTTVPEFGTSSK	AT4G24680.2	2	9S(79.9663)	1
1132406_0p5TFA-1-W_S2-E1_1_8509.d	35590.5	975	995	ADVS[79.9663]TGGGSQTTVPEFGTSSK	AT4G24680.2	2	4S(79.9663)	1
1132406_0p5TFA-1-W_S2-E1_1_8509.d	93606.3	17	25	ADYEGS[79.9663]PVR	AT5G16780.1	2	6S(79.9663)	1
1132406_0p5TFA-1-W_S2-E1_1_8509.d	627932	17	28	ADYEGS[79.9663]PVREHR	AT5G16780.1	2,3	6S(79.9663)	1
1132406_0p5TFA-1-W_S2-E1_1_8509.d	100155	56	73	AEAAGERS[79.9663]NTYDVGPVTR	AT3G10730.1	2,3	8S(79.9663)	1
1132406_0p5TFA-1-W_S2-E1_1_8509.d	29732	56	74	AEAAGERS[79.9663]NTYDVGPVTRK	AT3G10730.1	3	8S(79.9663)	1
1132406_0p5TFA-1-W_S2-E1_1_8509.d	27422	2	19	AEAAY[79.9663]T[79.9663]VASDSENTGEEK	AT2G32120.1	2	5Y(79.9663),6T(79.9663)	1
1132406_0p5TFA-1-W_S2-E1_1_8509.d	35948.2	796	817	AEALAALTSAFNSSPSSKS[79.9663]PPR	AT3G57410.1	2,3	19S(79.9663)	1
1132406_0p5TFA-1-W_S2-E1_1_8509.d	45498.3	796	813	AEALAALTSAFNSS[79.9663]PSSK	AT3G57410.1	2	14S(79.9663)	1
1132406_0p5TFA-1-W_S2-E1_1_8509.d	60727.6	796	818	AEALAALTSAFNS[79.9663]SPSSKSPPRR	AT3G57410.1	3	13S(79.9663)	1
1132406_0p5TFA-1-W_S2-E1_1_8509.d	32016.7	553	562	AEALS[79.9663]PLTAK	AT2G25640.1	2	5S(79.9663)	1
1132406_0p5TFA-1-W_S2-E1_1_8509.d	50930.9	683	713	AEASGVGFM[15.9949]AFS[79.9663]SESDPEEIDDSDLPVSVER	AT1G04860.1	3	12S(79.9663),9M(15.9949)	1
1132406_0p5TFA-1-W_S2-E1_1_8509.d	38035.9	70	84	AEAVEGAATS[79.9663]DDDLK	AT1G75950.1	2	10S(79.9663)	1
1132406_0p5TFA-1-W_S2-E1_1_8509.d	1.27203e+06	133	169	AEDEEDAS[79.9663]DFEPEENGVEEDIDEGEDDENDNSGGAGK	AT1G47970.1	3	8S(79.9663)	1
1132406_0p5TFA-1-W_S2-E1_1_8509.d	84667.3	93	110	AEDISSSQVNS[79.9663]PLATDGK	AT1G19480.1	2	11S(79.9663)	1
1132406_0p5TFA-1-W_S2-E1_1_8509.d	25212.9	202	234	AEDSPAVTST[79.9663]PLVVTEHPVEPTTELPVEHPEEK	AT1G20440.1	3,4	10T(79.9663)	1
1132406_0p5TFA-1-W_S2-E1_1_8509.d	24694.4	202	234	AEDSPAVT[79.9663]STPLVVTEHPVEPTTELPVEHPEEK	AT1G20440.1	4	8T(79.9663)	1
1132406_0p5TFA-1-W_S2-E1_1_8509.d	34369.2	208	221	AEDS[79.9663]NEVATQLELK	AT3G19860.1	2	4S(79.9663)	1
1132406_0p5TFA-1-W_S2-E1_1_8509.d	44452.5	202	234	AEDS[79.9663]PAVTSTPLVVTEHPVEPTTELPVEHPEEK	AT1G20440.1	3,4	4S(79.9663)	1
1132406_0p5TFA-1-W_S2-E1_1_8509.d	21124.8	1473	1491	AEDS[79.9663]SVIDDSSDEHASLSK	AT4G39420.1	2	4S(79.9663)	1
1132406_0p5TFA-1-W_S2-E1_1_8509.d	61371.7	757	771	AEEALNIS[79.9663]PSAENSK	AT1G68790.1	2	8S(79.9663)	1
1132406_0p5TFA-1-W_S2-E1_1_8509.d	585798	888	928	AEEEEEDEDGDDDDMDEFQT[79.9663]DDEDEDGDDENPDETDGSTLR	AT3G59020.1	3	20T(79.9663)	1
1132406_0p5TFA-1-W_S2-E1_1_8509.d	831817	888	929	AEEEEEDEDGDDDDMDEFQT[79.9663]DDEDEDGDDENPDETDGSTLRK	AT3G59020.1	3,4	20T(79.9663)	1
1132406_0p5TFA-1-W_S2-E1_1_8509.d	647785	888	928	AEEEEEDEDGDDDDM[15.9949]DEFQT[79.9663]DDEDEDGDDENPDETDGSTLR	AT3G59020.1	3	15M(15.9949),20T(79.9663)	1
1132406_0p5TFA-1-W_S2-E1_1_8509.d	736309	888	929	AEEEEEDEDGDDDDM[15.9949]DEFQT[79.9663]DDEDEDGDDENPDETDGSTLRK	AT3G59020.1	3,4	15M(15.9949),20T(79.9663)	1
1132406_0p5TFA-1-W_S2-E1_1_8509.d	47609.1	309	321	AEEFGS[79.9663]GVQEAEK	AT3G08680.1	2	6S(79.9663)	1
1132406_0p5TFA-1-W_S2-E1_1_8509.d	313074	102	114	AEGLGLT[79.9663]LSSLEK	AT1G74730.1	2	7T(79.9663)	1
1132406_0p5TFA-1-W_S2-E1_1_8509.d	287156	173	186	AEGNES[79.9663]GEDDDFLR	AT3G24080.1	2	6S(79.9663)	1
1132406_0p5TFA-1-W_S2-E1_1_8509.d	493115	173	190	AEGNES[79.9663]GEDDDFLRVVEK	AT3G24080.1	2,3	6S(79.9663)	1
1132406_0p5TFA-1-W_S2-E1_1_8509.d	29617.4	1157	1182	AEGS[79.9663]ENFDQLSNGLSLAEQTEDVVSK	AT4G27595.1	2,3	4S(79.9663)	1
1132406_0p5TFA-1-W_S2-E1_1_8509.d	41522.3	269	278	AEIEDGQT[79.9663]PK	AT3G48740.1	2	8T(79.9663)	1
1132406_0p5TFA-1-W_S2-E1_1_8509.d	11378.5	45	61	AEKT[79.9663]DSSAAAAAAPATK	AT4G02770.1	2	4T(79.9663)	1
1132406_0p5TFA-1-W_S2-E1_1_8509.d	36653.1	387	397	AELDRSFS[79.9663]QLK	AT3G60320.1	2	8S(79.9663)	1
1132406_0p5TFA-1-W_S2-E1_1_8509.d	42375.9	309	326	AELLSAHSDDSAS[79.9663]LADDK	AT5G40740.1	2	13S(79.9663)	1
1132406_0p5TFA-1-W_S2-E1_1_8509.d	26284.5	390	401	AELVELLGSDS[79.9663]S	AT1G06190.1	2	11S(79.9663)	1
1132406_0p5TFA-1-W_S2-E1_1_8509.d	28953.4	122	135	AEMDEGAS[79.9663]DEIDVK	AT1G03970.1	2	8S(79.9663)	1
1132406_0p5TFA-1-W_S2-E1_1_8509.d	75579.9	211	224	AEMTTAMQS[79.9663]PVVSR	AT4G36970.1	2	9S(79.9663)	1
1132406_0p5TFA-1-W_S2-E1_1_8509.d	35392.1	211	225	AEMTTAMQS[79.9663]PVVSRR	AT4G36970.1	2,3	9S(79.9663)	1
1132406_0p5TFA-1-W_S2-E1_1_8509.d	24459.1	211	224	AEMTTAM[15.9949]QS[79.9663]PVVSR	AT4G36970.1	2	7M(15.9949),9S(79.9663)	1
1132406_0p5TFA-1-W_S2-E1_1_8509.d	28472.6	170	184	AEM[15.9949]GNGLFSEVAS[79.9663]LK	AT3G06910.1	2	13S(79.9663),3M(15.9949)	1
1132406_0p5TFA-1-W_S2-E1_1_8509.d	43764.8	211	224	AEM[15.9949]TTAM[15.9949]QS[79.9663]PVVSR	AT4G36970.1	2	3M(15.9949),7M(15.9949),9S(79.9663)	1
1132406_0p5TFA-1-W_S2-E1_1_8509.d	78850.9	363	375	AENFSQS[79.9663]SPIDEK	AT1G77300.1	2	7S(79.9663)	1
1132406_0p5TFA-1-W_S2-E1_1_8509.d	110394	887	906	AENSLS[79.9663]SENPAALNSSGSSK	AT5G51660.1	2	6S(79.9663)	1
1132406_0p5TFA-1-W_S2-E1_1_8509.d	45087.9	488	505	AENS[79.9663]DLMGTEHGEILDVK	AT5G45190.1	2	4S(79.9663)	1
1132406_0p5TFA-1-W_S2-E1_1_8509.d	28731.6	488	505	AENS[79.9663]DLM[15.9949]GTEHGEILDVK	AT5G45190.1	2	4S(79.9663),7M(15.9949)	1
1132406_0p5TFA-1-W_S2-E1_1_8509.d	94276.6	887	906	AENS[79.9663]LSSENPAALNSSGSSK	AT5G51660.1	2	4S(79.9663)	1
1132406_0p5TFA-1-W_S2-E1_1_8509.d	591545	220	234	AEPPTLDTPRPPS[79.9663]PR	AT2G43680.1	2,3	13S(79.9663)	1
1132406_0p5TFA-1-W_S2-E1_1_8509.d	78406.2	224	246	AEQEVSEDIFAAVTPTADPVT[79.9663]PK	AT1G25580.1	2,3	21T(79.9663)	1
1132406_0p5TFA-1-W_S2-E1_1_8509.d	38384.4	103	121	AESENGDSS[79.9663]RSGSFNHLEK	AT5G18500.1	3	9S(79.9663)	1
1132406_0p5TFA-1-W_S2-E1_1_8509.d	58716.3	469	483	AESQQVSESSGT[79.9663]IGR	AT5G12370.1	2	12T(79.9663)	1
1132406_0p5TFA-1-W_S2-E1_1_8509.d	75628.3	1047	1073	AES[79.9663]EGEAEGMDPHLLEGESELLPQSER	AT3G01320.1	3	3S(79.9663)	1
1132406_0p5TFA-1-W_S2-E1_1_8509.d	732393	1021	1038	AES[79.9663]EGEAEGMESHLIEDK	AT5G15020.1	2	3S(79.9663)	1
1132406_0p5TFA-1-W_S2-E1_1_8509.d	81439.6	1047	1073	AES[79.9663]EGEAEGM[15.9949]DPHLLEGESELLPQSER	AT3G01320.1	3	10M(15.9949),3S(79.9663)	1
1132406_0p5TFA-1-W_S2-E1_1_8509.d	284464	1021	1038	AES[79.9663]EGEAEGM[15.9949]ESHLIEDK	AT5G15020.1	2	10M(15.9949),3S(79.9663)	1
1132406_0p5TFA-1-W_S2-E1_1_8509.d	96345.3	328	337	AES[79.9663]ISDLENK	AT3G19770.1	2	3S(79.9663)	1
1132406_0p5TFA-1-W_S2-E1_1_8509.d	33293.4	718	735	AES[79.9663]PEAMEEDEEEIAEIK	AT3G53230.1	2	3S(79.9663)	1
1132406_0p5TFA-1-W_S2-E1_1_8509.d	67846.5	428	452	AETENFLVDAIESSDS[79.9663]PLLGNETAR	AT3G03720.1	2	16S(79.9663)	1
1132406_0p5TFA-1-W_S2-E1_1_8509.d	33046	428	455	AETENFLVDAIES[79.9663]SDSPLLGNETARDEK	AT3G03720.1	3	13S(79.9663)	1
1132406_0p5TFA-1-W_S2-E1_1_8509.d	10216.1	187	201	AETIEVEDEDES[79.9663]VDK	AT1G30690.1	2	12S(79.9663)	1
1132406_0p5TFA-1-W_S2-E1_1_8509.d	27760.2	316	335	AETPGS[79.9663]GAGISSEHYAILEK	AT4G11560.1	3	6S(79.9663)	1
1132406_0p5TFA-1-W_S2-E1_1_8509.d	15645.4	1309	1326	AETTASNTDANVQS[79.9663]PESK	AT5G17910.1	2	14S(79.9663)	1
1132406_0p5TFA-1-W_S2-E1_1_8509.d	327516	316	335	AET[79.9663]PGSGAGISSEHYAILEK	AT4G11560.1	2,3	3T(79.9663)	1
1132406_0p5TFA-1-W_S2-E1_1_8509.d	53835.5	233	244	AEVDES[79.9663]KVEDEK	AT4G26630.1	2	6S(79.9663)	1
1132406_0p5TFA-1-W_S2-E1_1_8509.d	89453.2	332	346	AEVLFGEVENAS[79.9663]PQK	AT1G31810.1	2	12S(79.9663)	1
1132406_0p5TFA-1-W_S2-E1_1_8509.d	57460.6	8	26	AFAHPPEELNS[79.9663]PASHFSGK	AT3G15450.1	3	11S(79.9663)	1
1132406_0p5TFA-1-W_S2-E1_1_8509.d	155319	225	240	AFDLGSKPEGTST[79.9663]PTK	AT5G02240.1	2,3	13T(79.9663)	1
1132406_0p5TFA-1-W_S2-E1_1_8509.d	308685	225	240	AFDLGSKPEGTS[79.9663]TPTK	AT5G02240.1	2,3	12S(79.9663)	1
1132406_0p5TFA-1-W_S2-E1_1_8509.d	164972	225	240	AFDLGSKPEGT[79.9663]STPTK	AT5G02240.1	2,3	11T(79.9663)	1
1132406_0p5TFA-1-W_S2-E1_1_8509.d	258770	182	211	AFETETGDDSVS[79.9663]GHQEEQPLAEDIASSVQR	AT4G26450.1	3	12S(79.9663)	1
1132406_0p5TFA-1-W_S2-E1_1_8509.d	197131	182	211	AFETETGDDS[79.9663]VSGHQEEQPLAEDIASSVQR	AT4G26450.1	3	10S(79.9663)	1
1132406_0p5TFA-1-W_S2-E1_1_8509.d	177513	182	211	AFET[79.9663]ETGDDSVSGHQEEQPLAEDIASSVQR	AT4G26450.1	3	4T(79.9663)	1
1132406_0p5TFA-1-W_S2-E1_1_8509.d	360796	52	63	AFFDS[79.9663]ADWALGK	AT1G69510.1	2	5S(79.9663)	1
1132406_0p5TFA-1-W_S2-E1_1_8509.d	452056	21	37	AFGDYDNS[79.9663]DEDGDNDVR	AT5G64160.1	2	8S(79.9663)	1
1132406_0p5TFA-1-W_S2-E1_1_8509.d	761561	21	38	AFGDYDNS[79.9663]DEDGDNDVRR	AT5G64160.1	2,3	8S(79.9663)	1
1132406_0p5TFA-1-W_S2-E1_1_8509.d	24675.2	90	98	AFHPPS[79.9663]PAK	AT1G49580.1	2	6S(79.9663)	1
1132406_0p5TFA-1-W_S2-E1_1_8509.d	76589.7	88	96	AFHPPS[79.9663]PAR	AT3G19100.1	2	6S(79.9663)	1
1132406_0p5TFA-1-W_S2-E1_1_8509.d	319785	118	133	AFLDEDDPNQLPQS[79.9663]PK	AT2G30530.1	2	14S(79.9663)	1
1132406_0p5TFA-1-W_S2-E1_1_8509.d	30504.8	347	359	AFRS[79.9663]SELLEPLLM[15.9949]	AT4G28040.1	2	13M(15.9949),4S(79.9663)	1
1132406_0p5TFA-1-W_S2-E1_1_8509.d	60693.5	860	891	AFSEVEATEEATEAKEEEEVS[79.9663]PAAEASAEEAK	AT3G57410.1	3	21S(79.9663)	1
1132406_0p5TFA-1-W_S2-E1_1_8509.d	181660	464	489	AFSPSIVSGSQWRPGS[79.9663]PFQSQNETVR	AT5G18230.1	3	16S(79.9663)	1
1132406_0p5TFA-1-W_S2-E1_1_8509.d	32026.6	133	143	AFSSTGS[79.9663]VLGK	AT5G44030.1	2	7S(79.9663)	1
1132406_0p5TFA-1-W_S2-E1_1_8509.d	68680.7	1237	1245	AFS[79.9663]DEQINR	AT1G24300.1	2	3S(79.9663)	1
1132406_0p5TFA-1-W_S2-E1_1_8509.d	21301.4	555	577	AFS[79.9663]EDNLELGNSSLTDSTSSTSK	AT1G64280.1	2	3S(79.9663)	1
1132406_0p5TFA-1-W_S2-E1_1_8509.d	170484	188	196	AFS[79.9663]EGDIQK	AT5G53420.1	2	3S(79.9663)	1
1132406_0p5TFA-1-W_S2-E1_1_8509.d	179315	181	204	AFS[79.9663]ESDIQTLGTGNTGLVQSQLDR	AT4G27900.1	2,3	3S(79.9663)	1
1132406_0p5TFA-1-W_S2-E1_1_8509.d	20081.1	860	874	AFS[79.9663]EVEATEEATEAK	AT3G57410.1	2	3S(79.9663)	1
1132406_0p5TFA-1-W_S2-E1_1_8509.d	142850	40	54	AFS[79.9663]FPTPLVHHPPAR	AT3G57070.1	3	3S(79.9663)	1
1132406_0p5TFA-1-W_S2-E1_1_8509.d	53555.6	61	71	AFS[79.9663]GLISTSPK	AT2G03240.1	2	3S(79.9663)	1
1132406_0p5TFA-1-W_S2-E1_1_8509.d	108529	464	489	AFS[79.9663]PSIVSGSQWRPGSPFQSQNETVR	AT5G18230.1	3	3S(79.9663)	1
1132406_0p5TFA-1-W_S2-E1_1_8509.d	100194	285	294	AFS[79.9663]SIVGSHK	AT2G03620.1	2	3S(79.9663)	1
1132406_0p5TFA-1-W_S2-E1_1_8509.d	34626.9	759	777	AFTSGEANESSDAIS[79.9663]LVSR	AT5G15020.1	2	15S(79.9663)	1
1132406_0p5TFA-1-W_S2-E1_1_8509.d	232428	421	440	AFYGNHEANSSLQAEERS[79.9663]PK	AT2G48160.1	3	18S(79.9663)	1
1132406_0p5TFA-1-W_S2-E1_1_8509.d	95368.4	12	37	AGATHDEFPATNGS[79.9663]PSSSSSPSSSIK	AT1G49710.1	2,3	14S(79.9663)	1
1132406_0p5TFA-1-W_S2-E1_1_8509.d	489357	134	157	AGDST[79.9663]PEELANATQVQGDYLPIVR	AT3G49010.1	2,3	5T(79.9663)	1
1132406_0p5TFA-1-W_S2-E1_1_8509.d	45949.2	134	159	AGDST[79.9663]PEELANATQVQGDYLPIVREK	AT3G49010.1	3	5T(79.9663)	1
1132406_0p5TFA-1-W_S2-E1_1_8509.d	157015	134	159	AGDST[79.9663]PEELANATQVQGDYM[15.9949]PIASVK	AT5G23900.1	3	20M(15.9949),5T(79.9663)	1
1132406_0p5TFA-1-W_S2-E1_1_8509.d	2.68228e+06	134	157	AGDS[79.9663]TPEELANATQVQGDYLPIVR	AT3G49010.1	2,3	4S(79.9663)	1
1132406_0p5TFA-1-W_S2-E1_1_8509.d	472809	134	159	AGDS[79.9663]TPEELANATQVQGDYMPIASVK	AT5G23900.1	2,3	4S(79.9663)	1
1132406_0p5TFA-1-W_S2-E1_1_8509.d	179113	134	159	AGDS[79.9663]TPEELANATQVQGDYM[15.9949]PIASVK	AT5G23900.1	2,3	20M(15.9949),4S(79.9663)	1
1132406_0p5TFA-1-W_S2-E1_1_8509.d	42428.4	279	299	AGDVDGAS[79.9663]DVDGASILASLSK	AT4G02480.1	2	8S(79.9663)	1
1132406_0p5TFA-1-W_S2-E1_1_8509.d	37381	133	155	AGEALYALGAYFATTTTPVT[79.9663]PAK	AT3G16450.1	2	20T(79.9663)	1
1132406_0p5TFA-1-W_S2-E1_1_8509.d	40973.1	357	372	AGEAYDYDPLTPTRS[79.9663]Y	AT3G07650.1	2	15S(79.9663)	1
1132406_0p5TFA-1-W_S2-E1_1_8509.d	25607.2	363	374	AGEIGSS[79.9663]TMPHK	AT4G18440.1	2	7S(79.9663)	1
1132406_0p5TFA-1-W_S2-E1_1_8509.d	52970.1	204	225	AGETVSTADGTTNDIS[79.9663]PTTVAR	AT5G43990.1	2	16S(79.9663)	1
1132406_0p5TFA-1-W_S2-E1_1_8509.d	39902.2	535	562	AGEYVNAIGAYLAPSGTTPLT[79.9663]PATQSQK	AT3G16460.1	2,3	21T(79.9663)	1
1132406_0p5TFA-1-W_S2-E1_1_8509.d	24714.3	350	364	AGGDES[79.9663]EIDSSQDEK	AT3G49140.1	2	6S(79.9663)	1
1132406_0p5TFA-1-W_S2-E1_1_8509.d	101875	188	226	AGGPYGGQQQYWQQQNASRPSDNHVVTSLPPPKPPS[79.9663]PPR	AT3G24550.1	4,5	36S(79.9663)	1
1132406_0p5TFA-1-W_S2-E1_1_8509.d	29973.4	196	229	AGIILLPSTHQLDEEVT[79.9663]EEHSEEEMTEEEPTLLK	AT5G26760.1	3,4	17T(79.9663)	1
1132406_0p5TFA-1-W_S2-E1_1_8509.d	70330	196	229	AGIILLPSTHQLDEEVT[79.9663]EEHSEEEM[15.9949]TEEEPTLLK	AT5G26760.1	4	17T(79.9663),25M(15.9949)	1
1132406_0p5TFA-1-W_S2-E1_1_8509.d	167456	196	229	AGIILLPS[79.9663]THQLDEEVTEEHSEEEMTEEEPTLLK	AT5G26760.1	3,4	8S(79.9663)	1
1132406_0p5TFA-1-W_S2-E1_1_8509.d	32546.1	196	229	AGIILLPS[79.9663]THQLDEEVTEEHSEEEM[15.9949]TEEEPTLLK	AT5G26760.1	4	25M(15.9949),8S(79.9663)	1
1132406_0p5TFA-1-W_S2-E1_1_8509.d	320753	387	419	AGLLALDDENS[79.9663]EDLEEETHDEEDNTLSYSDLTR	AT1G78280.1	3	11S(79.9663)	1
1132406_0p5TFA-1-W_S2-E1_1_8509.d	53770.5	387	420	AGLLALDDENS[79.9663]EDLEEETHDEEDNTLSYSDLTRK	AT1G78280.1	4	11S(79.9663)	1
1132406_0p5TFA-1-W_S2-E1_1_8509.d	63518.2	212	239	AGLNQWNS[79.9663]DEEDREWEEGAGPSGVAGTR	AT5G01980.1	3	8S(79.9663)	1
1132406_0p5TFA-1-W_S2-E1_1_8509.d	182920	372	394	AGLNVFGGAPDNDQGGRS[79.9663]DQGAK	AT1G70940.1	3	18S(79.9663)	1
1132406_0p5TFA-1-W_S2-E1_1_8509.d	232276	487	494	AGLPS[79.9663]PMR	AT2G29210.1	2	5S(79.9663)	1
1132406_0p5TFA-1-W_S2-E1_1_8509.d	107531	487	494	AGLPS[79.9663]PM[15.9949]R	AT2G29210.1	2	5S(79.9663),7M(15.9949)	1
1132406_0p5TFA-1-W_S2-E1_1_8509.d	168410	468	478	AGLPS[79.9663]PPPAQR	AT2G29210.1	2	5S(79.9663)	1
1132406_0p5TFA-1-W_S2-E1_1_8509.d	27005.2	150	173	AGNLVVPNLSSEVSDVT[79.9663]SSSGPVK	AT2G26590.1	2	17T(79.9663)	1
1132406_0p5TFA-1-W_S2-E1_1_8509.d	53471.2	150	173	AGNLVVPNLS[79.9663]SEVSDVTSSSGPVK	AT2G26590.1	2	10S(79.9663)	1
1132406_0p5TFA-1-W_S2-E1_1_8509.d	36561.7	362	379	AGPQQIWDDSTVNT[79.9663]FRPR	AT3G12590.1	3	14T(79.9663)	1
1132406_0p5TFA-1-W_S2-E1_1_8509.d	55869.9	988	997	AGPVSVVFS[79.9663]R	AT5G17910.1	2	9S(79.9663)	1
1132406_0p5TFA-1-W_S2-E1_1_8509.d	669243	96	114	AGSDDVGEWPHPPT[79.9663]PSGNK	AT3G55270.1	2,3	14T(79.9663)	1
1132406_0p5TFA-1-W_S2-E1_1_8509.d	1.07652e+06	26	46	AGSFRDS[79.9663]PEEEGPVELPEAAR	AT3G22380.1	2,3	7S(79.9663)	1
1132406_0p5TFA-1-W_S2-E1_1_8509.d	68075.2	491	507	AGSIDES[79.9663]RSVESMERPR	AT1G13020.1	3	7S(79.9663)	1
1132406_0p5TFA-1-W_S2-E1_1_8509.d	83172.4	298	312	AGSSTTFLSPPSS[79.9663]PR	AT3G06170.1	2	13S(79.9663)	1
1132406_0p5TFA-1-W_S2-E1_1_8509.d	83966.7	298	312	AGSSTTFLSPPS[79.9663]SPR	AT3G06170.1	2	12S(79.9663)	1
1132406_0p5TFA-1-W_S2-E1_1_8509.d	223914	302	316	AGSSTTLLSPPDS[79.9663]PR	AT1G16180.1	2	13S(79.9663)	1
1132406_0p5TFA-1-W_S2-E1_1_8509.d	292746	302	319	AGSSTTLLSPPDS[79.9663]PRAEK	AT1G16180.1	2,3	13S(79.9663)	1
1132406_0p5TFA-1-W_S2-E1_1_8509.d	271617	2	14	AGS[79.9663]APEGTQFDAR	AT3G13920.1	2	3S(79.9663)	1
1132406_0p5TFA-1-W_S2-E1_1_8509.d	97183.9	2	14	AGS[79.9663]APEGTQFDTR	AT1G54270.1	2	3S(79.9663)	1
1132406_0p5TFA-1-W_S2-E1_1_8509.d	604304	26	46	AGS[79.9663]FRDSPEEEGPVELPEAAR	AT3G22380.1	2,3	3S(79.9663)	1
1132406_0p5TFA-1-W_S2-E1_1_8509.d	39292.6	200	217	AGS[79.9663]GVATLGLPDSPGVPK	AT3G48730.1	2	3S(79.9663)	1
1132406_0p5TFA-1-W_S2-E1_1_8509.d	65273.4	72	83	AGS[79.9663]LEGLEFDFK	AT5G14200.1	2	3S(79.9663)	1
1132406_0p5TFA-1-W_S2-E1_1_8509.d	55195.7	1598	1616	AGS[79.9663]SSGRPPSIHVDEFMAR	AT3G05680.1	3	3S(79.9663)	1
1132406_0p5TFA-1-W_S2-E1_1_8509.d	53185.2	1598	1616	AGS[79.9663]SSGRPPSIHVDEFM[15.9949]AR	AT3G05680.1	3	17M(15.9949),3S(79.9663)	1
1132406_0p5TFA-1-W_S2-E1_1_8509.d	20059.6	1108	1131	AGTENGRPSSSSAANNSS[79.9663]SDQIQR	AT3G16830.1	3	18S(79.9663)	1
1132406_0p5TFA-1-W_S2-E1_1_8509.d	4239.27	1108	1131	AGTENGRPSSSSAANNS[79.9663]SSDQIQR	AT3G16830.1	3	17S(79.9663)	1
1132406_0p5TFA-1-W_S2-E1_1_8509.d	139311	1108	1131	AGTENGRPS[79.9663]SSSAANNSSSDQIQR	AT3G16830.1	3	9S(79.9663)	1
1132406_0p5TFA-1-W_S2-E1_1_8509.d	28416.6	435	441	AGT[79.9663]PHFR	AT2G21300.1	2	3T(79.9663)	1
1132406_0p5TFA-1-W_S2-E1_1_8509.d	70805.1	240	263	AGY[79.9663]GSESEGDEEAATVTLSSDLGR	AT5G61770.1	2	3Y(79.9663)	1
1132406_0p5TFA-1-W_S2-E1_1_8509.d	421097	638	651	AHDS[79.9663]EPEAEKPTAK	AT1G76810.1	2,3	4S(79.9663)	1
1132406_0p5TFA-1-W_S2-E1_1_8509.d	807116	281	302	AHEGEDEGAGLS[79.9663]ELEEEDDDAK	AT1G74250.1	2,3	12S(79.9663)	1
1132406_0p5TFA-1-W_S2-E1_1_8509.d	2.22323e+06	64	91	AHGTAVGLPSEDDMGNS[79.9663]EVGHNALGAGR	AT1G09780.1	3,4	17S(79.9663)	1
1132406_0p5TFA-1-W_S2-E1_1_8509.d	2746430	64	91	AHGTAVGLPSEDDM[15.9949]GNS[79.9663]EVGHNALGAGR	AT1G09780.1	3,4	14M(15.9949),17S(79.9663)	1
1132406_0p5TFA-1-W_S2-E1_1_8509.d	36966.3	49	66	AHGTDPSPPMS[79.9663]PILGATR	AT3G23920.1	2,3	11S(79.9663)	1
1132406_0p5TFA-1-W_S2-E1_1_8509.d	47652.2	49	66	AHGTDPSPPM[15.9949]S[79.9663]PILGATR	AT3G23920.1	3	10M(15.9949),11S(79.9663)	1
1132406_0p5TFA-1-W_S2-E1_1_8509.d	188995	49	66	AHGTDPS[79.9663]PPMSPILGATR	AT3G23920.1	2,3	7S(79.9663)	1
1132406_0p5TFA-1-W_S2-E1_1_8509.d	122917	49	66	AHGTDPS[79.9663]PPM[15.9949]SPILGATR	AT3G23920.1	2,3	10M(15.9949),7S(79.9663)	1
1132406_0p5TFA-1-W_S2-E1_1_8509.d	54639.8	49	66	AHGT[79.9663]DPSPPM[15.9949]SPILGATR	AT3G23920.1	3	10M(15.9949),4T(79.9663)	1
1132406_0p5TFA-1-W_S2-E1_1_8509.d	37613.5	259	273	AHKS[79.9663]EDEAPVWAPLR	AT5G48240.1	3	4S(79.9663)	1
1132406_0p5TFA-1-W_S2-E1_1_8509.d	72636.7	91	121	AHNAIAEDGSGWVTLPLNREDT[79.9663]QSNISPPRR	AT1G31870.1	4	22T(79.9663)	1
1132406_0p5TFA-1-W_S2-E1_1_8509.d	68589.1	57	77	AHPGNPVISEFEWTTGET[79.9663]PRR	AT1G15340.1	3,4	18T(79.9663)	1
1132406_0p5TFA-1-W_S2-E1_1_8509.d	10550.2	57	77	AHPGNPVISEFEWT[79.9663]TGETPRR	AT1G15340.1	3,4	14T(79.9663)	1
1132406_0p5TFA-1-W_S2-E1_1_8509.d	286353	383	401	AHPYYDFENVIDS[79.9663]DDEMDK	AT5G63870.1	2,3	13S(79.9663)	1
1132406_0p5TFA-1-W_S2-E1_1_8509.d	371327	383	401	AHPYYDFENVIDS[79.9663]DDEM[15.9949]DK	AT5G63870.1	2,3	13S(79.9663),17M(15.9949)	1
1132406_0p5TFA-1-W_S2-E1_1_8509.d	48623.7	255	273	AHSGWQEQDEIDDDAS[79.9663]DMV	AT3G55530.1	2	16S(79.9663)	1
1132406_0p5TFA-1-W_S2-E1_1_8509.d	49304.1	255	273	AHSGWQEQDEIDDDAS[79.9663]DM[15.9949]V	AT3G55530.1	2	16S(79.9663),18M(15.9949)	1
1132406_0p5TFA-1-W_S2-E1_1_8509.d	42016.9	760	775	AHS[79.9663]EAQLHNVNQEETK	AT2G17150.1	3	3S(79.9663)	1
1132406_0p5TFA-1-W_S2-E1_1_8509.d	87809.6	37	44	AHS[79.9663]EVQFR	AT2G40620.1	2	3S(79.9663)	1
1132406_0p5TFA-1-W_S2-E1_1_8509.d	62161.7	612	632	AIAADASVFSFGDEEEDYES[79.9663]D	AT3G50110.1	2	20S(79.9663)	1
1132406_0p5TFA-1-W_S2-E1_1_8509.d	49360.8	127	159	AIAEETNSGLLSS[79.9663]PVATSQLPEVSNGVSSYSVK	AT4G17890.1	3	13S(79.9663)	1
1132406_0p5TFA-1-W_S2-E1_1_8509.d	55580.9	127	159	AIAEETNSGLLS[79.9663]SPVATSQLPEVSNGVSSYSVK	AT4G17890.1	3	12S(79.9663)	1
1132406_0p5TFA-1-W_S2-E1_1_8509.d	367258	402	422	AIAIASGSGET[79.9663]EEEDDLEDLK	AT1G05350.1	2	11T(79.9663)	1
1132406_0p5TFA-1-W_S2-E1_1_8509.d	56535	402	422	AIAIAS[79.9663]GSGETEEEDDLEDLK	AT1G05350.1	2	6S(79.9663)	1
1132406_0p5TFA-1-W_S2-E1_1_8509.d	569411	151	160	AIALTVDT[79.9663]PR	AT3G14420.1	2	8T(79.9663)	1
1132406_0p5TFA-1-W_S2-E1_1_8509.d	40194.3	151	164	AIALTVDT[79.9663]PRLGRR	AT3G14420.1	3	8T(79.9663)	1
1132406_0p5TFA-1-W_S2-E1_1_8509.d	662255	1274	1283	AIAPPELS[79.9663]PR	AT2G16485.1	2	8S(79.9663)	1
1132406_0p5TFA-1-W_S2-E1_1_8509.d	54013.1	118	145	AIASRHDEGSNARGGS[79.9663]EEPNVEEDSVAR	AT3G20550.1	4	16S(79.9663)	1
1132406_0p5TFA-1-W_S2-E1_1_8509.d	60560.5	118	145	AIAS[79.9663]RHDEGSNARGGSEEPNVEEDSVAR	AT3G20550.1	4	4S(79.9663)	1
1132406_0p5TFA-1-W_S2-E1_1_8509.d	371412	548	563	AIDEESLHTSS[79.9663]GDNEK	AT4G31880.2	2,3	11S(79.9663)	1
1132406_0p5TFA-1-W_S2-E1_1_8509.d	63858.8	548	563	AIDEESLHTS[79.9663]SGDNEK	AT4G31880.2	2	10S(79.9663)	1
1132406_0p5TFA-1-W_S2-E1_1_8509.d	195933	548	563	AIDEESLHT[79.9663]SSGDNEK	AT4G31880.2	2,3	9T(79.9663)	1
1132406_0p5TFA-1-W_S2-E1_1_8509.d	23993	154	171	AIDGTGPSQFDSSIS[79.9663]PMR	AT5G23490.1	2	15S(79.9663)	1
1132406_0p5TFA-1-W_S2-E1_1_8509.d	35311.2	154	171	AIDGTGPSQFDSSIS[79.9663]PM[15.9949]R	AT5G23490.1	2	15S(79.9663),17M(15.9949)	1
1132406_0p5TFA-1-W_S2-E1_1_8509.d	39695.2	543	562	AIDTSDDEM[15.9949]S[79.9663]DSEELGSFVR	AT1G50260.1	2	10S(79.9663),9M(15.9949)	1
1132406_0p5TFA-1-W_S2-E1_1_8509.d	41993.3	543	562	AIDTS[79.9663]DDEM[15.9949]SDSEELGSFVR	AT1G50260.1	2	5S(79.9663),9M(15.9949)	1
1132406_0p5TFA-1-W_S2-E1_1_8509.d	45254.3	21	36	AIDVES[79.9663]TTDISPYLSK	AT3G11770.1	2	6S(79.9663)	1
1132406_0p5TFA-1-W_S2-E1_1_8509.d	52677.5	71	94	AIDVSGPDGAPVQGNSGGGSS[79.9663]GGR	AT4G38680.1	2	21S(79.9663)	1
1132406_0p5TFA-1-W_S2-E1_1_8509.d	53791.2	71	94	AIDVSGPDGAPVQGNS[79.9663]GGGSSGGR	AT4G38680.1	2	16S(79.9663)	1
1132406_0p5TFA-1-W_S2-E1_1_8509.d	29413.9	384	393	AIEEMS[79.9663]EDTK	AT5G10010.1	2	6S(79.9663)	1
1132406_0p5TFA-1-W_S2-E1_1_8509.d	621517	454	473	AIENSLENGHAWVPPS[79.9663]PAHR	AT2G20050.1	2,3,4	16S(79.9663)	1
1132406_0p5TFA-1-W_S2-E1_1_8509.d	470943	454	474	AIENSLENGHAWVPPS[79.9663]PAHRK	AT2G20050.1	3,4	16S(79.9663)	1
1132406_0p5TFA-1-W_S2-E1_1_8509.d	92584.1	92	121	AIENYDS[79.9663]EEEIRSDPAYVAYYLSNINLNPR	AT3G20250.1	3	7S(79.9663)	1
1132406_0p5TFA-1-W_S2-E1_1_8509.d	100634	92	121	AIENY[79.9663]DSEEEIRSDPAYVAYYLSNINLNPR	AT3G20250.1	3	5Y(79.9663)	1
1132406_0p5TFA-1-W_S2-E1_1_8509.d	47007.8	722	739	AIFSDDS[79.9663]EDDEDQPMNGK	AT5G23080.1	2	7S(79.9663)	1
1132406_0p5TFA-1-W_S2-E1_1_8509.d	35697.7	722	739	AIFSDDS[79.9663]EDDEDQPM[15.9949]NGK	AT5G23080.1	2	15M(15.9949),7S(79.9663)	1
1132406_0p5TFA-1-W_S2-E1_1_8509.d	290704	132	162	AIGGSHVYEPVEEPTEPVS[79.9663]PSDVTLDLNPIK	AT4G00355.1	3	19S(79.9663)	1
1132406_0p5TFA-1-W_S2-E1_1_8509.d	29994.9	419	435	AIGTLLNSHFLQQS[79.9663]PVR	AT1G10870.1	2,3	14S(79.9663)	1
1132406_0p5TFA-1-W_S2-E1_1_8509.d	191354	651	660	AIIGRSPSS[79.9663]K	AT3G05900.1	2	9S(79.9663)	1
1132406_0p5TFA-1-W_S2-E1_1_8509.d	202588	651	660	AIIGRSPS[79.9663]SK	AT3G05900.1	2	8S(79.9663)	1
1132406_0p5TFA-1-W_S2-E1_1_8509.d	65666.6	69	86	AILDSSETSS[79.9663]DSDVPSLR	AT3G61670.1	2	10S(79.9663)	1
1132406_0p5TFA-1-W_S2-E1_1_8509.d	567994	324	334	AILS[79.9663]DDEDASR	AT1G35220.1	2	4S(79.9663)	1
1132406_0p5TFA-1-W_S2-E1_1_8509.d	87206.1	498	509	AISLPSS[79.9663]PQNYR	AT3G58640.1	2	7S(79.9663)	1
1132406_0p5TFA-1-W_S2-E1_1_8509.d	160208	117	126	AIS[79.9663]LPSMAVR	AT5G25590.1	2	3S(79.9663)	1
1132406_0p5TFA-1-W_S2-E1_1_8509.d	147651	117	126	AIS[79.9663]LPSM[15.9949]AVR	AT5G25590.1	2	3S(79.9663),7M(15.9949)	1
1132406_0p5TFA-1-W_S2-E1_1_8509.d	45026.8	498	509	AIS[79.9663]LPSSPQNYR	AT3G58640.1	2	3S(79.9663)	1
1132406_0p5TFA-1-W_S2-E1_1_8509.d	23950	176	196	AITPTSTTTTS[79.9663]STAETVGGGK	AT1G25550.1	2	11S(79.9663)	1
1132406_0p5TFA-1-W_S2-E1_1_8509.d	24134.3	176	196	AITPTSTT[79.9663]TTSSTAETVGGGK	AT1G25550.1	2	8T(79.9663)	1
1132406_0p5TFA-1-W_S2-E1_1_8509.d	36615.3	118	130	AITQYLAEEYS[79.9663]EK	AT2G47730.1	2	11S(79.9663)	1
1132406_0p5TFA-1-W_S2-E1_1_8509.d	41531.6	555	579	AIYADAS[79.9663]DDEMSDSEEPSSFVQNDK	AT3G19830.1	2	7S(79.9663)	1
1132406_0p5TFA-1-W_S2-E1_1_8509.d	181302	124	140	AKDEPVVENGSTFS[79.9663]ETK	AT3G05420.1	2,3	14S(79.9663)	1
1132406_0p5TFA-1-W_S2-E1_1_8509.d	42987	918	942	ALAIEPMS[79.9663]PPTTSAGQSSDASVQSK	AT2G25320.1	2	8S(79.9663)	1
1132406_0p5TFA-1-W_S2-E1_1_8509.d	44924.1	918	942	ALAIEPM[15.9949]S[79.9663]PPTTSAGQSSDASVQSK	AT2G25320.1	2,3	7M(15.9949),8S(79.9663)	1
1132406_0p5TFA-1-W_S2-E1_1_8509.d	209067	268	278	ALASFRS[79.9663]NPTN	AT2G16850.1	2	7S(79.9663)	1
1132406_0p5TFA-1-W_S2-E1_1_8509.d	47780.3	268	278	ALAS[79.9663]FRSNPTN	AT2G16850.1	2	4S(79.9663)	1
1132406_0p5TFA-1-W_S2-E1_1_8509.d	167526	46	60	ALAVVEKPIEEHT[79.9663]PK	AT2G45820.1	3	13T(79.9663)	1
1132406_0p5TFA-1-W_S2-E1_1_8509.d	85904.4	235	247	ALAYSYS[79.9663]HQQNWK	AT5G03040.1	2	7S(79.9663)	1
1132406_0p5TFA-1-W_S2-E1_1_8509.d	97637.1	299	318	ALAYS[79.9663]TVGTLDYMAPEVLLK	AT5G09890.1	2	5S(79.9663)	1
1132406_0p5TFA-1-W_S2-E1_1_8509.d	722391	299	318	ALAYS[79.9663]TVGTLDYM[15.9949]APEVLLK	AT5G09890.1	2	13M(15.9949),5S(79.9663)	1
1132406_0p5TFA-1-W_S2-E1_1_8509.d	19471.3	235	247	ALAYS[79.9663]YSHQQNWK	AT5G03040.1	3	5S(79.9663)	1
1132406_0p5TFA-1-W_S2-E1_1_8509.d	258414	297	312	ALDLASKPEGT[79.9663]GTPTK	AT2G37660.1	2,3	11T(79.9663)	1
1132406_0p5TFA-1-W_S2-E1_1_8509.d	37198	2	12	ALDSSVALS[79.9663]PR	AT1G73980.1	2	9S(79.9663)	1
1132406_0p5TFA-1-W_S2-E1_1_8509.d	49030.4	287	308	ALDVDS[79.9663]DDDEWQVEYNIFNSTK	AT2G03470.1	2	6S(79.9663)	1
1132406_0p5TFA-1-W_S2-E1_1_8509.d	25074	965	982	ALEHLSQDS[79.9663]ESQVSTYTR	AT1G53440.1	2	9S(79.9663)	1
1132406_0p5TFA-1-W_S2-E1_1_8509.d	83703.2	41	85	ALELLELPGDENGGEQS[79.9663]ESPEEEEEEESDREEPSASDPGDPEADK	AT4G24590.1	3	17S(79.9663)	1
1132406_0p5TFA-1-W_S2-E1_1_8509.d	85755.7	34	52	ALELLNLAEVSS[79.9663]EDDEDDK	AT5G49710.1	2	12S(79.9663)	1
1132406_0p5TFA-1-W_S2-E1_1_8509.d	84513.9	967	984	ALELLSQDS[79.9663]ESQVSTYAR	AT1G53430.1	2	9S(79.9663)	1
1132406_0p5TFA-1-W_S2-E1_1_8509.d	47544.4	502	523	ALENGLSDVNSHDAYDRT[79.9663]SSSK	AT1G65430.1	3	18T(79.9663)	1
1132406_0p5TFA-1-W_S2-E1_1_8509.d	57060.6	502	523	ALENGLSDVNSHDAY[79.9663]DRTSSSK	AT1G65430.1	3	15Y(79.9663)	1
1132406_0p5TFA-1-W_S2-E1_1_8509.d	93849.8	200	233	ALGDQGGS[79.9663]FSHEEEGDAVDESGGNDDELMPDVVK	AT3G09850.1	3	8S(79.9663)	1
1132406_0p5TFA-1-W_S2-E1_1_8509.d	99713.6	200	233	ALGDQGGS[79.9663]FSHEEEGDAVDESGGNDDELM[15.9949]PDVVK	AT3G09850.1	3	29M(15.9949),8S(79.9663)	1
1132406_0p5TFA-1-W_S2-E1_1_8509.d	414376	277	288	ALGSFGSFGS[79.9663]FR	AT5G60660.1	2	10S(79.9663)	1
1132406_0p5TFA-1-W_S2-E1_1_8509.d	168967	277	288	ALGSFGS[79.9663]FGSFR	AT5G60660.1	2	7S(79.9663)	1
1132406_0p5TFA-1-W_S2-E1_1_8509.d	893885	270	280	ALGSFRS[79.9663]NATN	AT4G35100.1	2	7S(79.9663)	1
1132406_0p5TFA-1-W_S2-E1_1_8509.d	26344.1	277	288	ALGS[79.9663]FGSFGSFR	AT5G60660.1	2	4S(79.9663)	1
1132406_0p5TFA-1-W_S2-E1_1_8509.d	1.028e+06	270	280	ALGS[79.9663]FRSNATN	AT4G35100.1	2	4S(79.9663)	1
1132406_0p5TFA-1-W_S2-E1_1_8509.d	57005.2	40	51	ALGS[79.9663]MNLDELLK	AT3G56850.1	2	4S(79.9663)	1
1132406_0p5TFA-1-W_S2-E1_1_8509.d	36847.4	40	51	ALGS[79.9663]M[15.9949]NLDELLK	AT3G56850.1	2	4S(79.9663),5M(15.9949)	1
1132406_0p5TFA-1-W_S2-E1_1_8509.d	118329	275	293	ALIDATSSGS[79.9663]DLEDESGIR	AT5G60160.1	2	10S(79.9663)	1
1132406_0p5TFA-1-W_S2-E1_1_8509.d	564633	432	443	ALIEAEDVDS[79.9663]DK	AT3G01160.1	2	10S(79.9663)	1
1132406_0p5TFA-1-W_S2-E1_1_8509.d	38799.9	7	17	ALIESIGS[79.9663]LDK	AT4G17830.1	2	8S(79.9663)	1
1132406_0p5TFA-1-W_S2-E1_1_8509.d	27426.5	35	43	ALISSHS[79.9663]PK	AT1G29280.1	2	7S(79.9663)	1
1132406_0p5TFA-1-W_S2-E1_1_8509.d	75136.4	335	345	ALLANYSQT[79.9663]PR	AT1G09770.1	2	9T(79.9663)	1
1132406_0p5TFA-1-W_S2-E1_1_8509.d	4076486	1795	1813	ALLEGGS[79.9663]DDEGASTEAQGR	AT1G64790.1	2	7S(79.9663)	1
1132406_0p5TFA-1-W_S2-E1_1_8509.d	1.8453e+06	63	78	ALLIEDGGGLQSAS[79.9663]PR	AT3G06550.1	2,3	14S(79.9663)	1
1132406_0p5TFA-1-W_S2-E1_1_8509.d	28626.2	63	80	ALLIEDGGGLQSAS[79.9663]PRAK	AT3G06550.1	2,3	14S(79.9663)	1
1132406_0p5TFA-1-W_S2-E1_1_8509.d	270730	477	489	ALLNGPGNYS[79.9663]FNK	AT1G24764.1	2	10S(79.9663)	1
1132406_0p5TFA-1-W_S2-E1_1_8509.d	27863.6	62	71	ALLSPS[79.9663]PVSK	AT1G73440.1	2	6S(79.9663)	1
1132406_0p5TFA-1-W_S2-E1_1_8509.d	132383	819	828	ALLTQIS[79.9663]ASR	AT1G08800.1	2	7S(79.9663)	1
1132406_0p5TFA-1-W_S2-E1_1_8509.d	3330.43	211	237	ALNDHHVLLEGTLLKPNM[15.9949]VT[79.9663]PGSDSPK	AT4G26530.1	4	18M(15.9949),20T(79.9663)	1
1132406_0p5TFA-1-W_S2-E1_1_8509.d	63170.9	353	366	ALNQS[79.9663]PSSSSSSLK	AT4G00231.1	2	5S(79.9663)	1
1132406_0p5TFA-1-W_S2-E1_1_8509.d	16102.5	458	474	ALPAPEANAELQS[79.9663]NVDR	AT1G54610.1	2	13S(79.9663)	1
1132406_0p5TFA-1-W_S2-E1_1_8509.d	58175.2	199	221	ALPAPNASELS[79.9663]NEDEYATLEMDK	AT5G06590.1	2	11S(79.9663)	1
1132406_0p5TFA-1-W_S2-E1_1_8509.d	59589	199	221	ALPAPNASELS[79.9663]NEDEYATLEM[15.9949]DK	AT5G06590.1	2	11S(79.9663),21M(15.9949)	1
1132406_0p5TFA-1-W_S2-E1_1_8509.d	31617.4	183	215	ALPPDVLFIADPEGSLLGT[79.9663]GNSVGPTFVGNETR	AT1G70570.1	3	19T(79.9663)	1
1132406_0p5TFA-1-W_S2-E1_1_8509.d	92218	238	258	ALPSTSAVPALEAAPMT[79.9663]PSSR	AT1G24267.1	2	17T(79.9663)	1
1132406_0p5TFA-1-W_S2-E1_1_8509.d	105317	238	258	ALPSTSAVPALEAAPM[15.9949]T[79.9663]PSSR	AT1G24267.1	2	16M(15.9949),17T(79.9663)	1
1132406_0p5TFA-1-W_S2-E1_1_8509.d	167784	138	152	ALPTFVNFIS[79.9663]NFADK	AT1G15520.1	2	10S(79.9663)	1
1132406_0p5TFA-1-W_S2-E1_1_8509.d	795668	420	434	ALPTYTPES[79.9663]PGDATR	AT3G60750.1	2	9S(79.9663)	1
1132406_0p5TFA-1-W_S2-E1_1_8509.d	52107.6	157	188	ALQESMNVGS[79.9663]PPRYDPGNILQPYPFLIPSSHR	AT4G36860.1	4	10S(79.9663)	1
1132406_0p5TFA-1-W_S2-E1_1_8509.d	52177.3	157	169	ALQESM[15.9949]NVGS[79.9663]PPR	AT4G36860.1	2	10S(79.9663),6M(15.9949)	1
1132406_0p5TFA-1-W_S2-E1_1_8509.d	54581.7	157	188	ALQESM[15.9949]NVGS[79.9663]PPRYDPGNILQPYPFLIPSSHR	AT4G36860.1	4	10S(79.9663),6M(15.9949)	1
1132406_0p5TFA-1-W_S2-E1_1_8509.d	52047.6	491	508	ALQGDDHYT[79.9663]DEDDEDGNK	AT5G63950.1	2	9T(79.9663)	1
1132406_0p5TFA-1-W_S2-E1_1_8509.d	59026.1	491	521	ALQGDDHYT[79.9663]DEDDEDGNKWDYMILDEGHLIK	AT5G63950.1	4	9T(79.9663)	1
1132406_0p5TFA-1-W_S2-E1_1_8509.d	76049.8	491	508	ALQGDDHY[79.9663]TDEDDEDGNK	AT5G63950.1	2,3	8Y(79.9663)	1
1132406_0p5TFA-1-W_S2-E1_1_8509.d	55063.5	491	521	ALQGDDHY[79.9663]TDEDDEDGNKWDYMILDEGHLIK	AT5G63950.1	4	8Y(79.9663)	1
1132406_0p5TFA-1-W_S2-E1_1_8509.d	9712.04	211	237	ALSDHHVLLEGTLLKPNM[15.9949]VT[79.9663]PGSDSPK	AT3G52930.1	4	18M(15.9949),20T(79.9663)	1
1132406_0p5TFA-1-W_S2-E1_1_8509.d	2785.64	211	237	ALSDHHVLLEGT[79.9663]LLKPNM[15.9949]VTPGSDSPK	AT3G52930.1	4	12T(79.9663),18M(15.9949)	1
1132406_0p5TFA-1-W_S2-E1_1_8509.d	1671.57	211	237	ALSDHHVLLEGT[79.9663]LLKPNM[15.9949]VTPGSESAK	AT2G36460.1	4	12T(79.9663),18M(15.9949)	1
1132406_0p5TFA-1-W_S2-E1_1_8509.d	3.5716e+06	1258	1275	ALSGKSAAS[79.9663]QAKS[79.9663]Y[79.9663]GGSK	AT1G75310.1	2	13S(79.9663),14Y(79.9663),9S(79.9663)	1
1132406_0p5TFA-1-W_S2-E1_1_8509.d	165133	44	57	ALSMAIHQAQLS[79.9663]QR	AT1G33990.1	2,3	12S(79.9663)	1
1132406_0p5TFA-1-W_S2-E1_1_8509.d	84382.5	45	58	ALSMAIHQAQVS[79.9663]QR	AT4G09900.1	2,3	12S(79.9663)	1
1132406_0p5TFA-1-W_S2-E1_1_8509.d	108223	44	57	ALSM[15.9949]AIHQAQLS[79.9663]QR	AT1G33990.1	2,3	12S(79.9663),4M(15.9949)	1
1132406_0p5TFA-1-W_S2-E1_1_8509.d	29849.7	45	58	ALSM[15.9949]AIHQAQVS[79.9663]QR	AT4G09900.1	2,3	12S(79.9663),4M(15.9949)	1
1132406_0p5TFA-1-W_S2-E1_1_8509.d	53949.6	60	73	ALSNPSARPHT[79.9663]GSK	AT5G44320.1	2,3	11T(79.9663)	1
1132406_0p5TFA-1-W_S2-E1_1_8509.d	398138	271	285	ALSTS[79.9663]KPDPVVEDQA	AT2G41840.1	2	5S(79.9663)	1
1132406_0p5TFA-1-W_S2-E1_1_8509.d	1.0451e+06	348	361	ALS[79.9663]ESTNLHPFMTK	AT3G45780.1	2	3S(79.9663)	1
1132406_0p5TFA-1-W_S2-E1_1_8509.d	926133	348	361	ALS[79.9663]ESTNLHPFM[15.9949]TK	AT3G45780.1	2	12M(15.9949),3S(79.9663)	1
1132406_0p5TFA-1-W_S2-E1_1_8509.d	219964	105	116	ALS[79.9663]FVGGNGGAK	AT2G37160.1	2	3S(79.9663)	1
1132406_0p5TFA-1-W_S2-E1_1_8509.d	138010	105	116	ALS[79.9663]FVGGNGGGK	AT3G53390.1	2	3S(79.9663)	1
1132406_0p5TFA-1-W_S2-E1_1_8509.d	3.50472e+06	1258	1275	ALS[79.9663]GKSAASQAKS[79.9663]YGGS[79.9663]K	AT1G75310.1	2	13S(79.9663),17S(79.9663),3S(79.9663)	1
1132406_0p5TFA-1-W_S2-E1_1_8509.d	3.73968e+06	1258	1275	ALS[79.9663]GKSAASQAKS[79.9663]Y[79.9663]GGSK	AT1G75310.1	2	13S(79.9663),14Y(79.9663),3S(79.9663)	1
1132406_0p5TFA-1-W_S2-E1_1_8509.d	97753	44	57	ALS[79.9663]MAIHQAQLSQR	AT1G33990.1	2,3	3S(79.9663)	1
1132406_0p5TFA-1-W_S2-E1_1_8509.d	81882.4	45	58	ALS[79.9663]MAIHQAQVSQR	AT4G09900.1	2,3	3S(79.9663)	1
1132406_0p5TFA-1-W_S2-E1_1_8509.d	59617	44	57	ALS[79.9663]M[15.9949]AIHQAQLSQR	AT1G33990.1	2,3	3S(79.9663),4M(15.9949)	1
1132406_0p5TFA-1-W_S2-E1_1_8509.d	26318.9	45	58	ALS[79.9663]M[15.9949]AIHQAQVSQR	AT4G09900.1	2,3	3S(79.9663),4M(15.9949)	1
1132406_0p5TFA-1-W_S2-E1_1_8509.d	89440.2	386	396	ALS[79.9663]PTTSVASK	AT5G47430.1	2	3S(79.9663)	1
1132406_0p5TFA-1-W_S2-E1_1_8509.d	65447.6	281	300	ALS[79.9663]SGGVSNENYDVIEIQTK	AT4G09980.1	2	3S(79.9663)	1
1132406_0p5TFA-1-W_S2-E1_1_8509.d	92543.3	458	464	ALS[79.9663]SITR	AT1G51690.1	2	3S(79.9663)	1
1132406_0p5TFA-1-W_S2-E1_1_8509.d	29246.3	27	51	ALS[79.9663]SRRPHSDADLSASGESGTDESK	AT3G16200.1	4	3S(79.9663)	1
1132406_0p5TFA-1-W_S2-E1_1_8509.d	1.44466e+06	271	285	ALS[79.9663]TSKPDPVVEDQA	AT2G41840.1	2	3S(79.9663)	1
1132406_0p5TFA-1-W_S2-E1_1_8509.d	121858	64	82	ALTLGDILSLEDSQS[79.9663]PPNK	AT1G13650.1	2	15S(79.9663)	1
1132406_0p5TFA-1-W_S2-E1_1_8509.d	245629	212	225	ALT[79.9663]PVNLPVAAVAR	AT3G16830.1	2	3T(79.9663)	1
1132406_0p5TFA-1-W_S2-E1_1_8509.d	94048.8	654	675	ALVEVDS[79.9663]DKEEEEEVSSRPEGR	AT4G36550.1	3	7S(79.9663)	1
1132406_0p5TFA-1-W_S2-E1_1_8509.d	53361.4	760	777	ALVYILEEDEDEEIS[79.9663]DEK	AT4G21530.1	2	15S(79.9663)	1
1132406_0p5TFA-1-W_S2-E1_1_8509.d	987514	918	941	ALYGESINLYEPNDSTENVDDS[79.9663]TK	AT1G67230.1	2,3	22S(79.9663)	1
1132406_0p5TFA-1-W_S2-E1_1_8509.d	1244532	918	941	ALYGESINLYEPNDS[79.9663]TENVDDSTK	AT1G67230.1	2,3	15S(79.9663)	1
1132406_0p5TFA-1-W_S2-E1_1_8509.d	532591	124	156	AMAEETVLPSLSSVATSQPVESSENGFTSES[79.9663]PK	AT5G46750.1	3,4	31S(79.9663)	1
1132406_0p5TFA-1-W_S2-E1_1_8509.d	474511	124	156	AMAEETVLPSLSSVATSQPVESSENGFTS[79.9663]ESPK	AT5G46750.1	3,4	29S(79.9663)	1
1132406_0p5TFA-1-W_S2-E1_1_8509.d	46283.5	75	97	AMESDYSVRPT[79.9663]TPPVQQPLSGQK	AT4G16280.2	3	11T(79.9663)	1
1132406_0p5TFA-1-W_S2-E1_1_8509.d	171406	50	62	AMGTS[79.9663]YTETELNR	AT1G18210.1	2	5S(79.9663)	1
1132406_0p5TFA-1-W_S2-E1_1_8509.d	45082.5	430	442	AMQNLIENMS[79.9663]PGR	AT5G57090.1	2	10S(79.9663)	1
1132406_0p5TFA-1-W_S2-E1_1_8509.d	174561	430	443	AMQNLIENMS[79.9663]PGRK	AT5G57090.1	2,3	10S(79.9663)	1
1132406_0p5TFA-1-W_S2-E1_1_8509.d	82425.5	430	443	AMQNLIENM[15.9949]S[79.9663]PGRK	AT5G57090.1	2,3	10S(79.9663),9M(15.9949)	1
1132406_0p5TFA-1-W_S2-E1_1_8509.d	27543.3	181	193	AMSALSS[79.9663]FGQNAR	AT2G45690.1	2	7S(79.9663)	1
1132406_0p5TFA-1-W_S2-E1_1_8509.d	45813.3	25	31	AMS[79.9663]FGHR	AT1G76070.1	2	3S(79.9663)	1
1132406_0p5TFA-1-W_S2-E1_1_8509.d	23884.2	267	282	AMS[79.9663]IANSSSATSTTQR	AT2G44830.1	2	3S(79.9663)	1
1132406_0p5TFA-1-W_S2-E1_1_8509.d	74537.2	305	327	AMS[79.9663]LQMDSTSLENMESGTSTAPR	AT2G01180.1	2	3S(79.9663)	1
1132406_0p5TFA-1-W_S2-E1_1_8509.d	27164.4	305	327	AMS[79.9663]LQMDSTSLENM[15.9949]ESGTSTAPR	AT2G01180.1	2	14M(15.9949),3S(79.9663)	1
1132406_0p5TFA-1-W_S2-E1_1_8509.d	53319.7	305	327	AMS[79.9663]LQM[15.9949]DSTSLENM[15.9949]ESGTSTAPR	AT2G01180.1	2	14M(15.9949),3S(79.9663),6M(15.9949)	1
1132406_0p5TFA-1-W_S2-E1_1_8509.d	213906	211	221	AMS[79.9663]PISEVDVK	AT1G51140.1	2	3S(79.9663)	1
1132406_0p5TFA-1-W_S2-E1_1_8509.d	386066	124	156	AM[15.9949]AEETVLPSLSSVATSQPVESSENGFTSES[79.9663]PK	AT5G46750.1	3	2M(15.9949),31S(79.9663)	1
1132406_0p5TFA-1-W_S2-E1_1_8509.d	405880	124	156	AM[15.9949]AEETVLPSLSSVATSQPVESSENGFT[79.9663]SESPK	AT5G46750.1	3	28T(79.9663),2M(15.9949)	1
1132406_0p5TFA-1-W_S2-E1_1_8509.d	95706.4	50	62	AM[15.9949]GTS[79.9663]YTETELNR	AT1G18210.1	2	2M(15.9949),5S(79.9663)	1
1132406_0p5TFA-1-W_S2-E1_1_8509.d	30112.7	430	443	AM[15.9949]QNLIENMS[79.9663]PGRK	AT5G57090.1	3	10S(79.9663),2M(15.9949)	1
1132406_0p5TFA-1-W_S2-E1_1_8509.d	40407.5	430	442	AM[15.9949]QNLIENM[15.9949]S[79.9663]PGR	AT5G57090.1	2	10S(79.9663),2M(15.9949),9M(15.9949)	1
1132406_0p5TFA-1-W_S2-E1_1_8509.d	111355	430	443	AM[15.9949]QNLIENM[15.9949]S[79.9663]PGRK	AT5G57090.1	2,3	10S(79.9663),2M(15.9949),9M(15.9949)	1
1132406_0p5TFA-1-W_S2-E1_1_8509.d	26600	305	327	AM[15.9949]S[79.9663]LQMDSTSLENMESGTSTAPR	AT2G01180.1	2	2M(15.9949),3S(79.9663)	1
1132406_0p5TFA-1-W_S2-E1_1_8509.d	71599.2	305	327	AM[15.9949]S[79.9663]LQMDSTSLENM[15.9949]ESGTSTAPR	AT2G01180.1	2	14M(15.9949),2M(15.9949),3S(79.9663)	1
1132406_0p5TFA-1-W_S2-E1_1_8509.d	82476.1	305	327	AM[15.9949]S[79.9663]LQM[15.9949]DSTSLENMESGTSTAPR	AT2G01180.1	2	2M(15.9949),3S(79.9663),6M(15.9949)	1
1132406_0p5TFA-1-W_S2-E1_1_8509.d	371229	211	221	AM[15.9949]S[79.9663]PISEVDVK	AT1G51140.1	2	2M(15.9949),3S(79.9663)	1
1132406_0p5TFA-1-W_S2-E1_1_8509.d	210942	228	255	ANDAYDSGEDGYDSSRDEIS[79.9663]SVSSYPNK	AT1G50120.1	3	20S(79.9663)	1
1132406_0p5TFA-1-W_S2-E1_1_8509.d	216621	228	255	ANDAYDSGEDGYDS[79.9663]SRDEISSVSSYPNK	AT1G50120.1	3	14S(79.9663)	1
1132406_0p5TFA-1-W_S2-E1_1_8509.d	235744	228	255	ANDAYDSGEDGY[79.9663]DSSRDEISSVSSYPNK	AT1G50120.1	3	12Y(79.9663)	1
1132406_0p5TFA-1-W_S2-E1_1_8509.d	53143.4	228	255	ANDAYDS[79.9663]GEDGYDSSRDEISSVSSYPNK	AT1G50120.1	3	7S(79.9663)	1
1132406_0p5TFA-1-W_S2-E1_1_8509.d	19240.7	403	425	ANDSYNDDM[15.9949]GVFS[79.9663]PIIDVSSVEK	AT5G05970.1	2	13S(79.9663),9M(15.9949)	1
1132406_0p5TFA-1-W_S2-E1_1_8509.d	58497.6	628	649	ANDTDS[79.9663]PRSVTLSLEEYYELSK	AT2G26570.1	3	6S(79.9663)	1
1132406_0p5TFA-1-W_S2-E1_1_8509.d	58972.6	1596	1621	ANEGSTSNPDQVSPVHSATT[79.9663]ALRSDK	AT2G28290.5	3	20T(79.9663)	1
1132406_0p5TFA-1-W_S2-E1_1_8509.d	98317.3	1596	1618	ANEGSTSNPDQVSPVHS[79.9663]ATTALR	AT2G28290.5	2	17S(79.9663)	1
1132406_0p5TFA-1-W_S2-E1_1_8509.d	216971	1596	1618	ANEGSTSNPDQVS[79.9663]PVHSATTALR	AT2G28290.5	2,3	13S(79.9663)	1
1132406_0p5TFA-1-W_S2-E1_1_8509.d	57020.7	1596	1621	ANEGSTSNPDQVS[79.9663]PVHSATTALRSDK	AT2G28290.5	3	13S(79.9663)	1
1132406_0p5TFA-1-W_S2-E1_1_8509.d	20030.7	37	52	ANFNDVFGAS[79.9663]PQLFAR	AT3G06580.1	2	10S(79.9663)	1
1132406_0p5TFA-1-W_S2-E1_1_8509.d	83532.6	2	25	ANGADEDAVLS[79.9663]DVESDEPAPVVLK	AT1G24560.1	2	11S(79.9663)	1
1132406_0p5TFA-1-W_S2-E1_1_8509.d	4.47229e+06	172	194	ANGGFIMSAS[79.9663]HNPGGPEYDWGIK	AT5G51820.1	2,3	10S(79.9663)	1
1132406_0p5TFA-1-W_S2-E1_1_8509.d	2.0825e+06	172	194	ANGGFIMS[79.9663]ASHNPGGPEYDWGIK	AT5G51820.1	2,3	8S(79.9663)	1
1132406_0p5TFA-1-W_S2-E1_1_8509.d	3.43416e+06	172	194	ANGGFIM[15.9949]SAS[79.9663]HNPGGPEYDWGIK	AT5G51820.1	2,3	10S(79.9663),7M(15.9949)	1
1132406_0p5TFA-1-W_S2-E1_1_8509.d	2.29571e+06	172	194	ANGGFIM[15.9949]S[79.9663]ASHNPGGPEYDWGIK	AT5G51820.1	2,3	7M(15.9949),8S(79.9663)	1
1132406_0p5TFA-1-W_S2-E1_1_8509.d	80921.8	379	390	ANGQS[79.9663]FISEAGR	AT4G14230.1	2	5S(79.9663)	1
1132406_0p5TFA-1-W_S2-E1_1_8509.d	232962	336	354	ANHEEANEADLDS[79.9663]PSGSQK	AT3G28050.1	2,3	13S(79.9663)	1
1132406_0p5TFA-1-W_S2-E1_1_8509.d	47004.6	2	34	ANIES[79.9663]EAVDFEPEEDDLM[15.9949]DEEGTAIDGADVS[79.9663]PR	AT1G51510.1	3	18M(15.9949),31S(79.9663),5S(79.9663)	1
1132406_0p5TFA-1-W_S2-E1_1_8509.d	38989.6	130	141	ANILS[79.9663]PIQLMDK	AT2G19790.1	2	5S(79.9663)	1
1132406_0p5TFA-1-W_S2-E1_1_8509.d	156207	513	527	ANLQTEDPGSPVS[79.9663]PK	AT3G09670.1	2	13S(79.9663)	1
1132406_0p5TFA-1-W_S2-E1_1_8509.d	118479	513	527	ANLQTEDPGS[79.9663]PVSPK	AT3G09670.1	2	10S(79.9663)	1
1132406_0p5TFA-1-W_S2-E1_1_8509.d	63978.6	384	392	ANLS[79.9663]PAGDK	AT1G44910.1	2	4S(79.9663)	1
1132406_0p5TFA-1-W_S2-E1_1_8509.d	43898.3	201	222	ANMVNS[79.9663]RGELLIDTEYEPLYPR	AT2G36630.1	3	6S(79.9663)	1
1132406_0p5TFA-1-W_S2-E1_1_8509.d	87610.3	201	222	ANM[15.9949]VNS[79.9663]RGELLIDTEYEPLYPR	AT2G36630.1	3	3M(15.9949),6S(79.9663)	1
1132406_0p5TFA-1-W_S2-E1_1_8509.d	46095.6	466	486	ANNNGSSSTGNST[79.9663]PEVIPASR	AT4G37590.1	2	13T(79.9663)	1
1132406_0p5TFA-1-W_S2-E1_1_8509.d	48693.6	466	486	ANNNGSSSTGNS[79.9663]TPEVIPASR	AT4G37590.1	2	12S(79.9663)	1
1132406_0p5TFA-1-W_S2-E1_1_8509.d	37527.1	466	486	ANNNGSSS[79.9663]TGNSTPEVIPASR	AT4G37590.1	2	8S(79.9663)	1
1132406_0p5TFA-1-W_S2-E1_1_8509.d	77014.8	69	107	ANQEPQMFPVTVGDRNQTTPVT[79.9663]PVEAAFSTETTPVTAEK	AT4G39680.1	3	22T(79.9663)	1
1132406_0p5TFA-1-W_S2-E1_1_8509.d	74133.4	500	511	ANRGDLT[79.9663]PEELK	AT1G62740.1	2	7T(79.9663)	1
1132406_0p5TFA-1-W_S2-E1_1_8509.d	29729.7	556	581	ANSEAGGSVAHVAESNDSSS[79.9663]LTGISR	AT1G27430.1	3	20S(79.9663)	1
1132406_0p5TFA-1-W_S2-E1_1_8509.d	85957.6	120	143	ANSLQSSVPQLVHDAPSPAVS[79.9663]GSR	AT5G13020.1	3	21S(79.9663)	1
1132406_0p5TFA-1-W_S2-E1_1_8509.d	317750	120	143	ANSLQSSVPQLVHDAPS[79.9663]PAVSGSR	AT5G13020.1	3	17S(79.9663)	1
1132406_0p5TFA-1-W_S2-E1_1_8509.d	70059.8	91	109	ANSSSTSVASPLVRPAS[79.9663]PK	AT3G59690.1	2,3	17S(79.9663)	1
1132406_0p5TFA-1-W_S2-E1_1_8509.d	53443.2	148	167	ANSYHSYSQS[79.9663]PPYDYQYEER	AT1G08680.1	3	10S(79.9663)	1
1132406_0p5TFA-1-W_S2-E1_1_8509.d	156902	556	581	ANS[79.9663]EAGGSVAHVAESNDSSSLTGISR	AT1G27430.1	2,3	3S(79.9663)	1
1132406_0p5TFA-1-W_S2-E1_1_8509.d	43450.3	21	34	ANS[79.9663]SLVLTTDNRPR	AT1G20960.1	2	3S(79.9663)	1
1132406_0p5TFA-1-W_S2-E1_1_8509.d	100873	983	1002	APAINESSPDS[79.9663]GSPPDLLSN	AT3G49670.1	2	11S(79.9663)	1
1132406_0p5TFA-1-W_S2-E1_1_8509.d	327834	677	687	APAPVPSS[79.9663]PGR	AT4G08350.1	2	8S(79.9663)	1
1132406_0p5TFA-1-W_S2-E1_1_8509.d	283492	677	687	APAPVPS[79.9663]SPGR	AT4G08350.1	2	7S(79.9663)	1
1132406_0p5TFA-1-W_S2-E1_1_8509.d	89086.9	487	513	APAS[79.9663]PATLPNQGFITQLSDQISTLNER	AT1G73980.1	2,3	4S(79.9663)	1
1132406_0p5TFA-1-W_S2-E1_1_8509.d	121764	74	88	APDHADYVISPS[79.9663]FGR	AT4G34860.1	2,3	12S(79.9663)	1
1132406_0p5TFA-1-W_S2-E1_1_8509.d	517741	74	88	APDHADYVIS[79.9663]PSFGR	AT4G34860.1	2,3	10S(79.9663)	1
1132406_0p5TFA-1-W_S2-E1_1_8509.d	57302.3	74	89	APDHADYVIS[79.9663]PSFGRR	AT4G34860.1	3	10S(79.9663)	1
1132406_0p5TFA-1-W_S2-E1_1_8509.d	71215.9	143	169	APDSFDS[79.9663]DDEFPGEEDNDTSDGVIVAR	AT1G07000.1	2,3	7S(79.9663)	1
1132406_0p5TFA-1-W_S2-E1_1_8509.d	186521	143	175	APDSFDS[79.9663]DDEFPGEEDNDTSDGVIVARPITDYK	AT1G07000.1	3	7S(79.9663)	1
1132406_0p5TFA-1-W_S2-E1_1_8509.d	65085.8	143	169	APDS[79.9663]FDSDDEFPGEEDNDTSDGVIVAR	AT1G07000.1	2,3	4S(79.9663)	1
1132406_0p5TFA-1-W_S2-E1_1_8509.d	437741	179	197	APEEDEEDS[79.9663]GDEDDDRPPK	AT1G47970.1	2,3	9S(79.9663)	1
1132406_0p5TFA-1-W_S2-E1_1_8509.d	1.05156e+06	179	198	APEEDEEDS[79.9663]GDEDDDRPPKR	AT1G47970.1	3,4	9S(79.9663)	1
1132406_0p5TFA-1-W_S2-E1_1_8509.d	113573	130	147	APELHTGGTAGPSSNS[79.9663]AK	AT5G40930.1	3	16S(79.9663)	1
1132406_0p5TFA-1-W_S2-E1_1_8509.d	234031	130	147	APELHTGGTAGPSS[79.9663]NSAK	AT5G40930.1	2,3	14S(79.9663)	1
1132406_0p5TFA-1-W_S2-E1_1_8509.d	113135	130	147	APELHTGGTAGPS[79.9663]SNSAK	AT5G40930.1	2,3	13S(79.9663)	1
1132406_0p5TFA-1-W_S2-E1_1_8509.d	88084	466	488	APEPAAPDNASLLELFEYS[79.9663]NVNR	AT4G01090.1	2	19S(79.9663)	1
1132406_0p5TFA-1-W_S2-E1_1_8509.d	85365.7	466	488	APEPAAPDNASLLELFEY[79.9663]SNVNR	AT4G01090.1	2	18Y(79.9663)	1
1132406_0p5TFA-1-W_S2-E1_1_8509.d	746058	125	141	APEYALVTQNSDPTS[79.9663]PR	AT4G08330.1	2,3	15S(79.9663)	1
1132406_0p5TFA-1-W_S2-E1_1_8509.d	25882.8	2	36	APIAVGDVVPDGTISFFDENDQLQTAS[79.9663]VHSLAAGK	AT1G65980.1	3	27S(79.9663)	1
1132406_0p5TFA-1-W_S2-E1_1_8509.d	33155.7	264	284	APLAPEDEELLRDDDAVT[79.9663]PIK	AT1G79730.1	3	18T(79.9663)	1
1132406_0p5TFA-1-W_S2-E1_1_8509.d	31730.3	264	285	APLAPEDEELLRDDDAVT[79.9663]PIKK	AT1G79730.1	3	18T(79.9663)	1
1132406_0p5TFA-1-W_S2-E1_1_8509.d	114734	526	544	APLIAGGPPTMS[79.9663]GISDSEK	AT3G25840.1	2	12S(79.9663)	1
1132406_0p5TFA-1-W_S2-E1_1_8509.d	273297	526	544	APLIAGGPPTM[15.9949]SGISDS[79.9663]EK	AT3G25840.1	2	11M(15.9949),17S(79.9663)	1
1132406_0p5TFA-1-W_S2-E1_1_8509.d	37801.1	338	346	APLS[79.9663]MTHVK	AT4G22690.1	2	4S(79.9663)	1
1132406_0p5TFA-1-W_S2-E1_1_8509.d	90761.1	705	729	APMIDLETVPES[79.9663]DDEEEDGNISGEK	AT1G13940.1	2	12S(79.9663)	1
1132406_0p5TFA-1-W_S2-E1_1_8509.d	35636.4	148	162	APMIIHHADS[79.9663]ELMGR	AT5G65200.1	3	10S(79.9663)	1
1132406_0p5TFA-1-W_S2-E1_1_8509.d	70247.3	435	449	APMYSSGS[79.9663]SVPAVNR	AT2G40070.1	2	8S(79.9663)	1
1132406_0p5TFA-1-W_S2-E1_1_8509.d	67782.5	705	729	APM[15.9949]IDLETVPES[79.9663]DDEEEDGNISGEK	AT1G13940.1	2	12S(79.9663),3M(15.9949)	1
1132406_0p5TFA-1-W_S2-E1_1_8509.d	39561.5	435	449	APM[15.9949]YSSGS[79.9663]SVPAVNR	AT2G40070.1	2	3M(15.9949),8S(79.9663)	1
1132406_0p5TFA-1-W_S2-E1_1_8509.d	33755.5	131	168	APNLSNVISQGET[79.9663]SSAATAAAVQDDDDEEVDEEGVEPK	AT5G13850.1	3	13T(79.9663)	1
1132406_0p5TFA-1-W_S2-E1_1_8509.d	66845	44	68	APPATLT[79.9663]SPKPPSSSDFSIPTIDLK	AT1G06620.1	3	7T(79.9663)	1
1132406_0p5TFA-1-W_S2-E1_1_8509.d	25694.1	593	622	APPIMVNMAS[79.9663]SPVHHHIGSAPVLNSPFWDR	AT5G61960.1	4	10S(79.9663)	1
1132406_0p5TFA-1-W_S2-E1_1_8509.d	103575	596	607	APPPSSTGS[79.9663]PPR	AT3G01540.1	2	9S(79.9663)	1
1132406_0p5TFA-1-W_S2-E1_1_8509.d	101424	596	607	APPPS[79.9663]STGSPPR	AT3G01540.1	2	5S(79.9663)	1
1132406_0p5TFA-1-W_S2-E1_1_8509.d	1050549	273	297	APPPVQIVDINHDDEDDES[79.9663]DDEFAR	AT1G76970.1	2,3	19S(79.9663)	1
1132406_0p5TFA-1-W_S2-E1_1_8509.d	362516	6	32	APPSPLNDAES[79.9663]LSERRSLEIFNPSSGK	AT5G58140.1	3,4	11S(79.9663)	1
1132406_0p5TFA-1-W_S2-E1_1_8509.d	1.39787e+06	6	20	APPS[79.9663]PLNDAESLSER	AT5G58140.1	2	4S(79.9663)	1
1132406_0p5TFA-1-W_S2-E1_1_8509.d	1.87186e+06	6	21	APPS[79.9663]PLNDAESLSERR	AT5G58140.1	2,3	4S(79.9663)	1
1132406_0p5TFA-1-W_S2-E1_1_8509.d	28987.9	512	524	APSFS[79.9663]GPLNLPNR	AT4G10730.1	2	5S(79.9663)	1
1132406_0p5TFA-1-W_S2-E1_1_8509.d	1.03521e+06	211	225	APSPSTTNFAGSS[79.9663]PR	AT5G64330.1	2	13S(79.9663)	1
1132406_0p5TFA-1-W_S2-E1_1_8509.d	41985.1	211	230	APSPSTTNFAGS[79.9663]SPRWNESK	AT5G64330.1	2,3	12S(79.9663)	1
1132406_0p5TFA-1-W_S2-E1_1_8509.d	134772	805	826	APSSSEGWEHQQPAT[79.9663]VHGYQMK	AT5G03280.1	3,4	15T(79.9663)	1
1132406_0p5TFA-1-W_S2-E1_1_8509.d	103540	512	524	APS[79.9663]FSGPLNLPNR	AT4G10730.1	2	3S(79.9663)	1
1132406_0p5TFA-1-W_S2-E1_1_8509.d	139813	59	65	APS[79.9663]IIDR	AT5G56980.1	2	3S(79.9663)	1
1132406_0p5TFA-1-W_S2-E1_1_8509.d	121998	238	244	APS[79.9663]ILER	AT5G56980.1	2	3S(79.9663)	1
1132406_0p5TFA-1-W_S2-E1_1_8509.d	99822.7	2020	2036	APS[79.9663]PGGGSSTIVTLADR	AT1G79280.1	2	3S(79.9663)	1
1132406_0p5TFA-1-W_S2-E1_1_8509.d	89488.5	255	261	APS[79.9663]PIRK	AT2G03640.1	2	3S(79.9663)	1
1132406_0p5TFA-1-W_S2-E1_1_8509.d	50121.9	211	225	APS[79.9663]PSTTNFAGSSPR	AT5G64330.1	2	3S(79.9663)	1
1132406_0p5TFA-1-W_S2-E1_1_8509.d	2171320	212	226	APS[79.9663]PVNNPLLGGIPK	AT1G15750.1	2	3S(79.9663)	1
1132406_0p5TFA-1-W_S2-E1_1_8509.d	790084	212	226	APS[79.9663]PVNNPLLGSLPK	AT1G80490.1	2	3S(79.9663)	1
1132406_0p5TFA-1-W_S2-E1_1_8509.d	102995	1685	1697	APS[79.9663]TSEISEIEDK	AT1G24460.1	2	3S(79.9663)	1
1132406_0p5TFA-1-W_S2-E1_1_8509.d	42681.7	17	31	APS[79.9663]TSSSSTSGYHFR	AT4G31890.1	2	3S(79.9663)	1
1132406_0p5TFA-1-W_S2-E1_1_8509.d	147655	253	270	APTRENS[79.9663]LFGGDADITEK	AT2G20190.1	2,3	7S(79.9663)	1
1132406_0p5TFA-1-W_S2-E1_1_8509.d	219981	253	270	APT[79.9663]RENSLFGGDADITEK	AT2G20190.1	2,3	3T(79.9663)	1
1132406_0p5TFA-1-W_S2-E1_1_8509.d	108265	366	374	APVSRNS[79.9663]IK	AT1G75500.1	2	7S(79.9663)	1
1132406_0p5TFA-1-W_S2-E1_1_8509.d	39008.1	11	23	APWRGDDEDDS[79.9663]DK	AT1G33810.1	2	11S(79.9663)	1
1132406_0p5TFA-1-W_S2-E1_1_8509.d	95865.7	60	90	AQANEPQSVPETNNVSSSSGQDTVLPSS[79.9663]PGR	AT5G05190.1	3	28S(79.9663)	1
1132406_0p5TFA-1-W_S2-E1_1_8509.d	77700.4	60	90	AQANEPQSVPETNNVSSSSGQDTVLPS[79.9663]SPGR	AT5G05190.1	3	27S(79.9663)	1
1132406_0p5TFA-1-W_S2-E1_1_8509.d	142257	81	96	AQASS[79.9663]DGDEEEAIPLR	AT5G16150.1	2	5S(79.9663)	1
1132406_0p5TFA-1-W_S2-E1_1_8509.d	65231	81	100	AQASS[79.9663]DGDEEEAIPLRSEGK	AT5G16150.1	3	5S(79.9663)	1
1132406_0p5TFA-1-W_S2-E1_1_8509.d	67064.2	81	100	AQAS[79.9663]SDGDEEEAIPLRSEGK	AT5G16150.1	2,3	4S(79.9663)	1
1132406_0p5TFA-1-W_S2-E1_1_8509.d	298619	178	193	AQDHARS[79.9663]PGTENYTEK	AT5G53440.1	2,3	7S(79.9663)	1
1132406_0p5TFA-1-W_S2-E1_1_8509.d	35423.8	59	75	AQDS[79.9663]QNDLSALFLSEEK	AT1G06660.1	2	4S(79.9663)	1
1132406_0p5TFA-1-W_S2-E1_1_8509.d	113957	935	955	AQETFQQQYMEYEPTGAT[79.9663]PTK	AT2G36200.1	2	18T(79.9663)	1
1132406_0p5TFA-1-W_S2-E1_1_8509.d	103681	935	955	AQETFQQQYM[15.9949]EYEPTGAT[79.9663]PTK	AT2G36200.1	2	10M(15.9949),18T(79.9663)	1
1132406_0p5TFA-1-W_S2-E1_1_8509.d	1.15052e+06	876	894	AQEVAADSLS[79.9663]NLDVDGQSR	AT1G67230.1	2,3	10S(79.9663)	1
1132406_0p5TFA-1-W_S2-E1_1_8509.d	1.07442e+06	876	894	AQEVAADS[79.9663]LSNLDVDGQSR	AT1G67230.1	2,3	8S(79.9663)	1
1132406_0p5TFA-1-W_S2-E1_1_8509.d	23887.2	308	322	AQGLSVGS[79.9663]SLVEEDK	AT3G12780.1	2	8S(79.9663)	1
1132406_0p5TFA-1-W_S2-E1_1_8509.d	47079.4	308	322	AQGLS[79.9663]VGSSLVEEDK	AT3G12780.1	2	5S(79.9663)	1
1132406_0p5TFA-1-W_S2-E1_1_8509.d	1352913	61	76	AQIS[79.9663]EPELAAEHEEVK	AT1G20440.1	2,3	4S(79.9663)	1
1132406_0p5TFA-1-W_S2-E1_1_8509.d	8905.97	56	69	AQITT[79.9663]ETDTPTPAK	AT1G20020.1	2	5T(79.9663)	1
1132406_0p5TFA-1-W_S2-E1_1_8509.d	122475	317	327	AQLVSTGGS[79.9663]PK	AT3G24870.1	2	9S(79.9663)	1
1132406_0p5TFA-1-W_S2-E1_1_8509.d	544335	352	378	AQNTPEPASAPANMLSFGGVGGPGS[79.9663]PR	AT4G17950.1	2,3	25S(79.9663)	1
1132406_0p5TFA-1-W_S2-E1_1_8509.d	472941	352	378	AQNTPEPASAPANM[15.9949]LSFGGVGGPGS[79.9663]PR	AT4G17950.1	2,3	14M(15.9949),25S(79.9663)	1
1132406_0p5TFA-1-W_S2-E1_1_8509.d	1.3962e+06	388	401	AQPRPPS[79.9663]PSLTAQR	AT4G11740.1	2,3	7S(79.9663)	1
1132406_0p5TFA-1-W_S2-E1_1_8509.d	459592	414	426	AQPS[79.9663]VESLEVLSK	AT5G03630.1	2	4S(79.9663)	1
1132406_0p5TFA-1-W_S2-E1_1_8509.d	42600.4	228	241	AQQLES[79.9663]ESEEEM[15.9949]LK	AT2G25650.1	2	12M(15.9949),6S(79.9663)	1
1132406_0p5TFA-1-W_S2-E1_1_8509.d	123529	288	302	AQS[79.9663]PLQGSTVVPSLR	AT3G52240.1	2	3S(79.9663)	1
1132406_0p5TFA-1-W_S2-E1_1_8509.d	649397	437	450	AQTGVMT[79.9663]AETGTYR	AT4G38470.1	2	7T(79.9663)	1
1132406_0p5TFA-1-W_S2-E1_1_8509.d	184137	437	450	AQTGVM[15.9949]T[79.9663]AETGTYR	AT4G38470.1	2	6M(15.9949),7T(79.9663)	1
1132406_0p5TFA-1-W_S2-E1_1_8509.d	100339	657	679	AQTIPSGSGGGMVVSAEDLVAS[79.9663]R	AT4G20940.1	2	22S(79.9663)	1
1132406_0p5TFA-1-W_S2-E1_1_8509.d	45627.2	226	243	AQTS[79.9663]TDRFEMWGDGLQTR	AT5G28840.1	3	4S(79.9663)	1
1132406_0p5TFA-1-W_S2-E1_1_8509.d	48143.8	316	339	AQVEEDLREGVT[79.9663]GAVPIPHADEGK	AT5G53850.2	3	12T(79.9663)	1
1132406_0p5TFA-1-W_S2-E1_1_8509.d	53283.8	59	75	ARDY[79.9663]NSDDDEEEDDESK	AT5G48240.1	2	4Y(79.9663)	1
1132406_0p5TFA-1-W_S2-E1_1_8509.d	34667.7	142	157	ARFS[79.9663]DGFDDVVAHGSK	AT4G23060.1	3	4S(79.9663)	1
1132406_0p5TFA-1-W_S2-E1_1_8509.d	52554.9	70	82	ARIS[79.9663]GDFSSHGFR	AT4G01290.1	3	4S(79.9663)	1
1132406_0p5TFA-1-W_S2-E1_1_8509.d	3.6912e+06	236	243	ARLS[79.9663]PDYK	AT5G52040.1	2	4S(79.9663)	1
1132406_0p5TFA-1-W_S2-E1_1_8509.d	830789	236	244	ARLS[79.9663]PDYKR	AT5G52040.1	2,3	4S(79.9663)	1
1132406_0p5TFA-1-W_S2-E1_1_8509.d	66562.2	344	367	ARPEDEEEPS[79.9663]PPQGLPGSAIHNER	AT5G63640.1	3	10S(79.9663)	1
1132406_0p5TFA-1-W_S2-E1_1_8509.d	82745	67	94	ARPQFPQS[79.9663]PQQPPQPIQTLPPPIQQQLK	AT1G79350.1	3	8S(79.9663)	1
1132406_0p5TFA-1-W_S2-E1_1_8509.d	346042	413	425	ARPS[79.9663]AESLDELVK	AT3G52880.1	2	4S(79.9663)	1
1132406_0p5TFA-1-W_S2-E1_1_8509.d	104825	246	261	ARS[79.9663]FERDIAPSAGSDR	AT5G04280.1	3	3S(79.9663)	1
1132406_0p5TFA-1-W_S2-E1_1_8509.d	45043.7	794	809	ARS[79.9663]GQLDPNNPIFSQR	AT3G07980.1	2,3	3S(79.9663)	1
1132406_0p5TFA-1-W_S2-E1_1_8509.d	117599	213	220	ARS[79.9663]PEYDR	AT3G61860.1	2	3S(79.9663)	1
1132406_0p5TFA-1-W_S2-E1_1_8509.d	1.1049e+06	213	222	ARS[79.9663]PEYDRYK	AT3G61860.1	2,3	3S(79.9663)	1
1132406_0p5TFA-1-W_S2-E1_1_8509.d	238125	149	156	ARS[79.9663]PPPPR	AT2G24590.1	2	3S(79.9663)	1
1132406_0p5TFA-1-W_S2-E1_1_8509.d	997738	129	139	ARS[79.9663]PPRVEQER	AT5G54310.1	3	3S(79.9663)	1
1132406_0p5TFA-1-W_S2-E1_1_8509.d	55209.4	653	664	ARS[79.9663]QLFETHLAK	AT4G02030.1	3	3S(79.9663)	1
1132406_0p5TFA-1-W_S2-E1_1_8509.d	56045.6	190	207	ARS[79.9663]SDDGKEDIEHTGILR	AT3G20890.1	4	3S(79.9663)	1
1132406_0p5TFA-1-W_S2-E1_1_8509.d	169156	154	171	ARS[79.9663]VDQEEVVVGLEDDAK	AT3G46530.1	2,3	3S(79.9663)	1
1132406_0p5TFA-1-W_S2-E1_1_8509.d	37115.1	51	61	ARS[79.9663]WDEGVSSK	AT3G06050.1	2	3S(79.9663)	1
1132406_0p5TFA-1-W_S2-E1_1_8509.d	690874	390	404	ARVS[79.9663]LEGLNPAPAYK	AT3G05090.1	2,3	4S(79.9663)	1
1132406_0p5TFA-1-W_S2-E1_1_8509.d	53665.3	525	544	ASAEAAPASGDS[79.9663]DVNMQDAK	AT1G79920.1	2	12S(79.9663)	1
1132406_0p5TFA-1-W_S2-E1_1_8509.d	23501.7	525	544	ASAEAAPASGDS[79.9663]DVNM[15.9949]QDAK	AT1G79920.1	2	12S(79.9663),16M(15.9949)	1
1132406_0p5TFA-1-W_S2-E1_1_8509.d	36765.5	265	275	ASAIKALGS[79.9663]FR	AT4G35100.1	2	9S(79.9663)	1
1132406_0p5TFA-1-W_S2-E1_1_8509.d	360235	525	535	ASANSLS[79.9663]APIK	AT4G10730.1	2	7S(79.9663)	1
1132406_0p5TFA-1-W_S2-E1_1_8509.d	52819.3	67	102	ASDAGVGSGSYS[79.9663]GGEEDGSQSSSLDQSPATSSESLK	AT4G13590.1	3	12S(79.9663)	1
1132406_0p5TFA-1-W_S2-E1_1_8509.d	38204.6	1502	1513	ASDLS[79.9663]PEVSSAR	AT3G60240.2	2	5S(79.9663)	1
1132406_0p5TFA-1-W_S2-E1_1_8509.d	442713	892	919	ASDNSVSASSSTAERES[79.9663]DEDSSNALAVR	AT1G70320.1	3	17S(79.9663)	1
1132406_0p5TFA-1-W_S2-E1_1_8509.d	207577	892	919	ASDNSVSASSST[79.9663]AERESDEDSSNALAVR	AT1G70320.1	3	12T(79.9663)	1
1132406_0p5TFA-1-W_S2-E1_1_8509.d	439318	892	919	ASDNSVSASSS[79.9663]TAERESDEDSSNALAVR	AT1G70320.1	3	11S(79.9663)	1
1132406_0p5TFA-1-W_S2-E1_1_8509.d	45892.4	1160	1175	ASDSIDTGIGNSYGS[79.9663]R	AT4G38600.1	2	15S(79.9663)	1
1132406_0p5TFA-1-W_S2-E1_1_8509.d	28477.8	1160	1175	ASDSIDTGIGNS[79.9663]YGSR	AT4G38600.1	2	12S(79.9663)	1
1132406_0p5TFA-1-W_S2-E1_1_8509.d	40059.9	382	401	ASDTSTAESGSEVEEMAS[79.9663]PK	AT1G75370.1	2	18S(79.9663)	1
1132406_0p5TFA-1-W_S2-E1_1_8509.d	15770.2	382	401	ASDTSTAESGSEVEEM[15.9949]AS[79.9663]PK	AT1G75370.1	2	16M(15.9949),18S(79.9663)	1
1132406_0p5TFA-1-W_S2-E1_1_8509.d	35841	218	246	ASDYSVSSAGDPFRSDIQS[79.9663]PNFQQEAEFR	AT1G08680.1	3	19S(79.9663)	1
1132406_0p5TFA-1-W_S2-E1_1_8509.d	107825	218	231	ASDYSVSS[79.9663]AGDPFR	AT1G08680.1	2	8S(79.9663)	1
1132406_0p5TFA-1-W_S2-E1_1_8509.d	44193.4	218	246	ASDYSVSS[79.9663]AGDPFRSDIQSPNFQQEAEFR	AT1G08680.1	3	8S(79.9663)	1
1132406_0p5TFA-1-W_S2-E1_1_8509.d	238413	2453	2480	ASEAEHEDPVDDIKS[79.9663]NDDRDFPTEQAPK	AT5G40450.1	4	15S(79.9663)	1
1132406_0p5TFA-1-W_S2-E1_1_8509.d	908635	1265	1278	ASEDELHLES[79.9663]DMDK	AT5G47690.3	2,3	10S(79.9663)	1
1132406_0p5TFA-1-W_S2-E1_1_8509.d	690272	1265	1278	ASEDELHLES[79.9663]DM[15.9949]DK	AT5G47690.3	2,3	10S(79.9663),12M(15.9949)	1
1132406_0p5TFA-1-W_S2-E1_1_8509.d	65050.5	115	127	ASEGT[79.9663]TSRDMHVK	AT4G00238.1	3	5T(79.9663)	1
1132406_0p5TFA-1-W_S2-E1_1_8509.d	100194	129	147	ASEMQNGLGS[79.9663]PESEDEIEK	AT5G63480.1	2	10S(79.9663)	1
1132406_0p5TFA-1-W_S2-E1_1_8509.d	53314.8	129	147	ASEM[15.9949]QNGLGS[79.9663]PESEDEIEK	AT5G63480.1	2	10S(79.9663),4M(15.9949)	1
1132406_0p5TFA-1-W_S2-E1_1_8509.d	126986	390	418	ASENNS[79.9663]DGEGGGEWADAVGADESGNNRPR	AT1G01260.1	3	6S(79.9663)	1
1132406_0p5TFA-1-W_S2-E1_1_8509.d	14308.2	775	792	ASESHS[79.9663]PDGEQNAVTETK	AT5G05570.1	2	6S(79.9663)	1
1132406_0p5TFA-1-W_S2-E1_1_8509.d	94540.4	346	367	ASESLDDAMGDS[79.9663]DDGESHHTSR	AT3G42660.1	3	12S(79.9663)	1
1132406_0p5TFA-1-W_S2-E1_1_8509.d	68939.3	346	367	ASESLDDAM[15.9949]GDSDDGESHHT[79.9663]SR	AT3G42660.1	3	20T(79.9663),9M(15.9949)	1
1132406_0p5TFA-1-W_S2-E1_1_8509.d	66892.4	346	367	ASESLDDAM[15.9949]GDS[79.9663]DDGESHHTSR	AT3G42660.1	3	12S(79.9663),9M(15.9949)	1
1132406_0p5TFA-1-W_S2-E1_1_8509.d	661712	179	186	ASFIAS[79.9663]PR	AT3G02830.1	2	6S(79.9663)	1
1132406_0p5TFA-1-W_S2-E1_1_8509.d	112832	1657	1668	ASFTSSLS[79.9663]NFQR	AT2G25730.1	2	8S(79.9663)	1
1132406_0p5TFA-1-W_S2-E1_1_8509.d	36779.3	42	55	ASGAGPNSLVS[79.9663]PQR	AT5G63270.1	2	11S(79.9663)	1
1132406_0p5TFA-1-W_S2-E1_1_8509.d	61862.8	910	926	ASGDDATGGFS[79.9663]LRRPSR	AT5G23150.1	3	11S(79.9663)	1
1132406_0p5TFA-1-W_S2-E1_1_8509.d	81623.2	742	753	ASGIEPT[79.9663]ESSPK	AT1G30470.1	2	7T(79.9663)	1
1132406_0p5TFA-1-W_S2-E1_1_8509.d	688771	904	928	ASGSAPIAGLSDTS[79.9663]SDSEESETEQK	AT4G17140.2	2,3	14S(79.9663)	1
1132406_0p5TFA-1-W_S2-E1_1_8509.d	547839	904	928	ASGSAPIAGLSDT[79.9663]SSDSEESETEQK	AT4G17140.2	2,3	13T(79.9663)	1
1132406_0p5TFA-1-W_S2-E1_1_8509.d	579608	904	928	ASGSAPIAGLS[79.9663]DTSSDSEESETEQK	AT4G17140.2	2,3	11S(79.9663)	1
1132406_0p5TFA-1-W_S2-E1_1_8509.d	62818.1	141	153	ASGSMS[79.9663]PGVQVLR	AT2G45200.1	2	6S(79.9663)	1
1132406_0p5TFA-1-W_S2-E1_1_8509.d	148618	232	251	ASGSPPVPVMHS[79.9663]PPRPVTVK	AT1G77180.1	3	12S(79.9663)	1
1132406_0p5TFA-1-W_S2-E1_1_8509.d	55687.8	232	251	ASGSPPVPVM[15.9949]HS[79.9663]PPRPVTVK	AT1G77180.1	3	10M(15.9949),12S(79.9663)	1
1132406_0p5TFA-1-W_S2-E1_1_8509.d	15037.8	201	217	ASGYDVES[79.9663]SASGDAILK	AT1G79230.1	2	8S(79.9663)	1
1132406_0p5TFA-1-W_S2-E1_1_8509.d	30277.6	418	435	ASHGSDDNS[79.9663]SEPMIIDTK	AT5G23880.1	2	9S(79.9663)	1
1132406_0p5TFA-1-W_S2-E1_1_8509.d	278931	418	435	ASHGS[79.9663]DDNSSEPMIIDTK	AT5G23880.1	2,3	5S(79.9663)	1
1132406_0p5TFA-1-W_S2-E1_1_8509.d	53639.5	418	435	ASHGS[79.9663]DDNSSEPM[15.9949]IIDTK	AT5G23880.1	2	13M(15.9949),5S(79.9663)	1
1132406_0p5TFA-1-W_S2-E1_1_8509.d	23345.5	540	548	ASHS[79.9663]GPLSR	AT1G53050.1	2	4S(79.9663)	1
1132406_0p5TFA-1-W_S2-E1_1_8509.d	53529.3	145	178	ASHVSTATDEGS[79.9663]TAENEDVAESEVGGGSSSNHAK	AT4G28910.1	4	12S(79.9663)	1
1132406_0p5TFA-1-W_S2-E1_1_8509.d	79816.7	1251	1261	ASIEAAVS[79.9663]PQK	AT3G50370.1	2	8S(79.9663)	1
1132406_0p5TFA-1-W_S2-E1_1_8509.d	32761.6	817	826	ASINNVS[79.9663]LTK	AT1G11350.1	2	7S(79.9663)	1
1132406_0p5TFA-1-W_S2-E1_1_8509.d	78946.6	53	83	ASLGNEEELIKPPESATSTAELTTVQS[79.9663]ENQR	AT5G09960.1	3	27S(79.9663)	1
1132406_0p5TFA-1-W_S2-E1_1_8509.d	30637	128	141	ASLLGELS[79.9663]DESSEK	AT1G34260.1	2	8S(79.9663)	1
1132406_0p5TFA-1-W_S2-E1_1_8509.d	190504	474	502	ASLST[79.9663]GNIPEMFDGRPSFTEGSGLEASPR	AT5G54440.1	3	5T(79.9663)	1
1132406_0p5TFA-1-W_S2-E1_1_8509.d	384831	1165	1177	ASLTRFDS[79.9663]IGSTR	AT1G21630.1	2,3	8S(79.9663)	1
1132406_0p5TFA-1-W_S2-E1_1_8509.d	96119.9	1165	1200	ASLTRFDS[79.9663]IGSTRDSDYSHGFGFDDHDPFGSTGPFK	AT1G21630.1	5	8S(79.9663)	1
1132406_0p5TFA-1-W_S2-E1_1_8509.d	43585.1	302	316	ASNANTESSS[79.9663]FISNR	AT5G63640.1	2	10S(79.9663)	1
1132406_0p5TFA-1-W_S2-E1_1_8509.d	52467.2	177	196	ASNPSGNSEIS[79.9663]PDASPVEEK	AT5G05190.1	2	11S(79.9663)	1
1132406_0p5TFA-1-W_S2-E1_1_8509.d	26818.9	218	237	ASNSSGNAEIS[79.9663]PDASPVEEK	AT5G05190.1	2	11S(79.9663)	1
1132406_0p5TFA-1-W_S2-E1_1_8509.d	75106.7	47	60	ASPFFPFYTPS[79.9663]PAR	AT3G19100.1	2	11S(79.9663)	1
1132406_0p5TFA-1-W_S2-E1_1_8509.d	225072	673	701	ASPNIQPANVNRGEGYSAEAVALPS[79.9663]TPNK	AT5G10470.1	3	25S(79.9663)	1
1132406_0p5TFA-1-W_S2-E1_1_8509.d	262948	27	45	ASPSFNPLAS[79.9663]PDSDAGIEK	AT5G19520.1	2	10S(79.9663)	1
1132406_0p5TFA-1-W_S2-E1_1_8509.d	217376	475	484	ASQHDINT[79.9663]PR	AT3G10380.1	2,3	8T(79.9663)	1
1132406_0p5TFA-1-W_S2-E1_1_8509.d	52749	443	458	ASQLSHANTAREPS[79.9663]LR	AT1G22620.1	3	14S(79.9663)	1
1132406_0p5TFA-1-W_S2-E1_1_8509.d	64242.5	35	65	ASQNTQPVDNSQQSVIDS[79.9663]DGAGASISNGPLK	AT3G23980.1	3	18S(79.9663)	1
1132406_0p5TFA-1-W_S2-E1_1_8509.d	54059.4	63	81	ASSEETS[79.9663]SIDTNELITDLK	AT4G01150.1	2	7S(79.9663)	1
1132406_0p5TFA-1-W_S2-E1_1_8509.d	84153.7	63	81	ASSEET[79.9663]SSIDTNELITDLK	AT4G01150.1	2	6T(79.9663)	1
1132406_0p5TFA-1-W_S2-E1_1_8509.d	152788	23	39	ASSFNPLRDVVSLGS[79.9663]PK	AT5G54270.1	2,3	15S(79.9663)	1
1132406_0p5TFA-1-W_S2-E1_1_8509.d	231065	190	199	ASSFVYS[79.9663]PGR	AT1G08680.1	2	7S(79.9663)	1
1132406_0p5TFA-1-W_S2-E1_1_8509.d	45560.6	190	217	ASSFVY[79.9663]SPGRFSDHMFEDQFSNEDSAPR	AT1G08680.1	4	6Y(79.9663)	1
1132406_0p5TFA-1-W_S2-E1_1_8509.d	33535.9	190	217	ASSFVY[79.9663]SPGRFSDHM[15.9949]FEDQFSNEDSAPR	AT1G08680.1	4	15M(15.9949),6Y(79.9663)	1
1132406_0p5TFA-1-W_S2-E1_1_8509.d	27196	657	677	ASSGIEAHSDEANISNNMS[79.9663]DR	AT4G02510.1	3	19S(79.9663)	1
1132406_0p5TFA-1-W_S2-E1_1_8509.d	542032	657	677	ASSGIEAHS[79.9663]DEANISNNMSDR	AT4G02510.1	2,3	9S(79.9663)	1
1132406_0p5TFA-1-W_S2-E1_1_8509.d	277808	657	677	ASSGIEAHS[79.9663]DEANISNNM[15.9949]SDR	AT4G02510.1	2,3	18M(15.9949),9S(79.9663)	1
1132406_0p5TFA-1-W_S2-E1_1_8509.d	42187.7	62	78	ASSGS[79.9663]ADRDVILADLEK	AT2G45820.1	3	5S(79.9663)	1
1132406_0p5TFA-1-W_S2-E1_1_8509.d	34449.6	25	39	ASSGVVVVGESS[79.9663]VTK	AT1G54610.1	2	12S(79.9663)	1
1132406_0p5TFA-1-W_S2-E1_1_8509.d	32627	337	355	ASSGYLGAEFQETMEGT[79.9663]PR	AT3G01090.1	2	17T(79.9663)	1
1132406_0p5TFA-1-W_S2-E1_1_8509.d	49779.7	337	355	ASSGYLGAEFQETM[15.9949]EGT[79.9663]PR	AT3G01090.1	2	14M(15.9949),17T(79.9663)	1
1132406_0p5TFA-1-W_S2-E1_1_8509.d	51403.5	337	355	ASSGYLGAEFQET[79.9663]M[15.9949]EGTPR	AT3G01090.1	2	13T(79.9663),14M(15.9949)	1
1132406_0p5TFA-1-W_S2-E1_1_8509.d	180630	510	520	ASSNSLS[79.9663]APIK	AT4G24100.1	2	7S(79.9663)	1
1132406_0p5TFA-1-W_S2-E1_1_8509.d	54156.8	61	78	ASSPEVAFQPSLS[79.9663]PLAIR	AT4G25180.1	2	13S(79.9663)	1
1132406_0p5TFA-1-W_S2-E1_1_8509.d	40343.5	1051	1060	ASSSVS[79.9663]TLYK	AT4G03550.1	2	6S(79.9663)	1
1132406_0p5TFA-1-W_S2-E1_1_8509.d	94341.7	262	277	ASS[79.9663]FIRGGTDQLQTAR	AT3G11820.1	3	3S(79.9663)	1
1132406_0p5TFA-1-W_S2-E1_1_8509.d	361812	190	199	ASS[79.9663]FVYSPGR	AT1G08680.1	2	3S(79.9663)	1
1132406_0p5TFA-1-W_S2-E1_1_8509.d	153322	657	677	ASS[79.9663]GIEAHSDEANISNNMSDR	AT4G02510.1	3	3S(79.9663)	1
1132406_0p5TFA-1-W_S2-E1_1_8509.d	183549	62	78	ASS[79.9663]GSADRDVILADLEK	AT2G45820.1	3	3S(79.9663)	1
1132406_0p5TFA-1-W_S2-E1_1_8509.d	41262.2	227	235	ASS[79.9663]MEEVLR	AT1G68010.1	2	3S(79.9663)	1
1132406_0p5TFA-1-W_S2-E1_1_8509.d	150151	627	634	ASS[79.9663]PEMIR	AT3G08680.1	2	3S(79.9663)	1
1132406_0p5TFA-1-W_S2-E1_1_8509.d	49106.1	251	264	ASS[79.9663]PHVQVQLHEGK	AT3G47200.1	3	3S(79.9663)	1
1132406_0p5TFA-1-W_S2-E1_1_8509.d	242136	1051	1060	ASS[79.9663]SVSTLYK	AT4G03550.1	2	3S(79.9663)	1
1132406_0p5TFA-1-W_S2-E1_1_8509.d	178593	172	207	ASTDPNLFGWPVVEHGGPMQS[79.9663]PGGSVLWNGISTGAR	AT1G30440.1	3	21S(79.9663)	1
1132406_0p5TFA-1-W_S2-E1_1_8509.d	56537.1	172	209	ASTDPNLFGWPVVEHGGPMQS[79.9663]PGGSVLWNGISTGARPK	AT1G30440.1	4	21S(79.9663)	1
1132406_0p5TFA-1-W_S2-E1_1_8509.d	29625.4	172	209	ASTDPNLFGWPVVEHGGPM[15.9949]QSPGGSVLWNGIS[79.9663]TGARPK	AT1G30440.1	4	19M(15.9949),32S(79.9663)	1
1132406_0p5TFA-1-W_S2-E1_1_8509.d	71807.8	172	207	ASTDPNLFGWPVVEHGGPM[15.9949]QS[79.9663]PGGSVLWNGISTGAR	AT1G30440.1	3	19M(15.9949),21S(79.9663)	1
1132406_0p5TFA-1-W_S2-E1_1_8509.d	26627.3	505	530	ASTSSDGMEEERDS[79.9663]EIEDEIADEIAR	AT2G12550.1	3	14S(79.9663)	1
1132406_0p5TFA-1-W_S2-E1_1_8509.d	42416.1	121	130	ASVHGASS[79.9663]IR	AT2G38280.1	2	8S(79.9663)	1
1132406_0p5TFA-1-W_S2-E1_1_8509.d	89893.7	121	131	ASVHGAS[79.9663]SIRK	AT2G38280.1	2,3	7S(79.9663)	1
1132406_0p5TFA-1-W_S2-E1_1_8509.d	69895.3	37	50	ASVITNQNS[79.9663]PLSSR	AT1G02730.1	2	9S(79.9663)	1
1132406_0p5TFA-1-W_S2-E1_1_8509.d	366653	343	362	ASVNSQDLTS[79.9663]DQEPESIVEK	AT3G01810.1	2	10S(79.9663)	1
1132406_0p5TFA-1-W_S2-E1_1_8509.d	357099	343	362	ASVNSQDLT[79.9663]SDQEPESIVEK	AT3G01810.1	2	9T(79.9663)	1
1132406_0p5TFA-1-W_S2-E1_1_8509.d	621540	410	430	ASVNS[79.9663]PTASQMDELDDFSIGR	AT4G12780.1	2,3	5S(79.9663)	1
1132406_0p5TFA-1-W_S2-E1_1_8509.d	474908	410	430	ASVNS[79.9663]PTASQM[15.9949]DELDDFSIGR	AT4G12780.1	2,3	11M(15.9949),5S(79.9663)	1
1132406_0p5TFA-1-W_S2-E1_1_8509.d	54513.8	146	178	ASVSDNGNASDFTAAPRFS[79.9663]ADRVDAQDNSSEAR	AT2G45140.1	4	19S(79.9663)	1
1132406_0p5TFA-1-W_S2-E1_1_8509.d	11344	163	178	ASVS[79.9663]DNGHGSEFSFER	AT3G60600.1	2,3	4S(79.9663)	1
1132406_0p5TFA-1-W_S2-E1_1_8509.d	130339	146	162	ASVS[79.9663]DNGNASDFTAAPR	AT2G45140.1	2	4S(79.9663)	1
1132406_0p5TFA-1-W_S2-E1_1_8509.d	54051.9	394	401	AS[79.9663]AELLGR	AT5G67200.1	2	2S(79.9663)	1
1132406_0p5TFA-1-W_S2-E1_1_8509.d	30136.4	363	370	AS[79.9663]AEMLGK	AT1G68400.1	2	2S(79.9663)	1
1132406_0p5TFA-1-W_S2-E1_1_8509.d	852920	346	353	AS[79.9663]AEVLGK	AT3G02880.1	2	2S(79.9663)	1
1132406_0p5TFA-1-W_S2-E1_1_8509.d	18102.2	405	412	AS[79.9663]AFVLGK	AT2G01210.1	2	2S(79.9663)	1
1132406_0p5TFA-1-W_S2-E1_1_8509.d	97169.6	113	125	AS[79.9663]DIEEGDEVDSK	AT1G52380.1	2	2S(79.9663)	1
1132406_0p5TFA-1-W_S2-E1_1_8509.d	92286.4	1265	1278	AS[79.9663]EDELHLESDMDK	AT5G47690.3	2	2S(79.9663)	1
1132406_0p5TFA-1-W_S2-E1_1_8509.d	57240.2	1265	1278	AS[79.9663]EDELHLESDM[15.9949]DK	AT5G47690.3	2	12M(15.9949),2S(79.9663)	1
1132406_0p5TFA-1-W_S2-E1_1_8509.d	26917.3	115	127	AS[79.9663]EGTTSRDMHVK	AT4G00238.1	2	2S(79.9663)	1
1132406_0p5TFA-1-W_S2-E1_1_8509.d	41007.7	56	80	AS[79.9663]GESSDSSTDLDVVSTIQNVAIDK	AT1G52220.3	2	2S(79.9663)	1
1132406_0p5TFA-1-W_S2-E1_1_8509.d	160211	56	79	AS[79.9663]GESSDSSTDLDVVSTIQNVWDK	AT1G52220.1	2,3	2S(79.9663)	1
1132406_0p5TFA-1-W_S2-E1_1_8509.d	29978.5	321	333	AS[79.9663]GNYEVLGPEYK	AT1G17210.1	2	2S(79.9663)	1
1132406_0p5TFA-1-W_S2-E1_1_8509.d	95069.8	418	435	AS[79.9663]HGSDDNSSEPMIIDTK	AT5G23880.1	2,3	2S(79.9663)	1
1132406_0p5TFA-1-W_S2-E1_1_8509.d	35389	418	435	AS[79.9663]HGSDDNSSEPM[15.9949]IIDTK	AT5G23880.1	3	13M(15.9949),2S(79.9663)	1
1132406_0p5TFA-1-W_S2-E1_1_8509.d	45431.6	765	785	AS[79.9663]IDFGAGPSSALDVEQSLEK	AT4G33530.1	2	2S(79.9663)	1
1132406_0p5TFA-1-W_S2-E1_1_8509.d	47008.9	447	457	AS[79.9663]IGSLAETTK	AT5G14720.1	2	2S(79.9663)	1
1132406_0p5TFA-1-W_S2-E1_1_8509.d	33937	38	54	AS[79.9663]KPTGPSGSPWYGSDR	AT2G34430.1	2	2S(79.9663)	1
1132406_0p5TFA-1-W_S2-E1_1_8509.d	25144.1	72	86	AS[79.9663]LDENQSPTSGGER	AT2G21530.1	2	2S(79.9663)	1
1132406_0p5TFA-1-W_S2-E1_1_8509.d	160059	53	83	AS[79.9663]LGNEEELIKPPESATSTAELTTVQSENQR	AT5G09960.1	3	2S(79.9663)	1
1132406_0p5TFA-1-W_S2-E1_1_8509.d	192845	51	73	AS[79.9663]LGNEEELINPFHDQPPVDTAK	AT5G64850.1	2,3	2S(79.9663)	1
1132406_0p5TFA-1-W_S2-E1_1_8509.d	50730.4	76	83	AS[79.9663]LPNYER	AT5G18760.1	2	2S(79.9663)	1
1132406_0p5TFA-1-W_S2-E1_1_8509.d	184957	474	502	AS[79.9663]LSTGNIPEMFDGRPSFTEGSGLEASPR	AT5G54440.1	3	2S(79.9663)	1
1132406_0p5TFA-1-W_S2-E1_1_8509.d	207507	474	502	AS[79.9663]LSTGNIPEM[15.9949]FDGRPSFTEGSGLEASPR	AT5G54440.1	3	11M(15.9949),2S(79.9663)	1
1132406_0p5TFA-1-W_S2-E1_1_8509.d	30386	811	827	AS[79.9663]NSFSSWNLGIPLVQK	AT1G09730.1	2	2S(79.9663)	1
1132406_0p5TFA-1-W_S2-E1_1_8509.d	52815.6	15	33	AS[79.9663]PALM[15.9949]DLSTADEEDLYGR	AT5G58290.1	2	2S(79.9663),6M(15.9949)	1
1132406_0p5TFA-1-W_S2-E1_1_8509.d	99762.4	673	684	AS[79.9663]PNIQPANVNR	AT5G10470.1	2	2S(79.9663)	1
1132406_0p5TFA-1-W_S2-E1_1_8509.d	22571.6	673	701	AS[79.9663]PNIQPANVNRGEGYSAEAVALPSTPNK	AT5G10470.1	3	2S(79.9663)	1
1132406_0p5TFA-1-W_S2-E1_1_8509.d	50768.4	673	685	AS[79.9663]PNIQPANVNSR	AT5G10470.2	2	2S(79.9663)	1
1132406_0p5TFA-1-W_S2-E1_1_8509.d	62684.5	266	278	AS[79.9663]PQTAQNLPLNK	AT1G51600.1	2	2S(79.9663)	1
1132406_0p5TFA-1-W_S2-E1_1_8509.d	40486.8	145	169	AS[79.9663]PSETTGDNASGGALAVVETATPR	AT3G20840.1	2	2S(79.9663)	1
1132406_0p5TFA-1-W_S2-E1_1_8509.d	38686.6	21	38	AS[79.9663]PSSSSFPAVSVAGGSR	AT3G18630.1	2	2S(79.9663)	1
1132406_0p5TFA-1-W_S2-E1_1_8509.d	88029.6	1198	1212	AS[79.9663]PTSANGMLPPAAK	AT5G03280.1	2	2S(79.9663)	1
1132406_0p5TFA-1-W_S2-E1_1_8509.d	60688.4	1198	1212	AS[79.9663]PTSANGM[15.9949]LPPAAK	AT5G03280.1	2	2S(79.9663),9M(15.9949)	1
1132406_0p5TFA-1-W_S2-E1_1_8509.d	24843.5	663	674	AS[79.9663]PTVQPADVDR	AT5G65460.2	2	2S(79.9663)	1
1132406_0p5TFA-1-W_S2-E1_1_8509.d	48917	663	675	AS[79.9663]PTVQPADVDRK	AT5G65460.2	2,3	2S(79.9663)	1
1132406_0p5TFA-1-W_S2-E1_1_8509.d	23851.7	342	348	AS[79.9663]PYPVR	AT1G70180.1	2	2S(79.9663)	1
1132406_0p5TFA-1-W_S2-E1_1_8509.d	108493	100	114	AS[79.9663]SAVVDSDLDIDPK	AT1G03740.1	2	2S(79.9663)	1
1132406_0p5TFA-1-W_S2-E1_1_8509.d	744562	63	81	AS[79.9663]SEETSSIDTNELITDLK	AT4G01150.1	2,3	2S(79.9663)	1
1132406_0p5TFA-1-W_S2-E1_1_8509.d	48274.8	257	273	AS[79.9663]SFNQTDFYAMFNASK	AT5G57090.1	2	2S(79.9663)	1
1132406_0p5TFA-1-W_S2-E1_1_8509.d	49481.2	257	273	AS[79.9663]SFNQTDFYAM[15.9949]FNASK	AT5G57090.1	2	12M(15.9949),2S(79.9663)	1
1132406_0p5TFA-1-W_S2-E1_1_8509.d	93174.1	657	677	AS[79.9663]SGIEAHSDEANISNNMSDR	AT4G02510.1	2,3	2S(79.9663)	1
1132406_0p5TFA-1-W_S2-E1_1_8509.d	123377	657	677	AS[79.9663]SGIEAHSDEANISNNM[15.9949]SDR	AT4G02510.1	2,3	18M(15.9949),2S(79.9663)	1
1132406_0p5TFA-1-W_S2-E1_1_8509.d	131202	28	47	AS[79.9663]SGPDLSEIPNPADFPVIR	AT5G59210.1	2	2S(79.9663)	1
1132406_0p5TFA-1-W_S2-E1_1_8509.d	42903.1	28	48	AS[79.9663]SGPDLSEIPNPADFPVIRK	AT5G59210.1	2,3	2S(79.9663)	1
1132406_0p5TFA-1-W_S2-E1_1_8509.d	158118	62	78	AS[79.9663]SGSADRDVILADLEK	AT2G45820.1	2,3	2S(79.9663)	1
1132406_0p5TFA-1-W_S2-E1_1_8509.d	18774.9	337	355	AS[79.9663]SGYLGAEFQETMEGTPR	AT3G01090.1	2	2S(79.9663)	1
1132406_0p5TFA-1-W_S2-E1_1_8509.d	75838.9	30	44	AS[79.9663]SIESGGSAVFHDK	AT3G20640.1	2	2S(79.9663)	1
1132406_0p5TFA-1-W_S2-E1_1_8509.d	36942.8	175	188	AS[79.9663]SISSLLDSSVNR	AT4G05150.1	2	2S(79.9663)	1
1132406_0p5TFA-1-W_S2-E1_1_8509.d	40056	1046	1058	AS[79.9663]SLYEAAVSDSR	AT3G45850.1	2	2S(79.9663)	1
1132406_0p5TFA-1-W_S2-E1_1_8509.d	42910.3	627	634	AS[79.9663]SPEM[15.9949]IR	AT3G08680.1	2	2S(79.9663),6M(15.9949)	1
1132406_0p5TFA-1-W_S2-E1_1_8509.d	66941.3	61	78	AS[79.9663]SPEVAFQPSLSPLAIR	AT4G25180.1	2	2S(79.9663)	1
1132406_0p5TFA-1-W_S2-E1_1_8509.d	49076.1	251	264	AS[79.9663]SPHVQVQLHEGK	AT3G47200.1	3	2S(79.9663)	1
1132406_0p5TFA-1-W_S2-E1_1_8509.d	47031.6	572	589	AS[79.9663]SPLPLAEEDIALSGNR	AT5G52950.1	2	2S(79.9663)	1
1132406_0p5TFA-1-W_S2-E1_1_8509.d	868368	154	171	AS[79.9663]SPPEGEDEFTDDDGTK	AT5G16260.1	2	2S(79.9663)	1
1132406_0p5TFA-1-W_S2-E1_1_8509.d	52903.6	563	578	AS[79.9663]SPVNAEDADIVSSK	AT2G25640.1	2	2S(79.9663)	1
1132406_0p5TFA-1-W_S2-E1_1_8509.d	751.933	36	50	AS[79.9663]SSEPSESVSVSTK	AT5G03880.1	2	2S(79.9663)	1
1132406_0p5TFA-1-W_S2-E1_1_8509.d	33434.7	616	634	AS[79.9663]SSPDAITTAAVSSGQSN	AT3G13060.2	2	2S(79.9663)	1
1132406_0p5TFA-1-W_S2-E1_1_8509.d	19669.8	27	49	AS[79.9663]SSSSSFETTNEEGVEESGLSR	AT5G24890.1	2	2S(79.9663)	1
1132406_0p5TFA-1-W_S2-E1_1_8509.d	4081.03	65	93	AS[79.9663]STVASASSSPTPPLVPAPVPWQGAAIK	AT5G12860.1	2,3	2S(79.9663)	1
1132406_0p5TFA-1-W_S2-E1_1_8509.d	32817.7	203	216	AS[79.9663]SVAQVVTSLQER	ATCG00120.1	2	2S(79.9663)	1
1132406_0p5TFA-1-W_S2-E1_1_8509.d	30293.6	2	20	AS[79.9663]SVTGDAETAISADSSTK	AT3G45650.1	2	2S(79.9663)	1
1132406_0p5TFA-1-W_S2-E1_1_8509.d	39196.8	410	430	AS[79.9663]VNSPTASQMDELDDFSIGR	AT4G12780.1	2,3	2S(79.9663)	1
1132406_0p5TFA-1-W_S2-E1_1_8509.d	557046	410	430	AS[79.9663]VNSPTASQM[15.9949]DELDDFSIGR	AT4G12780.1	2,3	11M(15.9949),2S(79.9663)	1
1132406_0p5TFA-1-W_S2-E1_1_8509.d	94662.7	163	178	AS[79.9663]VSDNGHGSEFSFER	AT3G60600.1	2,3	2S(79.9663)	1
1132406_0p5TFA-1-W_S2-E1_1_8509.d	125022	146	162	AS[79.9663]VSDNGNASDFTAAPR	AT2G45140.1	2	2S(79.9663)	1
1132406_0p5TFA-1-W_S2-E1_1_8509.d	208637	2	19	ATADEFS[79.9663]DEDTSPIEEVR	AT5G64410.1	2	7S(79.9663)	1
1132406_0p5TFA-1-W_S2-E1_1_8509.d	3250.63	216	229	ATDFGLS[79.9663]VFIEEGR	AT1G50700.1	3	7S(79.9663)	1
1132406_0p5TFA-1-W_S2-E1_1_8509.d	432710	157	177	ATDILQGS[79.9663]PVESGPTTPLPDK	AT1G20670.1	2	8S(79.9663)	1
1132406_0p5TFA-1-W_S2-E1_1_8509.d	83529.4	189	209	ATDVAIS[79.9663]PTSSTVDVTATQGK	AT3G53320.1	2	7S(79.9663)	1
1132406_0p5TFA-1-W_S2-E1_1_8509.d	40013.9	703	740	ATDWVFNNPNASVSDMDVS[79.9663]SSNSAQTPAQSGLPDGGGK	AT3G20630.1	3	19S(79.9663)	1
1132406_0p5TFA-1-W_S2-E1_1_8509.d	39218.8	703	740	ATDWVFNNPNASVS[79.9663]DMDVSSSNSAQTPAQSGLPDGGGK	AT3G20630.1	3	14S(79.9663)	1
1132406_0p5TFA-1-W_S2-E1_1_8509.d	36372.3	703	740	ATDWVFNNPNAS[79.9663]VSDM[15.9949]DVSSSNSAQTPAQSGLPDGGGK	AT3G20630.1	3	12S(79.9663),16M(15.9949)	1
1132406_0p5TFA-1-W_S2-E1_1_8509.d	66318.7	205	218	ATEDGAGS[79.9663]PVDVAK	AT4G31430.2	2	8S(79.9663)	1
1132406_0p5TFA-1-W_S2-E1_1_8509.d	114044	154	189	ATEENVTVETNDEVSDSEDSSEEEENDS[79.9663]SDGFVTYK	AT2G34640.1	3	28S(79.9663)	1
1132406_0p5TFA-1-W_S2-E1_1_8509.d	112091	154	189	ATEENVTVETNDEVS[79.9663]DSEDSSEEEENDSSDGFVTYK	AT2G34640.1	3	15S(79.9663)	1
1132406_0p5TFA-1-W_S2-E1_1_8509.d	74967.3	142	158	ATEIPTFNLAATRS[79.9663]LNK	AT1G75100.1	3	14S(79.9663)	1
1132406_0p5TFA-1-W_S2-E1_1_8509.d	68730.8	160	172	ATENSSYQDFS[79.9663]PR	AT5G66850.1	2	11S(79.9663)	1
1132406_0p5TFA-1-W_S2-E1_1_8509.d	82366.8	364	396	ATEREGASPSRPASALGAS[79.9663]SPGISGNGYGLDAR	AT2G23140.1	4	19S(79.9663)	1
1132406_0p5TFA-1-W_S2-E1_1_8509.d	100529	364	396	ATEREGASPS[79.9663]RPASALGASSPGISGNGYGLDAR	AT2G23140.1	4	10S(79.9663)	1
1132406_0p5TFA-1-W_S2-E1_1_8509.d	270751	246	267	ATEVS[79.9663]PSNPTDILTSSSAENPK	AT1G17130.1	2	5S(79.9663)	1
1132406_0p5TFA-1-W_S2-E1_1_8509.d	29066.4	268	277	ATFDNS[79.9663]EYSK	AT3G55800.1	2	6S(79.9663)	1
1132406_0p5TFA-1-W_S2-E1_1_8509.d	82618.8	258	271	ATFQASSTSWSS[79.9663]PR	AT3G48440.1	2	12S(79.9663)	1
1132406_0p5TFA-1-W_S2-E1_1_8509.d	10248314	114	136	ATGAFILTAS[79.9663]HNPGGPTEDFGIK	AT1G23190.1	2,3	10S(79.9663)	1
1132406_0p5TFA-1-W_S2-E1_1_8509.d	4602805	114	136	ATGAFILT[79.9663]ASHNPGGPTEDFGIK	AT1G23190.1	2,3	8T(79.9663)	1
1132406_0p5TFA-1-W_S2-E1_1_8509.d	166858	670	688	ATGTEGDQLPTSMEVMS[79.9663]PK	AT5G63320.1	2	17S(79.9663)	1
1132406_0p5TFA-1-W_S2-E1_1_8509.d	39286.5	670	688	ATGTEGDQLPTSM[15.9949]EVMS[79.9663]PK	AT5G63320.1	2	13M(15.9949),17S(79.9663)	1
1132406_0p5TFA-1-W_S2-E1_1_8509.d	101901	670	688	ATGTEGDQLPTSM[15.9949]EVM[15.9949]S[79.9663]PK	AT5G63320.1	2	13M(15.9949),16M(15.9949),17S(79.9663)	1
1132406_0p5TFA-1-W_S2-E1_1_8509.d	43278.6	670	688	ATGTEGDQLPTS[79.9663]M[15.9949]EVMSPK	AT5G63320.1	2	12S(79.9663),13M(15.9949)	1
1132406_0p5TFA-1-W_S2-E1_1_8509.d	32919.2	597	620	ATIRDDFFPLLLDQNQESSTSS[79.9663]PK	AT4G17895.1	3	22S(79.9663)	1
1132406_0p5TFA-1-W_S2-E1_1_8509.d	347772	230	248	ATLWYPSSQQSSAANS[79.9663]PPR	AT1G16520.1	2	16S(79.9663)	1
1132406_0p5TFA-1-W_S2-E1_1_8509.d	15102.6	525	548	ATM[15.9949]ALQAQSVVAPSLEDT[79.9663]STLGPK	AT1G69220.1	2	18T(79.9663),3M(15.9949)	1
1132406_0p5TFA-1-W_S2-E1_1_8509.d	15037.3	525	548	ATM[15.9949]ALQAQSVVAPS[79.9663]LEDTSTLGPK	AT1G69220.1	2	14S(79.9663),3M(15.9949)	1
1132406_0p5TFA-1-W_S2-E1_1_8509.d	73402.2	17	40	ATNPDS[79.9663]NGSSHGTGLDMVTPVSGR	AT1G67230.1	3	6S(79.9663)	1
1132406_0p5TFA-1-W_S2-E1_1_8509.d	53627.4	17	40	ATNPDS[79.9663]NGSSHGTGLDM[15.9949]VTPVSGR	AT1G67230.1	3	17M(15.9949),6S(79.9663)	1
1132406_0p5TFA-1-W_S2-E1_1_8509.d	51817.1	1076	1083	ATPGLS[79.9663]PK	AT3G48050.1	2	6S(79.9663)	1
1132406_0p5TFA-1-W_S2-E1_1_8509.d	23225.2	2	15	ATQT[79.9663]VEDSSRSGPR	ATCG00710.1	3	4T(79.9663)	1
1132406_0p5TFA-1-W_S2-E1_1_8509.d	53248.3	205	228	ATQVNHYSAGNNGS[79.9663]PSAAEASHIK	AT1G55535.1	3	14S(79.9663)	1
1132406_0p5TFA-1-W_S2-E1_1_8509.d	45318.5	410	420	ATSS[79.9663]ADFTENR	AT5G43320.1	2	4S(79.9663)	1
1132406_0p5TFA-1-W_S2-E1_1_8509.d	113324	622	632	ATS[79.9663]GVPFSQYK	AT2G01690.1	2	3S(79.9663)	1
1132406_0p5TFA-1-W_S2-E1_1_8509.d	80856	182	192	ATS[79.9663]PTALEFEK	AT4G01550.1	2	3S(79.9663)	1
1132406_0p5TFA-1-W_S2-E1_1_8509.d	28975.5	410	420	ATS[79.9663]SADFTENR	AT5G43320.1	2	3S(79.9663)	1
1132406_0p5TFA-1-W_S2-E1_1_8509.d	119495	64	88	ATTEVGEAPAT[79.9663]TTEAETTELPEIVK	AT2G46820.1	2,3	11T(79.9663)	1
1132406_0p5TFA-1-W_S2-E1_1_8509.d	145593	525	536	ATTGYGLRS[79.9663]PVK	AT1G34320.1	2	9S(79.9663)	1
1132406_0p5TFA-1-W_S2-E1_1_8509.d	122185	841	861	ATTLTTAS[79.9663]VDDAAVIDDLIAK	AT2G30110.1	2	8S(79.9663)	1
1132406_0p5TFA-1-W_S2-E1_1_8509.d	64695.5	450	465	ATTSTTSMLSDDST[79.9663]PK	AT3G05030.1	2	14T(79.9663)	1
1132406_0p5TFA-1-W_S2-E1_1_8509.d	27790	450	465	ATTSTTSM[15.9949]LSDDST[79.9663]PK	AT3G05030.1	2	14T(79.9663),8M(15.9949)	1
1132406_0p5TFA-1-W_S2-E1_1_8509.d	45405	382	396	ATVDEQSDRPS[79.9663]MHPR	AT3G26935.1	3	11S(79.9663)	1
1132406_0p5TFA-1-W_S2-E1_1_8509.d	21585.7	382	396	ATVDEQS[79.9663]DRPSM[15.9949]HPR	AT3G26935.1	3	12M(15.9949),7S(79.9663)	1
1132406_0p5TFA-1-W_S2-E1_1_8509.d	129016	749	762	ATVVRS[79.9663]FETIPESR	AT3G14205.1	2,3	6S(79.9663)	1
1132406_0p5TFA-1-W_S2-E1_1_8509.d	43316.3	544	579	ATYDEDDDDNDAEVIVNGDEDS[79.9663]DEDDEADLDYALNK	AT2G34750.1	3	22S(79.9663)	1
1132406_0p5TFA-1-W_S2-E1_1_8509.d	61939.8	56	70	AT[79.9663]DIDDEWGQDGVER	AT4G04020.1	2	2T(79.9663)	1
1132406_0p5TFA-1-W_S2-E1_1_8509.d	30333.2	364	396	AT[79.9663]EREGASPSRPASALGASSPGISGNGYGLDAR	AT2G23140.1	3,4	2T(79.9663)	1
1132406_0p5TFA-1-W_S2-E1_1_8509.d	263825	246	267	AT[79.9663]EVSPSNPTDILTSSSAENPK	AT1G17130.1	2	2T(79.9663)	1
1132406_0p5TFA-1-W_S2-E1_1_8509.d	25300.1	74	96	AT[79.9663]GTDVVAAVEEQDSTPVVAEDK	AT4G29060.1	2	2T(79.9663)	1
1132406_0p5TFA-1-W_S2-E1_1_8509.d	85728.9	796	806	AT[79.9663]LSHNFTEDK	AT5G13000.1	2	2T(79.9663)	1
1132406_0p5TFA-1-W_S2-E1_1_8509.d	105588	2	11	AT[79.9663]QTVEDSSR	ATCG00710.1	2	2T(79.9663)	1
1132406_0p5TFA-1-W_S2-E1_1_8509.d	245642	2	15	AT[79.9663]QTVEDSSRSGPR	ATCG00710.1	2,3	2T(79.9663)	1
1132406_0p5TFA-1-W_S2-E1_1_8509.d	29334.7	2	21	AT[79.9663]QTVEDSSRSGPRSTTVGK	ATCG00710.1	3	2T(79.9663)	1
1132406_0p5TFA-1-W_S2-E1_1_8509.d	39053.9	621	637	AT[79.9663]SFADSGEVMDGMFTR	AT3G06450.1	2	2T(79.9663)	1
1132406_0p5TFA-1-W_S2-E1_1_8509.d	51639.3	621	637	AT[79.9663]SFADSGEVM[15.9949]DGM[15.9949]FTR	AT3G06450.1	2	11M(15.9949),14M(15.9949),2T(79.9663)	1
1132406_0p5TFA-1-W_S2-E1_1_8509.d	54114.1	6	15	AT[79.9663]SGPAYPER	AT3G05420.1	2	2T(79.9663)	1
1132406_0p5TFA-1-W_S2-E1_1_8509.d	48285.2	193	205	AT[79.9663]SPPATSHILSR	AT3G06290.1	2	2T(79.9663)	1
1132406_0p5TFA-1-W_S2-E1_1_8509.d	1.16838e+06	531	547	AT[79.9663]SPQPDGPSSTGGSLK	AT1G59610.1	2	2T(79.9663)	1
1132406_0p5TFA-1-W_S2-E1_1_8509.d	1.11713e+06	531	546	AT[79.9663]SPQPDGPTAGGSLK	AT1G10290.1	2	2T(79.9663)	1
1132406_0p5TFA-1-W_S2-E1_1_8509.d	37004.8	36	56	AT[79.9663]SPSSTISESSNSPLAISTR	AT5G57180.1	2	2T(79.9663)	1
1132406_0p5TFA-1-W_S2-E1_1_8509.d	1957.1	66	85	AT[79.9663]SSDTAVVETAQSDDVIFK	AT1G69830.1	2	2T(79.9663)	1
1132406_0p5TFA-1-W_S2-E1_1_8509.d	105776	420	435	AT[79.9663]TEDDDASGPSGLGR	AT3G02750.1	2	2T(79.9663)	1
1132406_0p5TFA-1-W_S2-E1_1_8509.d	13212821	64	88	AT[79.9663]TEVGEAPATTTEAETTELPEIVK	AT2G46820.1	2,3	2T(79.9663)	1
1132406_0p5TFA-1-W_S2-E1_1_8509.d	52023.5	87	99	AT[79.9663]TPTPDKEPLLK	AT1G15340.1	2	2T(79.9663)	1
1132406_0p5TFA-1-W_S2-E1_1_8509.d	65090.9	64	88	AT[79.9663]T[79.9663]EVGEAPATTTEAETTELPEIVK	AT2G46820.1	2,3	2T(79.9663),3T(79.9663)	1
1132406_0p5TFA-1-W_S2-E1_1_8509.d	18559.9	330	346	AT[79.9663]YSLLGLQTYFTSGEK	AT1G56050.1	2	2T(79.9663)	1
1132406_0p5TFA-1-W_S2-E1_1_8509.d	25679.1	396	414	AVAASSSRPSS[79.9663]AGGPSESR	AT5G44100.1	2,3	11S(79.9663)	1
1132406_0p5TFA-1-W_S2-E1_1_8509.d	23471.2	67	88	AVAGDLLSSSSDDADFS[79.9663]DSVLK	AT1G07530.1	2	17S(79.9663)	1
1132406_0p5TFA-1-W_S2-E1_1_8509.d	47531.4	67	88	AVAGDLLSSSS[79.9663]DDADFSDSVLK	AT1G07530.1	2	11S(79.9663)	1
1132406_0p5TFA-1-W_S2-E1_1_8509.d	49401.5	67	88	AVAGDLLSSS[79.9663]SDDADFSDSVLK	AT1G07530.1	2	10S(79.9663)	1
1132406_0p5TFA-1-W_S2-E1_1_8509.d	54720.5	411	431	AVAHPAS[79.9663]GDFGGEQQFSFAGK	AT1G70940.1	2,3	7S(79.9663)	1
1132406_0p5TFA-1-W_S2-E1_1_8509.d	33485	27	53	AVASSNPSLQVS[79.9663]VSFGRFENDSLSWEK	AT1G24160.1	3	12S(79.9663)	1
1132406_0p5TFA-1-W_S2-E1_1_8509.d	940147	150	169	AVDAGMLDYDS[79.9663]DDNPIVVDK	AT2G47330.1	2	11S(79.9663)	1
1132406_0p5TFA-1-W_S2-E1_1_8509.d	192979	150	170	AVDAGMLDYDS[79.9663]DDNPIVVDKR	AT2G47330.1	2,3	11S(79.9663)	1
1132406_0p5TFA-1-W_S2-E1_1_8509.d	757608	150	169	AVDAGMLDY[79.9663]DSDDNPIVVDK	AT2G47330.1	2	9Y(79.9663)	1
1132406_0p5TFA-1-W_S2-E1_1_8509.d	189945	150	170	AVDAGMLDY[79.9663]DSDDNPIVVDKR	AT2G47330.1	2,3	9Y(79.9663)	1
1132406_0p5TFA-1-W_S2-E1_1_8509.d	1.11883e+06	150	169	AVDAGM[15.9949]LDYDS[79.9663]DDNPIVVDK	AT2G47330.1	2	11S(79.9663),6M(15.9949)	1
1132406_0p5TFA-1-W_S2-E1_1_8509.d	90905.2	150	170	AVDAGM[15.9949]LDYDS[79.9663]DDNPIVVDKR	AT2G47330.1	2,3	11S(79.9663),6M(15.9949)	1
1132406_0p5TFA-1-W_S2-E1_1_8509.d	129271	150	170	AVDAGM[15.9949]LDY[79.9663]DSDDNPIVVDKR	AT2G47330.1	2	6M(15.9949),9Y(79.9663)	1
1132406_0p5TFA-1-W_S2-E1_1_8509.d	306294	341	356	AVDEMS[79.9663]DGEPLVSFLK	AT5G10950.1	2	6S(79.9663)	1
1132406_0p5TFA-1-W_S2-E1_1_8509.d	563318	341	356	AVDEM[15.9949]S[79.9663]DGEPLVSFLK	AT5G10950.1	2	5M(15.9949),6S(79.9663)	1
1132406_0p5TFA-1-W_S2-E1_1_8509.d	3121308	215	230	AVDSLPLPRPSS[79.9663]SEVR	AT3G07660.1	2,3	12S(79.9663)	1
1132406_0p5TFA-1-W_S2-E1_1_8509.d	3.08024e+06	215	230	AVDSLPLPRPS[79.9663]SSEVR	AT3G07660.1	2,3	11S(79.9663)	1
1132406_0p5TFA-1-W_S2-E1_1_8509.d	270632	215	237	AVDSLPLPRPS[79.9663]SSEVRFTSSNPK	AT3G07660.1	3	11S(79.9663)	1
1132406_0p5TFA-1-W_S2-E1_1_8509.d	14098.8	208	218	AVDS[79.9663]DLDDGER	AT4G29750.1	2	4S(79.9663)	1
1132406_0p5TFA-1-W_S2-E1_1_8509.d	37098.1	264	272	AVDVDDS[79.9663]PR	AT5G02810.1	2	7S(79.9663)	1
1132406_0p5TFA-1-W_S2-E1_1_8509.d	35229.7	287	303	AVEAS[79.9663]PNDSIILGEYAR	AT1G04530.1	2	5S(79.9663)	1
1132406_0p5TFA-1-W_S2-E1_1_8509.d	19448.5	134	148	AVELDM[15.9949]NLTDS[79.9663]DQTK	AT5G55210.1	2	11S(79.9663),6M(15.9949)	1
1132406_0p5TFA-1-W_S2-E1_1_8509.d	37535.1	116	127	AVES[79.9663]DSEVSDSK	AT5G26860.1	2	4S(79.9663)	1
1132406_0p5TFA-1-W_S2-E1_1_8509.d	36588.8	985	994	AVES[79.9663]GEDLSK	AT3G06010.1	2	4S(79.9663)	1
1132406_0p5TFA-1-W_S2-E1_1_8509.d	67630.2	31	54	AVFPSVIGAVDGVEAM[15.9949]DVDVDS[79.9663]TK	AT1G18450.1	2	16M(15.9949),22S(79.9663)	1
1132406_0p5TFA-1-W_S2-E1_1_8509.d	45643.9	9	34	AVGGGGSGFFASLASSIS[79.9663]NLGSAM[15.9949]TK	AT3G09300.1	2	18S(79.9663),24M(15.9949)	1
1132406_0p5TFA-1-W_S2-E1_1_8509.d	31314.4	73	114	AVGVQFGGSAAAAPAVEAEAPAAAADDDDDM[15.9949]DLFGDET[79.9663]EEEK	AT5G19510.1	3	31M(15.9949),38T(79.9663)	1
1132406_0p5TFA-1-W_S2-E1_1_8509.d	29522.2	823	847	AVIFSQATLVSPIVVGSPS[79.9663]TSSLDK	AT4G17330.1	2	19S(79.9663)	1
1132406_0p5TFA-1-W_S2-E1_1_8509.d	25520.4	823	847	AVIFSQATLVSPIVVGS[79.9663]PSTSSLDK	AT4G17330.1	2	17S(79.9663)	1
1132406_0p5TFA-1-W_S2-E1_1_8509.d	134009	1352	1370	AVITTS[79.9663]SQEDDTDVLDDVK	AT3G12810.1	2	6S(79.9663)	1
1132406_0p5TFA-1-W_S2-E1_1_8509.d	46474.7	59	77	AVLDRTESSASHHS[79.9663]DEEAR	AT2G26280.1	4	14S(79.9663)	1
1132406_0p5TFA-1-W_S2-E1_1_8509.d	93977.2	59	77	AVLDRT[79.9663]ESSASHHSDEEAR	AT2G26280.1	4	6T(79.9663)	1
1132406_0p5TFA-1-W_S2-E1_1_8509.d	11333.1	2	21	AVLEAS[79.9663]LS[79.9663]IFS[79.9663]FSSSSSSSK	AT2G35410.1	2	11S(79.9663),6S(79.9663),8S(79.9663)	1
1132406_0p5TFA-1-W_S2-E1_1_8509.d	11850.2	1392	1409	AVLERDLNQT[79.9663]KVSSSEAK	AT1G24460.1	3	10T(79.9663)	1
1132406_0p5TFA-1-W_S2-E1_1_8509.d	31848.7	43	64	AVLS[79.9663]DEEVYNEAAMEAFPVYNK	AT3G05520.1	2	4S(79.9663)	1
1132406_0p5TFA-1-W_S2-E1_1_8509.d	19413.3	43	64	AVLS[79.9663]DEEVYNEAAM[15.9949]EAFPVYNK	AT3G05520.1	2	14M(15.9949),4S(79.9663)	1
1132406_0p5TFA-1-W_S2-E1_1_8509.d	100696	17	25	AVLS[79.9663]PEQFR	AT4G04830.1	2	4S(79.9663)	1
1132406_0p5TFA-1-W_S2-E1_1_8509.d	35507.9	200	223	AVNVEGDVVDNRGDQS[79.9663]DVDESTRR	AT5G58340.1	3	16S(79.9663)	1
1132406_0p5TFA-1-W_S2-E1_1_8509.d	52731.9	71	83	AVNVTAPGGGS[79.9663]LK	AT4G36020.1	2	11S(79.9663)	1
1132406_0p5TFA-1-W_S2-E1_1_8509.d	40214.5	270	305	AVQREQEGTETEDEENPDDEVPEVYLDS[79.9663]DIDVSEVD	AT5G51100.1	3	28S(79.9663)	1
1132406_0p5TFA-1-W_S2-E1_1_8509.d	62642.3	575	598	AVREEETESGEEPTS[79.9663]SGNEASEEK	AT1G10850.1	3	15S(79.9663)	1
1132406_0p5TFA-1-W_S2-E1_1_8509.d	62988.2	575	598	AVREEETESGEEPT[79.9663]SSGNEASEEK	AT1G10850.1	3	14T(79.9663)	1
1132406_0p5TFA-1-W_S2-E1_1_8509.d	50046.2	876	890	AVSRDS[79.9663]KPSDGETPR	AT1G68790.1	3	6S(79.9663)	1
1132406_0p5TFA-1-W_S2-E1_1_8509.d	49106.7	31	48	AVS[79.9663]DSQDTTDYVDLEQLK	AT5G53620.1	2	3S(79.9663)	1
1132406_0p5TFA-1-W_S2-E1_1_8509.d	65386.6	165	172	AVS[79.9663]FDDNK	AT5G18760.1	2	3S(79.9663)	1
1132406_0p5TFA-1-W_S2-E1_1_8509.d	58908.9	193	217	AVS[79.9663]MFSSSTTSSSSGVFAGADSPFR	AT5G62560.1	2	3S(79.9663)	1
1132406_0p5TFA-1-W_S2-E1_1_8509.d	49001	193	217	AVS[79.9663]M[15.9949]FSSSTTSSSSGVFAGADSPFR	AT5G62560.1	2	3S(79.9663),4M(15.9949)	1
1132406_0p5TFA-1-W_S2-E1_1_8509.d	81888.3	759	767	AVS[79.9663]PFHLPR	AT3G44730.1	2	3S(79.9663)	1
1132406_0p5TFA-1-W_S2-E1_1_8509.d	67912.9	224	234	AVS[79.9663]PHRFPLLR	AT5G24310.1	3	3S(79.9663)	1
1132406_0p5TFA-1-W_S2-E1_1_8509.d	57352.4	16	34	AVTGGGGGGGGS[79.9663]DVELVSK	AT2G32080.1	2	12S(79.9663)	1
1132406_0p5TFA-1-W_S2-E1_1_8509.d	44769.4	14	25	AVVAS[79.9663]PSQENPR	AT2G17700.1	2	5S(79.9663)	1
1132406_0p5TFA-1-W_S2-E1_1_8509.d	109236	45	60	AVVDSDLS[79.9663]DEEVGTVK	AT1G15280.1	2	8S(79.9663)	1
1132406_0p5TFA-1-W_S2-E1_1_8509.d	63278.8	45	60	AVVDS[79.9663]DLSDEEVGTVK	AT1G15280.1	2	5S(79.9663)	1
1132406_0p5TFA-1-W_S2-E1_1_8509.d	86973.3	114	127	AVVS[79.9663]EGGNDLVNEK	AT5G12410.1	2	4S(79.9663)	1
1132406_0p5TFA-1-W_S2-E1_1_8509.d	29591.2	343	359	AVWADMGPAMS[79.9663]DHGDGK	AT3G26935.1	3	11S(79.9663)	1
1132406_0p5TFA-1-W_S2-E1_1_8509.d	1.0728e+06	67	102	AWADIDS[79.9663]DDEDDDYYATTAPPQSLWSTSEASHSDAK	AT4G32610.1	3	7S(79.9663)	1
1132406_0p5TFA-1-W_S2-E1_1_8509.d	27647.5	255	285	AWEEDTFSELEGDDHTAGSES[79.9663]PKAEAEPDAK	AT3G46960.1	4	21S(79.9663)	1
1132406_0p5TFA-1-W_S2-E1_1_8509.d	241340	255	277	AWEEDTFSELEGDDHTAGS[79.9663]ESPK	AT3G46960.1	2,3	19S(79.9663)	1
1132406_0p5TFA-1-W_S2-E1_1_8509.d	50486.4	141	154	AWEEEEKS[79.9663]ESETSK	AT5G04920.1	2	8S(79.9663)	1
1132406_0p5TFA-1-W_S2-E1_1_8509.d	59895.3	814	850	AWNPYTPMS[79.9663]PPRDNWEDGNPGSWGTSPQYQPGSPPSR	AT4G08350.1	3	9S(79.9663)	1
1132406_0p5TFA-1-W_S2-E1_1_8509.d	552418	317	334	AWTLEGES[79.9663]DDEEGHPEEK	AT1G20920.1	2,3	8S(79.9663)	1
1132406_0p5TFA-1-W_S2-E1_1_8509.d	31214.2	106	115	AYAS[79.9663]ENEVQK	AT4G01670.1	2	4S(79.9663)	1
1132406_0p5TFA-1-W_S2-E1_1_8509.d	112455	851	876	AYEAPTPGSGWASTPGGSYSDAGT[79.9663]PR	AT4G08350.1	2	24T(79.9663)	1
1132406_0p5TFA-1-W_S2-E1_1_8509.d	116348	851	876	AYEAPTPGSGWASTPGGS[79.9663]YSDAGTPR	AT4G08350.1	2	18S(79.9663)	1
1132406_0p5TFA-1-W_S2-E1_1_8509.d	83590.9	851	876	AYEAPTPGSGWAST[79.9663]PGGSYSDAGTPR	AT4G08350.1	2	14T(79.9663)	1
1132406_0p5TFA-1-W_S2-E1_1_8509.d	83867.2	851	876	AYEAPTPGSGWAS[79.9663]TPGGSYSDAGTPR	AT4G08350.1	2	13S(79.9663)	1
1132406_0p5TFA-1-W_S2-E1_1_8509.d	177663	851	876	AYEAPT[79.9663]PGSGWASTPGGSYSDAGTPR	AT4G08350.1	2	6T(79.9663)	1
1132406_0p5TFA-1-W_S2-E1_1_8509.d	348443	53	64	AYFDS[79.9663]ADWALGK	AT5G64130.1	2	5S(79.9663)	1
1132406_0p5TFA-1-W_S2-E1_1_8509.d	1.21611e+06	276	289	AYGSVRS[79.9663]QLHELHA	AT2G39010.1	2,3	7S(79.9663)	1
1132406_0p5TFA-1-W_S2-E1_1_8509.d	1.12324e+06	276	289	AYGS[79.9663]VRSQLHELHA	AT2G39010.1	2,3	4S(79.9663)	1
1132406_0p5TFA-1-W_S2-E1_1_8509.d	17366.5	262	279	AYMGGQTSSS[79.9663]SSQGFVAR	AT5G20200.1	2	10S(79.9663)	1
1132406_0p5TFA-1-W_S2-E1_1_8509.d	14478.7	262	279	AYMGGQTS[79.9663]SSSSQGFVAR	AT5G20200.1	2	8S(79.9663)	1
1132406_0p5TFA-1-W_S2-E1_1_8509.d	38621.5	272	295	AYNVVVSAEGSNSGSGS[79.9663]SSSEAYK	AT3G46780.1	2	17S(79.9663)	1
1132406_0p5TFA-1-W_S2-E1_1_8509.d	56603.1	462	483	AYSAELSRGES[79.9663]ANDILSALANR	AT1G22620.1	2,3	11S(79.9663)	1
1132406_0p5TFA-1-W_S2-E1_1_8509.d	26268.5	462	485	AYSAELSRGES[79.9663]ANDILSALANREK	AT1G22620.1	3	11S(79.9663)	1
1132406_0p5TFA-1-W_S2-E1_1_8509.d	55170.9	254	274	AYVDSNSDEAYVES[79.9663]NSDEVSY	AT2G43630.1	2	14S(79.9663)	1
1132406_0p5TFA-1-W_S2-E1_1_8509.d	1420601	276	289	AY[79.9663]GSVRSQLHELHA	AT2G39010.1	2,3	2Y(79.9663)	1
1132406_0p5TFA-1-W_S2-E1_1_8509.d	46475.8	474	485	AY[79.9663]SQEQHGLDWK	AT3G17850.1	2	2Y(79.9663)	1
1132406_0p5TFA-1-W_S2-E1_1_8509.d	34714.8	872	897	AY[79.9663]TSDDELDELSSPLAVVVLQQAGSK	AT3G01810.1	2	2Y(79.9663)	1
1132406_0p5TFA-1-W_S2-E1_1_8509.d	575766	99	121	DAAADEEDDDDVDLFGEET[79.9663]EEEK	AT1G30230.1	2	19T(79.9663)	1
1132406_0p5TFA-1-W_S2-E1_1_8509.d	147539	99	122	DAAADEEDDDDVDLFGEET[79.9663]EEEKK	AT1G30230.1	2,3	19T(79.9663)	1
1132406_0p5TFA-1-W_S2-E1_1_8509.d	495008	12	31	DAAALETQS[79.9663]PEDFDQPSPLR	AT1G71880.1	2	9S(79.9663)	1
1132406_0p5TFA-1-W_S2-E1_1_8509.d	782106	12	32	DAAALETQS[79.9663]PEDFDQPSPLRK	AT1G71880.1	2,3	9S(79.9663)	1
1132406_0p5TFA-1-W_S2-E1_1_8509.d	36820.8	355	366	DAATDAQAVS[79.9663]RR	AT1G45207.2	2	10S(79.9663)	1
1132406_0p5TFA-1-W_S2-E1_1_8509.d	23530.3	258	285	DAAVLSNFSAGGFDS[79.9663]PLAFHDSLHSTAK	AT3G10360.1	3	15S(79.9663)	1
1132406_0p5TFA-1-W_S2-E1_1_8509.d	90270.2	169	181	DAAVVQVASS[79.9663]EHK	AT4G39680.1	2	10S(79.9663)	1
1132406_0p5TFA-1-W_S2-E1_1_8509.d	73899	169	197	DAAVVQVASS[79.9663]EHKSENNEPFSGLDGGDSK	AT4G39680.1	3	10S(79.9663)	1
1132406_0p5TFA-1-W_S2-E1_1_8509.d	244789	169	181	DAAVVQVAS[79.9663]SEHK	AT4G39680.1	2	9S(79.9663)	1
1132406_0p5TFA-1-W_S2-E1_1_8509.d	67800	169	197	DAAVVQVAS[79.9663]SEHKSENNEPFSGLDGGDSK	AT4G39680.1	3	9S(79.9663)	1
1132406_0p5TFA-1-W_S2-E1_1_8509.d	198620	1384	1400	DADADTTPNWETS[79.9663]PAPK	AT2G40030.1	2	13S(79.9663)	1
1132406_0p5TFA-1-W_S2-E1_1_8509.d	203540	1384	1400	DADADTTPNWET[79.9663]SPAPK	AT2G40030.1	2	12T(79.9663)	1
1132406_0p5TFA-1-W_S2-E1_1_8509.d	143347	483	505	DADDQS[79.9663]YAEEASYISGEQYLQSK	AT1G73460.1	2	6S(79.9663)	1
1132406_0p5TFA-1-W_S2-E1_1_8509.d	406055	257	288	DADDVLRESS[79.9663]PGFDVLVDNEAGDSEYYHVEDR	AT2G02160.1	3,4	10S(79.9663)	1
1132406_0p5TFA-1-W_S2-E1_1_8509.d	145694	257	288	DADDVLRES[79.9663]SPGFDVLVDNEAGDSEYYHVEDR	AT2G02160.1	3,4	9S(79.9663)	1
1132406_0p5TFA-1-W_S2-E1_1_8509.d	29569.9	178	194	DADS[79.9663]PVHSNDAEEEMIR	AT4G00752.1	2	4S(79.9663)	1
1132406_0p5TFA-1-W_S2-E1_1_8509.d	6114.59	110	127	DAEGEKS[79.9663]EGGGEENSHVK	AT3G15790.1	3	7S(79.9663)	1
1132406_0p5TFA-1-W_S2-E1_1_8509.d	82387.6	525	538	DAELIEDDEDS[79.9663]FER	AT3G60850.1	2	11S(79.9663)	1
1132406_0p5TFA-1-W_S2-E1_1_8509.d	116544	75	87	DAELLYEAREAT[79.9663]K	AT3G56290.1	2	12T(79.9663)	1
1132406_0p5TFA-1-W_S2-E1_1_8509.d	255396	308	321	DAEPRT[79.9663]PFSDRPVR	AT4G26630.1	3	6T(79.9663)	1
1132406_0p5TFA-1-W_S2-E1_1_8509.d	289006	382	417	DAETVNQTSHPTEEEAQVTVSSNADVEDSHETVS[79.9663]PR	AT4G32330.1	4	34S(79.9663)	1
1132406_0p5TFA-1-W_S2-E1_1_8509.d	454688	382	417	DAETVNQTSHPTEEEAQVTVSSNADVEDSHET[79.9663]VSPR	AT4G32330.1	3,4	32T(79.9663)	1
1132406_0p5TFA-1-W_S2-E1_1_8509.d	32757.8	382	417	DAETVNQTSHPTEEEAQVTVSSNADVEDS[79.9663]HETVSPR	AT4G32330.1	4	29S(79.9663)	1
1132406_0p5TFA-1-W_S2-E1_1_8509.d	35160.4	382	417	DAETVNQTSHPTEEEAQVTVSS[79.9663]NADVEDSHETVSPR	AT4G32330.1	4	22S(79.9663)	1
1132406_0p5TFA-1-W_S2-E1_1_8509.d	18060	382	425	DAETVNQTSHPTEEEAQVTVS[79.9663]SNADVEDSHETVSPRM[15.9949]NEDRADK	AT4G32330.1	5	21S(79.9663),37M(15.9949)	1
1132406_0p5TFA-1-W_S2-E1_1_8509.d	23523.7	422	435	DAFS[79.9663]DSDMSVEELR	AT3G21060.1	2	4S(79.9663)	1
1132406_0p5TFA-1-W_S2-E1_1_8509.d	31835.4	422	435	DAFS[79.9663]DSDM[15.9949]SVEELR	AT3G21060.1	2	4S(79.9663),8M(15.9949)	1
1132406_0p5TFA-1-W_S2-E1_1_8509.d	44999.7	156	167	DAGDSNSGLS[79.9663]PK	AT4G28080.1	2	10S(79.9663)	1
1132406_0p5TFA-1-W_S2-E1_1_8509.d	926174	156	169	DAGDSNSGLS[79.9663]PKPK	AT4G28080.1	2,3	10S(79.9663)	1
1132406_0p5TFA-1-W_S2-E1_1_8509.d	21436.1	431	447	DAGET[79.9663]PEASGSYSDYEK	AT5G18410.1	2	5T(79.9663)	1
1132406_0p5TFA-1-W_S2-E1_1_8509.d	20846.1	149	159	DAIEVDS[79.9663]DHEK	AT2G21800.1	2	7S(79.9663)	1
1132406_0p5TFA-1-W_S2-E1_1_8509.d	32333.3	275	294	DALS[79.9663]GSDSQSLNQSTVSMAR	AT2G32950.1	2	4S(79.9663)	1
1132406_0p5TFA-1-W_S2-E1_1_8509.d	134249	376	401	DAPAESDAEDEPEDDEGGDDS[79.9663]DSESK	AT1G09210.1	2	21S(79.9663)	1
1132406_0p5TFA-1-W_S2-E1_1_8509.d	660979	376	402	DAPAESDAEEEAEDDDNEGDDS[79.9663]DNESK	AT1G56340.1	2,3	22S(79.9663)	1
1132406_0p5TFA-1-W_S2-E1_1_8509.d	1.16643e+06	376	401	DAPAES[79.9663]DAEDEPEDDEGGDDSDSESK	AT1G09210.1	2,3	6S(79.9663)	1
1132406_0p5TFA-1-W_S2-E1_1_8509.d	2.46296e+06	376	402	DAPAES[79.9663]DAEEEAEDDDNEGDDSDNESK	AT1G56340.1	2,3	6S(79.9663)	1
1132406_0p5TFA-1-W_S2-E1_1_8509.d	147578	273	290	DARNS[79.9663]FKEDENLSLFEGK	AT4G20720.1	2,3	5S(79.9663)	1
1132406_0p5TFA-1-W_S2-E1_1_8509.d	76541.4	268	279	DASLETPILS[79.9663]PK	AT5G57830.1	2	10S(79.9663)	1
1132406_0p5TFA-1-W_S2-E1_1_8509.d	53554.8	47	73	DASRAS[79.9663]LGNEEELINPFHDQPPVDTAK	AT5G64850.1	3,4	6S(79.9663)	1
1132406_0p5TFA-1-W_S2-E1_1_8509.d	39903.3	1113	1130	DASSVSAAASAGS[79.9663]EMDAR	AT3G48050.1	2	13S(79.9663)	1
1132406_0p5TFA-1-W_S2-E1_1_8509.d	532665	47	73	DAS[79.9663]RASLGNEEELINPFHDQPPVDTAK	AT5G64850.1	3,4	3S(79.9663)	1
1132406_0p5TFA-1-W_S2-E1_1_8509.d	23783.8	54	69	DATDDFEDVGHSS[79.9663]TAK	AT5G48810.1	2	13S(79.9663)	1
1132406_0p5TFA-1-W_S2-E1_1_8509.d	90729.1	577	588	DATS[79.9663]MGTVEDPK	AT1G19870.1	2	4S(79.9663)	1
1132406_0p5TFA-1-W_S2-E1_1_8509.d	404794	58	94	DAVAGAPINVTGSASGSNSATIPSMFPAGSAPPLS[79.9663]PR	AT5G28850.2	3	35S(79.9663)	1
1132406_0p5TFA-1-W_S2-E1_1_8509.d	414702	58	94	DAVAGAPINVTGSASGSNSATIPSM[15.9949]FPAGSAPPLS[79.9663]PR	AT5G28850.2	3	25M(15.9949),35S(79.9663)	1
1132406_0p5TFA-1-W_S2-E1_1_8509.d	54179.7	28	38	DAVAGFFS[79.9663]PTR	AT4G38500.1	2	8S(79.9663)	1
1132406_0p5TFA-1-W_S2-E1_1_8509.d	65030.4	390	408	DAVLQEQGS[79.9663]EDEDWGPNDR	AT4G29940.1	2	9S(79.9663)	1
1132406_0p5TFA-1-W_S2-E1_1_8509.d	51189.6	21	36	DAVLQNDDST[79.9663]PAHPGK	AT3G19100.1	2	10T(79.9663)	1
1132406_0p5TFA-1-W_S2-E1_1_8509.d	45654.9	390	415	DAYGRPIETMTQETLRGQS[79.9663]ADYLAHR	AT5G64390.1	4	19S(79.9663)	1
1132406_0p5TFA-1-W_S2-E1_1_8509.d	45394.6	390	415	DAYGRPIETMTQET[79.9663]LRGQSADYLAHR	AT5G64390.1	4	14T(79.9663)	1
1132406_0p5TFA-1-W_S2-E1_1_8509.d	43469.8	89	119	DDASEPLPVYQQAVNGISQISFGEEENLS[79.9663]PK	AT1G78150.1	3	29S(79.9663)	1
1132406_0p5TFA-1-W_S2-E1_1_8509.d	327866	89	120	DDASEPLPVYQQAVNGISQISFGEEENLS[79.9663]PKK	AT1G78150.1	3	29S(79.9663)	1
1132406_0p5TFA-1-W_S2-E1_1_8509.d	206281	89	120	DDASEPLPVYQQAVNGISQIS[79.9663]FGEEENLSPKK	AT1G78150.1	3	21S(79.9663)	1
1132406_0p5TFA-1-W_S2-E1_1_8509.d	50754.2	4	21	DDATASFSPS[79.9663]FSTYSGDR	AT3G27880.1	2	10S(79.9663)	1
1132406_0p5TFA-1-W_S2-E1_1_8509.d	206730	260	271	DDDDFS[79.9663]DDGPDL	AT4G12790.1	2	6S(79.9663)	1
1132406_0p5TFA-1-W_S2-E1_1_8509.d	123553	876	903	DDDDLPEFNFNSSSGPVT[79.9663]SSPRPPLQSR	AT5G25520.2	3	18T(79.9663)	1
1132406_0p5TFA-1-W_S2-E1_1_8509.d	36928.3	348	366	DDDDVYSTIS[79.9663]DDSQNQIDK	AT1G17360.1	2	10S(79.9663)	1
1132406_0p5TFA-1-W_S2-E1_1_8509.d	23018.2	199	220	DDDEDS[79.9663]MDGLIENEDVTVQGPR	AT1G33390.1	2	6S(79.9663)	1
1132406_0p5TFA-1-W_S2-E1_1_8509.d	452574	293	310	DDDEEEEEAVS[79.9663]DVELENK	AT1G56460.1	2	11S(79.9663)	1
1132406_0p5TFA-1-W_S2-E1_1_8509.d	45162.5	797	810	DDDELADAS[79.9663]DSETK	AT5G63420.1	2	9S(79.9663)	1
1132406_0p5TFA-1-W_S2-E1_1_8509.d	100471	41	54	DDDFEQVS[79.9663]LGDQEK	AT2G45540.1	2	8S(79.9663)	1
1132406_0p5TFA-1-W_S2-E1_1_8509.d	368243	168	180	DDDSRGNGYS[79.9663]PER	AT5G52040.1	2,3	10S(79.9663)	1
1132406_0p5TFA-1-W_S2-E1_1_8509.d	695325	168	181	DDDSRGNGYS[79.9663]PERR	AT5G52040.1	3	10S(79.9663)	1
1132406_0p5TFA-1-W_S2-E1_1_8509.d	294466	168	181	DDDSRGNGY[79.9663]SPERR	AT5G52040.1	3	9Y(79.9663)	1
1132406_0p5TFA-1-W_S2-E1_1_8509.d	46864.4	500	516	DDDS[79.9663]SPDDDDDYNIDRK	AT3G01160.1	2	4S(79.9663)	1
1132406_0p5TFA-1-W_S2-E1_1_8509.d	146232	17	33	DDEEEVEEEQPLS[79.9663]PAAR	AT3G49210.1	2	13S(79.9663)	1
1132406_0p5TFA-1-W_S2-E1_1_8509.d	112511	304	324	DDEGSQDAAESLS[79.9663]GENVGISK	AT3G13530.1	2	13S(79.9663)	1
1132406_0p5TFA-1-W_S2-E1_1_8509.d	146980	304	324	DDEGS[79.9663]QDAAESLSGENVGISK	AT3G13530.1	2	5S(79.9663)	1
1132406_0p5TFA-1-W_S2-E1_1_8509.d	27119.2	384	401	DDEGTNELS[79.9663]FQEWTQQMK	AT4G35230.1	2	9S(79.9663)	1
1132406_0p5TFA-1-W_S2-E1_1_8509.d	29514.2	384	401	DDEGTNELS[79.9663]FQEWTQQM[15.9949]K	AT4G35230.1	2	17M(15.9949),9S(79.9663)	1
1132406_0p5TFA-1-W_S2-E1_1_8509.d	63048.7	1185	1202	DDEILSPAHLTGESSS[79.9663]DK	AT4G28080.1	2,3	16S(79.9663)	1
1132406_0p5TFA-1-W_S2-E1_1_8509.d	2.15529e+06	1185	1202	DDEILSPAHLTGESS[79.9663]SDK	AT4G28080.1	2,3	15S(79.9663)	1
1132406_0p5TFA-1-W_S2-E1_1_8509.d	3.00733e+06	1185	1202	DDEILSPAHLTGES[79.9663]SSDK	AT4G28080.1	2,3	14S(79.9663)	1
1132406_0p5TFA-1-W_S2-E1_1_8509.d	2.34944e+06	1185	1202	DDEILS[79.9663]PAHLTGESSSDK	AT4G28080.1	2,3	6S(79.9663)	1
1132406_0p5TFA-1-W_S2-E1_1_8509.d	45489.4	202	213	DDENVNS[79.9663]QPFMR	ATCG00490.1	2	7S(79.9663)	1
1132406_0p5TFA-1-W_S2-E1_1_8509.d	44938.8	202	213	DDENVNS[79.9663]QPFM[15.9949]R	ATCG00490.1	2	11M(15.9949),7S(79.9663)	1
1132406_0p5TFA-1-W_S2-E1_1_8509.d	29200	220	236	DDEPNPDT[79.9663]DNDELYVER	AT3G19340.1	2	8T(79.9663)	1
1132406_0p5TFA-1-W_S2-E1_1_8509.d	55230.8	378	396	DDES[79.9663]LAGSPALPSYMVPTK	AT5G03040.1	2	4S(79.9663)	1
1132406_0p5TFA-1-W_S2-E1_1_8509.d	59316.7	378	396	DDES[79.9663]LAGSPALPSYM[15.9949]VPTK	AT5G03040.1	2	15M(15.9949),4S(79.9663)	1
1132406_0p5TFA-1-W_S2-E1_1_8509.d	635492	146	169	DDFDSGLLS[79.9663]DEDLQDDDLEASASK	AT1G69070.1	2	9S(79.9663)	1
1132406_0p5TFA-1-W_S2-E1_1_8509.d	54900.3	146	170	DDFDSGLLS[79.9663]DEDLQDDDLEASASKR	AT1G69070.1	2,3	9S(79.9663)	1
1132406_0p5TFA-1-W_S2-E1_1_8509.d	65210.8	181	189	DDFRS[79.9663]PPPR	AT4G32285.1	2	5S(79.9663)	1
1132406_0p5TFA-1-W_S2-E1_1_8509.d	79026.3	68	89	DDISAEYFGVPS[79.9663]PSGSGSSGGR	AT2G20550.1	2	12S(79.9663)	1
1132406_0p5TFA-1-W_S2-E1_1_8509.d	21290.4	554	565	DDKPES[79.9663]GDVEER	AT4G24200.1	2	6S(79.9663)	1
1132406_0p5TFA-1-W_S2-E1_1_8509.d	920160	2827	2841	DDKTS[79.9663]PDSIVMVEAK	AT5G40450.1	2,3	5S(79.9663)	1
1132406_0p5TFA-1-W_S2-E1_1_8509.d	1.14599e+06	2827	2841	DDKTS[79.9663]PDSIVM[15.9949]VEAK	AT5G40450.1	2,3	11M(15.9949),5S(79.9663)	1
1132406_0p5TFA-1-W_S2-E1_1_8509.d	965430	2827	2841	DDKT[79.9663]SPDSIVMVEAK	AT5G40450.1	2,3	4T(79.9663)	1
1132406_0p5TFA-1-W_S2-E1_1_8509.d	904811	2827	2841	DDKT[79.9663]SPDSIVM[15.9949]VEAK	AT5G40450.1	2,3	11M(15.9949),4T(79.9663)	1
1132406_0p5TFA-1-W_S2-E1_1_8509.d	128304	901	911	DDLEAIPLS[79.9663]PK	AT3G12810.1	2	9S(79.9663)	1
1132406_0p5TFA-1-W_S2-E1_1_8509.d	245183	5	42	DDLPQDSIADGIENDDES[79.9663]NGQEEEELDPDQGTAFVDSK	AT1G24460.1	3	18S(79.9663)	1
1132406_0p5TFA-1-W_S2-E1_1_8509.d	208025	179	210	DDLVDKY[79.9663]SLQEDQHQPQHEDYEDEVAIEETPR	AT5G43960.1	4	7Y(79.9663)	1
1132406_0p5TFA-1-W_S2-E1_1_8509.d	25328.6	41	67	DDNEDEVFEEAIGS[79.9663]ENDEQEEEEDPKR	AT2G16640.1	3	14S(79.9663)	1
1132406_0p5TFA-1-W_S2-E1_1_8509.d	65839.7	704	718	DDNELAEKS[79.9663]DLEVLK	AT5G16270.1	2	9S(79.9663)	1
1132406_0p5TFA-1-W_S2-E1_1_8509.d	16064.6	118	130	DDNGYDGRRGS[79.9663]PR	AT2G27100.1	3	11S(79.9663)	1
1132406_0p5TFA-1-W_S2-E1_1_8509.d	35633.4	786	809	DDNSAQVADDESLGGQTSHS[79.9663]DNNR	AT5G53440.1	3	20S(79.9663)	1
1132406_0p5TFA-1-W_S2-E1_1_8509.d	16612.4	121	139	DDSSSSDDDS[79.9663]SDEEVAVTK	AT1G48920.1	2	10S(79.9663)	1
1132406_0p5TFA-1-W_S2-E1_1_8509.d	57803	38	62	DDSVDFSQEQGS[79.9663]ESNEAIDTENGSR	AT4G27860.1	2	12S(79.9663)	1
1132406_0p5TFA-1-W_S2-E1_1_8509.d	53031.4	211	231	DDS[79.9663]DDDDLDGDADNGDPTDVK	AT3G54620.1	2	3S(79.9663)	1
1132406_0p5TFA-1-W_S2-E1_1_8509.d	69251.3	558	567	DDS[79.9663]EDEIANK	AT4G25730.1	2	3S(79.9663)	1
1132406_0p5TFA-1-W_S2-E1_1_8509.d	33649.4	558	568	DDS[79.9663]EDEIANKK	AT4G25730.1	2	3S(79.9663)	1
1132406_0p5TFA-1-W_S2-E1_1_8509.d	437754	189	203	DDS[79.9663]PTAVEEASVEEK	AT4G17330.1	2	3S(79.9663)	1
1132406_0p5TFA-1-W_S2-E1_1_8509.d	53069	38	62	DDS[79.9663]VDFSQEQGSESNEAIDTENGSR	AT4G27860.1	2	3S(79.9663)	1
1132406_0p5TFA-1-W_S2-E1_1_8509.d	30009.9	819	848	DDVEDNES[79.9663]DWDETDGESAISSIEEADMSSR	AT3G18390.1	3	8S(79.9663)	1
1132406_0p5TFA-1-W_S2-E1_1_8509.d	73848	819	848	DDVEDNES[79.9663]DWDETDGESAISSIEEADM[15.9949]SSR	AT3G18390.1	3	27M(15.9949),8S(79.9663)	1
1132406_0p5TFA-1-W_S2-E1_1_8509.d	2.46516e+06	505	520	DDVFS[79.9663]DNEGDSTGPTK	AT3G19420.1	2	5S(79.9663)	1
1132406_0p5TFA-1-W_S2-E1_1_8509.d	70711.2	489	510	DDVLGEEGKT[79.9663]DIDSPDTTNTIK	AT1G19870.1	3	10T(79.9663)	1
1132406_0p5TFA-1-W_S2-E1_1_8509.d	232236	234	252	DDVTS[79.9663]PGGTTIAGVHELEK	AT5G14800.1	2,3	5S(79.9663)	1
1132406_0p5TFA-1-W_S2-E1_1_8509.d	135710	234	252	DDVT[79.9663]SPGGTTIAGVHELEK	AT5G14800.1	2,3	4T(79.9663)	1
1132406_0p5TFA-1-W_S2-E1_1_8509.d	378292	38	71	DDYEVNEDYDDDGYDEHNHPEMDS[79.9663]DEEDDNVEQR	AT4G33530.1	3,4	24S(79.9663)	1
1132406_0p5TFA-1-W_S2-E1_1_8509.d	480549	38	71	DDYEVNEDYDDDGYDEHNHPEM[15.9949]DS[79.9663]DEEDDNVEQR	AT4G33530.1	3,4	22M(15.9949),24S(79.9663)	1
1132406_0p5TFA-1-W_S2-E1_1_8509.d	218172	38	71	DDYEVNEDYDDDGY[79.9663]DEHNHPEMDSDEEDDNVEQR	AT4G33530.1	3,4	14Y(79.9663)	1
1132406_0p5TFA-1-W_S2-E1_1_8509.d	563334	38	71	DDYEVNEDY[79.9663]DDDGYDEHNHPEMDSDEEDDNVEQR	AT4G33530.1	3,4	9Y(79.9663)	1
1132406_0p5TFA-1-W_S2-E1_1_8509.d	206887	38	71	DDYEVNEDY[79.9663]DDDGYDEHNHPEM[15.9949]DSDEEDDNVEQR	AT4G33530.1	3,4	22M(15.9949),9Y(79.9663)	1
1132406_0p5TFA-1-W_S2-E1_1_8509.d	36958.5	8	24	DEAAVFT[79.9663]PQAQAQQLQK	AT5G01020.1	2	7T(79.9663)	1
1132406_0p5TFA-1-W_S2-E1_1_8509.d	87943.3	478	495	DEDDQS[79.9663]YAEDESYLSGER	AT1G73450.1	2	6S(79.9663)	1
1132406_0p5TFA-1-W_S2-E1_1_8509.d	148925	330	355	DEDDVSSGS[79.9663]ASFQQLDSHDQEVSHEK	AT1G29370.1	3,4	9S(79.9663)	1
1132406_0p5TFA-1-W_S2-E1_1_8509.d	20419.9	330	355	DEDDVSS[79.9663]GSASFQQLDSHDQEVSHEK	AT1G29370.1	3,4	7S(79.9663)	1
1132406_0p5TFA-1-W_S2-E1_1_8509.d	142774	388	427	DEDNAGTVSATTNHLVQDVDEDVSFS[79.9663]DLEEDDDDVPVSYK	AT3G49800.1	3	26S(79.9663)	1
1132406_0p5TFA-1-W_S2-E1_1_8509.d	148368	388	427	DEDNAGTVSATTNHLVQDVDEDVS[79.9663]FSDLEEDDDDVPVSYK	AT3G49800.1	3	24S(79.9663)	1
1132406_0p5TFA-1-W_S2-E1_1_8509.d	62148.8	269	287	DEDSASRRPPLAHHMS[79.9663]LPK	AT1G51140.1	4	16S(79.9663)	1
1132406_0p5TFA-1-W_S2-E1_1_8509.d	348029	9	26	DEDVRAS[79.9663]DDESETHAPAK	AT5G09250.1	2,3	7S(79.9663)	1
1132406_0p5TFA-1-W_S2-E1_1_8509.d	26229.7	83	99	DEEAPVET[79.9663]PVVVEDESK	AT1G62480.1	2	8T(79.9663)	1
1132406_0p5TFA-1-W_S2-E1_1_8509.d	10152.9	68	79	DEEARNS[79.9663]PEVNK	AT3G17440.1	2	7S(79.9663)	1
1132406_0p5TFA-1-W_S2-E1_1_8509.d	53460.8	171	199	DEEMDDVEVKPPS[79.9663]PMPYDDYDKPPVVFVR	AT5G56910.1	3,4	13S(79.9663)	1
1132406_0p5TFA-1-W_S2-E1_1_8509.d	100351	171	199	DEEM[15.9949]DDVEVKPPS[79.9663]PM[15.9949]PYDDYDKPPVVFVR	AT5G56910.1	3,4	13S(79.9663),15M(15.9949),4M(15.9949)	1
1132406_0p5TFA-1-W_S2-E1_1_8509.d	50298.6	13	28	DEETIPMSQSSPYS[79.9663]PK	AT3G53520.1	2	14S(79.9663)	1
1132406_0p5TFA-1-W_S2-E1_1_8509.d	45814.8	13	28	DEETIPM[15.9949]SQSSPY[79.9663]SPK	AT3G53520.1	2	13Y(79.9663),7M(15.9949)	1
1132406_0p5TFA-1-W_S2-E1_1_8509.d	43645.3	161	176	DEEYHPSPVLENNNS[79.9663]K	AT1G29530.1	2	15S(79.9663)	1
1132406_0p5TFA-1-W_S2-E1_1_8509.d	181490	2052	2065	DEGRIS[79.9663]GSHEHASR	AT2G45540.1	3,4	6S(79.9663)	1
1132406_0p5TFA-1-W_S2-E1_1_8509.d	50563.9	144	163	DEGTNS[79.9663]DNDDDVDGVEDVDR	AT1G71970.1	2	6S(79.9663)	1
1132406_0p5TFA-1-W_S2-E1_1_8509.d	71238.8	144	164	DEGTNS[79.9663]DNDDDVDGVEDVDRR	AT1G71970.1	3	6S(79.9663)	1
1132406_0p5TFA-1-W_S2-E1_1_8509.d	89047.8	144	164	DEGT[79.9663]NSDNDDDVDGVEDVDRR	AT1G71970.1	2	4T(79.9663)	1
1132406_0p5TFA-1-W_S2-E1_1_8509.d	91142.7	744	761	DEIEDELS[79.9663]DDEFDFDNIK	AT5G20320.1	2	8S(79.9663)	1
1132406_0p5TFA-1-W_S2-E1_1_8509.d	24831.7	392	408	DEISVGNS[79.9663]GDSDDMSTK	AT3G19670.1	2	8S(79.9663)	1
1132406_0p5TFA-1-W_S2-E1_1_8509.d	335887	77	101	DELGFEIERPPS[79.9663]PPMHLAAGLGIDK	AT1G04530.1	3	12S(79.9663)	1
1132406_0p5TFA-1-W_S2-E1_1_8509.d	527828	77	101	DELGFEIERPPS[79.9663]PPM[15.9949]HLAAGLGIDK	AT1G04530.1	3,4	12S(79.9663),15M(15.9949)	1
1132406_0p5TFA-1-W_S2-E1_1_8509.d	356518	382	396	DELNIYS[79.9663]QDELDDNR	AT5G23890.1	2	7S(79.9663)	1
1132406_0p5TFA-1-W_S2-E1_1_8509.d	165066	4	15	DELTEEESLS[79.9663]GK	AT2G39010.1	2	10S(79.9663)	1
1132406_0p5TFA-1-W_S2-E1_1_8509.d	2.17552e+06	4	15	DELTEEES[79.9663]LSGK	AT2G39010.1	2	8S(79.9663)	1
1132406_0p5TFA-1-W_S2-E1_1_8509.d	209465	4	15	DELT[79.9663]EEESLSGK	AT2G39010.1	2	4T(79.9663)	1
1132406_0p5TFA-1-W_S2-E1_1_8509.d	94022.3	300	307	DENLS[79.9663]LHR	AT3G58640.1	2	5S(79.9663)	1
1132406_0p5TFA-1-W_S2-E1_1_8509.d	45978.8	300	308	DENLS[79.9663]LHRK	AT3G58640.1	2	5S(79.9663)	1
1132406_0p5TFA-1-W_S2-E1_1_8509.d	213392	97	113	DEPAEES[79.9663]DGDLGFGLFD	AT5G47700.1	2	7S(79.9663)	1
1132406_0p5TFA-1-W_S2-E1_1_8509.d	169601	533	555	DEPPTQVQTWS[79.9663]GPLGHPITGVSR	AT1G54610.1	3	11S(79.9663)	1
1132406_0p5TFA-1-W_S2-E1_1_8509.d	141410	126	140	DEPVVENGSTFS[79.9663]ETK	AT3G05420.1	2	12S(79.9663)	1
1132406_0p5TFA-1-W_S2-E1_1_8509.d	393133	450	472	DEQEDTVAEHS[79.9663]DHEENVTAMGGK	AT3G16810.1	3,4	11S(79.9663)	1
1132406_0p5TFA-1-W_S2-E1_1_8509.d	318821	450	472	DEQEDTVAEHS[79.9663]DHEENVTAM[15.9949]GGK	AT3G16810.1	3,4	11S(79.9663),20M(15.9949)	1
1132406_0p5TFA-1-W_S2-E1_1_8509.d	1080667	453	476	DESDGGDGETES[79.9663]QRLDEEEQTVTK	AT1G42550.1	3	12S(79.9663)	1
1132406_0p5TFA-1-W_S2-E1_1_8509.d	37096.2	21	35	DESFDEAVLDS[79.9663]PEVK	AT1G13360.1	2	11S(79.9663)	1
1132406_0p5TFA-1-W_S2-E1_1_8509.d	80874.3	16	28	DESGILS[79.9663]PFSFSR	AT4G37980.1	2	7S(79.9663)	1
1132406_0p5TFA-1-W_S2-E1_1_8509.d	20546	1406	1418	DESQGS[79.9663]EESVEVK	AT5G40450.1	2	6S(79.9663)	1
1132406_0p5TFA-1-W_S2-E1_1_8509.d	82820.6	168	181	DES[79.9663]DDETPISSMFR	AT5G55300.1	2	3S(79.9663)	1
1132406_0p5TFA-1-W_S2-E1_1_8509.d	44784.1	168	182	DES[79.9663]DDETPISSMFRK	AT5G55300.1	2	3S(79.9663)	1
1132406_0p5TFA-1-W_S2-E1_1_8509.d	141043	168	181	DES[79.9663]DDETPISSM[15.9949]FR	AT5G55300.1	2	12M(15.9949),3S(79.9663)	1
1132406_0p5TFA-1-W_S2-E1_1_8509.d	842059	453	476	DES[79.9663]DGGDGETESQRLDEEEQTVTK	AT1G42550.1	2,3	3S(79.9663)	1
1132406_0p5TFA-1-W_S2-E1_1_8509.d	49669.3	260	274	DETAFS[79.9663]EETPPLEFR	AT4G37440.1	2	6S(79.9663)	1
1132406_0p5TFA-1-W_S2-E1_1_8509.d	18927.9	45	58	DETEFRPS[79.9663]PAHNER	AT5G48657.1	3	8S(79.9663)	1
1132406_0p5TFA-1-W_S2-E1_1_8509.d	38148.9	87	104	DETMYS[79.9663]DGDDEEYDVSIR	AT2G40640.1	2	6S(79.9663)	1
1132406_0p5TFA-1-W_S2-E1_1_8509.d	32000.9	87	104	DETM[15.9949]YS[79.9663]DGDDEEYDVSIR	AT2G40640.1	2	4M(15.9949),6S(79.9663)	1
1132406_0p5TFA-1-W_S2-E1_1_8509.d	37473.2	87	104	DET[79.9663]MYSDGDDEEYDVSIR	AT2G40640.1	2	3T(79.9663)	1
1132406_0p5TFA-1-W_S2-E1_1_8509.d	327422	596	615	DEVEISATHHEPVIS[79.9663]TPDSK	AT1G19870.1	2,3	15S(79.9663)	1
1132406_0p5TFA-1-W_S2-E1_1_8509.d	43861.9	44	75	DEVQESIPVPDEQEAS[79.9663]EDHDEVMLHPVHNPAK	AT1G18070.1	4	16S(79.9663)	1
1132406_0p5TFA-1-W_S2-E1_1_8509.d	43395.1	44	75	DEVQESIPVPDEQEAS[79.9663]EDHDEVM[15.9949]LHPVHNPAK	AT1G18070.1	4	16S(79.9663),23M(15.9949)	1
1132406_0p5TFA-1-W_S2-E1_1_8509.d	51315.9	596	610	DEVS[79.9663]DDEATIEQTLK	AT1G58200.1	2	4S(79.9663)	1
1132406_0p5TFA-1-W_S2-E1_1_8509.d	12132.6	59	75	DFDSISS[79.9663]EDVDEAEAER	AT2G16070.2	2	7S(79.9663)	1
1132406_0p5TFA-1-W_S2-E1_1_8509.d	583551	59	75	DFDSIS[79.9663]SEDVDEAEAER	AT2G16070.2	2	6S(79.9663)	1
1132406_0p5TFA-1-W_S2-E1_1_8509.d	429237	271	295	DFENLRQDS[79.9663]DDEEPQSQQQQQQQPK	AT1G20670.1	3	9S(79.9663)	1
1132406_0p5TFA-1-W_S2-E1_1_8509.d	226229	498	515	DFFGDIGDS[79.9663]EEEEEQDVK	AT3G62900.1	2	9S(79.9663)	1
1132406_0p5TFA-1-W_S2-E1_1_8509.d	224895	928	944	DFGGAAFSRFDS[79.9663]INSSR	AT1G20760.1	2,3	12S(79.9663)	1
1132406_0p5TFA-1-W_S2-E1_1_8509.d	377731	928	951	DFGGAAFSRFDS[79.9663]INSSRDVTGAEK	AT1G20760.1	3,4	12S(79.9663)	1
1132406_0p5TFA-1-W_S2-E1_1_8509.d	73331	928	944	DFGGAAFS[79.9663]RFDSINSSR	AT1G20760.1	3	8S(79.9663)	1
1132406_0p5TFA-1-W_S2-E1_1_8509.d	18789.9	928	951	DFGGAAFS[79.9663]RFDSINSSRDVTGAEK	AT1G20760.1	3,4	8S(79.9663)	1
1132406_0p5TFA-1-W_S2-E1_1_8509.d	265039	963	979	DFGGPSLSRFDS[79.9663]MNSTK	AT1G20760.1	3	12S(79.9663)	1
1132406_0p5TFA-1-W_S2-E1_1_8509.d	143827	963	979	DFGGPSLSRFDS[79.9663]M[15.9949]NSTK	AT1G20760.1	2,3	12S(79.9663),13M(15.9949)	1
1132406_0p5TFA-1-W_S2-E1_1_8509.d	220590	240	261	DFGNLRQES[79.9663]DGEEPVSLSQQPK	AT1G76380.1	2,3	9S(79.9663)	1
1132406_0p5TFA-1-W_S2-E1_1_8509.d	23269.4	52	63	DFGS[79.9663]MNMDELLK	AT4G34000.1	2	4S(79.9663)	1
1132406_0p5TFA-1-W_S2-E1_1_8509.d	110308	374	382	DFLSSSS[79.9663]FK	AT4G08180.1	2	7S(79.9663)	1
1132406_0p5TFA-1-W_S2-E1_1_8509.d	112593	534	545	DFMPSDTDFS[79.9663]TK	AT3G63460.1	2	10S(79.9663)	1
1132406_0p5TFA-1-W_S2-E1_1_8509.d	52439.3	534	545	DFMPS[79.9663]DTDFSTK	AT3G63460.1	2	5S(79.9663)	1
1132406_0p5TFA-1-W_S2-E1_1_8509.d	5832.56	150	173	DFM[15.9949]IQGGDFTEGNGT[79.9663]GGISIYGAK	AT3G62030.1	2	15T(79.9663),3M(15.9949)	1
1132406_0p5TFA-1-W_S2-E1_1_8509.d	145850	534	545	DFM[15.9949]PSDTDFS[79.9663]TK	AT3G63460.1	2	10S(79.9663),3M(15.9949)	1
1132406_0p5TFA-1-W_S2-E1_1_8509.d	87835.5	534	545	DFM[15.9949]PS[79.9663]DTDFSTK	AT3G63460.1	2	3M(15.9949),5S(79.9663)	1
1132406_0p5TFA-1-W_S2-E1_1_8509.d	31367.6	451	475	DFNFNPSFRDPFT[79.9663]GANAYVPGQASR	AT3G18860.1	3	13T(79.9663)	1
1132406_0p5TFA-1-W_S2-E1_1_8509.d	312632	207	216	DFNGYRS[79.9663]PPR	AT4G28990.1	2,3	7S(79.9663)	1
1132406_0p5TFA-1-W_S2-E1_1_8509.d	379748	99	111	DFPDGSTTAS[79.9663]PGR	AT5G38640.1	2	10S(79.9663)	1
1132406_0p5TFA-1-W_S2-E1_1_8509.d	80442.5	301	327	DFSATVTDQPGDALLNNGYGSQDS[79.9663]FGR	AT4G16150.1	2,3	24S(79.9663)	1
1132406_0p5TFA-1-W_S2-E1_1_8509.d	174881	980	1002	DFSGSHGYS[79.9663]FDDADPFGSTGPFK	AT1G20760.1	2,3	9S(79.9663)	1
1132406_0p5TFA-1-W_S2-E1_1_8509.d	39634.8	609	616	DFSNPS[79.9663]TR	AT3G28860.1	2	6S(79.9663)	1
1132406_0p5TFA-1-W_S2-E1_1_8509.d	154670	609	617	DFSNPS[79.9663]TRR	AT3G28860.1	2	6S(79.9663)	1
1132406_0p5TFA-1-W_S2-E1_1_8509.d	111449	157	164	DFSNRTS[79.9663]F	AT3G15680.1	2	7S(79.9663)	1
1132406_0p5TFA-1-W_S2-E1_1_8509.d	345096	430	444	DFSRSDS[79.9663]SVSEDGPK	AT4G39680.1	2,3	7S(79.9663)	1
1132406_0p5TFA-1-W_S2-E1_1_8509.d	65101.3	121	139	DFSTDTDSEIGS[79.9663]PLSPQLR	AT1G20770.1	2	12S(79.9663)	1
1132406_0p5TFA-1-W_S2-E1_1_8509.d	92610.4	980	1002	DFS[79.9663]GSHGYSFDDADPFGSTGPFK	AT1G20760.1	2	3S(79.9663)	1
1132406_0p5TFA-1-W_S2-E1_1_8509.d	52405.3	570	587	DFTIDSSTGGAS[79.9663]GTWDER	AT4G11860.1	2	12S(79.9663)	1
1132406_0p5TFA-1-W_S2-E1_1_8509.d	29647.4	158	170	DFVASSGSSS[79.9663]PVR	AT5G55060.1	2	10S(79.9663)	1
1132406_0p5TFA-1-W_S2-E1_1_8509.d	77645.9	158	172	DFVASSGSS[79.9663]SPVRER	AT5G55060.1	2	9S(79.9663)	1
1132406_0p5TFA-1-W_S2-E1_1_8509.d	315614	277	298	DFVVAHNLS[79.9663]GALQSDGRPVAPR	AT3G23310.1	2,3	9S(79.9663)	1
1132406_0p5TFA-1-W_S2-E1_1_8509.d	162195	71	86	DGALTSNDELESIS[79.9663]AR	AT3G54610.1	2	14S(79.9663)	1
1132406_0p5TFA-1-W_S2-E1_1_8509.d	45969	71	86	DGALTSNDELES[79.9663]ISAR	AT3G54610.1	2	12S(79.9663)	1
1132406_0p5TFA-1-W_S2-E1_1_8509.d	43855.8	71	86	DGALTS[79.9663]NDELESISAR	AT3G54610.1	2	6S(79.9663)	1
1132406_0p5TFA-1-W_S2-E1_1_8509.d	95962.8	126	164	DGAQGTDDSDGTTDPQLDTGAADES[79.9663]EAGDTQPDLQAQFR	AT1G14650.1	3	25S(79.9663)	1
1132406_0p5TFA-1-W_S2-E1_1_8509.d	111458	26	48	DGDDSASMSNGDIASEAVS[79.9663]GELR	AT5G04870.1	2	19S(79.9663)	1
1132406_0p5TFA-1-W_S2-E1_1_8509.d	132449	26	48	DGDDSASM[15.9949]SNGDIASEAVS[79.9663]GELR	AT5G04870.1	2	19S(79.9663),8M(15.9949)	1
1132406_0p5TFA-1-W_S2-E1_1_8509.d	112201	26	48	DGDDSAS[79.9663]MSNGDIASEAVSGELR	AT5G04870.1	2	7S(79.9663)	1
1132406_0p5TFA-1-W_S2-E1_1_8509.d	141938	26	48	DGDDSAS[79.9663]M[15.9949]SNGDIASEAVSGELR	AT5G04870.1	2	7S(79.9663),8M(15.9949)	1
1132406_0p5TFA-1-W_S2-E1_1_8509.d	112842	26	48	DGDDS[79.9663]ASMSNGDIASEAVSGELR	AT5G04870.1	2	5S(79.9663)	1
1132406_0p5TFA-1-W_S2-E1_1_8509.d	30383.8	949	967	DGDGGGAFDYS[79.9663]GGYSVPTK	AT1G79620.1	2	11S(79.9663)	1
1132406_0p5TFA-1-W_S2-E1_1_8509.d	30424.4	949	967	DGDGGGAFDY[79.9663]SGGYSVPTK	AT1G79620.1	2	10Y(79.9663)	1
1132406_0p5TFA-1-W_S2-E1_1_8509.d	244836	397	432	DGDSNTDVARSDAAANDVETSGEHNRPDT[79.9663]SSPDWSK	AT1G60200.1	4	29T(79.9663)	1
1132406_0p5TFA-1-W_S2-E1_1_8509.d	264544	397	432	DGDSNTDVARSDAAANDVETS[79.9663]GEHNRPDTSSPDWSK	AT1G60200.1	4	21S(79.9663)	1
1132406_0p5TFA-1-W_S2-E1_1_8509.d	22772.8	83	105	DGDS[79.9663]DSDGYLDELVNETDSDIM[15.9949]K	AT3G55510.1	2	22M(15.9949),4S(79.9663)	1
1132406_0p5TFA-1-W_S2-E1_1_8509.d	45953.4	258	271	DGDTASAS[79.9663]QETVAR	AT4G38630.1	2	8S(79.9663)	1
1132406_0p5TFA-1-W_S2-E1_1_8509.d	47612.3	258	271	DGDTAS[79.9663]ASQETVAR	AT4G38630.1	2	6S(79.9663)	1
1132406_0p5TFA-1-W_S2-E1_1_8509.d	40211.2	267	280	DGEAPIVS[79.9663]PNSSQK	AT1G74860.1	2	8S(79.9663)	1
1132406_0p5TFA-1-W_S2-E1_1_8509.d	66713.3	23	45	DGEATTPPKT[79.9663]DIESQILAAMQSR	AT4G08310.1	3	10T(79.9663)	1
1132406_0p5TFA-1-W_S2-E1_1_8509.d	78527	23	45	DGEATT[79.9663]PPKTDIESQILAAMQSR	AT4G08310.1	3	6T(79.9663)	1
1132406_0p5TFA-1-W_S2-E1_1_8509.d	43457.5	23	45	DGEAT[79.9663]TPPKTDIESQILAAMQSR	AT4G08310.1	2,3	5T(79.9663)	1
1132406_0p5TFA-1-W_S2-E1_1_8509.d	627939	370	381	DGELGELS[79.9663]PDIR	AT3G26935.1	2	8S(79.9663)	1
1132406_0p5TFA-1-W_S2-E1_1_8509.d	77114.2	370	396	DGELGELS[79.9663]PDIRATVDEQSDRPSMHPR	AT3G26935.1	4	8S(79.9663)	1
1132406_0p5TFA-1-W_S2-E1_1_8509.d	78490.5	370	396	DGELGELS[79.9663]PDIRATVDEQSDRPSM[15.9949]HPR	AT3G26935.1	4	24M(15.9949),8S(79.9663)	1
1132406_0p5TFA-1-W_S2-E1_1_8509.d	377641	114	126	DGERRS[79.9663]PLPLVYR	AT5G08450.1	3	6S(79.9663)	1
1132406_0p5TFA-1-W_S2-E1_1_8509.d	210324	230	250	DGESGDES[79.9663]EEDDEDGLPPLER	AT5G10070.2	2	8S(79.9663)	1
1132406_0p5TFA-1-W_S2-E1_1_8509.d	1.37144e+06	192	210	DGETSEPPEVIPDYENS[79.9663]PR	AT4G28980.1	2	17S(79.9663)	1
1132406_0p5TFA-1-W_S2-E1_1_8509.d	1.35761e+06	192	210	DGETSEPPEVIPDY[79.9663]ENSPR	AT4G28980.1	2	14Y(79.9663)	1
1132406_0p5TFA-1-W_S2-E1_1_8509.d	4.21436e+06	680	694	DGEVS[79.9663]DVEEDEYEAK	AT5G27640.1	2	5S(79.9663)	1
1132406_0p5TFA-1-W_S2-E1_1_8509.d	25743	308	357	DGGETPQVTAPGAASPPPPQVAAPEAAS[79.9663]PPTGTNTANTTATFVNESPSQK	AT2G43160.1	3,4	28S(79.9663)	1
1132406_0p5TFA-1-W_S2-E1_1_8509.d	492710	308	357	DGGETPQVTAPGAAS[79.9663]PPPPQVAAPEAASPPTGTNTANTTATFVNESPSQK	AT2G43160.1	3,4,5	15S(79.9663)	1
1132406_0p5TFA-1-W_S2-E1_1_8509.d	54130.6	894	911	DGGGTGS[79.9663]IPPALENEQM[15.9949]K	AT1G79570.1	2	17M(15.9949),7S(79.9663)	1
1132406_0p5TFA-1-W_S2-E1_1_8509.d	29686	450	470	DGGQTATTSGLDDS[79.9663]SPTVSQR	AT3G48195.1	2	14S(79.9663)	1
1132406_0p5TFA-1-W_S2-E1_1_8509.d	64702.6	869	893	DGISTNLANPQLTLGQDYGGNFS[79.9663]EK	AT1G79570.1	2,3	23S(79.9663)	1
1132406_0p5TFA-1-W_S2-E1_1_8509.d	33169.8	978	996	DGKLT[79.9663]PYYNEDTSDQGSIA	AT1G28440.1	2	5T(79.9663)	1
1132406_0p5TFA-1-W_S2-E1_1_8509.d	82909.1	298	307	DGMVTT[79.9663]PHEK	AT2G26430.1	2	6T(79.9663)	1
1132406_0p5TFA-1-W_S2-E1_1_8509.d	202755	175	185	DGNNS[79.9663]EDDEFK	AT3G29075.1	2	5S(79.9663)	1
1132406_0p5TFA-1-W_S2-E1_1_8509.d	240479	175	186	DGNNS[79.9663]EDDEFKK	AT3G29075.1	2,3	5S(79.9663)	1
1132406_0p5TFA-1-W_S2-E1_1_8509.d	38248.9	26	43	DGNSAEIAQGQELSS[79.9663]PGR	AT3G09760.1	2	15S(79.9663)	1
1132406_0p5TFA-1-W_S2-E1_1_8509.d	54291.3	26	47	DGNSAEIAQGQELS[79.9663]SPGRDLWR	AT3G09760.1	3	14S(79.9663)	1
1132406_0p5TFA-1-W_S2-E1_1_8509.d	35697.8	535	547	DGPGPLHS[79.9663]PAVSK	AT5G57870.1	2	8S(79.9663)	1
1132406_0p5TFA-1-W_S2-E1_1_8509.d	75467.5	697	721	DGQEEDNTAASGGIMAAGT[79.9663]PVTHPK	AT4G17330.1	3	19T(79.9663)	1
1132406_0p5TFA-1-W_S2-E1_1_8509.d	35485.4	697	721	DGQEEDNTAASGGIM[15.9949]AAGT[79.9663]PVTHPK	AT4G17330.1	3	15M(15.9949),19T(79.9663)	1
1132406_0p5TFA-1-W_S2-E1_1_8509.d	42586.4	697	721	DGQEEDNTAAS[79.9663]GGIMAAGTPVTHPK	AT4G17330.1	3	11S(79.9663)	1
1132406_0p5TFA-1-W_S2-E1_1_8509.d	24154.7	697	721	DGQEEDNTAAS[79.9663]GGIM[15.9949]AAGTPVTHPK	AT4G17330.1	3	11S(79.9663),15M(15.9949)	1
1132406_0p5TFA-1-W_S2-E1_1_8509.d	42131	697	721	DGQEEDNT[79.9663]AASGGIMAAGTPVTHPK	AT4G17330.1	3	8T(79.9663)	1
1132406_0p5TFA-1-W_S2-E1_1_8509.d	507729	48	67	DGQIEETVDTAPASLGS[79.9663]PSR	AT5G67220.1	2	17S(79.9663)	1
1132406_0p5TFA-1-W_S2-E1_1_8509.d	90451.5	683	693	DGQLMHAES[79.9663]SK	AT1G73450.1	2	9S(79.9663)	1
1132406_0p5TFA-1-W_S2-E1_1_8509.d	16722.6	683	693	DGQLM[15.9949]HAES[79.9663]SK	AT1G73450.1	2	5M(15.9949),9S(79.9663)	1
1132406_0p5TFA-1-W_S2-E1_1_8509.d	210647	327	347	DGQQNANDGSIGS[79.9663]PMQSSSSK	AT2G32700.1	2	13S(79.9663)	1
1132406_0p5TFA-1-W_S2-E1_1_8509.d	50099.5	327	347	DGQQNANDGSIGS[79.9663]PM[15.9949]QSSSSK	AT2G32700.1	2	13S(79.9663),15M(15.9949)	1
1132406_0p5TFA-1-W_S2-E1_1_8509.d	34102.2	327	347	DGQQNANDGS[79.9663]IGSPMQSSSSK	AT2G32700.1	2	10S(79.9663)	1
1132406_0p5TFA-1-W_S2-E1_1_8509.d	444674	423	441	DGRRS[79.9663]PDYQDYQDVITGSR	AT5G53440.1	3	5S(79.9663)	1
1132406_0p5TFA-1-W_S2-E1_1_8509.d	33219.3	80	95	DGSLS[79.9663]GDDDEFEAEEK	AT1G72640.1	2	5S(79.9663)	1
1132406_0p5TFA-1-W_S2-E1_1_8509.d	40931.3	80	94	DGSLS[79.9663]GDDDEFEEEK	AT1G72640.2	2	5S(79.9663)	1
1132406_0p5TFA-1-W_S2-E1_1_8509.d	64996.8	623	631	DGS[79.9663]FGFPDR	AT3G50370.1	2	3S(79.9663)	1
1132406_0p5TFA-1-W_S2-E1_1_8509.d	60036.4	405	419	DGS[79.9663]VDGFTPMGVDER	AT2G43410.2	2	3S(79.9663)	1
1132406_0p5TFA-1-W_S2-E1_1_8509.d	152732	405	419	DGS[79.9663]VDGFTPM[15.9949]GVDER	AT2G43410.2	2	10M(15.9949),3S(79.9663)	1
1132406_0p5TFA-1-W_S2-E1_1_8509.d	56940.8	29	42	DGS[79.9663]VTQSHHISLDK	AT5G18610.1	2,3	3S(79.9663)	1
1132406_0p5TFA-1-W_S2-E1_1_8509.d	68454.6	243	259	DGT[79.9663]SPANELESHIQTNK	AT1G77020.1	2	3T(79.9663)	1
1132406_0p5TFA-1-W_S2-E1_1_8509.d	15901	93	102	DGVRS[79.9663]PVTSK	AT2G20320.1	2	5S(79.9663)	1
1132406_0p5TFA-1-W_S2-E1_1_8509.d	279572	76	88	DGVVGS[79.9663]EEEDEIK	AT5G27650.1	2	6S(79.9663)	1
1132406_0p5TFA-1-W_S2-E1_1_8509.d	45420.4	762	780	DGYEEVVSGT[79.9663]QEGEDLAVK	AT1G30240.1	2	10T(79.9663)	1
1132406_0p5TFA-1-W_S2-E1_1_8509.d	94081.4	762	780	DGYEEVVS[79.9663]GTQEGEDLAVK	AT1G30240.1	2	8S(79.9663)	1
1132406_0p5TFA-1-W_S2-E1_1_8509.d	151478	361	383	DHDADSLPS[79.9663]PTRETTPSLPVNGR	AT2G33540.1	3	9S(79.9663)	1
1132406_0p5TFA-1-W_S2-E1_1_8509.d	33737.3	49	64	DHERAYFDS[79.9663]ADWALGK	AT5G64130.1	3	9S(79.9663)	1
1132406_0p5TFA-1-W_S2-E1_1_8509.d	59704.5	29	51	DHGLENLDDPFYGS[79.9663]SDEDYSEAR	AT1G34570.1	3	14S(79.9663)	1
1132406_0p5TFA-1-W_S2-E1_1_8509.d	52819.8	29	51	DHGLENLDDPFY[79.9663]GSSDEDYSEAR	AT1G34570.1	2	12Y(79.9663)	1
1132406_0p5TFA-1-W_S2-E1_1_8509.d	820809	352	373	DHQETQALDET[79.9663]DLEELEDMGEK	AT4G27585.1	2,3	11T(79.9663)	1
1132406_0p5TFA-1-W_S2-E1_1_8509.d	867875	352	373	DHQETQALDET[79.9663]DLEELEDM[15.9949]GEK	AT4G27585.1	2,3	11T(79.9663),19M(15.9949)	1
1132406_0p5TFA-1-W_S2-E1_1_8509.d	701225	209	222	DHRAS[79.9663]DDDEEGEIR	AT1G80930.1	2,3	5S(79.9663)	1
1132406_0p5TFA-1-W_S2-E1_1_8509.d	558220	209	225	DHRAS[79.9663]DDDEEGEIRSER	AT1G80930.1	3,4	5S(79.9663)	1
1132406_0p5TFA-1-W_S2-E1_1_8509.d	17821.8	249	261	DHS[79.9663]VDRSDLNDDK	AT5G15020.1	3	3S(79.9663)	1
1132406_0p5TFA-1-W_S2-E1_1_8509.d	30147.2	174	208	DHYDMYEPEANTMLQNSAPGSPFHPAGS[79.9663]RSPPPYR	AT4G38550.1	4	28S(79.9663)	1
1132406_0p5TFA-1-W_S2-E1_1_8509.d	48214.1	174	202	DHYDMYEPEANTMLQNSAPGS[79.9663]PFHPAGSR	AT4G38550.1	3	21S(79.9663)	1
1132406_0p5TFA-1-W_S2-E1_1_8509.d	29967.2	174	208	DHYDMYEPEANTMLQNSAPGS[79.9663]PFHPAGSRSPPPYR	AT4G38550.1	4	21S(79.9663)	1
1132406_0p5TFA-1-W_S2-E1_1_8509.d	35654.7	105	115	DIAAEGGS[79.9663]AEK	AT3G03940.1	2	8S(79.9663)	1
1132406_0p5TFA-1-W_S2-E1_1_8509.d	121592	95	105	DIAMEGGS[79.9663]AEK	AT5G18190.1	2	8S(79.9663)	1
1132406_0p5TFA-1-W_S2-E1_1_8509.d	44554.2	95	105	DIAM[15.9949]EGGS[79.9663]AEK	AT5G18190.1	2	4M(15.9949),8S(79.9663)	1
1132406_0p5TFA-1-W_S2-E1_1_8509.d	114871	236	269	DIDFHAPVSTNTHNVEALPLPAPTPSLS[79.9663]PPPPPK	AT1G73150.1	4	28S(79.9663)	1
1132406_0p5TFA-1-W_S2-E1_1_8509.d	115989	236	269	DIDFHAPVSTNTHNVEALPLPAPTPS[79.9663]LSPPPPPK	AT1G73150.1	3,4	26S(79.9663)	1
1132406_0p5TFA-1-W_S2-E1_1_8509.d	58730.8	236	269	DIDFHAPVSTNTHNVEALPLPAPT[79.9663]PSLSPPPPPK	AT1G73150.1	3	24T(79.9663)	1
1132406_0p5TFA-1-W_S2-E1_1_8509.d	148890	1267	1277	DIDLSFSS[79.9663]PTK	AT2G32240.1	2	8S(79.9663)	1
1132406_0p5TFA-1-W_S2-E1_1_8509.d	15215.7	442	465	DIDTETQNES[79.9663]EMVDDEDLTEEQIK	AT1G42440.1	2	10S(79.9663)	1
1132406_0p5TFA-1-W_S2-E1_1_8509.d	18029.2	855	891	DIEDILAAAEAGEEENDEEGGWGLEDLVLPPELDT[79.9663]PK	AT1G62020.1	3	35T(79.9663)	1
1132406_0p5TFA-1-W_S2-E1_1_8509.d	282809	884	898	DIEQAPTESDS[79.9663]LSPK	AT3G61480.1	2	11S(79.9663)	1
1132406_0p5TFA-1-W_S2-E1_1_8509.d	49160.4	512	524	DIESEVEVS[79.9663]QEGR	AT3G05420.1	2	9S(79.9663)	1
1132406_0p5TFA-1-W_S2-E1_1_8509.d	1.06722e+06	512	524	DIES[79.9663]EVEVSQEGR	AT3G05420.1	2	4S(79.9663)	1
1132406_0p5TFA-1-W_S2-E1_1_8509.d	31668.2	340	352	DIGGSGSRT[79.9663]GNFK	AT3G26600.1	2	9T(79.9663)	1
1132406_0p5TFA-1-W_S2-E1_1_8509.d	493733	432	448	DIITDAINEMS[79.9663]DDDDEK	AT3G48710.1	2	11S(79.9663)	1
1132406_0p5TFA-1-W_S2-E1_1_8509.d	44235.3	432	458	DIITDAINEMS[79.9663]DDDDEKEEDTEDEGEK	AT3G48710.1	3	11S(79.9663)	1
1132406_0p5TFA-1-W_S2-E1_1_8509.d	385084	432	448	DIITDAINEM[15.9949]S[79.9663]DDDDEK	AT3G48710.1	2	10M(15.9949),11S(79.9663)	1
1132406_0p5TFA-1-W_S2-E1_1_8509.d	44566.5	432	458	DIITDAINEM[15.9949]S[79.9663]DDDDEKEEDTEDEGEK	AT3G48710.1	3	10M(15.9949),11S(79.9663)	1
1132406_0p5TFA-1-W_S2-E1_1_8509.d	324938	694	713	DILTGSQEAAGS[79.9663]PLVAGDER	AT3G48050.1	2	12S(79.9663)	1
1132406_0p5TFA-1-W_S2-E1_1_8509.d	130946	694	718	DILTGSQEAAGS[79.9663]PLVAGDERGGDLK	AT3G48050.1	2,3	12S(79.9663)	1
1132406_0p5TFA-1-W_S2-E1_1_8509.d	79377.4	693	713	DILTGSQEATGS[79.9663]PLVVAGDER	AT3G48060.1	2	12S(79.9663)	1
1132406_0p5TFA-1-W_S2-E1_1_8509.d	46817	980	1000	DIM[15.9949]DEEVPSM[15.9949]LES[79.9663]THNGTYVK	AT2G31960.1	3	10M(15.9949),13S(79.9663),3M(15.9949)	1
1132406_0p5TFA-1-W_S2-E1_1_8509.d	79313.1	207	224	DINDDPET[79.9663]EEEDEEDEAK	AT1G02730.1	2	8T(79.9663)	1
1132406_0p5TFA-1-W_S2-E1_1_8509.d	47670.3	476	485	DINFVGY[79.9663]TYK	AT3G23310.1	2	7Y(79.9663)	1
1132406_0p5TFA-1-W_S2-E1_1_8509.d	31990.8	695	704	DIQDIS[79.9663]LNLK	AT5G20280.1	2	6S(79.9663)	1
1132406_0p5TFA-1-W_S2-E1_1_8509.d	1.12987e+06	28	46	DIQGSDNAIPLS[79.9663]PQWLLSK	AT5G42950.1	2	12S(79.9663)	1
1132406_0p5TFA-1-W_S2-E1_1_8509.d	45160.2	833	844	DIRSS[79.9663]PGYSDEK	AT3G23900.1	2	5S(79.9663)	1
1132406_0p5TFA-1-W_S2-E1_1_8509.d	242723	772	788	DIS[79.9663]PTAAGLGLPVTGGK	AT1G67230.1	2	3S(79.9663)	1
1132406_0p5TFA-1-W_S2-E1_1_8509.d	47737.8	23	40	DIS[79.9663]SPTSLVSDSASSDNK	AT3G59950.1	2	3S(79.9663)	1
1132406_0p5TFA-1-W_S2-E1_1_8509.d	196868	489	514	DIVPETGAPVST[79.9663]SPAVVIAANVGQAK	AT3G25840.1	2	12T(79.9663)	1
1132406_0p5TFA-1-W_S2-E1_1_8509.d	410442	489	514	DIVPETGAPVS[79.9663]TSPAVVIAANVGQAK	AT3G25840.1	2,3	11S(79.9663)	1
1132406_0p5TFA-1-W_S2-E1_1_8509.d	123110	1010	1035	DIYDEDVRGDS[79.9663]NDDEDAIEMAIEHVR	AT1G65440.2	3,4	11S(79.9663)	1
1132406_0p5TFA-1-W_S2-E1_1_8509.d	29684.9	1010	1035	DIYDEDVRGDS[79.9663]NDDEDAIEM[15.9949]AIEHVR	AT1G65440.2	3,4	11S(79.9663),20M(15.9949)	1
1132406_0p5TFA-1-W_S2-E1_1_8509.d	108488	66	89	DKDDISAEYFGVPS[79.9663]PSGSGSSGGR	AT2G20550.1	2,3	14S(79.9663)	1
1132406_0p5TFA-1-W_S2-E1_1_8509.d	39375.3	246	264	DKDT[79.9663]DTDTIIAEEVTTDQK	AT5G24630.6	2	4T(79.9663)	1
1132406_0p5TFA-1-W_S2-E1_1_8509.d	572077	66	86	DKEDDVES[79.9663]EEEEEEEEGSGSK	AT5G63550.1	2,3	8S(79.9663)	1
1132406_0p5TFA-1-W_S2-E1_1_8509.d	54080.1	66	87	DKEDDVES[79.9663]EEEEEEEEGSGSKK	AT5G63550.1	3	8S(79.9663)	1
1132406_0p5TFA-1-W_S2-E1_1_8509.d	122155	69	90	DKPAPS[79.9663]TPTGTSSSSTASSGFR	AT2G37160.1	2,3	6S(79.9663)	1
1132406_0p5TFA-1-W_S2-E1_1_8509.d	95806	529	547	DKPSGS[79.9663]DDEDNRMITYDAK	AT1G48050.1	3	6S(79.9663)	1
1132406_0p5TFA-1-W_S2-E1_1_8509.d	124485	529	547	DKPS[79.9663]GSDDEDNRM[15.9949]ITYDAK	AT1G48050.1	3	13M(15.9949),4S(79.9663)	1
1132406_0p5TFA-1-W_S2-E1_1_8509.d	166050	54	69	DKSDS[79.9663]DDATVPPPSGA	AT3G63160.1	2	5S(79.9663)	1
1132406_0p5TFA-1-W_S2-E1_1_8509.d	59870.8	157	185	DLAAPTDVFIDKPPT[79.9663]GESSTMSAAPGTGK	AT3G11400.1	3	15T(79.9663)	1
1132406_0p5TFA-1-W_S2-E1_1_8509.d	52896	157	185	DLAAPTDVFIDKPPT[79.9663]GESSTM[15.9949]SAAPGTGK	AT3G11400.1	3	15T(79.9663),21M(15.9949)	1
1132406_0p5TFA-1-W_S2-E1_1_8509.d	163404	308	325	DLDEQEQS[79.9663]PETSENGIER	AT1G47330.1	2	8S(79.9663)	1
1132406_0p5TFA-1-W_S2-E1_1_8509.d	49863.8	383	400	DLEIFELLS[79.9663]PGQSYTHSR	AT3G54790.1	2,3	9S(79.9663)	1
1132406_0p5TFA-1-W_S2-E1_1_8509.d	29697.8	35	59	DLEIVEGMDEFMDPSRDQS[79.9663]PTSVAR	AT3G03130.1	3	19S(79.9663)	1
1132406_0p5TFA-1-W_S2-E1_1_8509.d	28993.2	35	59	DLEIVEGMDEFMDPS[79.9663]RDQSPTSVAR	AT3G03130.1	3	15S(79.9663)	1
1132406_0p5TFA-1-W_S2-E1_1_8509.d	27422	35	59	DLEIVEGM[15.9949]DEFM[15.9949]DPS[79.9663]RDQSPTSVAR	AT3G03130.1	3	12M(15.9949),15S(79.9663),8M(15.9949)	1
1132406_0p5TFA-1-W_S2-E1_1_8509.d	60121.5	429	459	DLES[79.9663]PTVSTAHTGAAGGGAASGVTHLGVVGR	AT4G37210.1	3,4	4S(79.9663)	1
1132406_0p5TFA-1-W_S2-E1_1_8509.d	289985	115	126	DLFGS[79.9663]DNEEYTK	AT4G17620.1	2	5S(79.9663)	1
1132406_0p5TFA-1-W_S2-E1_1_8509.d	104587	267	284	DLGDEEVWGREVPS[79.9663]FIQR	AT3G08510.1	3	14S(79.9663)	1
1132406_0p5TFA-1-W_S2-E1_1_8509.d	195495	124	149	DLGLTLAADALNAGYNS[79.9663]DEEVYAAAK	AT2G47330.1	2,3	17S(79.9663)	1
1132406_0p5TFA-1-W_S2-E1_1_8509.d	30655	124	149	DLGLTLAADALNAGY[79.9663]NSDEEVYAAAK	AT2G47330.1	2,3	15Y(79.9663)	1
1132406_0p5TFA-1-W_S2-E1_1_8509.d	631426	214	224	DLGSAS[79.9663]PPVAR	AT4G13350.1	2	6S(79.9663)	1
1132406_0p5TFA-1-W_S2-E1_1_8509.d	1095405	214	227	DLGSAS[79.9663]PPVARPVR	AT4G13350.1	2,3	6S(79.9663)	1
1132406_0p5TFA-1-W_S2-E1_1_8509.d	417116	240	250	DLHGS[79.9663]PVSDVK	AT1G31870.1	2	5S(79.9663)	1
1132406_0p5TFA-1-W_S2-E1_1_8509.d	25990.4	874	900	DLHTPSQSQQLGS[79.9663]DSENWMSYSSSVVR	AT4G32620.1	3	13S(79.9663)	1
1132406_0p5TFA-1-W_S2-E1_1_8509.d	41318.4	114	126	DLLPPLPT[79.9663]TASPK	AT5G62950.1	2	8T(79.9663)	1
1132406_0p5TFA-1-W_S2-E1_1_8509.d	56839.2	2528	2556	DLPVQNLSELIQS[79.9663]HQSPNQVEETSFEFNK	AT5G40450.1	3	13S(79.9663)	1
1132406_0p5TFA-1-W_S2-E1_1_8509.d	68011.1	2528	2556	DLPVQNLS[79.9663]ELIQSHQSPNQVEETSFEFNK	AT5G40450.1	3	8S(79.9663)	1
1132406_0p5TFA-1-W_S2-E1_1_8509.d	548234	206	235	DLRPDDMVLDDIIPEEDPQYES[79.9663]EAEHVEAR	AT5G61150.1	3	22S(79.9663)	1
1132406_0p5TFA-1-W_S2-E1_1_8509.d	713795	206	235	DLRPDDMVLDDIIPEEDPQY[79.9663]ESEAEHVEAR	AT5G61150.1	3,4	20Y(79.9663)	1
1132406_0p5TFA-1-W_S2-E1_1_8509.d	524193	206	235	DLRPDDM[15.9949]VLDDIIPEEDPQYES[79.9663]EAEHVEAR	AT5G61150.1	3,4	22S(79.9663),7M(15.9949)	1
1132406_0p5TFA-1-W_S2-E1_1_8509.d	742133	206	235	DLRPDDM[15.9949]VLDDIIPEEDPQY[79.9663]ESEAEHVEAR	AT5G61150.1	3,4	20Y(79.9663),7M(15.9949)	1
1132406_0p5TFA-1-W_S2-E1_1_8509.d	145742	498	505	DLSDFS[79.9663]PK	AT2G23140.1	2	6S(79.9663)	1
1132406_0p5TFA-1-W_S2-E1_1_8509.d	42632	132	153	DLSEQLDSVTLENGSQS[79.9663]SGEAK	AT1G73960.1	2	17S(79.9663)	1
1132406_0p5TFA-1-W_S2-E1_1_8509.d	32251.2	132	153	DLSEQLDSVTLENGS[79.9663]QSSGEAK	AT1G73960.1	2	15S(79.9663)	1
1132406_0p5TFA-1-W_S2-E1_1_8509.d	35876.4	889	901	DLSGEKS[79.9663]PEPEEK	AT3G07610.1	2	7S(79.9663)	1
1132406_0p5TFA-1-W_S2-E1_1_8509.d	151501	52	73	DLSRGEATLDRS[79.9663]QGQDLGPVTR	AT5G04990.1	3	12S(79.9663)	1
1132406_0p5TFA-1-W_S2-E1_1_8509.d	37915.5	82	103	DLSS[79.9663]PSALRPQVANLEDILSER	AT5G04140.1	3	4S(79.9663)	1
1132406_0p5TFA-1-W_S2-E1_1_8509.d	37799.4	49	85	DLSTQTLNS[79.9663]PSTEAPTLDSGSETNSDSDKPIVLTSQK	AT1G44810.1	3	9S(79.9663)	1
1132406_0p5TFA-1-W_S2-E1_1_8509.d	53701.9	384	396	DLSTTLS[79.9663]PTSEEK	AT1G52080.1	2	7S(79.9663)	1
1132406_0p5TFA-1-W_S2-E1_1_8509.d	359532	545	561	DLSVGGPSHS[79.9663]LDAENER	AT1G17210.1	2,3	10S(79.9663)	1
1132406_0p5TFA-1-W_S2-E1_1_8509.d	371244	545	565	DLSVGGPSHS[79.9663]LDAENEREVNR	AT1G17210.1	3	10S(79.9663)	1
1132406_0p5TFA-1-W_S2-E1_1_8509.d	105188	207	216	DLS[79.9663]DGESILR	AT3G17900.1	2	3S(79.9663)	1
1132406_0p5TFA-1-W_S2-E1_1_8509.d	34046.4	207	221	DLS[79.9663]DGESILRMEDHK	AT3G17900.1	3	3S(79.9663)	1
1132406_0p5TFA-1-W_S2-E1_1_8509.d	676345	262	274	DLS[79.9663]EDEEAEIENK	AT5G66540.1	2	3S(79.9663)	1
1132406_0p5TFA-1-W_S2-E1_1_8509.d	205013	1115	1128	DLS[79.9663]EDENMEEAEEK	AT5G53440.1	2	3S(79.9663)	1
1132406_0p5TFA-1-W_S2-E1_1_8509.d	253138	1115	1128	DLS[79.9663]EDENM[15.9949]EEAEEK	AT5G53440.1	2	3S(79.9663),8M(15.9949)	1
1132406_0p5TFA-1-W_S2-E1_1_8509.d	30803.1	132	153	DLS[79.9663]EQLDSVTLENGSQSSGEAK	AT1G73960.1	2	3S(79.9663)	1
1132406_0p5TFA-1-W_S2-E1_1_8509.d	190781	33	44	DLS[79.9663]FTSIGSSAK	AT3G47470.1	2	3S(79.9663)	1
1132406_0p5TFA-1-W_S2-E1_1_8509.d	63937.1	1080	1090	DLS[79.9663]PISITQPK	AT5G44240.1	2	3S(79.9663)	1
1132406_0p5TFA-1-W_S2-E1_1_8509.d	101558	71	101	DLS[79.9663]PPSTADAVNVTATDVPVVPSSSAPGVVR	AT5G03040.1	3	3S(79.9663)	1
1132406_0p5TFA-1-W_S2-E1_1_8509.d	119849	52	62	DLS[79.9663]RGEATLDR	AT5G04990.1	2	3S(79.9663)	1
1132406_0p5TFA-1-W_S2-E1_1_8509.d	38253.9	82	103	DLS[79.9663]SPSALRPQVANLEDILSER	AT5G04140.1	3	3S(79.9663)	1
1132406_0p5TFA-1-W_S2-E1_1_8509.d	393564	10	23	DLTAVGS[79.9663]PENAPAK	AT1G12000.1	2	7S(79.9663)	1
1132406_0p5TFA-1-W_S2-E1_1_8509.d	57711.3	16	58	DLTNPSYASSSSSSSEPRDETEDLLLPIS[79.9663]DENEEEEEENSPIR	AT4G10770.1	3	29S(79.9663)	1
1132406_0p5TFA-1-W_S2-E1_1_8509.d	34191.7	415	434	DLVLGNSNGNSLGSVS[79.9663]GDPK	AT5G14270.1	2	16S(79.9663)	1
1132406_0p5TFA-1-W_S2-E1_1_8509.d	97577.1	54	81	DLVVEETEKPIEETEEAQVET[79.9663]PEVVEIK	AT1G62480.1	3	21T(79.9663)	1
1132406_0p5TFA-1-W_S2-E1_1_8509.d	61047.4	389	419	DLVVVGVSSDVGTQSYES[79.9663]DNENGKPTADFAK	AT4G00630.1	3	18S(79.9663)	1
1132406_0p5TFA-1-W_S2-E1_1_8509.d	60039.1	389	419	DLVVVGVSSDVGT[79.9663]QSYESDNENGKPTADFAK	AT4G00630.1	3	13T(79.9663)	1
1132406_0p5TFA-1-W_S2-E1_1_8509.d	39609.9	6	22	DLYPS[79.9663]QEDLLYEEELLR	AT5G28740.1	2	5S(79.9663)	1
1132406_0p5TFA-1-W_S2-E1_1_8509.d	40385.3	447	459	DMDGYVMS[79.9663]PSLSK	AT2G22300.1	2	8S(79.9663)	1
1132406_0p5TFA-1-W_S2-E1_1_8509.d	163359	389	403	DMIPHPTSGSTLS[79.9663]MR	AT1G20840.1	2,3	13S(79.9663)	1
1132406_0p5TFA-1-W_S2-E1_1_8509.d	220661	389	404	DMIPHPTSGSTLS[79.9663]MRR	AT1G20840.1	3	13S(79.9663)	1
1132406_0p5TFA-1-W_S2-E1_1_8509.d	53313.9	389	403	DMIPHPTSGS[79.9663]TLSMR	AT1G20840.1	2,3	10S(79.9663)	1
1132406_0p5TFA-1-W_S2-E1_1_8509.d	255466	389	404	DMIPHPT[79.9663]SGSTLSMRR	AT1G20840.1	3	7T(79.9663)	1
1132406_0p5TFA-1-W_S2-E1_1_8509.d	50539.9	380	393	DMPHT[79.9663]AHGTLSTFR	AT4G35300.1	3	5T(79.9663)	1
1132406_0p5TFA-1-W_S2-E1_1_8509.d	174213	6	26	DMSTVQNAT[79.9663]PFNGVAPSTTVR	AT3G44310.1	2	9T(79.9663)	1
1132406_0p5TFA-1-W_S2-E1_1_8509.d	71321.4	518	532	DMVPSFTSSS[79.9663]FNFSK	AT1G54610.1	2	10S(79.9663)	1
1132406_0p5TFA-1-W_S2-E1_1_8509.d	105543	160	171	DMVSRDDS[79.9663]FVTK	AT4G35470.1	2	8S(79.9663)	1
1132406_0p5TFA-1-W_S2-E1_1_8509.d	62647	447	459	DM[15.9949]DGYVM[15.9949]S[79.9663]PSLSK	AT2G22300.1	2	2M(15.9949),7M(15.9949),8S(79.9663)	1
1132406_0p5TFA-1-W_S2-E1_1_8509.d	96854.6	389	403	DM[15.9949]IPHPTSGSTLS[79.9663]MR	AT1G20840.1	2,3	13S(79.9663),2M(15.9949)	1
1132406_0p5TFA-1-W_S2-E1_1_8509.d	207185	389	403	DM[15.9949]IPHPTSGSTLS[79.9663]M[15.9949]R	AT1G20840.1	2,3	13S(79.9663),14M(15.9949),2M(15.9949)	1
1132406_0p5TFA-1-W_S2-E1_1_8509.d	91107.2	389	403	DM[15.9949]IPHPTSGST[79.9663]LSMR	AT1G20840.1	2,3	11T(79.9663),2M(15.9949)	1
1132406_0p5TFA-1-W_S2-E1_1_8509.d	37192.4	389	403	DM[15.9949]IPHPTSGS[79.9663]TLSMR	AT1G20840.1	2,3	10S(79.9663),2M(15.9949)	1
1132406_0p5TFA-1-W_S2-E1_1_8509.d	36617.5	389	403	DM[15.9949]IPHPTSGS[79.9663]TLSM[15.9949]R	AT1G20840.1	2,3	10S(79.9663),14M(15.9949),2M(15.9949)	1
1132406_0p5TFA-1-W_S2-E1_1_8509.d	36761.5	389	403	DM[15.9949]IPHPT[79.9663]SGSTLSM[15.9949]R	AT1G20840.1	2,3	14M(15.9949),2M(15.9949),7T(79.9663)	1
1132406_0p5TFA-1-W_S2-E1_1_8509.d	42767.9	389	404	DM[15.9949]IPHPT[79.9663]SGSTLSM[15.9949]RR	AT1G20840.1	3	14M(15.9949),2M(15.9949),7T(79.9663)	1
1132406_0p5TFA-1-W_S2-E1_1_8509.d	25773	110	121	DM[15.9949]LS[79.9663]PSGFYSSR	AT3G49490.1	2	2M(15.9949),4S(79.9663)	1
1132406_0p5TFA-1-W_S2-E1_1_8509.d	39900.2	380	393	DM[15.9949]PHTAHGT[79.9663]LSTFR	AT4G35300.1	3	2M(15.9949),9T(79.9663)	1
1132406_0p5TFA-1-W_S2-E1_1_8509.d	182440	6	26	DM[15.9949]STVQNAT[79.9663]PFNGVAPSTTVR	AT3G44310.1	2	2M(15.9949),9T(79.9663)	1
1132406_0p5TFA-1-W_S2-E1_1_8509.d	17618.4	6	26	DM[15.9949]S[79.9663]TVQNATPFNGVAPSTTVR	AT3G44310.1	2	2M(15.9949),3S(79.9663)	1
1132406_0p5TFA-1-W_S2-E1_1_8509.d	140984	518	532	DM[15.9949]VPSFTSSS[79.9663]FNFSK	AT1G54610.1	2	10S(79.9663),2M(15.9949)	1
1132406_0p5TFA-1-W_S2-E1_1_8509.d	231789	292	328	DNADMTSDLTGTIESADSAIPNS[79.9663]PTEDAAPGNIQDLK	AT3G54760.2	3	23S(79.9663)	1
1132406_0p5TFA-1-W_S2-E1_1_8509.d	280309	292	328	DNADM[15.9949]TSDLTGTIESADSAIPNS[79.9663]PTEDAAPGNIQDLK	AT3G54760.2	3	23S(79.9663),5M(15.9949)	1
1132406_0p5TFA-1-W_S2-E1_1_8509.d	21802.4	532	549	DNDDDDEQPDS[79.9663]DEAELAR	AT3G12380.1	2	11S(79.9663)	1
1132406_0p5TFA-1-W_S2-E1_1_8509.d	97649.4	354	375	DNDDYATDDGAGDDDDS[79.9663]DNDLR	AT1G20840.1	2	17S(79.9663)	1
1132406_0p5TFA-1-W_S2-E1_1_8509.d	199549	354	381	DNDDYATDDGAGDDDDS[79.9663]DNDLRSPLMSR	AT1G20840.1	3	17S(79.9663)	1
1132406_0p5TFA-1-W_S2-E1_1_8509.d	254117	354	381	DNDDYATDDGAGDDDDS[79.9663]DNDLRSPLM[15.9949]SR	AT1G20840.1	3	17S(79.9663),26M(15.9949)	1
1132406_0p5TFA-1-W_S2-E1_1_8509.d	49261.9	354	375	DNDDYAT[79.9663]DDGAGDDDDSDNDLR	AT1G20840.1	2	7T(79.9663)	1
1132406_0p5TFA-1-W_S2-E1_1_8509.d	51134	354	381	DNDDYAT[79.9663]DDGAGDDDDSDNDLRSPLMSR	AT1G20840.1	3	7T(79.9663)	1
1132406_0p5TFA-1-W_S2-E1_1_8509.d	56737.8	354	381	DNDDYAT[79.9663]DDGAGDDDDSDNDLRSPLM[15.9949]SR	AT1G20840.1	3	26M(15.9949),7T(79.9663)	1
1132406_0p5TFA-1-W_S2-E1_1_8509.d	4234.62	254	273	DNDEAVKAY[79.9663]GIHFATEMC[57.0215]KK	AT3G59970.3	3	18C(57.0215),9Y(79.9663)	1
1132406_0p5TFA-1-W_S2-E1_1_8509.d	1.15366e+06	474	484	DNDS[79.9663]EPEELLR	AT4G27430.1	2	4S(79.9663)	1
1132406_0p5TFA-1-W_S2-E1_1_8509.d	720996	559	574	DNDVPVSYS[79.9663]GSGGPTK	AT1G05150.1	2	9S(79.9663)	1
1132406_0p5TFA-1-W_S2-E1_1_8509.d	110727	273	294	DNEADEKIS[79.9663]EGQVVPSDSLEDK	AT1G15940.1	2,3	9S(79.9663)	1
1132406_0p5TFA-1-W_S2-E1_1_8509.d	87077.4	6	30	DNEAYEEELLDYEEEDEKVPDS[79.9663]GNK	AT5G11170.1	2,3	22S(79.9663)	1
1132406_0p5TFA-1-W_S2-E1_1_8509.d	48385.8	143	161	DNEES[79.9663]ASGSPERDDITLSK	AT2G20320.1	2	5S(79.9663)	1
1132406_0p5TFA-1-W_S2-E1_1_8509.d	45380	229	248	DNLTLWNS[79.9663]DINDEAGGDEIK	AT3G02520.1	2	8S(79.9663)	1
1132406_0p5TFA-1-W_S2-E1_1_8509.d	851225	229	248	DNLTLWTSDIS[79.9663]EEGGDDAHK	AT2G42590.1	2,3	11S(79.9663)	1
1132406_0p5TFA-1-W_S2-E1_1_8509.d	47555	227	245	DNLTLWTSDLNEEGDERT[79.9663]K	AT1G22300.1	2,3	18T(79.9663)	1
1132406_0p5TFA-1-W_S2-E1_1_8509.d	570785	235	253	DNLTLWTSDMQDES[79.9663]PEEIK	AT1G35160.1	2	14S(79.9663)	1
1132406_0p5TFA-1-W_S2-E1_1_8509.d	442364	228	246	DNLTLWTSDMT[79.9663]DEAGDEIK	AT5G38480.1	2	11T(79.9663)	1
1132406_0p5TFA-1-W_S2-E1_1_8509.d	377977	235	253	DNLTLWTSDM[15.9949]QDES[79.9663]PEEIK	AT1G35160.1	2	10M(15.9949),14S(79.9663)	1
1132406_0p5TFA-1-W_S2-E1_1_8509.d	230456	228	246	DNLTLWTSDM[15.9949]T[79.9663]DEAGDEIK	AT5G38480.1	2	10M(15.9949),11T(79.9663)	1
1132406_0p5TFA-1-W_S2-E1_1_8509.d	45644.3	231	249	DNLTLWTS[79.9663]DLNDEAGDDIK	AT5G16050.1	2	8S(79.9663)	1
1132406_0p5TFA-1-W_S2-E1_1_8509.d	31247.8	234	252	DNLTLWTS[79.9663]DMQDDVADDIK	AT4G09000.1	2	8S(79.9663)	1
1132406_0p5TFA-1-W_S2-E1_1_8509.d	17499.3	227	243	DNLTLWT[79.9663]SDLNEEGDER	AT1G22300.1	2	7T(79.9663)	1
1132406_0p5TFA-1-W_S2-E1_1_8509.d	375018	207	240	DNLYEQKPEEPVPVIPAAS[79.9663]PTNDTSAAGSSFASR	AT5G46750.1	3	19S(79.9663)	1
1132406_0p5TFA-1-W_S2-E1_1_8509.d	181032	889	916	DNNFDSFSRFDS[79.9663]FNTSEAGAGFSSQPER	AT1G20760.1	3	12S(79.9663)	1
1132406_0p5TFA-1-W_S2-E1_1_8509.d	572268	536	553	DNNS[79.9663]AKDESITEPPAPVK	AT3G27390.1	2,3	4S(79.9663)	1
1132406_0p5TFA-1-W_S2-E1_1_8509.d	351813	9	29	DNNTPSQSIISS[79.9663]STSTM[15.9949]QNLK	AT1G20200.1	2	12S(79.9663),17M(15.9949)	1
1132406_0p5TFA-1-W_S2-E1_1_8509.d	393356	9	29	DNNTPSQS[79.9663]IISSSTSTMQNLK	AT1G20200.1	2,3	8S(79.9663)	1
1132406_0p5TFA-1-W_S2-E1_1_8509.d	36098.5	9	29	DNNTPSQS[79.9663]IISSSTSTM[15.9949]QNLK	AT1G20200.1	2,3	17M(15.9949),8S(79.9663)	1
1132406_0p5TFA-1-W_S2-E1_1_8509.d	950424	9	29	DNNTPS[79.9663]QSIISSSTSTMQNLK	AT1G20200.1	2,3	6S(79.9663)	1
1132406_0p5TFA-1-W_S2-E1_1_8509.d	422078	9	29	DNNTPS[79.9663]QSIISSSTSTM[15.9949]QNLK	AT1G20200.1	2,3	17M(15.9949),6S(79.9663)	1
1132406_0p5TFA-1-W_S2-E1_1_8509.d	218089	9	29	DNNT[79.9663]PSQSIISSSTSTMQNLK	AT1G20200.1	2	4T(79.9663)	1
1132406_0p5TFA-1-W_S2-E1_1_8509.d	827075	554	569	DNNVPVSYS[79.9663]GNGIPTK	AT2G32450.1	2	9S(79.9663)	1
1132406_0p5TFA-1-W_S2-E1_1_8509.d	825796	554	569	DNNVPVSY[79.9663]SGNGIPTK	AT2G32450.1	2	8Y(79.9663)	1
1132406_0p5TFA-1-W_S2-E1_1_8509.d	755466	554	569	DNNVPVS[79.9663]YSGNGIPTK	AT2G32450.1	2	7S(79.9663)	1
1132406_0p5TFA-1-W_S2-E1_1_8509.d	357097	23	42	DNPGLDDDDDS[79.9663]AELESGTFK	AT1G52380.1	2	11S(79.9663)	1
1132406_0p5TFA-1-W_S2-E1_1_8509.d	272128	9	29	DNQTPTQSVVS[79.9663]APTSTLQNLK	AT1G75990.1	2	11S(79.9663)	1
1132406_0p5TFA-1-W_S2-E1_1_8509.d	62107	9	29	DNQTPTQS[79.9663]VVSAPTSTLQNLK	AT1G75990.1	2	8S(79.9663)	1
1132406_0p5TFA-1-W_S2-E1_1_8509.d	354466	9	29	DNQT[79.9663]PTQSVVSAPTSTLQNLK	AT1G75990.1	2	4T(79.9663)	1
1132406_0p5TFA-1-W_S2-E1_1_8509.d	32792.7	236	248	DNS[79.9663]ANFGYSGVNR	AT1G05520.1	2	3S(79.9663)	1
1132406_0p5TFA-1-W_S2-E1_1_8509.d	52816	467	482	DNS[79.9663]GHITRDELESAMK	AT4G04720.1	3	3S(79.9663)	1
1132406_0p5TFA-1-W_S2-E1_1_8509.d	56632.2	269	291	DNVEASES[79.9663]EPLAPDSGAVTVSEK	AT5G52530.1	2	8S(79.9663)	1
1132406_0p5TFA-1-W_S2-E1_1_8509.d	53289.3	826	850	DNWEDGNPGSWGTSPQYQPGS[79.9663]PPSR	AT4G08350.1	2,3	21S(79.9663)	1
1132406_0p5TFA-1-W_S2-E1_1_8509.d	37170.6	826	850	DNWEDGNPGSWGT[79.9663]SPQYQPGSPPSR	AT4G08350.1	2	13T(79.9663)	1
1132406_0p5TFA-1-W_S2-E1_1_8509.d	29999.5	446	455	DNYQFS[79.9663]DRGK	AT1G17210.1	2	6S(79.9663)	1
1132406_0p5TFA-1-W_S2-E1_1_8509.d	112378	203	216	DPEGSES[79.9663]VPGELDK	AT5G55530.1	2	7S(79.9663)	1
1132406_0p5TFA-1-W_S2-E1_1_8509.d	54173.8	397	409	DPFFS[79.9663]DRLQIPAR	AT1G13170.1	3	5S(79.9663)	1
1132406_0p5TFA-1-W_S2-E1_1_8509.d	60326.8	32	51	DPKEFLS[79.9663]LDKLAELGVLS[79.9663]WR	AT4G14710.1	3	18S(79.9663),7S(79.9663)	1
1132406_0p5TFA-1-W_S2-E1_1_8509.d	972023	321	343	DPLIAAENGSGVLS[79.9663]DGGGGVQQK	AT1G06890.1	2,3	14S(79.9663)	1
1132406_0p5TFA-1-W_S2-E1_1_8509.d	3700.47	321	343	DPLIAAENGS[79.9663]GVLSDGGGGVQQK	AT1G06890.1	2	10S(79.9663)	1
1132406_0p5TFA-1-W_S2-E1_1_8509.d	134325	297	309	DPLVNLFGS[79.9663]LHEK	AT1G20840.1	2,3	9S(79.9663)	1
1132406_0p5TFA-1-W_S2-E1_1_8509.d	78282.8	186	214	DPNFLDQEPGS[79.9663]RSPKPGSEAPDQDPGSTR	AT1G35560.1	3,4	11S(79.9663)	1
1132406_0p5TFA-1-W_S2-E1_1_8509.d	27163.1	125	139	DPNPS[79.9663]PGQSPGPGDK	AT5G62560.1	2	5S(79.9663)	1
1132406_0p5TFA-1-W_S2-E1_1_8509.d	69907.4	966	983	DPPPGS[79.9663]PSSSRNPSFSEK	AT5G11040.1	3	6S(79.9663)	1
1132406_0p5TFA-1-W_S2-E1_1_8509.d	47386.9	552	558	DPQRLS[79.9663]P	AT4G31180.1	2	6S(79.9663)	1
1132406_0p5TFA-1-W_S2-E1_1_8509.d	47259.6	521	555	DPQSHSLSTLQQLGGTEPIITSVQSNGVTAES[79.9663]PRK	AT3G14172.1	4	32S(79.9663)	1
1132406_0p5TFA-1-W_S2-E1_1_8509.d	34012.2	24	45	DPRAS[79.9663]PSFNPLASPDSDAGIEK	AT5G19520.1	3	5S(79.9663)	1
1132406_0p5TFA-1-W_S2-E1_1_8509.d	51195.1	18	31	DPSGVLS[79.9663]PYSYTLR	AT3G19450.1	2	7S(79.9663)	1
1132406_0p5TFA-1-W_S2-E1_1_8509.d	95923.7	323	348	DPSLSATPATLVQPSSNAATVPAGS[79.9663]A	AT3G18380.1	2	25S(79.9663)	1
1132406_0p5TFA-1-W_S2-E1_1_8509.d	106717	49	83	DPSRASLGNEEELIKPPES[79.9663]ATSTAELTTVQSENQR	AT5G09960.1	4	19S(79.9663)	1
1132406_0p5TFA-1-W_S2-E1_1_8509.d	342162	65	76	DPS[79.9663]PPPLSSLGK	AT2G34310.1	2	3S(79.9663)	1
1132406_0p5TFA-1-W_S2-E1_1_8509.d	110269	49	83	DPS[79.9663]RASLGNEEELIKPPESATSTAELTTVQSENQR	AT5G09960.1	4	3S(79.9663)	1
1132406_0p5TFA-1-W_S2-E1_1_8509.d	76068.3	240	250	DPVHVPS[79.9663]PVSR	AT3G13990.1	2	7S(79.9663)	1
1132406_0p5TFA-1-W_S2-E1_1_8509.d	54614	5	24	DPWGGPLEINTADSAT[79.9663]DDDR	AT5G49720.1	2	16T(79.9663)	1
1132406_0p5TFA-1-W_S2-E1_1_8509.d	62069.9	5	24	DPWGGPLEINTADS[79.9663]ATDDDR	AT5G49720.1	2	14S(79.9663)	1
1132406_0p5TFA-1-W_S2-E1_1_8509.d	78380.9	5	26	DPWGGPLEINTADS[79.9663]ATDDDRSR	AT5G49720.1	3	14S(79.9663)	1
1132406_0p5TFA-1-W_S2-E1_1_8509.d	56872.3	5	26	DPWGGPLEINT[79.9663]ADSATDDDRSR	AT5G49720.1	3	11T(79.9663)	1
1132406_0p5TFA-1-W_S2-E1_1_8509.d	202846	474	488	DQAVDGLS[79.9663]SDLNGIR	AT3G63460.1	2	8S(79.9663)	1
1132406_0p5TFA-1-W_S2-E1_1_8509.d	128641	73	83	DQEWGITRLS[79.9663]R	AT2G20050.1	2	10S(79.9663)	1
1132406_0p5TFA-1-W_S2-E1_1_8509.d	30225.8	261	275	DQGSISS[79.9663]TSDLYGNR	AT5G58190.1	2	7S(79.9663)	1
1132406_0p5TFA-1-W_S2-E1_1_8509.d	38166.1	20	33	DQLSESMS[79.9663]FSSQMK	AT5G03660.1	2	8S(79.9663)	1
1132406_0p5TFA-1-W_S2-E1_1_8509.d	36806.6	20	33	DQLSESMS[79.9663]FSSQM[15.9949]K	AT5G03660.1	2	13M(15.9949),8S(79.9663)	1
1132406_0p5TFA-1-W_S2-E1_1_8509.d	37502.8	20	33	DQLSESM[15.9949]S[79.9663]FSSQMK	AT5G03660.1	2	7M(15.9949),8S(79.9663)	1
1132406_0p5TFA-1-W_S2-E1_1_8509.d	111390	20	33	DQLSESM[15.9949]S[79.9663]FSSQM[15.9949]K	AT5G03660.1	2	13M(15.9949),7M(15.9949),8S(79.9663)	1
1132406_0p5TFA-1-W_S2-E1_1_8509.d	27867	69	84	DQNEDS[79.9663]DENADEIQDK	AT4G02720.1	2	6S(79.9663)	1
1132406_0p5TFA-1-W_S2-E1_1_8509.d	617051	976	991	DQPMTESAPESELS[79.9663]PK	AT5G65700.1	2	14S(79.9663)	1
1132406_0p5TFA-1-W_S2-E1_1_8509.d	508307	976	991	DQPM[15.9949]TESAPESELS[79.9663]PK	AT5G65700.1	2	14S(79.9663),4M(15.9949)	1
1132406_0p5TFA-1-W_S2-E1_1_8509.d	422928	976	991	DQPM[15.9949]TESAPES[79.9663]ELSPK	AT5G65700.1	2	11S(79.9663),4M(15.9949)	1
1132406_0p5TFA-1-W_S2-E1_1_8509.d	171838	454	481	DQQAVGYMANHEPLNSPLSPGY[79.9663]GLQSPR	AT3G20250.1	3	22Y(79.9663)	1
1132406_0p5TFA-1-W_S2-E1_1_8509.d	44908.3	454	481	DQQAVGYMANHEPLNS[79.9663]PLSPGYGLQSPR	AT3G20250.1	3	16S(79.9663)	1
1132406_0p5TFA-1-W_S2-E1_1_8509.d	67095.1	454	481	DQQAVGYM[15.9949]ANHEPLNSPLSPGYGLQS[79.9663]PR	AT3G20250.1	3	26S(79.9663),8M(15.9949)	1
1132406_0p5TFA-1-W_S2-E1_1_8509.d	64428.2	454	481	DQQAVGY[79.9663]M[15.9949]ANHEPLNSPLSPGYGLQSPR	AT3G20250.1	3	7Y(79.9663),8M(15.9949)	1
1132406_0p5TFA-1-W_S2-E1_1_8509.d	105930	2481	2494	DQSDEVS[79.9663]ADETVPK	AT5G40450.1	2	7S(79.9663)	1
1132406_0p5TFA-1-W_S2-E1_1_8509.d	56524	344	376	DQSTPSDLGEEGT[79.9663]DNSEDDIMSDQVPTLSIHEK	AT3G13530.1	3	13T(79.9663)	1
1132406_0p5TFA-1-W_S2-E1_1_8509.d	59139.8	344	376	DQSTPSDLGEEGT[79.9663]DNSEDDIM[15.9949]SDQVPTLSIHEK	AT3G13530.1	3	13T(79.9663),21M(15.9949)	1
1132406_0p5TFA-1-W_S2-E1_1_8509.d	20927.5	304	311	DQS[79.9663]PGVLR	AT5G66230.1	2	3S(79.9663)	1
1132406_0p5TFA-1-W_S2-E1_1_8509.d	16159.4	67	89	DQS[79.9663]TPGSGGESGGGGGGDNHITR	AT2G45430.1	2	3S(79.9663)	1
1132406_0p5TFA-1-W_S2-E1_1_8509.d	261980	148	169	DQTAAPES[79.9663]PSSNAEALVAVEPR	AT2G39970.1	2,3	8S(79.9663)	1
1132406_0p5TFA-1-W_S2-E1_1_8509.d	125831	148	178	DQTAAPES[79.9663]PSSNAEALVAVEPRPYGTFNTIR	AT2G39970.1	3	8S(79.9663)	1
1132406_0p5TFA-1-W_S2-E1_1_8509.d	186490	472	490	DQVGVTAT[79.9663]PETQQQIELGK	AT2G04865.1	2	8T(79.9663)	1
1132406_0p5TFA-1-W_S2-E1_1_8509.d	262501	725	758	DQVRPELVENESEHMNAQDEPEIDS[79.9663]DSDNPNNFK	AT5G57610.1	3,4	25S(79.9663)	1
1132406_0p5TFA-1-W_S2-E1_1_8509.d	85076.6	725	758	DQVRPELVENESEHM[15.9949]NAQDEPEIDS[79.9663]DSDNPNNFK	AT5G57610.1	4	15M(15.9949),25S(79.9663)	1
1132406_0p5TFA-1-W_S2-E1_1_8509.d	79878.9	51	66	DRDADIDPNEHS[79.9663]SAGK	AT2G45430.1	2,3	12S(79.9663)	1
1132406_0p5TFA-1-W_S2-E1_1_8509.d	9165.4	6	40	DRDDPLSFTSNPSTAS[79.9663]SPVTVSDYLDNFLGEPTSR	AT4G26620.1	3	16S(79.9663)	1
1132406_0p5TFA-1-W_S2-E1_1_8509.d	29797.1	501	515	DRDQSVEDSELFGS[79.9663]K	AT5G64070.1	2,3	14S(79.9663)	1
1132406_0p5TFA-1-W_S2-E1_1_8509.d	41573.7	531	539	DRDS[79.9663]DEFDR	AT1G13190.1	2	4S(79.9663)	1
1132406_0p5TFA-1-W_S2-E1_1_8509.d	288289	531	545	DRDS[79.9663]DEFDRGQSSLK	AT1G13190.1	2,3	4S(79.9663)	1
1132406_0p5TFA-1-W_S2-E1_1_8509.d	55230.3	43	52	DRDY[79.9663]SFGNLR	AT1G60160.1	2,3	4Y(79.9663)	1
1132406_0p5TFA-1-W_S2-E1_1_8509.d	120915	199	210	DRFDS[79.9663]REAYIPR	AT5G04280.1	2,3	5S(79.9663)	1
1132406_0p5TFA-1-W_S2-E1_1_8509.d	39918.7	182	191	DRFPLDES[79.9663]DD	AT4G30760.1	2	8S(79.9663)	1
1132406_0p5TFA-1-W_S2-E1_1_8509.d	42308.4	276	292	DRLENIHIAESGPS[79.9663]ESR	AT1G29350.1	3	14S(79.9663)	1
1132406_0p5TFA-1-W_S2-E1_1_8509.d	146858	474	492	DRRNS[79.9663]LDIPVVSPEPNVPR	AT2G30880.1	3	5S(79.9663)	1
1132406_0p5TFA-1-W_S2-E1_1_8509.d	81742.4	209	221	DRSPVLDDEGS[79.9663]PK	AT2G37340.1	2	11S(79.9663)	1
1132406_0p5TFA-1-W_S2-E1_1_8509.d	78781.2	566	586	DRS[79.9663]EDAGNDAMDVDDEQQSNK	AT1G50920.1	2,3	3S(79.9663)	1
1132406_0p5TFA-1-W_S2-E1_1_8509.d	54126.7	566	587	DRS[79.9663]EDAGNDAMDVDDEQQSNKK	AT1G50920.1	3	3S(79.9663)	1
1132406_0p5TFA-1-W_S2-E1_1_8509.d	16215.5	566	586	DRS[79.9663]EDAGNDAM[15.9949]DVDDEQQSNK	AT1G50920.1	3	11M(15.9949),3S(79.9663)	1
1132406_0p5TFA-1-W_S2-E1_1_8509.d	50252.2	614	624	DRS[79.9663]PLENFSSR	AT3G45830.1	2	3S(79.9663)	1
1132406_0p5TFA-1-W_S2-E1_1_8509.d	646813	74	82	DRS[79.9663]PLPPPR	AT2G27100.1	2	3S(79.9663)	1
1132406_0p5TFA-1-W_S2-E1_1_8509.d	702512	74	83	DRS[79.9663]PLPPPRR	AT2G27100.1	3	3S(79.9663)	1
1132406_0p5TFA-1-W_S2-E1_1_8509.d	37152.8	275	288	DRS[79.9663]PQMLYTGSMQK	AT4G00450.1	2	3S(79.9663)	1
1132406_0p5TFA-1-W_S2-E1_1_8509.d	55224.8	209	221	DRS[79.9663]PVLDDEGSPK	AT2G37340.1	2	3S(79.9663)	1
1132406_0p5TFA-1-W_S2-E1_1_8509.d	88574	249	270	DRTLTEGDNDSVMEASS[79.9663]PNEDK	AT5G13970.1	3	17S(79.9663)	1
1132406_0p5TFA-1-W_S2-E1_1_8509.d	70535.2	249	270	DRTLTEGDNDSVM[15.9949]EASS[79.9663]PNEDK	AT5G13970.1	3	13M(15.9949),17S(79.9663)	1
1132406_0p5TFA-1-W_S2-E1_1_8509.d	42897.6	356	374	DSDDEHPDS[79.9663]DEDPDDDLDI	AT2G18410.1	2	9S(79.9663)	1
1132406_0p5TFA-1-W_S2-E1_1_8509.d	41605.1	145	174	DSDEDS[79.9663]DDDDDNDNEENRYQIPLSNEIQLK	AT2G20330.1	3	6S(79.9663)	1
1132406_0p5TFA-1-W_S2-E1_1_8509.d	183672	325	339	DSDGGYDGAES[79.9663]PMQK	AT4G25500.1	2	11S(79.9663)	1
1132406_0p5TFA-1-W_S2-E1_1_8509.d	49191.2	325	339	DSDGGYDGAES[79.9663]PM[15.9949]QK	AT4G25500.1	2	11S(79.9663),13M(15.9949)	1
1132406_0p5TFA-1-W_S2-E1_1_8509.d	344894	45	76	DSDGNLSSPGSQGNEEFGTRDPS[79.9663]PPPLSSLGK	AT2G34310.1	3	23S(79.9663)	1
1132406_0p5TFA-1-W_S2-E1_1_8509.d	261568	45	76	DSDGNLSSPGSQGNEEFGT[79.9663]RDPSPPPLSSLGK	AT2G34310.1	3	19T(79.9663)	1
1132406_0p5TFA-1-W_S2-E1_1_8509.d	42339.5	45	64	DSDGNLS[79.9663]SPGSQGNEEFGTR	AT2G34310.1	2	7S(79.9663)	1
1132406_0p5TFA-1-W_S2-E1_1_8509.d	135309	1354	1367	DSDVFS[79.9663]EGHEFPSK	AT3G56410.1	2	6S(79.9663)	1
1132406_0p5TFA-1-W_S2-E1_1_8509.d	45962.8	1125	1140	DSDYTFASAGQNS[79.9663]ISR	AT2G20190.1	2	13S(79.9663)	1
1132406_0p5TFA-1-W_S2-E1_1_8509.d	41504.7	772	793	DSEAGEMGVFLSNSSTAES[79.9663]PQK	AT4G30790.1	2	19S(79.9663)	1
1132406_0p5TFA-1-W_S2-E1_1_8509.d	63720.2	772	793	DSEAGEMGVFLSNS[79.9663]STAESPQK	AT4G30790.1	2	14S(79.9663)	1
1132406_0p5TFA-1-W_S2-E1_1_8509.d	49053	772	793	DSEAGEM[15.9949]GVFLSNS[79.9663]STAESPQK	AT4G30790.1	2	14S(79.9663),7M(15.9949)	1
1132406_0p5TFA-1-W_S2-E1_1_8509.d	47586.4	772	793	DSEAGEM[15.9949]GVFLS[79.9663]NSSTAESPQK	AT4G30790.1	2	12S(79.9663),7M(15.9949)	1
1132406_0p5TFA-1-W_S2-E1_1_8509.d	51517.2	732	747	DSEAPFVVDDLQPS[79.9663]PK	AT3G12980.1	2	14S(79.9663)	1
1132406_0p5TFA-1-W_S2-E1_1_8509.d	147517	242	260	DSEDFS[79.9663]DEMGESSGAYIVR	AT5G20280.1	2	6S(79.9663)	1
1132406_0p5TFA-1-W_S2-E1_1_8509.d	217907	242	260	DSEDFS[79.9663]DEM[15.9949]GESSGAYIVR	AT5G20280.1	2	6S(79.9663),9M(15.9949)	1
1132406_0p5TFA-1-W_S2-E1_1_8509.d	30994.6	942	964	DSEFLS[79.9663]DSGTNDINEADTTSTSR	AT2G46560.1	2	6S(79.9663)	1
1132406_0p5TFA-1-W_S2-E1_1_8509.d	39479.5	321	336	DSEGDSSDWLPIGDS[79.9663]D	AT2G10950.1	2	15S(79.9663)	1
1132406_0p5TFA-1-W_S2-E1_1_8509.d	319158	116	133	DSEIEETEEFDTES[79.9663]PLPK	AT5G55210.1	2	14S(79.9663)	1
1132406_0p5TFA-1-W_S2-E1_1_8509.d	29675.7	102	143	DSFALTASPHGDSVESSGRPGVPT[79.9663]ISEPNTADNLLLFDSENK	AT3G24870.1	4	24T(79.9663)	1
1132406_0p5TFA-1-W_S2-E1_1_8509.d	46027.7	264	282	DSGAPADDHS[79.9663]QDGRGGLER	AT3G59290.1	3	10S(79.9663)	1
1132406_0p5TFA-1-W_S2-E1_1_8509.d	99501.9	796	813	DSGATPIHDGMRT[79.9663]PMRDR	AT4G08350.1	3	13T(79.9663)	1
1132406_0p5TFA-1-W_S2-E1_1_8509.d	35527.4	796	813	DSGATPIHDGM[15.9949]RT[79.9663]PMRDR	AT4G08350.1	3	11M(15.9949),13T(79.9663)	1
1132406_0p5TFA-1-W_S2-E1_1_8509.d	93285.2	796	813	DSGATPIHDGM[15.9949]RT[79.9663]PM[15.9949]RDR	AT4G08350.1	3,4	11M(15.9949),13T(79.9663),15M(15.9949)	1
1132406_0p5TFA-1-W_S2-E1_1_8509.d	53677.2	796	807	DSGAT[79.9663]PIHDGMR	AT4G08350.1	2	5T(79.9663)	1
1132406_0p5TFA-1-W_S2-E1_1_8509.d	60333.7	173	190	DSGSIDS[79.9663]PQEQGLTVRPR	AT4G30100.1	3	7S(79.9663)	1
1132406_0p5TFA-1-W_S2-E1_1_8509.d	30173.8	61	72	DSINLHASS[79.9663]PDR	AT3G11110.1	2	9S(79.9663)	1
1132406_0p5TFA-1-W_S2-E1_1_8509.d	29616	61	72	DSINLHAS[79.9663]SPDR	AT3G11110.1	2	8S(79.9663)	1
1132406_0p5TFA-1-W_S2-E1_1_8509.d	88566.5	303	316	DSKPS[79.9663]YFINDIYEK	AT1G12190.1	2	5S(79.9663)	1
1132406_0p5TFA-1-W_S2-E1_1_8509.d	384555	656	668	DSLAAAES[79.9663]PDGMK	AT3G17850.1	2	8S(79.9663)	1
1132406_0p5TFA-1-W_S2-E1_1_8509.d	241574	656	668	DSLAAAES[79.9663]PDGM[15.9949]K	AT3G17850.1	2	12M(15.9949),8S(79.9663)	1
1132406_0p5TFA-1-W_S2-E1_1_8509.d	33822.6	606	618	DSLAAVES[79.9663]PEGMK	AT1G48490.1	2	8S(79.9663)	1
1132406_0p5TFA-1-W_S2-E1_1_8509.d	20331.3	615	630	DSLAGGSS[79.9663]EGDFEYSR	AT1G73460.1	2	8S(79.9663)	1
1132406_0p5TFA-1-W_S2-E1_1_8509.d	21517.7	615	630	DSLAGGS[79.9663]SEGDFEYSR	AT1G73460.1	2	7S(79.9663)	1
1132406_0p5TFA-1-W_S2-E1_1_8509.d	46342.2	615	638	DSLAGGS[79.9663]SEGDFEYSRDHDPVASR	AT1G73460.1	3	7S(79.9663)	1
1132406_0p5TFA-1-W_S2-E1_1_8509.d	49942.2	543	557	DSNIAS[79.9663]IPVEELIEK	AT2G18960.1	2	6S(79.9663)	1
1132406_0p5TFA-1-W_S2-E1_1_8509.d	520792	722	742	DSNVTPDDDVSGMRS[79.9663]PSAFFK	AT3G13300.1	2,3	15S(79.9663)	1
1132406_0p5TFA-1-W_S2-E1_1_8509.d	633319	722	742	DSNVTPDDDVSGM[15.9949]RS[79.9663]PSAFFK	AT3G13300.1	2,3	13M(15.9949),15S(79.9663)	1
1132406_0p5TFA-1-W_S2-E1_1_8509.d	1.20628e+06	722	742	DSNVTPDDDVS[79.9663]GMRSPSAFFK	AT3G13300.1	2,3	11S(79.9663)	1
1132406_0p5TFA-1-W_S2-E1_1_8509.d	590998	722	742	DSNVTPDDDVS[79.9663]GM[15.9949]RSPSAFFK	AT3G13300.1	2,3	11S(79.9663),13M(15.9949)	1
1132406_0p5TFA-1-W_S2-E1_1_8509.d	18765	608	631	DSNYIENDSDSSNES[79.9663]NLFPDETVK	AT4G29950.1	2	15S(79.9663)	1
1132406_0p5TFA-1-W_S2-E1_1_8509.d	38045.6	105	120	DSPLEVVVLNDS[79.9663]GGVK	AT1G42970.1	2	12S(79.9663)	1
1132406_0p5TFA-1-W_S2-E1_1_8509.d	80942.6	296	307	DSQDSDLS[79.9663]PQRK	AT1G31870.1	2	8S(79.9663)	1
1132406_0p5TFA-1-W_S2-E1_1_8509.d	26915.7	339	357	DSSLNSANSDYS[79.9663]SDPELER	AT5G17790.1	2	12S(79.9663)	1
1132406_0p5TFA-1-W_S2-E1_1_8509.d	701609	349	368	DSSSIAGSSS[79.9663]PIPATVSTGK	AT2G38410.1	2	10S(79.9663)	1
1132406_0p5TFA-1-W_S2-E1_1_8509.d	693878	349	368	DSSSIAGSS[79.9663]SPIPATVSTGK	AT2G38410.1	2	9S(79.9663)	1
1132406_0p5TFA-1-W_S2-E1_1_8509.d	58591.9	386	398	DSSVLVSVSS[79.9663]PMR	AT3G22520.1	2	10S(79.9663)	1
1132406_0p5TFA-1-W_S2-E1_1_8509.d	103643	386	406	DSSVLVSVSS[79.9663]PMREYEWAEAR	AT3G22520.1	3	10S(79.9663)	1
1132406_0p5TFA-1-W_S2-E1_1_8509.d	101841	386	398	DSSVLVSVSS[79.9663]PM[15.9949]R	AT3G22520.1	2	10S(79.9663),12M(15.9949)	1
1132406_0p5TFA-1-W_S2-E1_1_8509.d	101908	386	406	DSSVLVSVSS[79.9663]PM[15.9949]REYEWAEAR	AT3G22520.1	3	10S(79.9663),12M(15.9949)	1
1132406_0p5TFA-1-W_S2-E1_1_8509.d	105090	386	406	DSSVLVSVS[79.9663]SPMREYEWAEAR	AT3G22520.1	3	9S(79.9663)	1
1132406_0p5TFA-1-W_S2-E1_1_8509.d	75110.9	386	406	DSSVLVSVS[79.9663]SPM[15.9949]REYEWAEAR	AT3G22520.1	3	12M(15.9949),9S(79.9663)	1
1132406_0p5TFA-1-W_S2-E1_1_8509.d	41498	1778	1784	DSS[79.9663]MLER	AT2G45540.1	2	3S(79.9663)	1
1132406_0p5TFA-1-W_S2-E1_1_8509.d	26355.1	465	478	DSS[79.9663]SYGDQITDSGR	AT5G13950.1	2	3S(79.9663)	1
1132406_0p5TFA-1-W_S2-E1_1_8509.d	337509	153	163	DSS[79.9663]VGNLHGYK	AT1G79570.1	2	3S(79.9663)	1
1132406_0p5TFA-1-W_S2-E1_1_8509.d	72319.8	186	195	DSVDS[79.9663]PVLEK	AT1G24160.1	2	5S(79.9663)	1
1132406_0p5TFA-1-W_S2-E1_1_8509.d	23151.2	216	231	DSVLGFAGNVPGTS[79.9663]AK	AT3G01290.1	2	14S(79.9663)	1
1132406_0p5TFA-1-W_S2-E1_1_8509.d	30252.8	285	294	DSVSS[79.9663]PLHPR	AT5G66850.1	2	5S(79.9663)	1
1132406_0p5TFA-1-W_S2-E1_1_8509.d	30513.9	285	294	DSVS[79.9663]SPLHPR	AT5G66850.1	2	4S(79.9663)	1
1132406_0p5TFA-1-W_S2-E1_1_8509.d	425556	398	422	DSYQNDYQEEDDSSGSGTVVIRS[79.9663]PR	AT1G53165.1	2,3	23S(79.9663)	1
1132406_0p5TFA-1-W_S2-E1_1_8509.d	348981	398	422	DSYQNDYQEEDDSSGSGT[79.9663]VVIRSPR	AT1G53165.1	3	18T(79.9663)	1
1132406_0p5TFA-1-W_S2-E1_1_8509.d	52652.2	376	392	DS[79.9663]DIKEETEPAELLDSK	AT4G31880.2	2,3	2S(79.9663)	1
1132406_0p5TFA-1-W_S2-E1_1_8509.d	74692.9	319	336	DS[79.9663]EKGEEDEELTQLVPGK	AT5G19980.1	2,3	2S(79.9663)	1
1132406_0p5TFA-1-W_S2-E1_1_8509.d	49522.6	173	190	DS[79.9663]GSIDSPQEQGLTVRPR	AT4G30100.1	2	2S(79.9663)	1
1132406_0p5TFA-1-W_S2-E1_1_8509.d	50391.5	144	158	DS[79.9663]PVMGLLTEENTSK	AT4G08310.1	2	2S(79.9663)	1
1132406_0p5TFA-1-W_S2-E1_1_8509.d	54098	144	158	DS[79.9663]PVM[15.9949]GLLTEENTSK	AT4G08310.1	2	2S(79.9663),5M(15.9949)	1
1132406_0p5TFA-1-W_S2-E1_1_8509.d	104019	1778	1785	DS[79.9663]SMLERK	AT2G45540.1	2	2S(79.9663)	1
1132406_0p5TFA-1-W_S2-E1_1_8509.d	91427.8	880	897	DS[79.9663]SPDDNMDVDAQQLILR	AT3G49600.1	2	2S(79.9663)	1
1132406_0p5TFA-1-W_S2-E1_1_8509.d	125522	880	897	DS[79.9663]SPDDNM[15.9949]DVDAQQLILR	AT3G49600.1	2	2S(79.9663),8M(15.9949)	1
1132406_0p5TFA-1-W_S2-E1_1_8509.d	36562.3	173	198	DS[79.9663]SPKPITPDYGTPAVTYADGVFDSR	AT5G36210.1	3	2S(79.9663)	1
1132406_0p5TFA-1-W_S2-E1_1_8509.d	58630.1	349	368	DS[79.9663]SSIAGSSSPIPATVSTGK	AT2G38410.1	2	2S(79.9663)	1
1132406_0p5TFA-1-W_S2-E1_1_8509.d	29528.3	337	354	DS[79.9663]SVLGTEDPYLLPDGVR	AT1G28420.1	2	2S(79.9663)	1
1132406_0p5TFA-1-W_S2-E1_1_8509.d	156833	99	121	DTAAEEEDDDDVDLFGEET[79.9663]EEEK	AT2G18110.1	2	19T(79.9663)	1
1132406_0p5TFA-1-W_S2-E1_1_8509.d	97578.9	157	173	DTAQEEEEPRT[79.9663]PENVGK	AT5G25590.1	3	11T(79.9663)	1
1132406_0p5TFA-1-W_S2-E1_1_8509.d	188049	7	28	DTDFSAES[79.9663]PDLEEDGGGGGGGR	AT5G28040.1	2	8S(79.9663)	1
1132406_0p5TFA-1-W_S2-E1_1_8509.d	319806	438	472	DTDGNEIGEETKDEQEDTVAEHS[79.9663]DHEENVTAM[15.9949]GGK	AT3G16810.1	4	23S(79.9663),32M(15.9949)	1
1132406_0p5TFA-1-W_S2-E1_1_8509.d	184722	438	472	DTDGNEIGEET[79.9663]KDEQEDTVAEHSDHEENVTAMGGK	AT3G16810.1	4	11T(79.9663)	1
1132406_0p5TFA-1-W_S2-E1_1_8509.d	30132	561	576	DTDTPVAEGKS[79.9663]EETLK	AT3G05900.1	2	11S(79.9663)	1
1132406_0p5TFA-1-W_S2-E1_1_8509.d	90023.9	204	217	DTDTTIAEQVT[79.9663]PEK	AT5G24630.6	2	11T(79.9663)	1
1132406_0p5TFA-1-W_S2-E1_1_8509.d	704509	528	543	DTEAAVDAEDES[79.9663]AAEK	AT3G57150.1	2	12S(79.9663)	1
1132406_0p5TFA-1-W_S2-E1_1_8509.d	129120	126	143	DTEAKS[79.9663]EEEEVEDKEEEK	AT5G65900.1	3	6S(79.9663)	1
1132406_0p5TFA-1-W_S2-E1_1_8509.d	52609	1143	1156	DTEHDFAEEEVDS[79.9663]K	AT4G27595.1	2	13S(79.9663)	1
1132406_0p5TFA-1-W_S2-E1_1_8509.d	98404.9	58	71	DTFS[79.9663]DEEVEELEEK	AT1G57700.1	2	4S(79.9663)	1
1132406_0p5TFA-1-W_S2-E1_1_8509.d	24552.9	414	439	DTGTLHSSASDMVSQLGSVFGGSS[79.9663]PR	AT3G18350.1	3	24S(79.9663)	1
1132406_0p5TFA-1-W_S2-E1_1_8509.d	26501.8	414	439	DTGTLHSSASDMVSQLGSVFGGS[79.9663]SPR	AT3G18350.1	3	23S(79.9663)	1
1132406_0p5TFA-1-W_S2-E1_1_8509.d	119331	338	359	DTIIYDS[79.9663]EEETQPSVETITISK	AT1G13340.1	2	7S(79.9663)	1
1132406_0p5TFA-1-W_S2-E1_1_8509.d	84842.9	28	38	DTIMEQPS[79.9663]SPR	AT1G30810.1	2	8S(79.9663)	1
1132406_0p5TFA-1-W_S2-E1_1_8509.d	33119.4	28	38	DTIM[15.9949]EQPSS[79.9663]PR	AT1G30810.1	2	4M(15.9949),9S(79.9663)	1
1132406_0p5TFA-1-W_S2-E1_1_8509.d	37790.4	459	468	DTNFIGFT[79.9663]FK	AT5G09890.1	2	8T(79.9663)	1
1132406_0p5TFA-1-W_S2-E1_1_8509.d	45313.3	459	469	DTNFIGFT[79.9663]FKK	AT5G09890.1	2	8T(79.9663)	1
1132406_0p5TFA-1-W_S2-E1_1_8509.d	13500	320	341	DTNPSAVIQAATLHHLLSS[79.9663]PSK	AT5G11960.1	2,3	19S(79.9663)	1
1132406_0p5TFA-1-W_S2-E1_1_8509.d	128732	320	341	DTNPSAVIQAATLHHLLS[79.9663]SPSK	AT5G11960.1	2,3	18S(79.9663)	1
1132406_0p5TFA-1-W_S2-E1_1_8509.d	118089	320	341	DTNPSAVIQAAT[79.9663]LHHLLSSPSK	AT5G11960.1	3	12T(79.9663)	1
1132406_0p5TFA-1-W_S2-E1_1_8509.d	340741	710	730	DTNVTPDDDVSGIRS[79.9663]PSAFFK	AT3G13290.1	2,3	15S(79.9663)	1
1132406_0p5TFA-1-W_S2-E1_1_8509.d	599338	710	730	DTNVTPDDDVS[79.9663]GIRSPSAFFK	AT3G13290.1	2,3	11S(79.9663)	1
1132406_0p5TFA-1-W_S2-E1_1_8509.d	51175.9	315	327	DTQS[79.9663]EIADYGYGR	AT3G09070.1	2	4S(79.9663)	1
1132406_0p5TFA-1-W_S2-E1_1_8509.d	16127.7	356	372	DTSHNS[79.9663]GLEEEDQTENR	AT4G26450.1	2	6S(79.9663)	1
1132406_0p5TFA-1-W_S2-E1_1_8509.d	31889.6	398	410	DTTDSVQIES[79.9663]EGK	AT1G14380.1	2	10S(79.9663)	1
1132406_0p5TFA-1-W_S2-E1_1_8509.d	21584.3	398	410	DTTDS[79.9663]VQIESEGK	AT1G14380.1	2	5S(79.9663)	1
1132406_0p5TFA-1-W_S2-E1_1_8509.d	2.1374e+06	408	432	DTVELVEESQSESEEGS[79.9663]DDEEEEAR	AT2G28800.1	2,3	17S(79.9663)	1
1132406_0p5TFA-1-W_S2-E1_1_8509.d	749209	408	443	DTVELVEESQSESEEGS[79.9663]DDEEEEAREGALASSTTSK	AT2G28800.1	3	17S(79.9663)	1
1132406_0p5TFA-1-W_S2-E1_1_8509.d	14195.8	408	443	DTVELVEESQSES[79.9663]EEGSDDEEEEAREGALASSTTSK	AT2G28800.1	3	13S(79.9663)	1
1132406_0p5TFA-1-W_S2-E1_1_8509.d	41300.2	408	432	DTVELVEESQS[79.9663]ESEEGSDDEEEEAR	AT2G28800.1	2	11S(79.9663)	1
1132406_0p5TFA-1-W_S2-E1_1_8509.d	42010.7	408	432	DTVELVEES[79.9663]QSESEEGSDDEEEEAR	AT2G28800.1	2	9S(79.9663)	1
1132406_0p5TFA-1-W_S2-E1_1_8509.d	467237	408	443	DTVELVEES[79.9663]QSESEEGSDDEEEEAREGALASSTTSK	AT2G28800.1	3	9S(79.9663)	1
1132406_0p5TFA-1-W_S2-E1_1_8509.d	94540.3	217	229	DTVHS[79.9663]PVLDGQHK	AT1G79830.1	2,3	5S(79.9663)	1
1132406_0p5TFA-1-W_S2-E1_1_8509.d	21750.3	278	307	DTVVVPESSDRGADSENVEPLFQPTNPS[79.9663]PK	AT3G49800.1	3	28S(79.9663)	1
1132406_0p5TFA-1-W_S2-E1_1_8509.d	18727.9	99	121	DT[79.9663]AAEEEDDDDVDLFGEETEEEK	AT2G18110.1	2	2T(79.9663)	1
1132406_0p5TFA-1-W_S2-E1_1_8509.d	27246.3	33	41	DT[79.9663]DILAAFR	ATCG00490.1	2	2T(79.9663)	1
1132406_0p5TFA-1-W_S2-E1_1_8509.d	53907.3	58	72	DT[79.9663]FSDEEVEELEEKK	AT1G57700.1	2,3	2T(79.9663)	1
1132406_0p5TFA-1-W_S2-E1_1_8509.d	93837.5	752	759	DT[79.9663]IRHQIK	AT2G29210.1	2	2T(79.9663)	1
1132406_0p5TFA-1-W_S2-E1_1_8509.d	108205	222	233	DVAT[79.9663]DDDDAAKE	AT3G48890.1	2	4T(79.9663)	1
1132406_0p5TFA-1-W_S2-E1_1_8509.d	39555.6	1492	1507	DVDDVNLQRSQT[79.9663]FGQR	AT3G43300.1	3	12T(79.9663)	1
1132406_0p5TFA-1-W_S2-E1_1_8509.d	171917	95	117	DVDMLLDGVQEDTEEIVTT[79.9663]PTNK	AT1G67630.1	2	19T(79.9663)	1
1132406_0p5TFA-1-W_S2-E1_1_8509.d	52255.8	95	117	DVDMLLDGVQEDTEEIVT[79.9663]TPTNK	AT1G67630.1	2	18T(79.9663)	1
1132406_0p5TFA-1-W_S2-E1_1_8509.d	212120	95	117	DVDM[15.9949]LLDGVQEDTEEIVTT[79.9663]PTNK	AT1G67630.1	2,3	19T(79.9663),4M(15.9949)	1
1132406_0p5TFA-1-W_S2-E1_1_8509.d	100369	15	37	DVEAGTSSFTEYEDSPFDIAS[79.9663]TK	AT4G29900.1	2	21S(79.9663)	1
1132406_0p5TFA-1-W_S2-E1_1_8509.d	41304.7	15	37	DVEAGTSSFTEYEDS[79.9663]PFDIASTK	AT4G29900.1	2	15S(79.9663)	1
1132406_0p5TFA-1-W_S2-E1_1_8509.d	276021	15	37	DVEAGTSS[79.9663]FTEYEDSPFDIASTK	AT4G29900.1	2	8S(79.9663)	1
1132406_0p5TFA-1-W_S2-E1_1_8509.d	279629	15	37	DVEAGTS[79.9663]SFTEYEDSPFDIASTK	AT4G29900.1	2	7S(79.9663)	1
1132406_0p5TFA-1-W_S2-E1_1_8509.d	60032	192	206	DVEEAGS[79.9663]TTAVVADK	AT2G35880.1	2	7S(79.9663)	1
1132406_0p5TFA-1-W_S2-E1_1_8509.d	62397.9	283	316	DVEEEEEEVEEDLGT[79.9663]DVEGDGEGSSGSGSGYENK	AT4G17550.1	3	15T(79.9663)	1
1132406_0p5TFA-1-W_S2-E1_1_8509.d	54512.9	283	317	DVEEEEEEVEEDLGT[79.9663]DVEGDGEGSSGSGSGYENKR	AT4G17550.1	3	15T(79.9663)	1
1132406_0p5TFA-1-W_S2-E1_1_8509.d	61841.9	929	945	DVESIESTS[79.9663]PKPSLDQR	AT2G38440.1	2	9S(79.9663)	1
1132406_0p5TFA-1-W_S2-E1_1_8509.d	30502.2	457	471	DVFETDLLEDNAS[79.9663]DR	AT2G23520.1	2	13S(79.9663)	1
1132406_0p5TFA-1-W_S2-E1_1_8509.d	82454	233	246	DVGAS[79.9663]PGGNLIVAK	AT2G32910.1	2	5S(79.9663)	1
1132406_0p5TFA-1-W_S2-E1_1_8509.d	155563	252	266	DVGLDIVS[79.9663]DEETNGR	AT3G21810.1	2	8S(79.9663)	1
1132406_0p5TFA-1-W_S2-E1_1_8509.d	58070.1	560	578	DVGLNFIVDDNLS[79.9663]GPLSGK	AT1G53590.1	2	13S(79.9663)	1
1132406_0p5TFA-1-W_S2-E1_1_8509.d	773780	185	211	DVIGS[79.9663]DDEGVPGIDHNAYLDAAAPGIK	AT5G16270.1	2,3	5S(79.9663)	1
1132406_0p5TFA-1-W_S2-E1_1_8509.d	18306.5	474	501	DVITEAINAMT[79.9663]DDEEEDEEEEAEAGSDK	AT5G63550.1	2	11T(79.9663)	1
1132406_0p5TFA-1-W_S2-E1_1_8509.d	12776.9	474	501	DVITEAINAM[15.9949]TDDEEEDEEEEAEAGS[79.9663]DK	AT5G63550.1	3	10M(15.9949),26S(79.9663)	1
1132406_0p5TFA-1-W_S2-E1_1_8509.d	283986	388	401	DVLAIFPTS[79.9663]PNTER	AT1G78230.1	2	9S(79.9663)	1
1132406_0p5TFA-1-W_S2-E1_1_8509.d	52666.2	121	145	DVLDTLGSSM[15.9949]T[79.9663]DLSSGGFTSGVATK	AT5G08660.1	2	10M(15.9949),11T(79.9663)	1
1132406_0p5TFA-1-W_S2-E1_1_8509.d	33470.3	121	145	DVLDTLGSS[79.9663]MTDLSSGGFTSGVATK	AT5G08660.1	2	9S(79.9663)	1
1132406_0p5TFA-1-W_S2-E1_1_8509.d	52237.3	121	145	DVLDTLGSS[79.9663]M[15.9949]TDLSSGGFTSGVATK	AT5G08660.1	2	10M(15.9949),9S(79.9663)	1
1132406_0p5TFA-1-W_S2-E1_1_8509.d	38005.4	121	145	DVLDTLGS[79.9663]SMTDLSSGGFTSGVATK	AT5G08660.1	2	8S(79.9663)	1
1132406_0p5TFA-1-W_S2-E1_1_8509.d	55014	560	581	DVLSFDAAVM[15.9949]SVTQEINST[79.9663]PSR	AT2G23520.1	2	10M(15.9949),19T(79.9663)	1
1132406_0p5TFA-1-W_S2-E1_1_8509.d	1.22476e+06	393	414	DVLTSPPVDSSVTAATSS[79.9663]ENEK	AT4G31880.2	2	18S(79.9663)	1
1132406_0p5TFA-1-W_S2-E1_1_8509.d	1.21547e+06	393	414	DVLTSPPVDSSVTAATS[79.9663]SENEK	AT4G31880.2	2	17S(79.9663)	1
1132406_0p5TFA-1-W_S2-E1_1_8509.d	1.2048e+06	393	414	DVLTSPPVDSSVTAAT[79.9663]SSENEK	AT4G31880.2	2	16T(79.9663)	1
1132406_0p5TFA-1-W_S2-E1_1_8509.d	45908.2	393	414	DVLTSPPVDS[79.9663]SVTAATSSENEK	AT4G31880.2	2	10S(79.9663)	1
1132406_0p5TFA-1-W_S2-E1_1_8509.d	147054	393	414	DVLTS[79.9663]PPVDSSVTAATSSENEK	AT4G31880.2	2	5S(79.9663)	1
1132406_0p5TFA-1-W_S2-E1_1_8509.d	120247	393	414	DVLT[79.9663]SPPVDSSVTAATSSENEK	AT4G31880.2	2	4T(79.9663)	1
1132406_0p5TFA-1-W_S2-E1_1_8509.d	52282.5	341	359	DVNS[79.9663]EEPVEEDEDFVEDSR	AT3G05210.1	2	4S(79.9663)	1
1132406_0p5TFA-1-W_S2-E1_1_8509.d	1.21087e+06	103	145	DVPAEEIESEEDT[79.9663]LDDGDDDDVEEDHEQGTETQVHPEAEPEVK	AT4G32610.1	4	13T(79.9663)	1
1132406_0p5TFA-1-W_S2-E1_1_8509.d	1.33864e+06	103	145	DVPAEEIES[79.9663]EEDTLDDGDDDDVEEDHEQGTETQVHPEAEPEVK	AT4G32610.1	3,4	9S(79.9663)	1
1132406_0p5TFA-1-W_S2-E1_1_8509.d	221267	145	162	DVPIHHPLS[79.9663]ELSDREESR	AT5G52310.1	3,4	9S(79.9663)	1
1132406_0p5TFA-1-W_S2-E1_1_8509.d	30890.8	274	289	DVPSPYGSTSS[79.9663]APVMR	AT4G05150.1	2	11S(79.9663)	1
1132406_0p5TFA-1-W_S2-E1_1_8509.d	42038.3	274	289	DVPSPYGS[79.9663]TSSAPVMR	AT4G05150.1	2	8S(79.9663)	1
1132406_0p5TFA-1-W_S2-E1_1_8509.d	142197	274	289	DVPS[79.9663]PYGSTSSAPVMR	AT4G05150.1	2	4S(79.9663)	1
1132406_0p5TFA-1-W_S2-E1_1_8509.d	167091	274	289	DVPS[79.9663]PYGSTSSAPVM[15.9949]R	AT4G05150.1	2	15M(15.9949),4S(79.9663)	1
1132406_0p5TFA-1-W_S2-E1_1_8509.d	96412.7	152	195	DVQAPIEPERVVVSHEPEVEPEPVASIEEEDLDNVAEVYDPS[79.9663]DK	AT5G60980.1	4	42S(79.9663)	1
1132406_0p5TFA-1-W_S2-E1_1_8509.d	68885.7	69	92	DVRNS[79.9663]PDLSIDNPLSQNPDSTWGR	AT4G29950.1	3	5S(79.9663)	1
1132406_0p5TFA-1-W_S2-E1_1_8509.d	24083.1	1007	1023	DVSLLQQEEGNSS[79.9663]SSSR	AT1G53440.1	2	13S(79.9663)	1
1132406_0p5TFA-1-W_S2-E1_1_8509.d	53288.3	1010	1026	DVSLQQQEEGRS[79.9663]SSSSR	AT1G53430.1	3	12S(79.9663)	1
1132406_0p5TFA-1-W_S2-E1_1_8509.d	127498	1010	1027	DVSLQQQEEGRS[79.9663]SSSSRK	AT1G53430.1	3	12S(79.9663)	1
1132406_0p5TFA-1-W_S2-E1_1_8509.d	112649	72	91	DVSNLIPFATETPAS[79.9663]PVQEK	AT1G17780.1	2	15S(79.9663)	1
1132406_0p5TFA-1-W_S2-E1_1_8509.d	69320.8	72	91	DVSNLIPFATET[79.9663]PASPVQEK	AT1G17780.1	2	12T(79.9663)	1
1132406_0p5TFA-1-W_S2-E1_1_8509.d	111741	358	373	DVSSNTVQTFTVVT[79.9663]PK	AT1G53500.1	2	14T(79.9663)	1
1132406_0p5TFA-1-W_S2-E1_1_8509.d	66819.1	528	549	DVTAEPEVIHPQAQS[79.9663]TTPNWPR	AT5G23450.1	3	15S(79.9663)	1
[truncated: 26,529 more rows]

## Sheet: Table S1C
File name	Intensity	N: Start	N: End	T: Modified Sequence	T: Protein	T: Charges	T: Assigned Modifications	replicate
[truncated: 20,637 more rows]

[truncated: 3 more sheets: Table S1D, Table S1E, Table S1F]
