# Supplementary material for: Integrated Single-Tip IMAC-HILIC Enables Simultaneous Analysis of Plant Phosphoproteomics and N‑Glycoproteomics
Source: J Proteome Res. 2025 Jun 23;24(7):3560–8. doi: 10.1021/acs.jproteome.5c00185 (PMC12235695; doi:10.1021/acs.jproteome.5c00185)
Supplement: Supplementary file 3 [file pr5c00185_si_003.xlsx]

## Sheet: Legend
N-glycopeptide identifications under different elution conditions
Sheet Name	Sheet Contents									column key:
Supplemental Table 2A	All N-glycopeptides identified with 1% AA elution									FileName
Supplemental Table 2B	All N-glycopeptides identified with 0.5% TFA elution									Aggregation of sample number, experiment name and experimental condition
Supplemental Table 2C	All N-glycopeptides identified with 0.5% FA elution
										Intensity
										Normalized peptide intensities quantification section of the experiment settings.
										C: Composition
										Plausible total (summed) glycan composition for all glycans.
										N: Start
										Starting position of the peptide within the mapped protein sequence.
										N: End
										Ending position of the peptide within the mapped protein sequence.
										T: Modified Sequence
										Peptide amino acid sequence plus modifications
										T: Protein
										Protein sequence header corresponding to the identified peptide sequence; this will be the selected razor protein if the peptide maps to multiple proteins (in this case, other mapped proteins are listed in the ‘Mapped Proteins’ column).
										T: Charges
										All observed charge states for the modified peptide in the experiment.
										T: Assigned Modifications
										All variable modifications of the peptide found in the experiment, each listed by mass in Da with modified residue and location within the peptide sequence.
										T: Localization
										The overall localization confidence of this peptide (based on the best scoring PSM). This value is not defined for peptides without variable modifications.
										T: Value
										T: classification
										Types of N-glycans.
										T: #glycan
										Number of glycans on the peptide determined by N-Pair localization.
										replicate
										"Different technical replicates generated by single MS injection"
										1 = technical replicate 1
										2 = technical replicate 2
										3 = technical replicate 3

## Sheet: Table S2A
File name	Intensity	C: Composition	N: Start	N: End	T: Modified Sequence	T: Protein	T: Charges	T: Assigned Modifications	T: Localization	T: Value	T: classification	T: #glycan	replicate
1132490_1AA	77795.6	HexNAc(2)Hex(3)Fuc(1)Pent(1)	643	656	AAAVPLLLVN[1170.4175]GTYR	AT5G58100.1	2	10N(1170.4175)	N:1170.4175@AAAVPLLLVN(1)GTYR;	1170.42	paucimannose	7	1
1132490_1AA	170975	HexNAc(3)Hex(3)Fuc(1)Pent(1)	643	656	AAAVPLLLVN[1373.4968]GTYR	AT5G58100.1	2	10N(1373.4968)	N:1373.4968@AAAVPLLLVN(1)GTYR;	1373.5	hybrid	8	1
1132490_1AA	133896	HexNAc(4)Hex(3)Fuc(1)Pent(1)	643	656	AAAVPLLLVN[1576.5762]GTYR	AT5G58100.1	2	10N(1576.5762)	N:1576.5762@AAAVPLLLVN(1)GTYR;	1576.58	Complex	9	1
1132490_1AA	204973	HexNAc(3)Hex(3)Fuc(1)Pent(1)	455	470	AAHIVSVVPN[1373.4968]VSYHKK	AT1G05960.1	2	10N(1373.4968)	N:1373.4968@AAHIVSVVPN(1)VSYHKK;	1373.5	hybrid	8	1
1132490_1AA	197844	HexNAc(4)Hex(3)Fuc(1)Pent(1)	455	470	AAHIVSVVPN[1576.5762]VSYHKK	AT1G05960.1	2	10N(1576.5762)	N:1576.5762@AAHIVSVVPN(1)VSYHKK;	1576.58	Complex	9	1
1132490_1AA	46480	HexNAc(2)Hex(3)Pent(1)	140	161	AANLLFLESPVGVGFSYTN[1024.3595]TSR	AT5G23210.1	2,3	19N(1024.3595)	N:1024.3595@AANLLFLESPVGVGFSYTN(1)TSR;	1024.36	paucimannose	6	1
1132490_1AA	3357.62	HexNAc(2)Hex(3)Fuc(2)	140	161	AANLLFLESPVGVGFSYTN[1184.4330]TSR	AT5G23210.1	2,3	19N(1184.4330)	N:1184.4330@AANLLFLESPVGVGFSYTN(1)TSR;	1184.43	paucimannose	7	1
1132490_1AA	35413.2	HexNAc(2)Hex(5)	140	161	AANLLFLESPVGVGFSYTN[1216.4229]TSR	AT5G23210.1	2,3	19N(1216.4229)	N:1216.4229@AANLLFLESPVGVGFSYTN(1)TSR;	1216.42	High mannose	7	1
1132490_1AA	77199.6	HexNAc(3)Hex(3)Pent(1)	140	161	AANLLFLESPVGVGFSYTN[1227.4388]TSR	AT5G23210.1	3	19N(1227.4388)	N:1227.4388@AANLLFLESPVGVGFSYTN(1)TSR;	1227.44	hybrid	7	1
1132490_1AA	3150.05	HexNAc(2)Hex(4)Fuc(2)	140	161	AANLLFLESPVGVGFSYTN[1346.4858]TSR	AT5G23210.1	2,3	19N(1346.4858)	N:1346.4858@AANLLFLESPVGVGFSYTN(1)TSR;	1346.49	High mannose	8	1
1132490_1AA	46071.5	HexNAc(3)Hex(3)Fuc(2)	140	161	AANLLFLESPVGVGFSYTN[1387.5125]TSR	AT5G23210.1	2,3	19N(1387.5125)	N:1387.5125@AANLLFLESPVGVGFSYTN(1)TSR;	1387.51	hybrid	8	1
1132490_1AA	77872.1	HexNAc(4)Hex(3)Pent(1)	140	161	AANLLFLESPVGVGFSYTN[1430.5183]TSR	AT5G23210.1	3	19N(1430.5183)	N:1430.5183@AANLLFLESPVGVGFSYTN(1)TSR;	1430.52	Complex	8	1
1132490_1AA	13536	HexNAc(3)Hex(4)Fuc(2)	140	161	AANLLFLESPVGVGFSYTN[1549.5652]TSR	AT5G23210.1	3	19N(1549.5652)	N:1549.5652@AANLLFLESPVGVGFSYTN(1)TSR;	1549.57	hybrid	9	1
1132490_1AA	300.377	HexNAc(2)Hex(5)Fuc(1)	25	43	AAPAPGPAGPIN[1362.4808]ITAILEK	AT5G44130.1	2,3	12N(1362.4808)	N:1362.4808@AAPAPGPAGPIN(1)ITAILEK;	1362.48	High mannose	8	1
1132490_1AA	1107470	HexNAc(2)Hex(3)Pent(1)	478	495	AAPNN[1024.3595]GSDEFSSSILLPR	AT4G29680.1	2	5N(1024.3595)	N:1024.3595@AAPNN(1)GSDEFSSSILLPR;	1024.36	paucimannose	6	1
1132490_1AA	108599	HexNAc(2)Hex(3)Pent(1)	478	496	AAPNN[1024.3595]GSDEFSSSILLPRV	AT4G29680.1	2	5N(1024.3595)	N:1024.3595@AAPNN(1)GSDEFSSSILLPRV;	1024.36	paucimannose	6	1
1132490_1AA	524429	HexNAc(2)Hex(4)	478	495	AAPNN[1054.3700]GSDEFSSSILLPR	AT4G29680.1	2	5N(1054.3700)	N:1054.3700@AAPNN(1)GSDEFSSSILLPR;	1054.37	High mannose	6	1
1132490_1AA	107414	HexNAc(3)Hex(3)	478	495	AAPNN[1095.3966]GSDEFSSSILLPR	AT4G29680.1	2	5N(1095.3966)	N:1095.3966@AAPNN(1)GSDEFSSSILLPR;	1095.4	hybrid	6	1
1132490_1AA	5184.24	HexNAc(2)Hex(3)Fuc(2)	478	495	AAPNN[1184.4330]GSDEFSSSILLPR	AT4G29680.1	2	5N(1184.4330)	N:1184.4330@AAPNN(1)GSDEFSSSILLPR;	1184.43	paucimannose	7	1
1132490_1AA	517923	HexNAc(2)Hex(5)	478	495	AAPNN[1216.4229]GSDEFSSSILLPR	AT4G29680.1	2	5N(1216.4229)	N:1216.4229@AAPNN(1)GSDEFSSSILLPR;	1216.42	High mannose	7	1
1132490_1AA	68528.1	HexNAc(2)Hex(5)	478	496	AAPNN[1216.4229]GSDEFSSSILLPRV	AT4G29680.1	2	5N(1216.4229)	N:1216.4229@AAPNN(1)GSDEFSSSILLPRV;	1216.42	High mannose	7	1
1132490_1AA	226136	HexNAc(2)Hex(6)	478	495	AAPNN[1378.4757]GSDEFSSSILLPR	AT4G29680.1	2	5N(1378.4757)	N:1378.4757@AAPNN(1)GSDEFSSSILLPR;	1378.48	High mannose	8	1
1132490_1AA	1353600	HexNAc(2)Hex(3)	478	495	AAPNN[892.3172]GSDEFSSSILLPR	AT4G29680.1	2	5N(892.3172)	N:892.3172@AAPNN(1)GSDEFSSSILLPR;	892.317	paucimannose	5	1
1132490_1AA	155405	HexNAc(2)Hex(3)	478	496	AAPNN[892.3172]GSDEFSSSILLPRV	AT4G29680.1	2	5N(892.3172)	N:892.3172@AAPNN(1)GSDEFSSSILLPRV;	892.317	paucimannose	5	1
1132490_1AA	94611.4	HexNAc(2)Hex(7)	507	521	ADGFPTILFFPGGN[1540.5286]K	AT3G54960.1	2	14N(1540.5286)	N:1540.5286@ADGFPTILFFPGGN(1)K;	1540.53	High mannose	9	1
1132490_1AA	122232	HexNAc(2)Hex(8)	507	521	ADGFPTILFFPGGN[1702.5813]K	AT3G54960.1	2	14N(1702.5813)	N:1702.5813@ADGFPTILFFPGGN(1)K;	1702.58	High mannose	10	1
1132490_1AA	3323.28	HexNAc(2)Hex(4)Fuc(2)	199	218	ADNIWLAAEGVYLPLN[1346.4858]ESSK	AT2G25110.1	4	16N(1346.4858)	N:1346.4858@ADNIWLAAEGVYLPLN(1)ESSK;	1346.49	High mannose	8	1
1132490_1AA	164742	HexNAc(3)Hex(4)Fuc(1)Pent(1)	389	398	ADN[1535.5497]ISALPPK	AT5G12400.1	2	3N(1535.5497)	N:1535.5497@ADN(1)ISALPPK;	1535.55	hybrid	9	1
1132490_1AA	31797.3	HexNAc(4)Hex(3)Fuc(1)Pent(1)	222	249	AEDYN[1576.5762]ATVEFLWAPLLVESNSDDPVNHR	AT5G01620.1	3	5N(1576.5762)	N:1576.5762@AEDYN(1)ATVEFLWAPLLVESNSDDPVNHR;	1576.58	Complex	9	1
1132490_1AA	242044	HexNAc(4)Hex(3)	511	525	AEGFPTILFFPAGN[1298.4760]K	AT5G60640.1	2	14N(1298.4760)	N:1298.4760@AEGFPTILFFPAGN(1)K;	1298.48	Complex	7	1
1132490_1AA	178060	HexNAc(2)Hex(6)	511	525	AEGFPTILFFPAGN[1378.4757]K	AT5G60640.1	2	14N(1378.4757)	N:1378.4757@AEGFPTILFFPAGN(1)K;	1378.48	High mannose	8	1
1132490_1AA	82728	HexNAc(4)Hex(3)Fuc(1)	511	525	AEGFPTILFFPAGN[1444.5339]K	AT5G60640.1	2	14N(1444.5339)	N:1444.5339@AEGFPTILFFPAGN(1)K;	1444.53	Complex	8	1
1132490_1AA	882772	HexNAc(2)Hex(7)	511	525	AEGFPTILFFPAGN[1540.5286]K	AT5G60640.1	2,3	14N(1540.5286)	N:1540.5286@AEGFPTILFFPAGN(1)K;	1540.53	High mannose	9	1
1132490_1AA	17463	HexNAc(4)Hex(3)Fuc(1)Pent(1)	511	525	AEGFPTILFFPAGN[1576.5762]K	AT5G60640.1	2	14N(1576.5762)	N:1576.5762@AEGFPTILFFPAGN(1)K;	1576.58	Complex	9	1
1132490_1AA	1266080	HexNAc(2)Hex(8)	511	525	AEGFPTILFFPAGN[1702.5813]K	AT5G60640.1	2,3	14N(1702.5813)	N:1702.5813@AEGFPTILFFPAGN(1)K;	1702.58	High mannose	10	1
1132490_1AA	19700.9	HexNAc(2)Hex(9)	511	525	AEGFPTILFFPAGN[1864.6342]K	AT5G60640.1	2	14N(1864.6342)	N:1864.6342@AEGFPTILFFPAGN(1)K;	1864.63	High mannose	11	1
1132490_1AA	61776.9	HexNAc(2)Hex(3)Fuc(1)Pent(1)	122	153	AEPLITMDTPEEDKSDADYLQN[1170.4175]ITIPSALITK	AT3G52850.1	3	22N(1170.4175)	N:1170.4175@AEPLITMDTPEEDKSDADYLQN(1)ITIPSALITK;	1170.42	paucimannose	7	1
1132490_1AA	65536.7	HexNAc(3)Hex(3)Fuc(1)Pent(1)	122	153	AEPLITMDTPEEDKSDADYLQN[1373.4968]ITIPSALITK	AT3G52850.1	3,4	22N(1373.4968)	N:1373.4968@AEPLITMDTPEEDKSDADYLQN(1)ITIPSALITK;	1373.5	hybrid	8	1
1132490_1AA	335363	HexNAc(2)Hex(3)Pent(1)	322	337	AFAAASLYYN[1024.3595]YSGSEK	AT2G24280.1	2	10N(1024.3595)	N:1024.3595@AFAAASLYYN(1)YSGSEK;	1024.36	paucimannose	6	1
1132490_1AA	159292	HexNAc(3)Hex(3)Pent(1)	322	337	AFAAASLYYN[1227.4388]YSGSEK	AT2G24280.1	2	10N(1227.4388)	N:1227.4388@AFAAASLYYN(1)YSGSEK;	1227.44	hybrid	7	1
1132490_1AA	109768	HexNAc(4)Hex(3)Pent(1)	322	337	AFAAASLYYN[1430.5183]YSGSEK	AT2G24280.1	2	10N(1430.5183)	N:1430.5183@AFAAASLYYN(1)YSGSEK;	1430.52	Complex	8	1
1132490_1AA	77066.4	HexNAc(2)Hex(2)	322	337	AFAAASLYYN[730.2644]YSGSEK	AT2G24280.1	2	10N(730.2644)	N:730.2644@AFAAASLYYN(1)YSGSEK;	730.264	paucimannose	4	1
1132490_1AA	148930	HexNAc(2)Hex(3)Pent(1)	72	85	AFAGDTIVVN[1024.3595]LTNK	AT5G21105.1	2	10N(1024.3595)	N:1024.3595@AFAGDTIVVN(1)LTNK;	1024.36	paucimannose	6	1
1132490_1AA	412270	HexNAc(2)Hex(3)Fuc(1)Pent(1)	72	85	AFAGDTIVVN[1170.4175]LTNK	AT5G21105.1	2	10N(1170.4175)	N:1170.4175@AFAGDTIVVN(1)LTNK;	1170.42	paucimannose	7	1
1132490_1AA	71425.2	HexNAc(3)Hex(3)Pent(1)	72	85	AFAGDTIVVN[1227.4388]LTNK	AT5G21105.1	2	10N(1227.4388)	N:1227.4388@AFAGDTIVVN(1)LTNK;	1227.44	hybrid	7	1
1132490_1AA	432306	HexNAc(3)Hex(3)Fuc(1)Pent(1)	72	85	AFAGDTIVVN[1373.4968]LTNK	AT5G21105.1	2	10N(1373.4968)	N:1373.4968@AFAGDTIVVN(1)LTNK;	1373.5	hybrid	8	1
1132490_1AA	44019.1	HexNAc(4)Hex(3)Pent(1)	72	85	AFAGDTIVVN[1430.5183]LTNK	AT5G21105.1	2	10N(1430.5183)	N:1430.5183@AFAGDTIVVN(1)LTNK;	1430.52	Complex	8	1
1132490_1AA	401508	HexNAc(4)Hex(3)Fuc(1)Pent(1)	72	85	AFAGDTIVVN[1576.5762]LTNK	AT5G21105.1	2	10N(1576.5762)	N:1576.5762@AFAGDTIVVN(1)LTNK;	1576.58	Complex	9	1
1132490_1AA	12333.3	HexNAc(2)Hex(9)	72	85	AFAGDTIVVN[1864.6342]LTNK	AT5G21105.1	2	10N(1864.6342)	N:1864.6342@AFAGDTIVVN(1)LTNK;	1864.63	High mannose	11	1
1132490_1AA	63883.3	HexNAc(2)Hex(3)Fuc(1)Pent(1)	127	149	AFN[1170.4175]GTFEGITLPALQNIQSAIIK	AT4G31140.1	2,3	3N(1170.4175)	N:1170.4175@AFN(1)GTFEGITLPALQNIQSAIIK;	1170.42	paucimannose	7	1
1132490_1AA	91790.3	HexNAc(3)Hex(3)Fuc(1)Pent(1)	127	149	AFN[1373.4968]GTFEGITLPALQNIQSAIIK	AT4G31140.1	2,3	3N(1373.4968)	N:1373.4968@AFN(1)GTFEGITLPALQNIQSAIIK;	1373.5	hybrid	8	1
1132490_1AA	411333	HexNAc(4)Hex(3)Fuc(1)Pent(1)	127	149	AFN[1576.5762]GTFEGITLPALQNIQSAIIK	AT4G31140.1	3	3N(1576.5762)	N:1576.5762@AFN(1)GTFEGITLPALQNIQSAIIK;	1576.58	Complex	9	1
1132490_1AA	182780	HexNAc(2)Hex(3)Fuc(1)Pent(1)	352	360	AFVN[1170.4175]SSSIR	AT2G28100.1	2	4N(1170.4175)	N:1170.4175@AFVN(1)SSSIR;	1170.42	paucimannose	7	1
1132490_1AA	61166	HexNAc(2)Hex(3)Pent(1)	219	231	AFYN[1024.3595]GTVGVNLAR	AT4G39640.1	2	4N(1024.3595)	N:1024.3595@AFYN(1)GTVGVNLAR;	1024.36	paucimannose	6	1
1132490_1AA	226149	HexNAc(2)Hex(3)Fuc(1)Pent(1)	219	231	AFYN[1170.4175]GTVGVNLAR	AT4G39640.1	2	4N(1170.4175)	N:1170.4175@AFYN(1)GTVGVNLAR;	1170.42	paucimannose	7	1
1132490_1AA	50140.7	HexNAc(3)Hex(5)Fuc(1)	342	349	AGLN[1565.5602]FTAK	AT1G29980.1	2	4N(1565.5602)	N:1565.5602@AGLN(1)FTAK;	1565.56	hybrid	9	1
1132490_1AA	135883	HexNAc(4)Hex(3)Fuc(1)Pent(1)	342	349	AGLN[1576.5762]FTAK	AT1G29980.1	2	4N(1576.5762)	N:1576.5762@AGLN(1)FTAK;	1576.58	Complex	9	1
1132490_1AA	39334.8	HexNAc(2)Hex(8)	288	306	AHSIYYRDDIGN[1702.5813]ISTSEMK	AT1G76400.1	2,3	12N(1702.5813)	N:1702.5813@AHSIYYRDDIGN(1)ISTSEMK;	1702.58	High mannose	10	1
1132490_1AA	61572.8	HexNAc(2)Hex(8)	288	306	AHSIYYRDDIGN[1702.5813]ISTSEM[15.9949]K	AT1G76400.1	3	18M(15.9949),12N(1702.5813)	M:15.9949@AHSIYYRDDIGNISTSEM(1)K;N:1702.5813@AHSIYYRDDIGN(1)ISTSEMK;	1702.58	High mannose	10	1
1132490_1AA	27213.1	HexNAc(2)Hex(3)Pent(1)	73	92	AIFTTPITFKPN[1024.3595]ASALYPFK	AT1G53070.1	3	12N(1024.3595)	N:1024.3595@AIFTTPITFKPN(1)ASALYPFK;	1024.36	paucimannose	6	1
1132490_1AA	343072	HexNAc(2)Hex(3)Fuc(1)Pent(1)	73	92	AIFTTPITFKPN[1170.4175]ASALYPFK	AT1G53070.1	2,3	12N(1170.4175)	N:1170.4175@AIFTTPITFKPN(1)ASALYPFK;	1170.42	paucimannose	7	1
1132490_1AA	100242	HexNAc(2)Hex(3)Fuc(1)Pent(1)	36	42	AIN[1170.4175]ATNK	AT4G39180.1	2	3N(1170.4175)	N:1170.4175@AIN(1)ATNK;	1170.42	paucimannose	7	1
1132490_1AA	22950	HexNAc(2)Hex(9)	292	311	ALAPIAN[1864.6342]ITVESQVLYHTPK	AT3G07180.1	3	7N(1864.6342)	N:1864.6342@ALAPIAN(1)ITVESQVLYHTPK;	1864.63	High mannose	11	1
1132490_1AA	154163	HexNAc(2)Hex(3)Fuc(1)Pent(1)	68	82	ALFYWFFEAQQN[1170.4175]SSR	AT5G08260.1	2,3	12N(1170.4175)	N:1170.4175@ALFYWFFEAQQN(1)SSR;	1170.42	paucimannose	7	1
1132490_1AA	31697.8	HexNAc(4)Hex(3)Fuc(1)Pent(1)	68	82	ALFYWFFEAQQN[1576.5762]SSR	AT5G08260.1	2,3	12N(1576.5762)	N:1576.5762@ALFYWFFEAQQN(1)SSR;	1576.58	Complex	9	1
1132490_1AA	70718.2	HexNAc(2)Hex(3)Fuc(1)Pent(1)	168	189	ALGFDGLQNPELVAN[1170.4175]NSVLAFK	AT4G01700.1	2,3	15N(1170.4175)	N:1170.4175@ALGFDGLQNPELVAN(1)NSVLAFK;	1170.42	paucimannose	7	1
1132490_1AA	13266.1	HexNAc(2)Hex(3)Fuc(1)Pent(1)	96	117	ALHIVDTLNAN[1170.4175]ATFNLLEGIFK	AT1G20225.1	3	11N(1170.4175)	N:1170.4175@ALHIVDTLNAN(1)ATFNLLEGIFK;	1170.42	paucimannose	7	1
1132490_1AA	68576.7	HexNAc(2)Hex(8)	66	85	ALLYPGAVVNGLAIN[1702.5813]MTFPK	AT5G11280.1	2,3	15N(1702.5813)	N:1702.5813@ALLYPGAVVNGLAIN(1)MTFPK;	1702.58	High mannose	10	1
1132490_1AA	4980.26	HexNAc(2)Hex(8)	66	85	ALLYPGAVVNGLAIN[1702.5813]M[15.9949]TFPK	AT5G11280.1	2,3	16M(15.9949),15N(1702.5813)	M:15.9949@ALLYPGAVVNGLAINM(1)TFPK;N:1702.5813@ALLYPGAVVNGLAIN(1)MTFPK;	1702.58	High mannose	10	1
1132490_1AA	119962	HexNAc(2)Hex(9)	66	85	ALLYPGAVVNGLAIN[1864.6342]MTFPK	AT5G11280.1	2,3	15N(1864.6342)	N:1864.6342@ALLYPGAVVNGLAIN(1)MTFPK;	1864.63	High mannose	11	1
1132490_1AA	8642.39	HexNAc(2)Hex(9)	66	85	ALLYPGAVVNGLAIN[1864.6342]M[15.9949]TFPK	AT5G11280.1	3	16M(15.9949),15N(1864.6342)	M:15.9949@ALLYPGAVVNGLAINM(1)TFPK;N:1864.6342@ALLYPGAVVNGLAIN(1)MTFPK;	1864.63	High mannose	11	1
1132490_1AA	1514270	HexNAc(2)Hex(3)Pent(1)	311	322	ALNQLN[1024.3595]LSNIER	AT3G20370.1	2	6N(1024.3595)	N:1024.3595@ALNQLN(1)LSNIER;	1024.36	paucimannose	6	1
1132490_1AA	433348	HexNAc(2)Hex(3)Fuc(1)	311	322	ALNQLN[1038.3751]LSNIER	AT3G20370.1	2	6N(1038.3751)	N:1038.3751@ALNQLN(1)LSNIER;	1038.38	paucimannose	6	1
1132490_1AA	4993140	HexNAc(2)Hex(3)Fuc(1)Pent(1)	311	322	ALNQLN[1170.4175]LSNIER	AT3G20370.1	2	6N(1170.4175)	N:1170.4175@ALNQLN(1)LSNIER;	1170.42	paucimannose	7	1
1132490_1AA	422976	HexNAc(3)Hex(3)Fuc(1)Pent(1)	311	322	ALNQLN[1373.4968]LSNIER	AT3G20370.1	2	6N(1373.4968)	N:1373.4968@ALNQLN(1)LSNIER;	1373.5	hybrid	8	1
1132490_1AA	55728.5	HexNAc(2)	311	322	ALNQLN[406.1588]LSNIER	AT3G20370.1	2	6N(406.1588)	N:406.1588@ALNQLN(1)LSNIER;	406.159	Truncated	2	1
1132490_1AA	137041	HexNAc(2)Hex(2)	311	322	ALNQLN[730.2644]LSNIER	AT3G20370.1	2	6N(730.2644)	N:730.2644@ALNQLN(1)LSNIER;	730.264	paucimannose	4	1
1132490_1AA	298570	HexNAc(2)Hex(3)	311	322	ALNQLN[892.3172]LSNIER	AT3G20370.1	2	6N(892.3172)	N:892.3172@ALNQLN(1)LSNIER;	892.317	paucimannose	5	1
1132490_1AA	68967.1	HexNAc(2)Hex(3)Fuc(1)Pent(1)	164	183	ALYTFDIGQNDLTAGYFAN[1170.4175]K	AT1G67830.1	2,3	19N(1170.4175)	N:1170.4175@ALYTFDIGQNDLTAGYFAN(1)K;	1170.42	paucimannose	7	1
1132490_1AA	47880.6	HexNAc(3)Hex(3)Fuc(1)Pent(1)	164	183	ALYTFDIGQNDLTAGYFAN[1373.4968]K	AT1G67830.1	2	19N(1373.4968)	N:1373.4968@ALYTFDIGQNDLTAGYFAN(1)K;	1373.5	hybrid	8	1
1132490_1AA	68508.7	HexNAc(1)	164	183	ALYTFDIGQNDLTAGYFAN[203.0794]K	AT1G67830.1	2	19N(203.0794)	N:203.0794@ALYTFDIGQNDLTAGYFAN(1)K;	203.079	Truncated	1	1
1132490_1AA	211797	HexNAc(2)Hex(4)	323	336	AMHAN[1054.3700]ITGLAYPWK	AT2G35780.1	2	5N(1054.3700)	N:1054.3700@AMHAN(1)ITGLAYPWK;	1054.37	High mannose	6	1
1132490_1AA	280156	HexNAc(2)Hex(4)	334	343	AMHAN[1054.3700]VTGIR	AT4G30610.1	2	5N(1054.3700)	N:1054.3700@AMHAN(1)VTGIR;	1054.37	High mannose	6	1
1132490_1AA	68366.9	HexNAc(2)Hex(5)	323	336	AMHAN[1216.4229]ITGLAYPWK	AT2G35780.1	2	5N(1216.4229)	N:1216.4229@AMHAN(1)ITGLAYPWK;	1216.42	High mannose	7	1
1132490_1AA	144393	HexNAc(2)Hex(5)	334	343	AMHAN[1216.4229]VTGIR	AT4G30610.1	2	5N(1216.4229)	N:1216.4229@AMHAN(1)VTGIR;	1216.42	High mannose	7	1
1132490_1AA	298345	HexNAc(2)Hex(6)	323	336	AMHAN[1378.4757]ITGLAYPWK	AT2G35780.1	2	5N(1378.4757)	N:1378.4757@AMHAN(1)ITGLAYPWK;	1378.48	High mannose	8	1
1132490_1AA	150739	HexNAc(2)Hex(6)	334	343	AMHAN[1378.4757]VTGIR	AT4G30610.1	2	5N(1378.4757)	N:1378.4757@AMHAN(1)VTGIR;	1378.48	High mannose	8	1
1132490_1AA	81870.4	HexNAc(2)Hex(7)	334	343	AMHAN[1540.5286]VTGIR	AT4G30610.1	2,3	5N(1540.5286)	N:1540.5286@AMHAN(1)VTGIR;	1540.53	High mannose	9	1
1132490_1AA	75568.1	HexNAc(2)	323	336	AMHAN[406.1588]ITGLAYPWK	AT2G35780.1	2	5N(406.1588)	N:406.1588@AMHAN(1)ITGLAYPWK;	406.159	Truncated	2	1
1132490_1AA	125182	HexNAc(2)Hex(1)	323	336	AMHAN[568.2115]ITGLAYPWK	AT2G35780.1	2	5N(568.2115)	N:568.2115@AMHAN(1)ITGLAYPWK;	568.212	paucimannose	3	1
1132490_1AA	82896	HexNAc(2)Hex(1)	334	343	AMHAN[568.2115]VTGIR	AT4G30610.1	2	5N(568.2115)	N:568.2115@AMHAN(1)VTGIR;	568.212	paucimannose	3	1
1132490_1AA	127577	HexNAc(2)Hex(2)	323	336	AMHAN[730.2644]ITGLAYPWK	AT2G35780.1	2	5N(730.2644)	N:730.2644@AMHAN(1)ITGLAYPWK;	730.264	paucimannose	4	1
1132490_1AA	83812.4	HexNAc(2)Hex(2)	334	343	AMHAN[730.2644]VTGIR	AT4G30610.1	2	5N(730.2644)	N:730.2644@AMHAN(1)VTGIR;	730.264	paucimannose	4	1
1132490_1AA	199928	HexNAc(2)Hex(3)	323	336	AMHAN[892.3172]ITGLAYPWK	AT2G35780.1	2	5N(892.3172)	N:892.3172@AMHAN(1)ITGLAYPWK;	892.317	paucimannose	5	1
1132490_1AA	180783	HexNAc(2)Hex(3)	334	343	AMHAN[892.3172]VTGIR	AT4G30610.1	2	5N(892.3172)	N:892.3172@AMHAN(1)VTGIR;	892.317	paucimannose	5	1
1132490_1AA	74505.1	HexNAc(2)Hex(6)	270	285	AMLFIN[1378.4757]FTGEGAESLK	AT1G21750.1	2	6N(1378.4757)	N:1378.4757@AMLFIN(1)FTGEGAESLK;	1378.48	High mannose	8	1
1132490_1AA	254841	HexNAc(2)Hex(7)	270	285	AMLFIN[1540.5286]FTGEGAESLK	AT1G21750.1	2	6N(1540.5286)	N:1540.5286@AMLFIN(1)FTGEGAESLK;	1540.53	High mannose	9	1
1132490_1AA	926369	HexNAc(2)Hex(8)	270	285	AMLFIN[1702.5813]FTGEGAESLK	AT1G21750.1	2	6N(1702.5813)	N:1702.5813@AMLFIN(1)FTGEGAESLK;	1702.58	High mannose	10	1
1132490_1AA	76487.4	HexNAc(1)	270	285	AMLFIN[203.0794]FTGEGAESLK	AT1G21750.1	2	6N(203.0794)	N:203.0794@AMLFIN(1)FTGEGAESLK;	203.079	Truncated	1	1
1132490_1AA	124237	HexNAc(2)Hex(7)	268	283	AMMFVN[1540.5286]FTGATAEALK	AT1G77510.1	2	6N(1540.5286)	N:1540.5286@AMMFVN(1)FTGATAEALK;	1540.53	High mannose	9	1
1132490_1AA	230718	HexNAc(2)Hex(8)	268	283	AMMFVN[1702.5813]FTGATAEALK	AT1G77510.1	2	6N(1702.5813)	N:1702.5813@AMMFVN(1)FTGATAEALK;	1702.58	High mannose	10	1
1132490_1AA	144903	HexNAc(2)Hex(4)	323	336	AM[15.9949]HAN[1054.3700]ITGLAYPWK	AT2G35780.1	2	2M(15.9949),5N(1054.3700)	M:15.9949@AM(1)HANITGLAYPWK;N:1054.3700@AMHAN(1)ITGLAYPWK;	1054.37	High mannose	6	1
1132490_1AA	132279	HexNAc(2)Hex(6)	323	336	AM[15.9949]HAN[1378.4757]ITGLAYPWK	AT2G35780.1	2	2M(15.9949),5N(1378.4757)	M:15.9949@AM(1)HANITGLAYPWK;N:1378.4757@AMHAN(1)ITGLAYPWK;	1378.48	High mannose	8	1
1132490_1AA	26940	HexNAc(2)Hex(6)	334	343	AM[15.9949]HAN[1378.4757]VTGIR	AT4G30610.1	2,3	2M(15.9949),5N(1378.4757)	M:15.9949@AM(1)HANVTGIR;N:1378.4757@AMHAN(1)VTGIR;	1378.48	High mannose	8	1
1132490_1AA	69314.9	HexNAc(2)Hex(7)	334	343	AM[15.9949]HAN[1540.5286]VTGIR	AT4G30610.1	2,3	2M(15.9949),5N(1540.5286)	M:15.9949@AM(1)HANVTGIR;N:1540.5286@AMHAN(1)VTGIR;	1540.53	High mannose	9	1
1132490_1AA	249912	HexNAc(2)Hex(7)	270	285	AM[15.9949]LFIN[1540.5286]FTGEGAESLK	AT1G21750.1	2	2M(15.9949),6N(1540.5286)	M:15.9949@AM(1)LFINFTGEGAESLK;N:1540.5286@AMLFIN(1)FTGEGAESLK;	1540.53	High mannose	9	1
1132490_1AA	779402	HexNAc(2)Hex(8)	270	285	AM[15.9949]LFIN[1702.5813]FTGEGAESLK	AT1G21750.1	2	2M(15.9949),6N(1702.5813)	M:15.9949@AM(1)LFINFTGEGAESLK;N:1702.5813@AMLFIN(1)FTGEGAESLK;	1702.58	High mannose	10	1
1132490_1AA	120680	HexNAc(1)	270	285	AM[15.9949]LFIN[203.0794]FTGEGAESLK	AT1G21750.1	2	2M(15.9949),6N(203.0794)	M:15.9949@AM(1)LFINFTGEGAESLK;N:203.0794@AMLFIN(1)FTGEGAESLK;	203.079	Truncated	1	1
1132490_1AA	63017.2	HexNAc(2)Hex(8)	268	283	AM[15.9949]MFVN[1702.5813]FTGATAEALK	AT1G77510.1	2	2M(15.9949),6N(1702.5813)	M:15.9949@AM(1)MFVNFTGATAEALK;N:1702.5813@AMMFVN(1)FTGATAEALK;	1702.58	High mannose	10	1
1132490_1AA	131946	HexNAc(2)Hex(7)	268	283	AM[15.9949]M[15.9949]FVN[1540.5286]FTGATAEALK	AT1G77510.1	2	2M(15.9949),3M(15.9949),6N(1540.5286)	M:15.9949@AM(1)M(1)FVNFTGATAEALK;N:1540.5286@AMMFVN(1)FTGATAEALK;	1540.53	High mannose	9	1
1132490_1AA	261185	HexNAc(2)Hex(8)	268	283	AM[15.9949]M[15.9949]FVN[1702.5813]FTGATAEALK	AT1G77510.1	2	2M(15.9949),3M(15.9949),6N(1702.5813)	M:15.9949@AM(1)M(1)FVNFTGATAEALK;N:1702.5813@AMMFVN(1)FTGATAEALK;	1702.58	High mannose	10	1
1132490_1AA	74772.3	HexNAc(1)	268	283	AM[15.9949]M[15.9949]FVN[203.0794]FTGATAEALK	AT1G77510.1	2	2M(15.9949),3M(15.9949),6N(203.0794)	M:15.9949@AM(1)M(1)FVNFTGATAEALK;N:203.0794@AMMFVN(1)FTGATAEALK;	203.079	Truncated	1	1
1132490_1AA	30984.1	HexNAc(2)	268	283	AM[15.9949]M[15.9949]FVN[406.1588]FTGATAEALK	AT1G77510.1	2	2M(15.9949),3M(15.9949),6N(406.1588)	M:15.9949@AM(1)M(1)FVNFTGATAEALK;N:406.1588@AMMFVN(1)FTGATAEALK;	406.159	Truncated	2	1
1132490_1AA	25928.4	HexNAc(3)Hex(3)Fuc(1)	101	134	AM[15.9949]SLPSAC[57.0215]HVPAN[1241.4545]ISQC[57.0215]PDLLHLLPDSPASQIFK	AT3G58550.1	4	17C(57.0215),2M(15.9949),8C(57.0215),13N(1241.4545)	M:15.9949@AM(1)SLPSACHVPANISQCPDLLHLLPDSPASQIFK;C:57.0215@AMSLPSAC(1)HVPANISQC(1)PDLLHLLPDSPASQIFK;N:1241.4545@AMSLPSACHVPAN(1)ISQCPDLLHLLPDSPASQIFK;	1241.45	hybrid	7	1
1132490_1AA	612.524	HexNAc(2)Hex(6)	101	134	AM[15.9949]SLPSAC[57.0215]HVPAN[1378.4757]IS[79.9663]QC[57.0215]PDLLHLLPDSPASQIFK	AT3G58550.1	4	15S(79.9663),17C(57.0215),2M(15.9949),8C(57.0215),13N(1378.4757)	M:15.9949@AM(1)SLPSACHVPANISQCPDLLHLLPDSPASQIFK;N:1378.4757@AMSLPSACHVPAN(1)ISQCPDLLHLLPDSPASQIFK;S:79.9663@AMSLPSACHVPANIS(1)QCPDLLHLLPDSPASQIFK;C:57.0215@AMSLPSAC(1)HVPANISQC(1)PDLLHLLPDSPASQIFK;	1378.48	High mannose	8	1
1132490_1AA	37534.8	HexNAc(4)Hex(3)Fuc(1)	101	134	AM[15.9949]SLPSAC[57.0215]HVPAN[1444.5339]ISQC[57.0215]PDLLHLLPDSPASQIFK	AT3G58550.1	4	17C(57.0215),2M(15.9949),8C(57.0215),13N(1444.5339)	M:15.9949@AM(1)SLPSACHVPANISQCPDLLHLLPDSPASQIFK;N:1444.5339@AMSLPSACHVPAN(1)ISQCPDLLHLLPDSPASQIFK;C:57.0215@AMSLPSAC(1)HVPANISQC(1)PDLLHLLPDSPASQIFK;	1444.53	Complex	8	1
1132490_1AA	43850.2	HexNAc(4)Hex(3)Fuc(1)Pent(1)	274	286	ANDQPGFNWALN[1576.5762]K	AT4G01220.1	2	12N(1576.5762)	N:1576.5762@ANDQPGFNWALN(1)K;	1576.58	Complex	9	1
1132490_1AA	154027	HexNAc(2)Hex(6)	161	174	ANPVEFDSVFN[1378.4757]QSR	AT3G01380.2	2	11N(1378.4757)	N:1378.4757@ANPVEFDSVFN(1)QSR;	1378.48	High mannose	8	1
1132490_1AA	48663.5	HexNAc(2)Hex(3)Pent(1)	164	175	AN[1024.3595]ATFLIDLFER	AT2G22420.1	2	2N(1024.3595)	N:1024.3595@AN(1)ATFLIDLFER;	1024.36	paucimannose	6	1
1132490_1AA	652479	HexNAc(2)Hex(3)Fuc(1)Pent(1)	164	175	AN[1170.4175]ATFLIDLFER	AT2G22420.1	2	2N(1170.4175)	N:1170.4175@AN(1)ATFLIDLFER;	1170.42	paucimannose	7	1
1132490_1AA	26624.5	HexNAc(2)Hex(3)Fuc(1)Pent(1)	171	177	AN[1170.4175]HTDLR	AT1G76160.1	2,3	2N(1170.4175)	N:1170.4175@AN(1)HTDLR;	1170.42	paucimannose	7	1
1132490_1AA	43876.1	HexNAc(2)Hex(5)	164	175	AN[1216.4229]ATFLIDLFER	AT2G22420.1	2	2N(1216.4229)	N:1216.4229@AN(1)ATFLIDLFER;	1216.42	High mannose	7	1
1132490_1AA	31902.1	HexNAc(3)Hex(3)Fuc(1)Pent(1)	164	175	AN[1373.4968]ATFLIDLFER	AT2G22420.1	2	2N(1373.4968)	N:1373.4968@AN(1)ATFLIDLFER;	1373.5	hybrid	8	1
1132490_1AA	0	HexNAc(2)Hex(3)	94	132	APC[57.0215]LPS[79.9663]PVC[57.0215]S[79.9663]LN[892.3172]LTSDGSGDHHGWYVNYVEVTTAGVHAK	AT2G22170.1	5	10S(79.9663),3C(57.0215),6S(79.9663),9C(57.0215),12N(892.3172)	N:892.3172@APCLPSPVCSLN(1)LTSDGSGDHHGWYVNYVEVTTAGVHAK;S:79.9663@APCLPS(1)PVCS(1)LNLTSDGSGDHHGWYVNYVEVTTAGVHAK;C:57.0215@APC(1)LPSPVC(1)SLNLTSDGSGDHHGWYVNYVEVTTAGVHAK;	892.317	paucimannose	5	1
1132490_1AA	141969	HexNAc(2)Hex(3)Fuc(1)Pent(1)	143	164	APGGSSLDLNIYSPN[1170.4175]ASSTSTK	AT2G17760.1	2	15N(1170.4175)	N:1170.4175@APGGSSLDLNIYSPN(1)ASSTSTK;	1170.42	paucimannose	7	1
1132490_1AA	29446	HexNAc(3)Hex(3)Fuc(1)Pent(1)	143	164	APGGSSLDLNIYSPN[1373.4968]ASSTSTK	AT2G17760.1	2	15N(1373.4968)	N:1373.4968@APGGSSLDLNIYSPN(1)ASSTSTK;	1373.5	hybrid	8	1
1132490_1AA	62558.1	HexNAc(2)Hex(3)Fuc(1)Pent(1)	281	305	APVN[1170.4175]VSGNGVNDFLGFQSNPILISK	AT5G11540.1	2,3	4N(1170.4175)	N:1170.4175@APVN(1)VSGNGVNDFLGFQSNPILISK;	1170.42	paucimannose	7	1
1132490_1AA	90078.9	HexNAc(2)Hex(3)Pent(1)	181	192	APYN[1024.3595]VSVPLEER	AT4G29690.1	2	4N(1024.3595)	N:1024.3595@APYN(1)VSVPLEER;	1024.36	paucimannose	6	1
1132490_1AA	1339040	HexNAc(2)Hex(3)Fuc(1)Pent(1)	181	192	APYN[1170.4175]VSVPLEER	AT4G29690.1	2	4N(1170.4175)	N:1170.4175@APYN(1)VSVPLEER;	1170.42	paucimannose	7	1
1132490_1AA	224268	HexNAc(3)Hex(3)Fuc(1)Pent(1)	181	192	APYN[1373.4968]VSVPLEER	AT4G29690.1	2	4N(1373.4968)	N:1373.4968@APYN(1)VSVPLEER;	1373.5	hybrid	8	1
1132490_1AA	62884.9	HexNAc(4)Hex(3)Fuc(1)Pent(1)	515	546	AQVGTSLIDLGSDGGPAVFHNFADNN[1576.5762]FTGTLK	AT3G02130.1	3	26N(1576.5762)	N:1576.5762@AQVGTSLIDLGSDGGPAVFHNFADNN(1)FTGTLK;	1576.58	Complex	9	1
1132490_1AA	124381	HexNAc(2)Hex(3)Fuc(2)	38	74	ASFPEGFLFGTATAAYQVEGAIN[1184.4330]ETC[57.0215]RGPALWDIY[79.9663]C[57.0215]R	AT3G09260.1	4	26C(57.0215),35Y(79.9663),36C(57.0215),23N(1184.4330)	N:1184.4330@ASFPEGFLFGTATAAYQVEGAIN(1)ETCRGPALWDIYCR;C:57.0215@ASFPEGFLFGTATAAYQVEGAINETC(1)RGPALWDIYC(1)R;Y:79.9663@ASFPEGFLFGTATAAYQVEGAINETCRGPALWDIY(1)CR;	1184.43	paucimannose	7	1
1132490_1AA	132200	HexNAc(2)Hex(3)Fuc(2)	38	74	ASFPEGFLFGTATAAYQVEGAIN[1184.4330]ET[79.9663]C[57.0215]RGPALWDIYC[57.0215]R	AT3G09260.1	4	25T(79.9663),26C(57.0215),36C(57.0215),23N(1184.4330)	N:1184.4330@ASFPEGFLFGTATAAYQVEGAIN(1)ETCRGPALWDIYCR;T:79.9663@ASFPEGFLFGTATAAYQVEGAINET(1)CRGPALWDIYCR;C:57.0215@ASFPEGFLFGTATAAYQVEGAINETC(1)RGPALWDIYC(1)R;	1184.43	paucimannose	7	1
1132490_1AA	105050	HexNAc(2)Hex(4)Fuc(2)	38	74	ASFPEGFLFGTATAAYQVEGAIN[1346.4858]ETC[57.0215]RGPALWDIY[79.9663]C[57.0215]R	AT3G09260.1	4	26C(57.0215),35Y(79.9663),36C(57.0215),23N(1346.4858)	N:1346.4858@ASFPEGFLFGTATAAYQVEGAIN(1)ETCRGPALWDIYCR;C:57.0215@ASFPEGFLFGTATAAYQVEGAINETC(1)RGPALWDIYC(1)R;Y:79.9663@ASFPEGFLFGTATAAYQVEGAINETCRGPALWDIY(1)CR;	1346.49	High mannose	8	1
1132490_1AA	93050.8	HexNAc(2)Hex(4)Fuc(2)	38	74	ASFPEGFLFGTATAAYQVEGAIN[1346.4858]ET[79.9663]C[57.0215]RGPALWDIYC[57.0215]R	AT3G09260.1	4	25T(79.9663),26C(57.0215),36C(57.0215),23N(1346.4858)	N:1346.4858@ASFPEGFLFGTATAAYQVEGAIN(1)ETCRGPALWDIYCR;T:79.9663@ASFPEGFLFGTATAAYQVEGAINET(1)CRGPALWDIYCR;C:57.0215@ASFPEGFLFGTATAAYQVEGAINETC(1)RGPALWDIYC(1)R;	1346.49	High mannose	8	1
1132490_1AA	691.44	HexNAc(3)Hex(3)Fuc(2)	38	74	ASFPEGFLFGTATAAYQVEGAIN[1387.5125]ET[79.9663]C[57.0215]RGPALWDIYC[57.0215]R	AT3G09260.1	4	25T(79.9663),26C(57.0215),36C(57.0215),23N(1387.5125)	N:1387.5125@ASFPEGFLFGTATAAYQVEGAIN(1)ETCRGPALWDIYCR;T:79.9663@ASFPEGFLFGTATAAYQVEGAINET(1)CRGPALWDIYCR;C:57.0215@ASFPEGFLFGTATAAYQVEGAINETC(1)RGPALWDIYC(1)R;	1387.51	hybrid	8	1
1132490_1AA	63719.6	HexNAc(2)Hex(6)Fuc(1)	38	74	ASFPEGFLFGTATAAYQVEGAIN[1524.5336]ETC[57.0215]RGPALWDIY[79.9663]C[57.0215]R	AT3G09260.1	4	26C(57.0215),35Y(79.9663),36C(57.0215),23N(1524.5336)	C:57.0215@ASFPEGFLFGTATAAYQVEGAINETC(1)RGPALWDIYC(1)R;Y:79.9663@ASFPEGFLFGTATAAYQVEGAINETCRGPALWDIY(1)CR;N:1524.5336@ASFPEGFLFGTATAAYQVEGAIN(1)ETCRGPALWDIYCR;	1524.53	High mannose	9	1
1132490_1AA	69172.9	HexNAc(2)Hex(6)Fuc(1)	38	74	ASFPEGFLFGTATAAYQVEGAIN[1524.5336]ET[79.9663]C[57.0215]RGPALWDIYC[57.0215]R	AT3G09260.1	4	25T(79.9663),26C(57.0215),36C(57.0215),23N(1524.5336)	T:79.9663@ASFPEGFLFGTATAAYQVEGAINET(1)CRGPALWDIYCR;C:57.0215@ASFPEGFLFGTATAAYQVEGAINETC(1)RGPALWDIYC(1)R;N:1524.5336@ASFPEGFLFGTATAAYQVEGAIN(1)ETCRGPALWDIYCR;	1524.53	High mannose	9	1
1132490_1AA	0	HexNAc(4)Hex(5)Fuc(1)Pent(1)	38	74	ASFPEGFLFGTATAAYQVEGAIN[1900.6819]ETC[57.0215]RGPALWDIYC[57.0215]R	AT3G09260.1	4	26C(57.0215),36C(57.0215),23N(1900.6819)	C:57.0215@ASFPEGFLFGTATAAYQVEGAINETC(1)RGPALWDIYC(1)R;N:1900.6819@ASFPEGFLFGTATAAYQVEGAIN(1)ETCRGPALWDIYCR;	1900.68	Complex	11	1
1132490_1AA	600.812	HexNAc(2)Hex(3)Fuc(2)	38	74	ASFPEGFLFGTATAAY[79.9663]QVEGAIN[1184.4330]ET[79.9663]C[57.0215]RGPALWDIY[79.9663]C[57.0215]R	AT3G09260.1	4	16Y(79.9663),25T(79.9663),26C(57.0215),35Y(79.9663),36C(57.0215),23N(1184.4330)	N:1184.4330@ASFPEGFLFGTATAAYQVEGAIN(1)ETCRGPALWDIYCR;T:79.9663@ASFPEGFLFGTATAAYQVEGAINET(1)CRGPALWDIYCR;C:57.0215@ASFPEGFLFGTATAAYQVEGAINETC(1)RGPALWDIYC(1)R;Y:79.9663@ASFPEGFLFGTATAAY(1)QVEGAINETCRGPALWDIY(1)CR;	1184.43	paucimannose	7	1
1132490_1AA	10568.8	HexNAc(4)Hex(4)Fuc(1)	38	74	ASFPEGFLFGTATAAY[79.9663]QVEGAIN[1606.5867]ET[79.9663]C[57.0215]RGPALWDIYC[57.0215]R	AT3G09260.1	4	16Y(79.9663),25T(79.9663),26C(57.0215),36C(57.0215),23N(1606.5867)	T:79.9663@ASFPEGFLFGTATAAYQVEGAINET(1)CRGPALWDIYCR;C:57.0215@ASFPEGFLFGTATAAYQVEGAINETC(1)RGPALWDIYC(1)R;Y:79.9663@ASFPEGFLFGTATAAY(1)QVEGAINETCRGPALWDIYCR;N:1606.5867@ASFPEGFLFGTATAAYQVEGAIN(1)ETCRGPALWDIYCR;	1606.59	Complex	9	1
1132490_1AA	0	HexNAc(4)Hex(3)Pent(1)	38	75	ASFPEGFLFGTAT[79.9663]AAYQVEGAIN[1430.5183]ETC[57.0215]RGPALWDIY[79.9663]C[57.0215]RR	AT3G09260.1	3	13T(79.9663),26C(57.0215),35Y(79.9663),36C(57.0215),23N(1430.5183)	N:1430.5183@ASFPEGFLFGTATAAYQVEGAIN(1)ETCRGPALWDIYCRR;T:79.9663@ASFPEGFLFGTAT(1)AAYQVEGAINETCRGPALWDIYCRR;C:57.0215@ASFPEGFLFGTATAAYQVEGAINETC(1)RGPALWDIYC(1)RR;Y:79.9663@ASFPEGFLFGTATAAYQVEGAINETCRGPALWDIY(1)CRR;	1430.52	Complex	8	1
1132490_1AA	7936.3	HexNAc(4)Hex(4)Fuc(1)	38	74	ASFPEGFLFGT[79.9663]ATAAYQVEGAIN[1606.5867]ETC[57.0215]RGPALWDIY[79.9663]C[57.0215]R	AT3G09260.1	4	11T(79.9663),26C(57.0215),35Y(79.9663),36C(57.0215),23N(1606.5867)	T:79.9663@ASFPEGFLFGT(1)ATAAYQVEGAINETCRGPALWDIYCR;C:57.0215@ASFPEGFLFGTATAAYQVEGAINETC(1)RGPALWDIYC(1)R;Y:79.9663@ASFPEGFLFGTATAAYQVEGAINETCRGPALWDIY(1)CR;N:1606.5867@ASFPEGFLFGTATAAYQVEGAIN(1)ETCRGPALWDIYCR;	1606.59	Complex	9	1
1132490_1AA	88961.5	HexNAc(2)Hex(3)Pent(1)	120	139	ASHLLFVESPAGVGWSYSN[1024.3595]K	AT5G42240.1	2	19N(1024.3595)	N:1024.3595@ASHLLFVESPAGVGWSYSN(1)K;	1024.36	paucimannose	6	1
1132490_1AA	82279.6	HexNAc(3)Hex(3)Pent(1)	120	139	ASHLLFVESPAGVGWSYSN[1227.4388]K	AT5G42240.1	2	19N(1227.4388)	N:1227.4388@ASHLLFVESPAGVGWSYSN(1)K;	1227.44	hybrid	7	1
1132490_1AA	333165	HexNAc(1)	120	139	ASHLLFVESPAGVGWSYSN[203.0794]K	AT5G42240.1	2	19N(203.0794)	N:203.0794@ASHLLFVESPAGVGWSYSN(1)K;	203.079	Truncated	1	1
1132490_1AA	310581	HexNAc(2)Hex(4)	203	213	ASPSIHN[1054.3700]ITTK	AT3G54960.1	2	7N(1054.3700)	N:1054.3700@ASPSIHN(1)ITTK;	1054.37	High mannose	6	1
1132490_1AA	175137	HexNAc(2)Hex(5)	203	213	ASPSIHN[1216.4229]ITTK	AT3G54960.1	2	7N(1216.4229)	N:1216.4229@ASPSIHN(1)ITTK;	1216.42	High mannose	7	1
1132490_1AA	123896	HexNAc(2)Hex(7)	203	213	ASPSIHN[1540.5286]ITTK	AT3G54960.1	2,3	7N(1540.5286)	N:1540.5286@ASPSIHN(1)ITTK;	1540.53	High mannose	9	1
1132490_1AA	29019.2	HexNAc(2)Hex(8)	203	213	ASPSIHN[1702.5813]ITTK	AT3G54960.1	2	7N(1702.5813)	N:1702.5813@ASPSIHN(1)ITTK;	1702.58	High mannose	10	1
1132490_1AA	83991.8	HexNAc(2)Hex(1)	203	213	ASPSIHN[568.2115]ITTK	AT3G54960.1	2	7N(568.2115)	N:568.2115@ASPSIHN(1)ITTK;	568.212	paucimannose	3	1
1132490_1AA	137319	HexNAc(2)Hex(2)	203	213	ASPSIHN[730.2644]ITTK	AT3G54960.1	2	7N(730.2644)	N:730.2644@ASPSIHN(1)ITTK;	730.264	paucimannose	4	1
1132490_1AA	230234	HexNAc(2)Hex(3)	203	213	ASPSIHN[892.3172]ITTK	AT3G54960.1	2	7N(892.3172)	N:892.3172@ASPSIHN(1)ITTK;	892.317	paucimannose	5	1
1132490_1AA	36793.8	HexNAc(2)Hex(3)Pent(1)	501	518	ASYEN[1024.3595]WTTVFNDHFEIPK	AT4G39640.1	3	5N(1024.3595)	N:1024.3595@ASYEN(1)WTTVFNDHFEIPK;	1024.36	paucimannose	6	1
1132490_1AA	7033.9	HexNAc(2)Hex(4)	624	641	ASYGFGIASAGN[1054.3700]DSSASR	AT5G07940.1	2	12N(1054.3700)	N:1054.3700@ASYGFGIASAGN(1)DSSASR;	1054.37	High mannose	6	1
1132490_1AA	200255	HexNAc(2)Hex(3)Fuc(1)Pent(1)	46	88	ATDFVFSGLGTPGN[1170.4175]TTNIINAAVTPAFAAQFPGLNGLGLSTAR	AT1G72610.1	3,4,5	14N(1170.4175)	N:1170.4175@ATDFVFSGLGTPGN(1)TTNIINAAVTPAFAAQFPGLNGLGLSTAR;	1170.42	paucimannose	7	1
1132490_1AA	200858	HexNAc(3)Hex(3)Fuc(1)Pent(1)	46	88	ATDFVFSGLGTPGN[1373.4968]TTNIINAAVTPAFAAQFPGLNGLGLSTAR	AT1G72610.1	3,4,5	14N(1373.4968)	N:1373.4968@ATDFVFSGLGTPGN(1)TTNIINAAVTPAFAAQFPGLNGLGLSTAR;	1373.5	hybrid	8	1
1132490_1AA	433109	HexNAc(4)Hex(3)Fuc(1)Pent(1)	46	88	ATDFVFSGLGTPGN[1576.5762]TTNIINAAVTPAFAAQFPGLNGLGLSTAR	AT1G72610.1	3,4,5	14N(1576.5762)	N:1576.5762@ATDFVFSGLGTPGN(1)TTNIINAAVTPAFAAQFPGLNGLGLSTAR;	1576.58	Complex	9	1
1132490_1AA	49047.4	HexNAc(4)Hex(3)Fuc(1)Pent(1)	364	386	ATIQVQNVEEFTWLN[1576.5762]SSYSPVLK	AT5G47780.1	3	15N(1576.5762)	N:1576.5762@ATIQVQNVEEFTWLN(1)SSYSPVLK;	1576.58	Complex	9	1
1132490_1AA	188356	HexNAc(2)Hex(3)Pent(1)	24	35	ATISISPNALN[1024.3595]R	AT1G13900.1	2	11N(1024.3595)	N:1024.3595@ATISISPNALN(1)R;	1024.36	paucimannose	6	1
1132490_1AA	652818	HexNAc(2)Hex(3)Fuc(1)Pent(1)	24	35	ATISISPNALN[1170.4175]R	AT1G13900.1	2	11N(1170.4175)	N:1170.4175@ATISISPNALN(1)R;	1170.42	paucimannose	7	1
1132490_1AA	449216	HexNAc(3)Hex(3)Fuc(1)Pent(1)	24	35	ATISISPNALN[1373.4968]R	AT1G13900.1	2	11N(1373.4968)	N:1373.4968@ATISISPNALN(1)R;	1373.5	hybrid	8	1
1132490_1AA	180156	HexNAc(4)Hex(3)Fuc(1)Pent(1)	24	35	ATISISPNALN[1576.5762]R	AT1G13900.1	2	11N(1576.5762)	N:1576.5762@ATISISPNALN(1)R;	1576.58	Complex	9	1
1132490_1AA	20456.1	HexNAc(4)Hex(3)Fuc(1)Pent(1)	2	30	ATTMNAAVSLTSSN[1576.5762]SSSFPATSC[57.0215]AIAPER	AT1G20020.1	3	23C(57.0215),14N(1576.5762)	N:1576.5762@ATTMNAAVSLTSSN(1)SSSFPATSCAIAPER;C:57.0215@ATTMNAAVSLTSSNSSSFPATSC(1)AIAPER;	1576.58	Complex	9	1
1132490_1AA	32163.7	HexNAc(2)Hex(3)Pent(1)	106	124	ATYDAWIAWTVVFN[1024.3595]STQHK	AT4G11210.1	3	14N(1024.3595)	N:1024.3595@ATYDAWIAWTVVFN(1)STQHK;	1024.36	paucimannose	6	1
1132490_1AA	7397.11	HexNAc(2)Hex(3)Fuc(1)	23	46	AT[79.9663]AQPAAPAPEPAGPIN[1038.3751]LTAILEK	AT1G03870.1	2,3	2T(79.9663),17N(1038.3751)	T:79.9663@AT(1)AQPAAPAPEPAGPINLTAILEK;N:1038.3751@ATAQPAAPAPEPAGPIN(1)LTAILEK;	1038.38	paucimannose	6	1
1132490_1AA	22660.3	HexNAc(2)Hex(3)Pent(1)	256	275	AVAYQPISVMISAAN[1024.3595]MSDYK	AT3G43960.1	2	15N(1024.3595)	N:1024.3595@AVAYQPISVMISAAN(1)MSDYK;	1024.36	paucimannose	6	1
1132490_1AA	42207.5	HexNAc(4)Hex(3)Fuc(1)Pent(1)	310	326	AVEDYTFLN[1576.5762]SSYVPVLK	AT3G25140.1	2	9N(1576.5762)	N:1576.5762@AVEDYTFLN(1)SSYVPVLK;	1576.58	Complex	9	1
1132490_1AA	188918	HexNAc(4)Hex(3)Fuc(1)Pent(1)	37	50	AVELN[1576.5762]TTNFDSVLK	AT2G01270.1	2	5N(1576.5762)	N:1576.5762@AVELN(1)TTNFDSVLK;	1576.58	Complex	9	1
1132490_1AA	56583.9	HexNAc(2)Hex(3)Pent(1)	522	535	AVLDTLTEAGYSN[1024.3595]K	AT5G55480.1	2	13N(1024.3595)	N:1024.3595@AVLDTLTEAGYSN(1)K;	1024.36	paucimannose	6	1
1132490_1AA	276654	HexNAc(2)Hex(3)Fuc(1)Pent(1)	522	535	AVLDTLTEAGYSN[1170.4175]K	AT5G55480.1	2	13N(1170.4175)	N:1170.4175@AVLDTLTEAGYSN(1)K;	1170.42	paucimannose	7	1
1132490_1AA	121313	HexNAc(3)Hex(3)Pent(1)	522	535	AVLDTLTEAGYSN[1227.4388]K	AT5G55480.1	2	13N(1227.4388)	N:1227.4388@AVLDTLTEAGYSN(1)K;	1227.44	hybrid	7	1
1132490_1AA	0	HexNAc(3)Hex(3)Fuc(1)Pent(1)	522	535	AVLDTLTEAGYSN[1373.4968]K	AT5G55480.1	2	13N(1373.4968)	N:1373.4968@AVLDTLTEAGYSN(1)K;	1373.5	hybrid	8	1
1132490_1AA	305352	HexNAc(4)Hex(3)Fuc(1)Pent(1)	522	535	AVLDTLTEAGYSN[1576.5762]K	AT5G55480.1	2	13N(1576.5762)	N:1576.5762@AVLDTLTEAGYSN(1)K;	1576.58	Complex	9	1
1132490_1AA	140606	HexNAc(2)Hex(3)Pent(1)	516	533	AVLDTLTQTGYSN[1024.3595]STATK	AT4G26690.1	2	13N(1024.3595)	N:1024.3595@AVLDTLTQTGYSN(1)STATK;	1024.36	paucimannose	6	1
1132490_1AA	537120	HexNAc(2)Hex(3)Fuc(1)Pent(1)	516	533	AVLDTLTQTGYSN[1170.4175]STATK	AT4G26690.1	2	13N(1170.4175)	N:1170.4175@AVLDTLTQTGYSN(1)STATK;	1170.42	paucimannose	7	1
1132490_1AA	151206	HexNAc(3)Hex(3)Pent(1)	516	533	AVLDTLTQTGYSN[1227.4388]STATK	AT4G26690.1	2	13N(1227.4388)	N:1227.4388@AVLDTLTQTGYSN(1)STATK;	1227.44	hybrid	7	1
1132490_1AA	489906	HexNAc(3)Hex(3)Fuc(1)Pent(1)	516	533	AVLDTLTQTGYSN[1373.4968]STATK	AT4G26690.1	2	13N(1373.4968)	N:1373.4968@AVLDTLTQTGYSN(1)STATK;	1373.5	hybrid	8	1
1132490_1AA	19450.1	HexNAc(4)Hex(3)Pent(1)	516	533	AVLDTLTQTGYSN[1430.5183]STATK	AT4G26690.1	2	13N(1430.5183)	N:1430.5183@AVLDTLTQTGYSN(1)STATK;	1430.52	Complex	8	1
1132490_1AA	317973	HexNAc(4)Hex(3)Fuc(1)Pent(1)	516	533	AVLDTLTQTGYSN[1576.5762]STATK	AT4G26690.1	2	13N(1576.5762)	N:1576.5762@AVLDTLTQTGYSN(1)STATK;	1576.58	Complex	9	1
1132490_1AA	166399	HexNAc(1)	516	533	AVLDTLTQTGYSN[203.0794]STATK	AT4G26690.1	2	13N(203.0794)	N:203.0794@AVLDTLTQTGYSN(1)STATK;	203.079	Truncated	1	1
1132490_1AA	121346	HexNAc(3)Hex(4)Fuc(1)Pent(1)	138	148	AVLPN[1535.5497]GSAVFR	AT3G20590.1	2	5N(1535.5497)	N:1535.5497@AVLPN(1)GSAVFR;	1535.55	hybrid	9	1
1132490_1AA	33554.7	HexNAc(2)Hex(10)	587	596	AVYVN[2026.6870]VSFNK	AT3G02130.1	2	5N(2026.6870)	N:2026.6870@AVYVN(1)VSFNK;	2026.69	Unprocessed	12	1
1132490_1AA	116403	HexNAc(2)Hex(3)Pent(1)	446	470	AWISNDQVAGYTQGYANN[1024.3595]LTFLTIK	AT4G12910.1	3	18N(1024.3595)	N:1024.3595@AWISNDQVAGYTQGYANN(1)LTFLTIK;	1024.36	paucimannose	6	1
1132490_1AA	45281.2	HexNAc(2)Hex(8)	285	296	AYFQLLN[1702.5813]VSYNR	AT5G06870.1	2	7N(1702.5813)	N:1702.5813@AYFQLLN(1)VSYNR;	1702.58	High mannose	10	1
1132490_1AA	115674	HexNAc(1)	288	313	AYNSANAPFDN[203.0794]TTTTAILQYVNAPTR	AT2G30210.1	2	11N(203.0794)	N:203.0794@AYNSANAPFDN(1)TTTTAILQYVNAPTR;	203.079	Truncated	1	1
1132490_1AA	7025.59	HexNAc(2)Hex(4)	232	260	C[57.0215]PGGN[1054.3700]SSTEPYIVAHNQLLAHAAAVDVYR	AT5G26000.1	3,4	1C(57.0215),5N(1054.3700)	N:1054.3700@CPGGN(1)SSTEPYIVAHNQLLAHAAAVDVYR;C:57.0215@C(1)PGGNSSTEPYIVAHNQLLAHAAAVDVYR;	1054.37	High mannose	6	1
1132490_1AA	8827.32	HexNAc(2)Hex(3)Fuc(1)Pent(1)	232	260	C[57.0215]PGGN[1170.4175]SSTEPYIVAHNQLLAHAAAVDVYR	AT5G26000.1	3,4	1C(57.0215),5N(1170.4175)	N:1170.4175@CPGGN(1)SSTEPYIVAHNQLLAHAAAVDVYR;C:57.0215@C(1)PGGNSSTEPYIVAHNQLLAHAAAVDVYR;	1170.42	paucimannose	7	1
1132490_1AA	933.084	HexNAc(2)Hex(5)Fuc(1)	232	260	C[57.0215]PGGN[1362.4808]S[79.9663]STEPYIVAHNQLLAHAAAVDVYR	AT5G26000.1	4,5	1C(57.0215),6S(79.9663),5N(1362.4808)	N:1362.4808@CPGGN(1)SSTEPYIVAHNQLLAHAAAVDVYR;S:79.9663@CPGGNS(1)STEPYIVAHNQLLAHAAAVDVYR;C:57.0215@C(1)PGGNSSTEPYIVAHNQLLAHAAAVDVYR;	1362.48	High mannose	8	1
1132490_1AA	169326	HexNAc(4)Hex(3)Fuc(1)	232	260	C[57.0215]PGGN[1444.5339]SSTEPYIVAHNQLLAHAAAVDVYR	AT5G26000.1	4,5	1C(57.0215),5N(1444.5339)	N:1444.5339@CPGGN(1)SSTEPYIVAHNQLLAHAAAVDVYR;C:57.0215@C(1)PGGNSSTEPYIVAHNQLLAHAAAVDVYR;	1444.53	Complex	8	1
1132490_1AA	5476.02	HexNAc(2)Hex(6)Fuc(1)	232	260	C[57.0215]PGGN[1524.5336]S[79.9663]STEPYIVAHNQLLAHAAAVDVYR	AT5G26000.1	3,4,5	1C(57.0215),6S(79.9663),5N(1524.5336)	S:79.9663@CPGGNS(1)STEPYIVAHNQLLAHAAAVDVYR;C:57.0215@C(1)PGGNSSTEPYIVAHNQLLAHAAAVDVYR;N:1524.5336@CPGGN(1)SSTEPYIVAHNQLLAHAAAVDVYR;	1524.53	High mannose	9	1
1132490_1AA	111216	HexNAc(4)Hex(3)Fuc(1)Pent(1)	232	260	C[57.0215]PGGN[1576.5762]SSTEPYIVAHNQLLAHAAAVDVYR	AT5G26000.1	5	1C(57.0215),5N(1576.5762)	N:1576.5762@CPGGN(1)SSTEPYIVAHNQLLAHAAAVDVYR;C:57.0215@C(1)PGGNSSTEPYIVAHNQLLAHAAAVDVYR;	1576.58	Complex	9	1
1132490_1AA	545989	HexNAc(4)Hex(4)Fuc(1)	232	260	C[57.0215]PGGN[1606.5867]SSTEPYIVAHNQLLAHAAAVDVYR	AT5G26000.1	3,4,5	1C(57.0215),5N(1606.5867)	C:57.0215@C(1)PGGNSSTEPYIVAHNQLLAHAAAVDVYR;N:1606.5867@CPGGN(1)SSTEPYIVAHNQLLAHAAAVDVYR;	1606.59	Complex	9	1
1132490_1AA	2728.8	HexNAc(4)Hex(5)Fuc(2)Pent(1)	232	260	C[57.0215]PGGN[2046.7397]S[79.9663]S[79.9663]TEPYIVAHNQLLAHAAAVDVYR	AT5G26000.1	5	1C(57.0215),6S(79.9663),7S(79.9663),5N(2046.7397)	S:79.9663@CPGGNS(1)S(1)TEPYIVAHNQLLAHAAAVDVYR;C:57.0215@C(1)PGGNSSTEPYIVAHNQLLAHAAAVDVYR;N:2046.7397@CPGGN(1)SSTEPYIVAHNQLLAHAAAVDVYR;	2046.74	Complex	12	1
1132490_1AA	21068.7	HexNAc(2)Hex(3)Pent(1)	224	260	C[57.0215]SPKIDVRC[57.0215]PGGN[1024.3595]SSTEPYIVAHNQLLAHAAAVDVYR	AT5G26000.1	5	1C(57.0215),9C(57.0215),13N(1024.3595)	N:1024.3595@CSPKIDVRCPGGN(1)SSTEPYIVAHNQLLAHAAAVDVYR;C:57.0215@C(1)SPKIDVRC(1)PGGNSSTEPYIVAHNQLLAHAAAVDVYR;	1024.36	paucimannose	6	1
1132490_1AA	1900.42	HexNAc(2)Hex(3)Pent(1)	224	260	C[57.0215]SPKIDVRC[57.0215]PGGN[1024.3595]S[79.9663]S[79.9663]TEPYIVAHNQLLAHAAAVDVYR	AT5G26000.1	5	14S(79.9663),15S(79.9663),1C(57.0215),9C(57.0215),13N(1024.3595)	N:1024.3595@CSPKIDVRCPGGN(1)SSTEPYIVAHNQLLAHAAAVDVYR;S:79.9663@CSPKIDVRCPGGNS(1)S(1)TEPYIVAHNQLLAHAAAVDVYR;C:57.0215@C(1)SPKIDVRC(1)PGGNSSTEPYIVAHNQLLAHAAAVDVYR;	1024.36	paucimannose	6	1
1132490_1AA	116801	HexNAc(2)Hex(4)	224	260	C[57.0215]SPKIDVRC[57.0215]PGGN[1054.3700]SSTEPYIVAHNQLLAHAAAVDVYR	AT5G26000.1	4,5	1C(57.0215),9C(57.0215),13N(1054.3700)	N:1054.3700@CSPKIDVRCPGGN(1)SSTEPYIVAHNQLLAHAAAVDVYR;C:57.0215@C(1)SPKIDVRC(1)PGGNSSTEPYIVAHNQLLAHAAAVDVYR;	1054.37	High mannose	6	1
1132490_1AA	533.601	HexNAc(2)Hex(3)Fuc(1)Pent(1)	224	260	C[57.0215]SPKIDVRC[57.0215]PGGN[1170.4175]S[79.9663]S[79.9663]T[79.9663]EPYIVAHNQLLAHAAAVDVYR	AT5G26000.1	5	14S(79.9663),15S(79.9663),16T(79.9663),1C(57.0215),9C(57.0215),13N(1170.4175)	N:1170.4175@CSPKIDVRCPGGN(1)SSTEPYIVAHNQLLAHAAAVDVYR;S:79.9663@CSPKIDVRCPGGNS(1)S(1)TEPYIVAHNQLLAHAAAVDVYR;T:79.9663@CSPKIDVRCPGGNSST(1)EPYIVAHNQLLAHAAAVDVYR;C:57.0215@C(1)SPKIDVRC(1)PGGNSSTEPYIVAHNQLLAHAAAVDVYR;	1170.42	paucimannose	7	1
1132490_1AA	131393	HexNAc(2)Hex(4)	36	55	C[57.0215]VSGNTN[1054.3700]C[57.0215]TVTNSYGAFPDR	AT2G46750.1	2	1C(57.0215),8C(57.0215),7N(1054.3700)	N:1054.3700@CVSGNTN(1)CTVTNSYGAFPDR;C:57.0215@C(1)VSGNTNC(1)TVTNSYGAFPDR;	1054.37	High mannose	6	1
1132490_1AA	58176.1	HexNAc(2)Hex(3)Pent(1)	211	218	DALN[1024.3595]ATGR	AT3G56310.1	2	4N(1024.3595)	N:1024.3595@DALN(1)ATGR;	1024.36	paucimannose	6	1
1132490_1AA	68635.5	HexNAc(3)Hex(3)Pent(1)	211	218	DALN[1227.4388]ATGR	AT3G56310.1	2	4N(1227.4388)	N:1227.4388@DALN(1)ATGR;	1227.44	hybrid	7	1
1132490_1AA	115683	HexNAc(2)Hex(3)Fuc(1)Pent(1)	235	266	DANGHGTHTATIAGGSFVPN[1170.4175]VSYFGLAQGLVR	AT4G21650.1	3,4	20N(1170.4175)	N:1170.4175@DANGHGTHTATIAGGSFVPN(1)VSYFGLAQGLVR;	1170.42	paucimannose	7	1
1132490_1AA	22875.6	HexNAc(3)Hex(3)Fuc(1)Pent(1)	235	266	DANGHGTHTATIAGGSFVPN[1373.4968]VSYFGLAQGLVR	AT4G21650.1	3,4	20N(1373.4968)	N:1373.4968@DANGHGTHTATIAGGSFVPN(1)VSYFGLAQGLVR;	1373.5	hybrid	8	1
1132490_1AA	222265	HexNAc(4)Hex(3)Fuc(1)Pent(1)	235	266	DANGHGTHTATIAGGSFVPN[1576.5762]VSYFGLAQGLVR	AT4G21650.1	3,4	20N(1576.5762)	N:1576.5762@DANGHGTHTATIAGGSFVPN(1)VSYFGLAQGLVR;	1576.58	Complex	9	1
1132490_1AA	13498.1	HexNAc(2)Hex(3)Fuc(2)	121	145	DANLLFLESPAGVGYSYTN[1184.4330]TSSDLK	AT4G30610.1	2,3	19N(1184.4330)	N:1184.4330@DANLLFLESPAGVGYSYTN(1)TSSDLK;	1184.43	paucimannose	7	1
1132490_1AA	5960.4	HexNAc(3)Hex(3)Fuc(2)	121	145	DANLLFLESPAGVGYSYTN[1387.5125]TSSDLK	AT4G30610.1	3	19N(1387.5125)	N:1387.5125@DANLLFLESPAGVGYSYTN(1)TSSDLK;	1387.51	hybrid	8	1
1132490_1AA	65655	HexNAc(3)Hex(4)Fuc(1)Pent(1)	121	145	DANLLFLESPAGVGYSYTN[1535.5497]TSSDLK	AT4G30610.1	3	19N(1535.5497)	N:1535.5497@DANLLFLESPAGVGYSYTN(1)TSSDLK;	1535.55	hybrid	9	1
1132490_1AA	167003	HexNAc(2)Hex(3)Fuc(1)Pent(1)	129	145	DAVVFTGGPN[1170.4175]WSVPTGR	AT1G05260.1	2	10N(1170.4175)	N:1170.4175@DAVVFTGGPN(1)WSVPTGR;	1170.42	paucimannose	7	1
1132490_1AA	149328	HexNAc(2)Hex(3)Fuc(1)Pent(1)	463	476	DAYMLNFFENN[1170.4175]ASR	AT5G54870.1	2	11N(1170.4175)	N:1170.4175@DAYMLNFFENN(1)ASR;	1170.42	paucimannose	7	1
1132490_1AA	62747.8	HexNAc(2)Hex(7)	295	306	DDIGN[1540.5286]ISTSEMK	AT1G76400.1	2	5N(1540.5286)	N:1540.5286@DDIGN(1)ISTSEMK;	1540.53	High mannose	9	1
1132490_1AA	28489.2	HexNAc(2)Hex(8)	295	306	DDIGN[1702.5813]ISTSEM[15.9949]K	AT1G76400.1	2	11M(15.9949),5N(1702.5813)	M:15.9949@DDIGNISTSEM(1)K;N:1702.5813@DDIGN(1)ISTSEMK;	1702.58	High mannose	10	1
1132490_1AA	26297.6	HexNAc(2)Hex(9)	295	306	DDIGN[1864.6342]ISTSEMK	AT1G76400.1	2	5N(1864.6342)	N:1864.6342@DDIGN(1)ISTSEMK;	1864.63	High mannose	11	1
1132490_1AA	9109.31	HexNAc(2)Hex(9)	295	306	DDIGN[1864.6342]ISTSEM[15.9949]K	AT1G76400.1	2	11M(15.9949),5N(1864.6342)	M:15.9949@DDIGNISTSEM(1)K;N:1864.6342@DDIGN(1)ISTSEMK;	1864.63	High mannose	11	1
1132490_1AA	203925	HexNAc(2)Hex(4)	294	305	DEIGN[1054.3700]ISTSHLR	AT2G01720.1	2	5N(1054.3700)	N:1054.3700@DEIGN(1)ISTSHLR;	1054.37	High mannose	6	1
1132490_1AA	172053	HexNAc(2)Hex(5)	294	305	DEIGN[1216.4229]ISTSHLR	AT2G01720.1	2	5N(1216.4229)	N:1216.4229@DEIGN(1)ISTSHLR;	1216.42	High mannose	7	1
1132490_1AA	143745	HexNAc(2)Hex(6)	294	305	DEIGN[1378.4757]ISTSHLR	AT2G01720.1	2	5N(1378.4757)	N:1378.4757@DEIGN(1)ISTSHLR;	1378.48	High mannose	8	1
1132490_1AA	63365.8	HexNAc(2)Hex(7)	294	305	DEIGN[1540.5286]ISTSHLR	AT2G01720.1	2	5N(1540.5286)	N:1540.5286@DEIGN(1)ISTSHLR;	1540.53	High mannose	9	1
1132490_1AA	73787.4	HexNAc(2)Hex(8)	294	305	DEIGN[1702.5813]ISTSHLR	AT2G01720.1	2	5N(1702.5813)	N:1702.5813@DEIGN(1)ISTSHLR;	1702.58	High mannose	10	1
1132490_1AA	66569.4	HexNAc(2)Hex(9)	294	305	DEIGN[1864.6342]ISTSHLR	AT2G01720.1	2	5N(1864.6342)	N:1864.6342@DEIGN(1)ISTSHLR;	1864.63	High mannose	11	1
1132490_1AA	126065	HexNAc(2)Hex(1)	294	305	DEIGN[568.2115]ISTSHLR	AT2G01720.1	2	5N(568.2115)	N:568.2115@DEIGN(1)ISTSHLR;	568.212	paucimannose	3	1
1132490_1AA	171888	HexNAc(2)Hex(2)	294	305	DEIGN[730.2644]ISTSHLR	AT2G01720.1	2	5N(730.2644)	N:730.2644@DEIGN(1)ISTSHLR;	730.264	paucimannose	4	1
1132490_1AA	127884	HexNAc(2)Hex(3)	294	305	DEIGN[892.3172]ISTSHLR	AT2G01720.1	2	5N(892.3172)	N:892.3172@DEIGN(1)ISTSHLR;	892.317	paucimannose	5	1
1132490_1AA	113419	HexNAc(2)Hex(3)Pent(1)	46	63	DELWFN[1024.3595]QTLDHYSPSDHR	AT4G36195.1	2,3	6N(1024.3595)	N:1024.3595@DELWFN(1)QTLDHYSPSDHR;	1024.36	paucimannose	6	1
1132490_1AA	89694.3	HexNAc(2)	46	63	DELWFN[406.1588]QTLDHYSPSDHR	AT4G36195.1	2	6N(406.1588)	N:406.1588@DELWFN(1)QTLDHYSPSDHR;	406.159	Truncated	2	1
1132490_1AA	167186	HexNAc(2)Hex(4)	134	146	DFN[1054.3700]LTLHWHVMPK	AT3G05230.1	2	3N(1054.3700)	N:1054.3700@DFN(1)LTLHWHVMPK;	1054.37	High mannose	6	1
1132490_1AA	104256	HexNAc(2)Hex(5)	134	146	DFN[1216.4229]LTLHWHVMPK	AT3G05230.1	2	3N(1216.4229)	N:1216.4229@DFN(1)LTLHWHVMPK;	1216.42	High mannose	7	1
1132490_1AA	57736.7	HexNAc(2)Hex(8)	134	146	DFN[1702.5813]LTLHWHVMPK	AT3G05230.1	2,3	3N(1702.5813)	N:1702.5813@DFN(1)LTLHWHVMPK;	1702.58	High mannose	10	1
1132490_1AA	94240.9	HexNAc(1)	134	146	DFN[203.0794]LTLHWHVMPK	AT3G05230.1	2	3N(203.0794)	N:203.0794@DFN(1)LTLHWHVMPK;	203.079	Truncated	1	1
1132490_1AA	81025.1	HexNAc(1)	134	146	DFN[203.0794]LTLHWHVM[15.9949]PK	AT3G05230.1	2	11M(15.9949),3N(203.0794)	M:15.9949@DFNLTLHWHVM(1)PK;N:203.0794@DFN(1)LTLHWHVMPK;	203.079	Truncated	1	1
1132490_1AA	77683.3	HexNAc(2)	134	146	DFN[406.1588]LTLHWHVMPK	AT3G05230.1	2	3N(406.1588)	N:406.1588@DFN(1)LTLHWHVMPK;	406.159	Truncated	2	1
1132490_1AA	114390	HexNAc(2)Hex(1)	134	146	DFN[568.2115]LTLHWHVMPK	AT3G05230.1	2	3N(568.2115)	N:568.2115@DFN(1)LTLHWHVMPK;	568.212	paucimannose	3	1
1132490_1AA	122564	HexNAc(2)Hex(2)	134	146	DFN[730.2644]LTLHWHVMPK	AT3G05230.1	2	3N(730.2644)	N:730.2644@DFN(1)LTLHWHVMPK;	730.264	paucimannose	4	1
1132490_1AA	130568	HexNAc(2)Hex(3)	134	146	DFN[892.3172]LTLHWHVMPK	AT3G05230.1	2	3N(892.3172)	N:892.3172@DFN(1)LTLHWHVMPK;	892.317	paucimannose	5	1
1132490_1AA	44795	HexNAc(2)Hex(8)	258	279	DGNDLHMNVN[1702.5813]ITLVEALVGFEK	AT3G62600.1	3	10N(1702.5813)	N:1702.5813@DGNDLHMNVN(1)ITLVEALVGFEK;	1702.58	High mannose	10	1
1132490_1AA	78162.9	HexNAc(2)Hex(8)	258	279	DGNDLHM[15.9949]NVN[1702.5813]ITLVEALVGFEK	AT3G62600.1	3	7M(15.9949),10N(1702.5813)	M:15.9949@DGNDLHM(1)NVNITLVEALVGFEK;N:1702.5813@DGNDLHMNVN(1)ITLVEALVGFEK;	1702.58	High mannose	10	1
1132490_1AA	10168.8	HexNAc(2)Hex(3)Fuc(2)	147	182	DGRIS[79.9663]NAAEALANIPPPTSN[1184.4330]ITNLQTLFANQGLDLK	AT1G05260.1	3,4	5S(79.9663),20N(1184.4330)	N:1184.4330@DGRISNAAEALANIPPPTSN(1)ITNLQTLFANQGLDLK;S:79.9663@DGRIS(1)NAAEALANIPPPTSNITNLQTLFANQGLDLK;	1184.43	paucimannose	7	1
1132490_1AA	1185370	HexNAc(2)Hex(3)Fuc(1)Pent(1)	105	133	DGSALAATLFQATGAAPGTSGFVN[1170.4175]ITDLR	AT5G55730.1	2,3,4	24N(1170.4175)	N:1170.4175@DGSALAATLFQATGAAPGTSGFVN(1)ITDLR;	1170.42	paucimannose	7	1
1132490_1AA	92818.4	HexNAc(2)Hex(3)Fuc(1)Pent(1)	105	136	DGSALAATLFQATGAAPGTSGFVN[1170.4175]ITDLRGGK	AT5G55730.1	3	24N(1170.4175)	N:1170.4175@DGSALAATLFQATGAAPGTSGFVN(1)ITDLRGGK;	1170.42	paucimannose	7	1
1132490_1AA	4412.01	HexNAc(2)Hex(3)Fuc(2)	105	133	DGSALAATLFQATGAAPGTSGFVN[1184.4330]ITDLR	AT5G55730.1	3	24N(1184.4330)	N:1184.4330@DGSALAATLFQATGAAPGTSGFVN(1)ITDLR;	1184.43	paucimannose	7	1
1132490_1AA	892837	HexNAc(3)Hex(3)Fuc(1)Pent(1)	105	133	DGSALAATLFQATGAAPGTSGFVN[1373.4968]ITDLR	AT5G55730.1	3,4	24N(1373.4968)	N:1373.4968@DGSALAATLFQATGAAPGTSGFVN(1)ITDLR;	1373.5	hybrid	8	1
1132490_1AA	0	HexNAc(3)Hex(3)Fuc(2)	105	133	DGSALAATLFQATGAAPGTSGFVN[1387.5125]ITDLR	AT5G55730.1	3	24N(1387.5125)	N:1387.5125@DGSALAATLFQATGAAPGTSGFVN(1)ITDLR;	1387.51	hybrid	8	1
1132490_1AA	605176	HexNAc(4)Hex(3)Fuc(1)Pent(1)	105	133	DGSALAATLFQATGAAPGTSGFVN[1576.5762]ITDLR	AT5G55730.1	3,4	24N(1576.5762)	N:1576.5762@DGSALAATLFQATGAAPGTSGFVN(1)ITDLR;	1576.58	Complex	9	1
1132490_1AA	21979.9	HexNAc(2)Hex(3)Fuc(1)Pent(1)	250	282	DGSIYMN[1170.4175]ATGNNPTIHPQWQPEYFGDAIIVNGK	AT1G71040.1	3	7N(1170.4175)	N:1170.4175@DGSIYMN(1)ATGNNPTIHPQWQPEYFGDAIIVNGK;	1170.42	paucimannose	7	1
1132490_1AA	131560	HexNAc(2)Hex(3)Pent(1)	78	93	DGSN[1024.3595]GSVADNSYHLYK	AT2G44450.1	2	4N(1024.3595)	N:1024.3595@DGSN(1)GSVADNSYHLYK;	1024.36	paucimannose	6	1
1132490_1AA	212093	HexNAc(1)	78	93	DGSN[203.0794]GSVADNSYHLYK	AT2G44450.1	2	4N(203.0794)	N:203.0794@DGSN(1)GSVADNSYHLYK;	203.079	Truncated	1	1
1132490_1AA	84369.8	HexNAc(2)	78	93	DGSN[406.1588]GSVADNSYHLYK	AT2G44450.1	2	4N(406.1588)	N:406.1588@DGSN(1)GSVADNSYHLYK;	406.159	Truncated	2	1
1132490_1AA	52425.5	HexNAc(2)Hex(3)	78	93	DGSN[892.3172]GSVADNSYHLYK	AT2G44450.1	2	4N(892.3172)	N:892.3172@DGSN(1)GSVADNSYHLYK;	892.317	paucimannose	5	1
1132490_1AA	40037.6	HexNAc(2)Hex(8)	335	356	DHLGRPIMTPVN[1702.5813]DSNPWWSIFK	AT1G44820.1	4	12N(1702.5813)	N:1702.5813@DHLGRPIMTPVN(1)DSNPWWSIFK;	1702.58	High mannose	10	1
1132490_1AA	21371.7	HexNAc(3)Hex(3)Fuc(1)Pent(1)	51	73	DIAYTGGVPAN[1373.4968]ATTPTYITPPLK	AT1G28340.1	2	11N(1373.4968)	N:1373.4968@DIAYTGGVPAN(1)ATTPTYITPPLK;	1373.5	hybrid	8	1
1132490_1AA	150743	HexNAc(2)Hex(3)Fuc(1)Pent(1)	474	489	DIDIGSSGN[1170.4175]STYEEGK	AT1G30730.1	2	9N(1170.4175)	N:1170.4175@DIDIGSSGN(1)STYEEGK;	1170.42	paucimannose	7	1
1132490_1AA	20254.6	HexNAc(4)Hex(3)Fuc(1)Pent(1)	474	489	DIDIGSSGN[1576.5762]STYEEGK	AT1G30730.1	2	9N(1576.5762)	N:1576.5762@DIDIGSSGN(1)STYEEGK;	1576.58	Complex	9	1
1132490_1AA	680582	HexNAc(2)Hex(4)	100	113	DIDVMDELN[1054.3700]STGYR	AT5G26000.1	2	9N(1054.3700)	N:1054.3700@DIDVMDELN(1)STGYR;	1054.37	High mannose	6	1
1132490_1AA	615197	HexNAc(2)Hex(5)	100	113	DIDVMDELN[1216.4229]STGYR	AT5G26000.1	2	9N(1216.4229)	N:1216.4229@DIDVMDELN(1)STGYR;	1216.42	High mannose	7	1
1132490_1AA	854720	HexNAc(2)Hex(6)	100	113	DIDVMDELN[1378.4757]STGYR	AT5G26000.1	2	9N(1378.4757)	N:1378.4757@DIDVMDELN(1)STGYR;	1378.48	High mannose	8	1
1132490_1AA	1239040	HexNAc(2)Hex(7)	100	113	DIDVMDELN[1540.5286]STGYR	AT5G26000.1	2	9N(1540.5286)	N:1540.5286@DIDVMDELN(1)STGYR;	1540.53	High mannose	9	1
1132490_1AA	2346190	HexNAc(2)Hex(8)	100	113	DIDVMDELN[1702.5813]STGYR	AT5G26000.1	2	9N(1702.5813)	N:1702.5813@DIDVMDELN(1)STGYR;	1702.58	High mannose	10	1
1132490_1AA	1888.93	HexNAc(4)Hex(5)Fuc(1)	100	113	DIDVMDELN[1768.6395]STGY[79.9663]R	AT5G26000.1	2	13Y(79.9663),9N(1768.6395)	Y:79.9663@DIDVMDELNSTGY(1)R;N:1768.6395@DIDVMDELN(1)STGYR;	1768.64	Complex	10	1
1132490_1AA	3517070	HexNAc(2)Hex(9)	100	113	DIDVMDELN[1864.6342]STGYR	AT5G26000.1	2	9N(1864.6342)	N:1864.6342@DIDVMDELN(1)STGYR;	1864.63	High mannose	11	1
1132490_1AA	185807	HexNAc(4)Hex(3)Fuc(3)Pent(1)	100	113	DIDVMDELN[1868.6920]STGYR	AT5G26000.1	2	9N(1868.6920)	N:1868.6920@DIDVMDELN(1)STGYR;	1868.69	Complex	11	1
1132490_1AA	483740	HexNAc(1)	100	113	DIDVMDELN[203.0794]STGYR	AT5G26000.1	2	9N(203.0794)	N:203.0794@DIDVMDELN(1)STGYR;	203.079	Truncated	1	1
1132490_1AA	105628	HexNAc(2)	100	113	DIDVMDELN[406.1588]STGYR	AT5G26000.1	2	9N(406.1588)	N:406.1588@DIDVMDELN(1)STGYR;	406.159	Truncated	2	1
1132490_1AA	201084	HexNAc(2)Hex(1)	100	113	DIDVMDELN[568.2115]STGYR	AT5G26000.1	2	9N(568.2115)	N:568.2115@DIDVMDELN(1)STGYR;	568.212	paucimannose	3	1
1132490_1AA	347692	HexNAc(2)Hex(2)	100	113	DIDVMDELN[730.2644]STGYR	AT5G26000.1	2	9N(730.2644)	N:730.2644@DIDVMDELN(1)STGYR;	730.264	paucimannose	4	1
1132490_1AA	419915	HexNAc(2)Hex(3)	100	113	DIDVMDELN[892.3172]STGYR	AT5G26000.1	2	9N(892.3172)	N:892.3172@DIDVMDELN(1)STGYR;	892.317	paucimannose	5	1
1132490_1AA	471190	HexNAc(2)Hex(4)	100	113	DIDVM[15.9949]DELN[1054.3700]STGYR	AT5G26000.1	2	5M(15.9949),9N(1054.3700)	M:15.9949@DIDVM(1)DELNSTGYR;N:1054.3700@DIDVMDELN(1)STGYR;	1054.37	High mannose	6	1
1132490_1AA	370042	HexNAc(2)Hex(5)	100	113	DIDVM[15.9949]DELN[1216.4229]STGYR	AT5G26000.1	2	5M(15.9949),9N(1216.4229)	M:15.9949@DIDVM(1)DELNSTGYR;N:1216.4229@DIDVMDELN(1)STGYR;	1216.42	High mannose	7	1
1132490_1AA	344242	HexNAc(2)Hex(6)	100	113	DIDVM[15.9949]DELN[1378.4757]STGYR	AT5G26000.1	2	5M(15.9949),9N(1378.4757)	M:15.9949@DIDVM(1)DELNSTGYR;N:1378.4757@DIDVMDELN(1)STGYR;	1378.48	High mannose	8	1
1132490_1AA	500938	HexNAc(2)Hex(7)	100	113	DIDVM[15.9949]DELN[1540.5286]STGYR	AT5G26000.1	2	5M(15.9949),9N(1540.5286)	M:15.9949@DIDVM(1)DELNSTGYR;N:1540.5286@DIDVMDELN(1)STGYR;	1540.53	High mannose	9	1
1132490_1AA	1580900	HexNAc(2)Hex(8)	100	113	DIDVM[15.9949]DELN[1702.5813]STGYR	AT5G26000.1	2	5M(15.9949),9N(1702.5813)	M:15.9949@DIDVM(1)DELNSTGYR;N:1702.5813@DIDVMDELN(1)STGYR;	1702.58	High mannose	10	1
1132490_1AA	1574030	HexNAc(2)Hex(9)	100	113	DIDVM[15.9949]DELN[1864.6342]STGYR	AT5G26000.1	2,3	5M(15.9949),9N(1864.6342)	M:15.9949@DIDVM(1)DELNSTGYR;N:1864.6342@DIDVMDELN(1)STGYR;	1864.63	High mannose	11	1
1132490_1AA	127049	HexNAc(4)Hex(3)Fuc(3)Pent(1)	100	113	DIDVM[15.9949]DELN[1868.6920]STGYR	AT5G26000.1	2	5M(15.9949),9N(1868.6920)	M:15.9949@DIDVM(1)DELNSTGYR;N:1868.6920@DIDVMDELN(1)STGYR;	1868.69	Complex	11	1
1132490_1AA	565442	HexNAc(1)	100	113	DIDVM[15.9949]DELN[203.0794]STGYR	AT5G26000.1	2	5M(15.9949),9N(203.0794)	M:15.9949@DIDVM(1)DELNSTGYR;N:203.0794@DIDVMDELN(1)STGYR;	203.079	Truncated	1	1
1132490_1AA	88936.7	HexNAc(2)	100	113	DIDVM[15.9949]DELN[406.1588]STGYR	AT5G26000.1	2	5M(15.9949),9N(406.1588)	M:15.9949@DIDVM(1)DELNSTGYR;N:406.1588@DIDVMDELN(1)STGYR;	406.159	Truncated	2	1
1132490_1AA	136506	HexNAc(2)Hex(1)	100	113	DIDVM[15.9949]DELN[568.2115]STGYR	AT5G26000.1	2	5M(15.9949),9N(568.2115)	M:15.9949@DIDVM(1)DELNSTGYR;N:568.2115@DIDVMDELN(1)STGYR;	568.212	paucimannose	3	1
1132490_1AA	197614	HexNAc(2)Hex(2)	100	113	DIDVM[15.9949]DELN[730.2644]STGYR	AT5G26000.1	2	5M(15.9949),9N(730.2644)	M:15.9949@DIDVM(1)DELNSTGYR;N:730.2644@DIDVMDELN(1)STGYR;	730.264	paucimannose	4	1
1132490_1AA	293535	HexNAc(2)Hex(3)	100	113	DIDVM[15.9949]DELN[892.3172]STGYR	AT5G26000.1	2	5M(15.9949),9N(892.3172)	M:15.9949@DIDVM(1)DELNSTGYR;N:892.3172@DIDVMDELN(1)STGYR;	892.317	paucimannose	5	1
1132490_1AA	276900	HexNAc(2)Hex(3)Fuc(1)Pent(1)	96	104	DIVTLN[1170.4175]QTK	AT5G15350.1	2	6N(1170.4175)	N:1170.4175@DIVTLN(1)QTK;	1170.42	paucimannose	7	1
1132490_1AA	384595	HexNAc(3)Hex(3)Fuc(1)Pent(1)	96	104	DIVTLN[1373.4968]QTK	AT5G15350.1	2	6N(1373.4968)	N:1373.4968@DIVTLN(1)QTK;	1373.5	hybrid	8	1
1132490_1AA	3013.42	HexNAc(3)Hex(3)Fuc(2)	96	104	DIVTLN[1387.5125]QTK	AT5G15350.1	2	6N(1387.5125)	N:1387.5125@DIVTLN(1)QTK;	1387.51	hybrid	8	1
1132490_1AA	666727	HexNAc(3)Hex(4)Fuc(1)Pent(1)	96	104	DIVTLN[1535.5497]QTK	AT5G15350.1	2	6N(1535.5497)	N:1535.5497@DIVTLN(1)QTK;	1535.55	hybrid	9	1
1132490_1AA	303483	HexNAc(4)Hex(3)Fuc(1)Pent(1)	96	104	DIVTLN[1576.5762]QTK	AT5G15350.1	2	6N(1576.5762)	N:1576.5762@DIVTLN(1)QTK;	1576.58	Complex	9	1
1132490_1AA	16489.3	HexNAc(2)Hex(3)Pent(1)	219	250	DLDGHGSHTLSTAAGDFVPGVSIFGQGN[1024.3595]GTAK	AT2G04160.1	3	28N(1024.3595)	N:1024.3595@DLDGHGSHTLSTAAGDFVPGVSIFGQGN(1)GTAK;	1024.36	paucimannose	6	1
1132490_1AA	34639.4	HexNAc(2)Hex(3)Fuc(1)Pent(1)	219	250	DLDGHGSHTLSTAAGDFVPGVSIFGQGN[1170.4175]GTAK	AT2G04160.1	3	28N(1170.4175)	N:1170.4175@DLDGHGSHTLSTAAGDFVPGVSIFGQGN(1)GTAK;	1170.42	paucimannose	7	1
1132490_1AA	150516	HexNAc(2)Hex(3)Pent(1)	372	387	DLGPN[1024.3595]VTIEHYLQIVK	AT4G27080.1	2	5N(1024.3595)	N:1024.3595@DLGPN(1)VTIEHYLQIVK;	1024.36	paucimannose	6	1
1132490_1AA	122513	HexNAc(3)Hex(3)Pent(1)	372	387	DLGPN[1227.4388]VTIEHYLQIVK	AT4G27080.1	2,3	5N(1227.4388)	N:1227.4388@DLGPN(1)VTIEHYLQIVK;	1227.44	hybrid	7	1
1132490_1AA	70337.1	HexNAc(2)Hex(2)	372	387	DLGPN[730.2644]VTIEHYLQIVK	AT4G27080.1	2	5N(730.2644)	N:730.2644@DLGPN(1)VTIEHYLQIVK;	730.264	paucimannose	4	1
1132490_1AA	177622	HexNAc(4)Hex(3)Fuc(1)Pent(1)	343	354	DLGYLTEGN[1576.5762]YTK	AT4G38240.1	2	9N(1576.5762)	N:1576.5762@DLGYLTEGN(1)YTK;	1576.58	Complex	9	1
1132490_1AA	41278.7	HexNAc(2)Hex(6)	192	205	DLNFVN[1378.4757]HTSYIGWK	AT3G24040.1	2	6N(1378.4757)	N:1378.4757@DLNFVN(1)HTSYIGWK;	1378.48	High mannose	8	1
1132490_1AA	27545.8	HexNAc(2)Hex(3)Pent(1)	182	195	DLPSAGAN[1024.3595]FTTLQK	AT2G39040.1	2	8N(1024.3595)	N:1024.3595@DLPSAGAN(1)FTTLQK;	1024.36	paucimannose	6	1
1132490_1AA	181533	HexNAc(2)Hex(3)Fuc(1)Pent(1)	182	195	DLPSAGAN[1170.4175]FTTLQK	AT2G39040.1	2	8N(1170.4175)	N:1170.4175@DLPSAGAN(1)FTTLQK;	1170.42	paucimannose	7	1
1132490_1AA	101198	HexNAc(3)Hex(3)Fuc(1)Pent(1)	182	195	DLPSAGAN[1373.4968]FTTLQK	AT2G39040.1	2	8N(1373.4968)	N:1373.4968@DLPSAGAN(1)FTTLQK;	1373.5	hybrid	8	1
1132490_1AA	10284.3	HexNAc(2)Hex(5)	295	312	DN[1216.4229]TTGIVTQVVLDTALLR	AT1G23460.1	2,3	2N(1216.4229)	N:1216.4229@DN(1)TTGIVTQVVLDTALLR;	1216.42	High mannose	7	1
1132490_1AA	33421.4	HexNAc(2)Hex(7)	295	312	DN[1540.5286]TTGIVTQVVLDTALLR	AT1G23460.1	3	2N(1540.5286)	N:1540.5286@DN(1)TTGIVTQVVLDTALLR;	1540.53	High mannose	9	1
1132490_1AA	34987.8	HexNAc(4)Hex(3)Fuc(1)Pent(1)	328	356	DN[1576.5762]ATLPLQLVSAGDGVDYFALGYAPPFSK	AT4G32300.1	3	2N(1576.5762)	N:1576.5762@DN(1)ATLPLQLVSAGDGVDYFALGYAPPFSK;	1576.58	Complex	9	1
1132490_1AA	119399	HexNAc(2)Hex(8)	295	312	DN[1702.5813]TTGIVTQVVLDTALLR	AT1G23460.1	3	2N(1702.5813)	N:1702.5813@DN(1)TTGIVTQVVLDTALLR;	1702.58	High mannose	10	1
1132490_1AA	90143.7	HexNAc(2)Hex(8)	248	262	DN[1702.5813]VSLAGYGVELALK	AT1G71220.1	2	2N(1702.5813)	N:1702.5813@DN(1)VSLAGYGVELALK;	1702.58	High mannose	10	1
1132490_1AA	77002	HexNAc(2)Hex(9)	248	262	DN[1864.6342]VSLAGYGVELALK	AT1G71220.1	2	2N(1864.6342)	N:1864.6342@DN(1)VSLAGYGVELALK;	1864.63	High mannose	11	1
1132490_1AA	181136	HexNAc(2)Hex(3)Pent(1)	178	191	DQFLQLSSALPEN[1024.3595]R	AT5G11720.1	2	13N(1024.3595)	N:1024.3595@DQFLQLSSALPEN(1)R;	1024.36	paucimannose	6	1
1132490_1AA	654054	HexNAc(2)Hex(3)Fuc(1)Pent(1)	178	191	DQFLQLSSALPEN[1170.4175]R	AT5G11720.1	2	13N(1170.4175)	N:1170.4175@DQFLQLSSALPEN(1)R;	1170.42	paucimannose	7	1
1132490_1AA	99061.2	HexNAc(3)Hex(3)Fuc(1)Pent(1)	178	191	DQFLQLSSALPEN[1373.4968]R	AT5G11720.1	2	13N(1373.4968)	N:1373.4968@DQFLQLSSALPEN(1)R;	1373.5	hybrid	8	1
1132490_1AA	148199	HexNAc(2)Hex(3)Fuc(1)Pent(1)	167	186	DQIIHVN[1170.4175]LTQDNPRPLEAGK	AT1G10950.1	2,3	7N(1170.4175)	N:1170.4175@DQIIHVN(1)LTQDNPRPLEAGK;	1170.42	paucimannose	7	1
1132490_1AA	356824	HexNAc(3)Hex(3)Pent(1)	167	186	DQIIHVN[1227.4388]LTQDNPRPLEAGK	AT1G10950.1	2,3	7N(1227.4388)	N:1227.4388@DQIIHVN(1)LTQDNPRPLEAGK;	1227.44	hybrid	7	1
1132490_1AA	57491.4	HexNAc(3)Hex(3)Fuc(1)Pent(1)	167	180	DQIIHVN[1373.4968]LTQDNPR	AT1G10950.1	2	7N(1373.4968)	N:1373.4968@DQIIHVN(1)LTQDNPR;	1373.5	hybrid	8	1
1132490_1AA	664028	HexNAc(3)Hex(3)Fuc(1)Pent(1)	167	186	DQIIHVN[1373.4968]LTQDNPRPLEAGK	AT1G10950.1	2,3	7N(1373.4968)	N:1373.4968@DQIIHVN(1)LTQDNPRPLEAGK;	1373.5	hybrid	8	1
1132490_1AA	259085	HexNAc(4)Hex(3)Pent(1)	167	186	DQIIHVN[1430.5183]LTQDNPRPLEAGK	AT1G10950.1	3	7N(1430.5183)	N:1430.5183@DQIIHVN(1)LTQDNPRPLEAGK;	1430.52	Complex	8	1
1132490_1AA	28159.1	HexNAc(4)Hex(3)Fuc(1)	167	186	DQIIHVN[1444.5339]LTQDNPRPLEAGK	AT1G10950.1	3	7N(1444.5339)	N:1444.5339@DQIIHVN(1)LTQDNPRPLEAGK;	1444.53	Complex	8	1
1132490_1AA	826260	HexNAc(4)Hex(3)Fuc(1)Pent(1)	167	186	DQIIHVN[1576.5762]LTQDNPRPLEAGK	AT1G10950.1	2,3	7N(1576.5762)	N:1576.5762@DQIIHVN(1)LTQDNPRPLEAGK;	1576.58	Complex	9	1
1132490_1AA	3283.01	HexNAc(4)Hex(3)Fuc(2)	167	186	DQIIHVN[1590.5918]LTQDNPRPLEAGK	AT1G10950.1	3	7N(1590.5918)	N:1590.5918@DQIIHVN(1)LTQDNPRPLEAGK;	1590.59	Complex	9	1
1132490_1AA	144420	HexNAc(2)Hex(3)Fuc(1)Pent(1)	205	227	DRFTSLQNLVLIM[15.9949]FQN[1170.4175]DTILVPR	AT4G17470.1	3	13M(15.9949),16N(1170.4175)	N:1170.4175@DRFTSLQNLVLIMFQN(1)DTILVPR;M:15.9949@DRFTSLQNLVLIM(1)FQNDTILVPR;	1170.42	paucimannose	7	1
1132490_1AA	81121.6	HexNAc(4)Hex(3)Pent(1)	53	60	DSFFSTN[1430.5183]R	AT3G11800.1	2	7N(1430.5183)	N:1430.5183@DSFFSTN(1)R;	1430.52	Complex	8	1
1132490_1AA	588416	HexNAc(4)Hex(3)Fuc(1)Pent(1)	53	60	DSFFSTN[1576.5762]R	AT3G11800.1	2	7N(1576.5762)	N:1576.5762@DSFFSTN(1)R;	1576.58	Complex	9	1
1132490_1AA	88817.9	HexNAc(3)Hex(3)Pent(1)	242	249	DSFN[1227.4388]ISHK	AT1G36050.1	2	4N(1227.4388)	N:1227.4388@DSFN(1)ISHK;	1227.44	hybrid	7	1
1132490_1AA	55899.3	HexNAc(4)Hex(3)Pent(1)	242	249	DSFN[1430.5183]ISHK	AT1G36050.1	2	4N(1430.5183)	N:1430.5183@DSFN(1)ISHK;	1430.52	Complex	8	1
1132490_1AA	137147	HexNAc(2)Hex(3)Pent(1)	376	388	DSFQYPAVN[1024.3595]LTMK	AT2G17760.1	2	9N(1024.3595)	N:1024.3595@DSFQYPAVN(1)LTMK;	1024.36	paucimannose	6	1
1132490_1AA	106695	HexNAc(3)Hex(3)Pent(1)	376	388	DSFQYPAVN[1227.4388]LTMK	AT2G17760.1	2	9N(1227.4388)	N:1227.4388@DSFQYPAVN(1)LTMK;	1227.44	hybrid	7	1
1132490_1AA	151518	HexNAc(3)Hex(3)Pent(1)	376	388	DSFQYPAVN[1227.4388]LTM[15.9949]K	AT2G17760.1	2	12M(15.9949),9N(1227.4388)	M:15.9949@DSFQYPAVNLTM(1)K;N:1227.4388@DSFQYPAVN(1)LTMK;	1227.44	hybrid	7	1
1132490_1AA	12597.5	HexNAc(2)Hex(3)Fuc(1)Pent(1)	131	158	DSGSGYLSLYVAIDN[1170.4175]STLGQQEIYADLR	AT3G20370.1	3	15N(1170.4175)	N:1170.4175@DSGSGYLSLYVAIDN(1)STLGQQEIYADLR;	1170.42	paucimannose	7	1
1132490_1AA	76903.3	HexNAc(2)Hex(3)Fuc(1)Pent(1)	168	199	DSLAFASQETTLNNLPPPFFN[1170.4175]ASQLIADFANR	AT1G71695.1	3,4	21N(1170.4175)	N:1170.4175@DSLAFASQETTLNNLPPPFFN(1)ASQLIADFANR;	1170.42	paucimannose	7	1
1132490_1AA	108792	HexNAc(2)Hex(3)Fuc(1)Pent(1)	96	105	DSN[1170.4175]SSGNFLK	AT5G12950.1	2	3N(1170.4175)	N:1170.4175@DSN(1)SSGNFLK;	1170.42	paucimannose	7	1
1132490_1AA	103893	HexNAc(2)Hex(3)Fuc(1)Pent(1)	208	236	DSPNN[1170.4175]VSLDYVLFESSSEVIDPNTGLLYK	AT5G56590.1	3	5N(1170.4175)	N:1170.4175@DSPNN(1)VSLDYVLFESSSEVIDPNTGLLYK;	1170.42	paucimannose	7	1
1132490_1AA	10248.5	HexNAc(2)Hex(3)Fuc(1)Pent(1)	159	185	DSTSASLSGSNNNIPAPN[1170.4175]NTFNTIVTR	AT2G18150.1	2	18N(1170.4175)	N:1170.4175@DSTSASLSGSNNNIPAPN(1)NTFNTIVTR;	1170.42	paucimannose	7	1
1132490_1AA	707039	HexNAc(2)Hex(3)Fuc(1)Pent(1)	497	510	DSVHWFTSFLN[1170.4175]STS	AT1G26560.1	2	11N(1170.4175)	N:1170.4175@DSVHWFTSFLN(1)STS;	1170.42	paucimannose	7	1
1132490_1AA	1731.82	HexNAc(4)Hex(3)Fuc(1)Pent(1)	497	510	DSVHWFTSFLN[1576.5762]STS	AT1G26560.1	2	11N(1576.5762)	N:1576.5762@DSVHWFTSFLN(1)STS;	1576.58	Complex	9	1
1132490_1AA	63488	HexNAc(2)Hex(4)	251	264	DSVN[1054.3700]ITLGAEDELK	AT3G45310.1	2	4N(1054.3700)	N:1054.3700@DSVN(1)ITLGAEDELK;	1054.37	High mannose	6	1
1132490_1AA	342015	HexNAc(2)Hex(5)	251	264	DSVN[1216.4229]ITLGAEDELK	AT3G45310.1	2	4N(1216.4229)	N:1216.4229@DSVN(1)ITLGAEDELK;	1216.42	High mannose	7	1
1132490_1AA	938660	HexNAc(2)Hex(6)	251	264	DSVN[1378.4757]ITLGAEDELK	AT3G45310.1	2	4N(1378.4757)	N:1378.4757@DSVN(1)ITLGAEDELK;	1378.48	High mannose	8	1
1132490_1AA	28888.7	HexNAc(2)Hex(7)	251	264	DSVN[1540.5286]ITLGAEDELK	AT3G45310.1	2	4N(1540.5286)	N:1540.5286@DSVN(1)ITLGAEDELK;	1540.53	High mannose	9	1
1132490_1AA	5794.19	HexNAc(2)Hex(3)	153	179	DS[79.9663]RSASLSQSNNNIPAPN[892.3172]NTFQTILSK	AT4G36430.1	2	2S(79.9663),18N(892.3172)	N:892.3172@DSRSASLSQSNNNIPAPN(1)NTFQTILSK;S:79.9663@DS(1)RSASLSQSNNNIPAPNNTFQTILSK;	892.317	paucimannose	5	1
1132490_1AA	614022	HexNAc(2)Hex(3)Pent(1)	213	240	DTEGHGTHTASTAAGSVVAN[1024.3595]ASLYQYAR	AT3G14067.1	3	20N(1024.3595)	N:1024.3595@DTEGHGTHTASTAAGSVVAN(1)ASLYQYAR;	1024.36	paucimannose	6	1
1132490_1AA	94163.4	HexNAc(2)Hex(3)Fuc(1)	213	240	DTEGHGTHTASTAAGSVVAN[1038.3751]ASLYQYAR	AT3G14067.1	3	20N(1038.3751)	N:1038.3751@DTEGHGTHTASTAAGSVVAN(1)ASLYQYAR;	1038.38	paucimannose	6	1
1132490_1AA	1339170	HexNAc(2)Hex(3)Fuc(1)Pent(1)	213	240	DTEGHGTHTASTAAGSVVAN[1170.4175]ASLYQYAR	AT3G14067.1	2,3	20N(1170.4175)	N:1170.4175@DTEGHGTHTASTAAGSVVAN(1)ASLYQYAR;	1170.42	paucimannose	7	1
1132490_1AA	224769	HexNAc(3)Hex(3)Fuc(1)Pent(1)	213	240	DTEGHGTHTASTAAGSVVAN[1373.4968]ASLYQYAR	AT3G14067.1	3	20N(1373.4968)	N:1373.4968@DTEGHGTHTASTAAGSVVAN(1)ASLYQYAR;	1373.5	hybrid	8	1
1132490_1AA	624319	HexNAc(1)	213	240	DTEGHGTHTASTAAGSVVAN[203.0794]ASLYQYAR	AT3G14067.1	2,3	20N(203.0794)	N:203.0794@DTEGHGTHTASTAAGSVVAN(1)ASLYQYAR;	203.079	Truncated	1	1
1132490_1AA	67862.2	HexNAc(2)Hex(2)	213	240	DTEGHGTHTASTAAGSVVAN[730.2644]ASLYQYAR	AT3G14067.1	3	20N(730.2644)	N:730.2644@DTEGHGTHTASTAAGSVVAN(1)ASLYQYAR;	730.264	paucimannose	4	1
1132490_1AA	143366	HexNAc(2)Hex(3)	213	240	DTEGHGTHTASTAAGSVVAN[892.3172]ASLYQYAR	AT3G14067.1	3	20N(892.3172)	N:892.3172@DTEGHGTHTASTAAGSVVAN(1)ASLYQYAR;	892.317	paucimannose	5	1
1132490_1AA	10669.2	HexNAc(2)Hex(8)	57	71	DTLN[1702.5813]ITWTLSSIGSK	AT5G50200.1	2	4N(1702.5813)	N:1702.5813@DTLN(1)ITWTLSSIGSK;	1702.58	High mannose	10	1
1132490_1AA	156668	HexNAc(2)Hex(3)Pent(1)	212	224	DTSFFGIGN[1024.3595]GTVR	AT5G59090.1	2	9N(1024.3595)	N:1024.3595@DTSFFGIGN(1)GTVR;	1024.36	paucimannose	6	1
1132490_1AA	304594	HexNAc(2)Hex(3)Fuc(1)Pent(1)	212	224	DTSFFGIGN[1170.4175]GTVR	AT5G59090.1	2	9N(1170.4175)	N:1170.4175@DTSFFGIGN(1)GTVR;	1170.42	paucimannose	7	1
1132490_1AA	9782.92	HexNAc(2)Hex(3)Fuc(2)	212	224	DTSFFGIGN[1184.4330]GTVR	AT5G59090.1	2	9N(1184.4330)	N:1184.4330@DTSFFGIGN(1)GTVR;	1184.43	paucimannose	7	1
1132490_1AA	158170	HexNAc(3)Hex(3)Pent(1)	212	224	DTSFFGIGN[1227.4388]GTVR	AT5G59090.1	2	9N(1227.4388)	N:1227.4388@DTSFFGIGN(1)GTVR;	1227.44	hybrid	7	1
1132490_1AA	313762	HexNAc(3)Hex(3)Fuc(1)Pent(1)	212	224	DTSFFGIGN[1373.4968]GTVR	AT5G59090.1	2	9N(1373.4968)	N:1373.4968@DTSFFGIGN(1)GTVR;	1373.5	hybrid	8	1
1132490_1AA	839.105	HexNAc(3)Hex(3)Fuc(2)	212	224	DTSFFGIGN[1387.5125]GTVR	AT5G59090.1	2	9N(1387.5125)	N:1387.5125@DTSFFGIGN(1)GTVR;	1387.51	hybrid	8	1
1132490_1AA	272827	HexNAc(3)Hex(4)Fuc(1)Pent(1)	212	224	DTSFFGIGN[1535.5497]GTVR	AT5G59090.1	2	9N(1535.5497)	N:1535.5497@DTSFFGIGN(1)GTVR;	1535.55	hybrid	9	1
1132490_1AA	79504.1	HexNAc(2)Hex(3)Fuc(1)Pent(1)	151	165	DTSLN[1170.4175]VSIPVLMISK	AT2G43070.1	2	5N(1170.4175)	N:1170.4175@DTSLN(1)VSIPVLMISK;	1170.42	paucimannose	7	1
1132490_1AA	161358	HexNAc(2)Hex(3)Fuc(1)Pent(1)	151	165	DTSLN[1170.4175]VSIPVLM[15.9949]ISK	AT2G43070.1	2	12M(15.9949),5N(1170.4175)	N:1170.4175@DTSLN(1)VSIPVLMISK;M:15.9949@DTSLNVSIPVLM(1)ISK;	1170.42	paucimannose	7	1
1132490_1AA	51119.3	HexNAc(3)Hex(3)Fuc(1)Pent(1)	151	165	DTSLN[1373.4968]VSIPVLMISK	AT2G43070.1	2	5N(1373.4968)	N:1373.4968@DTSLN(1)VSIPVLMISK;	1373.5	hybrid	8	1
1132490_1AA	143852	HexNAc(3)Hex(3)Fuc(1)Pent(1)	151	165	DTSLN[1373.4968]VSIPVLM[15.9949]ISK	AT2G43070.1	2	12M(15.9949),5N(1373.4968)	N:1373.4968@DTSLN(1)VSIPVLMISK;M:15.9949@DTSLNVSIPVLM(1)ISK;	1373.5	hybrid	8	1
1132490_1AA	73386.9	HexNAc(2)Hex(5)	485	503	DVDIGITTPGYN[1216.4229]ATYEGAK	AT2G34810.1	2	12N(1216.4229)	N:1216.4229@DVDIGITTPGYN(1)ATYEGAK;	1216.42	High mannose	7	1
1132490_1AA	59837.5	HexNAc(3)Hex(3)Fuc(1)Pent(1)	485	503	DVDIGITTPGYN[1373.4968]ATYEGAK	AT2G34810.1	2	12N(1373.4968)	N:1373.4968@DVDIGITTPGYN(1)ATYEGAK;	1373.5	hybrid	8	1
1132490_1AA	67427.4	HexNAc(2)Hex(8)	93	108	DVDLAGN[1702.5813]SSNGFVIDR	AT2G47370.1	2	7N(1702.5813)	N:1702.5813@DVDLAGN(1)SSNGFVIDR;	1702.58	High mannose	10	1
1132490_1AA	61252.5	HexNAc(2)Hex(3)Fuc(1)Pent(1)	206	237	DVIGHGSHVSSTIAGSAVEN[1170.4175]ASYYGVASGTAK	AT1G20160.1	3	20N(1170.4175)	N:1170.4175@DVIGHGSHVSSTIAGSAVEN(1)ASYYGVASGTAK;	1170.42	paucimannose	7	1
1132490_1AA	98891.7	HexNAc(4)Hex(3)Fuc(1)Pent(1)	508	521	DVISN[1576.5762]FSGNLNLEK	AT2G37050.1	2	5N(1576.5762)	N:1576.5762@DVISN(1)FSGNLNLEK;	1576.58	Complex	9	1
1132490_1AA	49855.7	HexNAc(4)Hex(5)Fuc(3)Pent(1)	396	424	DVNQPSGFSIQFSNISADADLVPYLN[2192.7976]TTR	AT4G33220.1	3	26N(2192.7976)	N:2192.7976@DVNQPSGFSIQFSNISADADLVPYLN(1)TTR;	2192.8	Complex	13	1
1132490_1AA	38231.7	HexNAc(4)Hex(4)Fuc(1)	396	429	DVNQPSGFSIQFSNISADADLVPY[79.9663]LN[1606.5867]T[79.9663]TRTYLGR	AT4G33220.1	3	24Y(79.9663),27T(79.9663),26N(1606.5867)	T:79.9663@DVNQPSGFSIQFSNISADADLVPYLNT(1)TRTYLGR;Y:79.9663@DVNQPSGFSIQFSNISADADLVPY(1)LNTTRTYLGR;N:1606.5867@DVNQPSGFSIQFSNISADADLVPYLN(1)TTRTYLGR;	1606.59	Complex	9	1
1132490_1AA	21285.8	HexNAc(2)Hex(4)	350	372	DVPC[57.0215]ATEN[1054.3700]ITM[15.9949]TTDSC[57.0215]VSLVGER	AT3G60130.1	2	11M(15.9949),16C(57.0215),4C(57.0215),8N(1054.3700)	M:15.9949@DVPCATENITM(1)TTDSCVSLVGER;N:1054.3700@DVPCATEN(1)ITMTTDSCVSLVGER;C:57.0215@DVPC(1)ATENITMTTDSC(1)VSLVGER;	1054.37	High mannose	6	1
1132490_1AA	242876	HexNAc(2)Hex(3)Fuc(1)Pent(1)	458	470	EAAEIFSYLN[1170.4175]STK	AT1G20160.1	2	10N(1170.4175)	N:1170.4175@EAAEIFSYLN(1)STK;	1170.42	paucimannose	7	1
1132490_1AA	80383.4	HexNAc(2)Hex(3)Fuc(1)Pent(1)	128	153	EANMLFLEAPVGVGFSYTN[1170.4175]NSMDLQK	AT5G08260.1	3	19N(1170.4175)	N:1170.4175@EANMLFLEAPVGVGFSYTN(1)NSMDLQK;	1170.42	paucimannose	7	1
1132490_1AA	61761.4	HexNAc(2)Hex(3)Fuc(1)Pent(1)	128	153	EANMLFLEAPVGVGFSYTN[1170.4175]NSM[15.9949]DLQK	AT5G08260.1	3	22M(15.9949),19N(1170.4175)	N:1170.4175@EANMLFLEAPVGVGFSYTN(1)NSMDLQK;M:15.9949@EANMLFLEAPVGVGFSYTNNSM(1)DLQK;	1170.42	paucimannose	7	1
1132490_1AA	8159.18	HexNAc(2)Hex(4)Fuc(2)	128	153	EANMLFLEAPVGVGFSYTN[1346.4858]NSMDLQK	AT5G08260.1	3	19N(1346.4858)	N:1346.4858@EANMLFLEAPVGVGFSYTN(1)NSMDLQK;	1346.49	High mannose	8	1
1132490_1AA	47849.4	HexNAc(3)Hex(3)Fuc(1)Pent(1)	128	153	EANMLFLEAPVGVGFSYTN[1373.4968]NSMDLQK	AT5G08260.1	3	19N(1373.4968)	N:1373.4968@EANMLFLEAPVGVGFSYTN(1)NSMDLQK;	1373.5	hybrid	8	1
1132490_1AA	67643.3	HexNAc(4)Hex(3)Fuc(1)Pent(1)	373	384	EAN[1576.5762]GSWYVPLAK	AT2G40280.1	2	3N(1576.5762)	N:1576.5762@EAN(1)GSWYVPLAK;	1576.58	Complex	9	1
1132490_1AA	197460	HexNAc(2)Hex(9)	687	697	EAN[1864.6342]VTGVPVVR	AT5G63840.1	2	3N(1864.6342)	N:1864.6342@EAN(1)VTGVPVVR;	1864.63	High mannose	11	1
1132490_1AA	65345	HexNAc(1)	457	479	EDAGYLATDRFNLIN[203.0794]GSTPEYYK	AT1G53430.1	2	15N(203.0794)	N:203.0794@EDAGYLATDRFNLIN(1)GSTPEYYK;	203.079	Truncated	1	1
1132490_1AA	147014	HexNAc(2)Hex(3)Fuc(1)Pent(1)	241	249	EDFEPTTN[1170.4175]R	AT1G66970.1	2	8N(1170.4175)	N:1170.4175@EDFEPTTN(1)R;	1170.42	paucimannose	7	1
1132490_1AA	125110	HexNAc(3)Hex(3)Fuc(1)Pent(1)	241	249	EDFEPTTN[1373.4968]R	AT1G66970.1	2	8N(1373.4968)	N:1373.4968@EDFEPTTN(1)R;	1373.5	hybrid	8	1
1132490_1AA	111281	HexNAc(4)Hex(3)Fuc(1)Pent(1)	241	249	EDFEPTTN[1576.5762]R	AT1G66970.1	2	8N(1576.5762)	N:1576.5762@EDFEPTTN(1)R;	1576.58	Complex	9	1
1132490_1AA	1147.77	HexNAc(3)Hex(3)	582	610	EDLQTDAENSTASN[1095.3966]TTAEEPAVASLGTEK	AT4G16660.1	2	14N(1095.3966)	N:1095.3966@EDLQTDAENSTASN(1)TTAEEPAVASLGTEK;	1095.4	hybrid	6	1
1132490_1AA	4849.63	HexNAc(4)Hex(3)	953	967	EEAVVYIN[1298.4760]GTPFVLR	AT3G62010.1	2	8N(1298.4760)	N:1298.4760@EEAVVYIN(1)GTPFVLR;	1298.48	Complex	7	1
1132490_1AA	1790.44	HexNAc(2)Hex(4)	116	138	EEVSPQSTYC[57.0215]DSSDTQWPC[57.0215]FPN[1054.3700]K	AT1G02360.1	2	10C(57.0215),19C(57.0215),22N(1054.3700)	N:1054.3700@EEVSPQSTYCDSSDTQWPCFPN(1)K;C:57.0215@EEVSPQSTYC(1)DSSDTQWPC(1)FPNK;	1054.37	High mannose	6	1
1132490_1AA	101018	HexNAc(2)Hex(8)	67	80	EFEENNSTPN[1702.5813]LTLR	AT1G51805.1	2	10N(1702.5813)	N:1702.5813@EFEENNSTPN(1)LTLR;	1702.58	High mannose	10	1
1132490_1AA	63577	HexNAc(2)Hex(9)	67	80	EFEENNSTPN[1864.6342]LTLR	AT1G51805.1	2	10N(1864.6342)	N:1864.6342@EFEENNSTPN(1)LTLR;	1864.63	High mannose	11	1
1132490_1AA	7085.04	HexNAc(2)Hex(10)	67	80	EFEENNSTPN[2026.6870]LTLR	AT1G51805.1	2	10N(2026.6870)	N:2026.6870@EFEENNSTPN(1)LTLR;	2026.69	Unprocessed	12	1
1132490_1AA	200720	HexNAc(3)Hex(3)Fuc(1)Pent(1)	169	190	EFENLGRIEDNYN[1373.4968]STSPTQIHK	AT1G55260.1	3	13N(1373.4968)	N:1373.4968@EFENLGRIEDNYN(1)STSPTQIHK;	1373.5	hybrid	8	1
1132490_1AA	179295	HexNAc(4)Hex(3)Fuc(1)Pent(1)	169	190	EFENLGRIEDNYN[1576.5762]STSPTQIHK	AT1G55260.1	3	13N(1576.5762)	N:1576.5762@EFENLGRIEDNYN(1)STSPTQIHK;	1576.58	Complex	9	1
1132490_1AA	74998.5	HexNAc(2)Hex(7)	95	114	EFGIVSASFLANNN[1540.5286]GSEGTK	AT1G61790.1	2	14N(1540.5286)	N:1540.5286@EFGIVSASFLANNN(1)GSEGTK;	1540.53	High mannose	9	1
1132490_1AA	81956.7	HexNAc(2)Hex(8)	95	114	EFGIVSASFLANNN[1702.5813]GSEGTK	AT1G61790.1	2	14N(1702.5813)	N:1702.5813@EFGIVSASFLANNN(1)GSEGTK;	1702.58	High mannose	10	1
1132490_1AA	616870	HexNAc(1)	95	114	EFGIVSASFLANNN[203.0794]GSEGTK	AT1G61790.1	2	14N(203.0794)	N:203.0794@EFGIVSASFLANNN(1)GSEGTK;	203.079	Truncated	1	1
1132490_1AA	586337	HexNAc(2)Hex(3)Fuc(1)Pent(1)	156	162	EFN[1170.4175]VTPR	AT5G13980.1	2	3N(1170.4175)	N:1170.4175@EFN(1)VTPR;	1170.42	paucimannose	7	1
1132490_1AA	375745	HexNAc(3)Hex(3)Fuc(1)Pent(1)	156	162	EFN[1373.4968]VTPR	AT5G13980.1	2	3N(1373.4968)	N:1373.4968@EFN(1)VTPR;	1373.5	hybrid	8	1
1132490_1AA	93040.4	HexNAc(4)Hex(3)Fuc(1)Pent(1)	156	162	EFN[1576.5762]VTPR	AT5G13980.1	2	3N(1576.5762)	N:1576.5762@EFN(1)VTPR;	1576.58	Complex	9	1
1132490_1AA	128596	HexNAc(2)Hex(4)	29	45	EFVLTLDHSN[1054.3700]FTETISK	AT1G77510.1	2	10N(1054.3700)	N:1054.3700@EFVLTLDHSN(1)FTETISK;	1054.37	High mannose	6	1
1132490_1AA	93761.7	HexNAc(2)Hex(5)	29	45	EFVLTLDHSN[1216.4229]FTETISK	AT1G77510.1	2	10N(1216.4229)	N:1216.4229@EFVLTLDHSN(1)FTETISK;	1216.42	High mannose	7	1
1132490_1AA	34718.9	HexNAc(2)Hex(6)	29	45	EFVLTLDHSN[1378.4757]FTETISK	AT1G77510.1	2	10N(1378.4757)	N:1378.4757@EFVLTLDHSN(1)FTETISK;	1378.48	High mannose	8	1
1132490_1AA	155511	HexNAc(2)Hex(8)	29	45	EFVLTLDHSN[1702.5813]FTETISK	AT1G77510.1	2	10N(1702.5813)	N:1702.5813@EFVLTLDHSN(1)FTETISK;	1702.58	High mannose	10	1
1132490_1AA	1135190	HexNAc(1)	29	45	EFVLTLDHSN[203.0794]FTETISK	AT1G77510.1	2	10N(203.0794)	N:203.0794@EFVLTLDHSN(1)FTETISK;	203.079	Truncated	1	1
1132490_1AA	253779	HexNAc(2)Hex(1)	29	45	EFVLTLDHSN[568.2115]FTETISK	AT1G77510.1	2	10N(568.2115)	N:568.2115@EFVLTLDHSN(1)FTETISK;	568.212	paucimannose	3	1
1132490_1AA	188589	HexNAc(2)Hex(2)	29	45	EFVLTLDHSN[730.2644]FTETISK	AT1G77510.1	2	10N(730.2644)	N:730.2644@EFVLTLDHSN(1)FTETISK;	730.264	paucimannose	4	1
1132490_1AA	158359	HexNAc(2)Hex(3)	29	45	EFVLTLDHSN[892.3172]FTETISK	AT1G77510.1	2	10N(892.3172)	N:892.3172@EFVLTLDHSN(1)FTETISK;	892.317	paucimannose	5	1
1132490_1AA	399084	HexNAc(2)Hex(4)	30	46	EFVLTLDHTN[1054.3700]FTDTINK	AT1G21750.1	2	10N(1054.3700)	N:1054.3700@EFVLTLDHTN(1)FTDTINK;	1054.37	High mannose	6	1
1132490_1AA	241709	HexNAc(2)Hex(5)	30	46	EFVLTLDHTN[1216.4229]FTDTINK	AT1G21750.1	2	10N(1216.4229)	N:1216.4229@EFVLTLDHTN(1)FTDTINK;	1216.42	High mannose	7	1
1132490_1AA	105523	HexNAc(2)Hex(6)	30	46	EFVLTLDHTN[1378.4757]FTDTINK	AT1G21750.1	2	10N(1378.4757)	N:1378.4757@EFVLTLDHTN(1)FTDTINK;	1378.48	High mannose	8	1
1132490_1AA	19218.6	HexNAc(2)Hex(7)	30	46	EFVLTLDHTN[1540.5286]FTDTINK	AT1G21750.1	2	10N(1540.5286)	N:1540.5286@EFVLTLDHTN(1)FTDTINK;	1540.53	High mannose	9	1
1132490_1AA	741924	HexNAc(2)Hex(8)	30	46	EFVLTLDHTN[1702.5813]FTDTINK	AT1G21750.1	2,3	10N(1702.5813)	N:1702.5813@EFVLTLDHTN(1)FTDTINK;	1702.58	High mannose	10	1
1132490_1AA	21746.3	HexNAc(2)Hex(9)	30	46	EFVLTLDHTN[1864.6342]FTDTINK	AT1G21750.1	2	10N(1864.6342)	N:1864.6342@EFVLTLDHTN(1)FTDTINK;	1864.63	High mannose	11	1
1132490_1AA	756115	HexNAc(2)Hex(1)	30	46	EFVLTLDHTN[568.2115]FTDTINK	AT1G21750.1	2	10N(568.2115)	N:568.2115@EFVLTLDHTN(1)FTDTINK;	568.212	paucimannose	3	1
1132490_1AA	664945	HexNAc(2)Hex(2)	30	46	EFVLTLDHTN[730.2644]FTDTINK	AT1G21750.1	2	10N(730.2644)	N:730.2644@EFVLTLDHTN(1)FTDTINK;	730.264	paucimannose	4	1
1132490_1AA	458185	HexNAc(2)Hex(3)	30	46	EFVLTLDHTN[892.3172]FTDTINK	AT1G21750.1	2	10N(892.3172)	N:892.3172@EFVLTLDHTN(1)FTDTINK;	892.317	paucimannose	5	1
1132490_1AA	72037.4	HexNAc(2)Hex(8)	126	149	EGAPLNYVSMYVQIDN[1702.5813]STLLNSPK	AT3G28220.1	3	16N(1702.5813)	N:1702.5813@EGAPLNYVSMYVQIDN(1)STLLNSPK;	1702.58	High mannose	10	1
1132490_1AA	163034	HexNAc(2)Hex(9)	126	149	EGAPLNYVSMYVQIDN[1864.6342]STLLNSPK	AT3G28220.1	3	16N(1864.6342)	N:1864.6342@EGAPLNYVSMYVQIDN(1)STLLNSPK;	1864.63	High mannose	11	1
1132490_1AA	127943	HexNAc(1)	126	149	EGAPLNYVSM[15.9949]YVQIDN[203.0794]STLLNSPK	AT3G28220.1	2	10M(15.9949),16N(203.0794)	M:15.9949@EGAPLNYVSM(1)YVQIDNSTLLNSPK;N:203.0794@EGAPLNYVSMYVQIDN(1)STLLNSPK;	203.079	Truncated	1	1
1132490_1AA	78534.8	HexNAc(2)Hex(3)Fuc(1)Pent(1)	227	253	EGN[1170.4175]SSTEPYIVGHNVILTHATVSDIYR	AT1G26560.1	3,4	3N(1170.4175)	N:1170.4175@EGN(1)SSTEPYIVGHNVILTHATVSDIYR;	1170.42	paucimannose	7	1
1132490_1AA	148508	HexNAc(2)Hex(3)Fuc(1)Pent(1)	35	60	EGSNPQVFISDVTYIPSN[1170.4175]SSFTTVLR	AT1G30730.1	3	18N(1170.4175)	N:1170.4175@EGSNPQVFISDVTYIPSN(1)SSFTTVLR;	1170.42	paucimannose	7	1
1132490_1AA	85098.8	HexNAc(3)Hex(3)Fuc(1)Pent(1)	35	60	EGSNPQVFISDVTYIPSN[1373.4968]SSFTTVLR	AT1G30730.1	3	18N(1373.4968)	N:1373.4968@EGSNPQVFISDVTYIPSN(1)SSFTTVLR;	1373.5	hybrid	8	1
1132490_1AA	69779.5	HexNAc(4)Hex(3)Fuc(1)Pent(1)	258	280	EGVEPVLMHYGLPFSIGN[1576.5762]WSFTK	AT3G01720.1	3	18N(1576.5762)	N:1576.5762@EGVEPVLMHYGLPFSIGN(1)WSFTK;	1576.58	Complex	9	1
1132490_1AA	111411	HexNAc(2)Hex(6)	169	180	EIAISISN[1378.4757]YTLK	AT3G51050.1	2	8N(1378.4757)	N:1378.4757@EIAISISN(1)YTLK;	1378.48	High mannose	8	1
1132490_1AA	221571	HexNAc(2)Hex(7)	169	180	EIAISISN[1540.5286]YTLK	AT3G51050.1	2	8N(1540.5286)	N:1540.5286@EIAISISN(1)YTLK;	1540.53	High mannose	9	1
1132490_1AA	168953	HexNAc(2)Hex(8)	169	180	EIAISISN[1702.5813]YTLK	AT3G51050.1	2	8N(1702.5813)	N:1702.5813@EIAISISN(1)YTLK;	1702.58	High mannose	10	1
1132490_1AA	50921.2	HexNAc(2)Hex(9)	169	180	EIAISISN[1864.6342]YTLK	AT3G51050.1	2	8N(1864.6342)	N:1864.6342@EIAISISN(1)YTLK;	1864.63	High mannose	11	1
1132490_1AA	32305	HexNAc(2)Hex(3)Pent(1)	330	371	EIDISNIHMVNVGTAFLAN[1024.3595]GSFGTHPDSGFDENAYPLVSHIR	AT5G49215.1	4,5	19N(1024.3595)	N:1024.3595@EIDISNIHMVNVGTAFLAN(1)GSFGTHPDSGFDENAYPLVSHIR;	1024.36	paucimannose	6	1
1132490_1AA	10206.3	HexNAc(3)Hex(4)Fuc(1)Pent(1)	276	304	EIGNIDQYSVFTPAC[57.0215]VAN[1535.5497]AS[79.9663]QSNM[15.9949]LLKKR	AT4G30810.1	3	15C(57.0215),20S(79.9663),24M(15.9949),18N(1535.5497)	M:15.9949@EIGNIDQYSVFTPACVANASQSNM(1)LLKKR;S:79.9663@EIGNIDQYSVFTPACVANAS(1)QSNMLLKKR;N:1535.5497@EIGNIDQYSVFTPACVAN(1)ASQSNMLLKKR;C:57.0215@EIGNIDQYSVFTPAC(1)VANASQSNMLLKKR;	1535.55	hybrid	9	1
1132490_1AA	35726.8	HexNAc(3)Hex(3)Fuc(1)Pent(1)	100	135	EILVSASNAVLSDGSSLPVSVEN[1373.4968]GTVFAGYPSSDLK	AT4G16120.1	3	23N(1373.4968)	N:1373.4968@EILVSASNAVLSDGSSLPVSVEN(1)GTVFAGYPSSDLK;	1373.5	hybrid	8	1
1132490_1AA	64627	HexNAc(4)Hex(3)Fuc(1)Pent(1)	100	135	EILVSASNAVLSDGSSLPVSVEN[1576.5762]GTVFAGYPSSDLK	AT4G16120.1	3	23N(1576.5762)	N:1576.5762@EILVSASNAVLSDGSSLPVSVEN(1)GTVFAGYPSSDLK;	1576.58	Complex	9	1
1132490_1AA	41561.3	HexNAc(2)Hex(6)	221	241	EIPVDDNADLN[1378.4757]VTFTSDPILR	AT1G04970.1	2	11N(1378.4757)	N:1378.4757@EIPVDDNADLN(1)VTFTSDPILR;	1378.48	High mannose	8	1
1132490_1AA	95235.8	HexNAc(2)Hex(3)Fuc(1)Pent(1)	201	217	EISVGN[1170.4175]STPVWYNMVEK	AT4G04460.1	2	6N(1170.4175)	N:1170.4175@EISVGN(1)STPVWYNMVEK;	1170.42	paucimannose	7	1
1132490_1AA	13398.2	HexNAc(3)Hex(3)Fuc(1)Pent(1)	628	643	EIVEHN[1373.4968]VTGLLHPVGR	AT3G15940.1	2	6N(1373.4968)	N:1373.4968@EIVEHN(1)VTGLLHPVGR;	1373.5	hybrid	8	1
1132490_1AA	6826.33	HexNAc(4)Hex(3)Fuc(1)Pent(1)	628	643	EIVEHN[1576.5762]VTGLLHPVGR	AT3G15940.1	2	6N(1576.5762)	N:1576.5762@EIVEHN(1)VTGLLHPVGR;	1576.58	Complex	9	1
1132490_1AA	12060.6	HexNAc(4)Hex(3)Fuc(1)Pent(1)	182	199	ELDEQDQELPNIN[1576.5762]VTYGK	AT3G15940.1	2	13N(1576.5762)	N:1576.5762@ELDEQDQELPNIN(1)VTYGK;	1576.58	Complex	9	1
1132490_1AA	23551.1	HexNAc(2)Hex(3)Fuc(1)Pent(1)	153	173	ELGN[1170.4175]LTTLSGLVLEYNQLSGK	AT3G14840.2	2,3	4N(1170.4175)	N:1170.4175@ELGN(1)LTTLSGLVLEYNQLSGK;	1170.42	paucimannose	7	1
1132490_1AA	28642	HexNAc(3)Hex(3)Fuc(1)Pent(1)	153	173	ELGN[1373.4968]LTTLSGLVLEYNQLSGK	AT3G14840.2	3	4N(1373.4968)	N:1373.4968@ELGN(1)LTTLSGLVLEYNQLSGK;	1373.5	hybrid	8	1
1132490_1AA	110455	HexNAc(4)Hex(3)Fuc(1)Pent(1)	153	173	ELGN[1576.5762]LTTLSGLVLEYNQLSGK	AT3G14840.2	3	4N(1576.5762)	N:1576.5762@ELGN(1)LTTLSGLVLEYNQLSGK;	1576.58	Complex	9	1
1132490_1AA	18828.7	HexNAc(2)Hex(3)Fuc(1)Pent(1)	154	171	ELILGYAN[1170.4175]QTLSLKPEHK	AT4G12900.1	2,3	8N(1170.4175)	N:1170.4175@ELILGYAN(1)QTLSLKPEHK;	1170.42	paucimannose	7	1
1132490_1AA	129419	HexNAc(3)Hex(3)Pent(1)	189	209	ELLLSANN[1227.4388]FTGQIPESLSNLK	AT1G53430.1	2,3	8N(1227.4388)	N:1227.4388@ELLLSANN(1)FTGQIPESLSNLK;	1227.44	hybrid	7	1
1132490_1AA	17037.5	HexNAc(3)Hex(3)Fuc(2)	189	209	ELLLSANN[1387.5125]FTGQIPESLSNLK	AT1G53430.1	2,3	8N(1387.5125)	N:1387.5125@ELLLSANN(1)FTGQIPESLSNLK;	1387.51	hybrid	8	1
1132490_1AA	230443	HexNAc(2)Hex(3)Fuc(1)Pent(1)	183	194	ELN[1170.4175]VTNLESVLR	AT1G66940.1	2	3N(1170.4175)	N:1170.4175@ELN(1)VTNLESVLR;	1170.42	paucimannose	7	1
1132490_1AA	108044	HexNAc(2)Hex(3)Fuc(1)Pent(1)	183	195	ELN[1170.4175]VTNLESVLRK	AT1G66940.1	2	3N(1170.4175)	N:1170.4175@ELN(1)VTNLESVLRK;	1170.42	paucimannose	7	1
1132490_1AA	368409	HexNAc(3)Hex(3)Fuc(1)Pent(1)	183	194	ELN[1373.4968]VTNLESVLR	AT1G66940.1	2	3N(1373.4968)	N:1373.4968@ELN(1)VTNLESVLR;	1373.5	hybrid	8	1
1132490_1AA	93292.5	HexNAc(3)Hex(3)Fuc(1)Pent(1)	183	195	ELN[1373.4968]VTNLESVLRK	AT1G66940.1	2	3N(1373.4968)	N:1373.4968@ELN(1)VTNLESVLRK;	1373.5	hybrid	8	1
1132490_1AA	23746.2	HexNAc(2)Hex(3)Fuc(1)Pent(1)	302	337	ELQGVN[1170.4175]RTETPWLIVLVHSPFYSSYVHHYMEGETLR	AT2G27190.1	5	6N(1170.4175)	N:1170.4175@ELQGVN(1)RTETPWLIVLVHSPFYSSYVHHYMEGETLR;	1170.42	paucimannose	7	1
1132490_1AA	63062.4	HexNAc(2)Hex(4)	61	84	ELTC[57.0215]LC[57.0215]TIYTSPGLLAQFN[1054.3700]VTTEK	AT1G62790.1	3	4C(57.0215),6C(57.0215),19N(1054.3700)	N:1054.3700@ELTCLCTIYTSPGLLAQFN(1)VTTEK;C:57.0215@ELTC(1)LC(1)TIYTSPGLLAQFNVTTEK;	1054.37	High mannose	6	1
1132490_1AA	35516.2	HexNAc(4)Hex(3)Fuc(1)Pent(1)	532	545	EMLSFLSNSGN[1576.5762]LSK	AT1G52420.1	2	11N(1576.5762)	N:1576.5762@EMLSFLSNSGN(1)LSK;	1576.58	Complex	9	1
1132490_1AA	108261	HexNAc(2)Hex(3)Fuc(1)Pent(1)	76	84	EM[15.9949]ITFSAN[1170.4175]R	AT5G41050.1	2	2M(15.9949),8N(1170.4175)	N:1170.4175@EMITFSAN(1)R;M:15.9949@EM(1)ITFSANR;	1170.42	paucimannose	7	1
1132490_1AA	56991.7	HexNAc(4)Hex(3)Fuc(1)Pent(1)	532	545	EM[15.9949]LSFLSNSGN[1576.5762]LSK	AT1G52420.1	2	2M(15.9949),11N(1576.5762)	N:1576.5762@EMLSFLSNSGN(1)LSK;M:15.9949@EM(1)LSFLSNSGNLSK;	1576.58	Complex	9	1
1132490_1AA	167303	HexNAc(2)Hex(3)Pent(1)	101	121	EN[1024.3595]ATLTFGEDGNLVLAEADGR	AT1G78850.1	2	2N(1024.3595)	N:1024.3595@EN(1)ATLTFGEDGNLVLAEADGR;	1024.36	paucimannose	6	1
1132490_1AA	1723280	HexNAc(2)Hex(3)Fuc(1)Pent(1)	101	121	EN[1170.4175]ATLTFGEDGNLVLAEADGR	AT1G78850.1	2,3	2N(1170.4175)	N:1170.4175@EN(1)ATLTFGEDGNLVLAEADGR;	1170.42	paucimannose	7	1
1132490_1AA	110068	HexNAc(2)Hex(3)Fuc(1)Pent(1)	101	131	EN[1170.4175]ATLTFGEDGNLVLAEADGRLVWQTNTANK	AT1G78850.1	3	2N(1170.4175)	N:1170.4175@EN(1)ATLTFGEDGNLVLAEADGRLVWQTNTANK;	1170.42	paucimannose	7	1
1132490_1AA	482265	HexNAc(3)Hex(3)Fuc(1)Pent(1)	101	121	EN[1373.4968]ATLTFGEDGNLVLAEADGR	AT1G78850.1	2	2N(1373.4968)	N:1373.4968@EN(1)ATLTFGEDGNLVLAEADGR;	1373.5	hybrid	8	1
1132490_1AA	140443	HexNAc(4)Hex(3)Fuc(1)Pent(1)	101	121	EN[1576.5762]ATLTFGEDGNLVLAEADGR	AT1G78850.1	2	2N(1576.5762)	N:1576.5762@EN(1)ATLTFGEDGNLVLAEADGR;	1576.58	Complex	9	1
1132490_1AA	1530530	HexNAc(1)	101	121	EN[203.0794]ATLTFGEDGNLVLAEADGR	AT1G78850.1	2	2N(203.0794)	N:203.0794@EN(1)ATLTFGEDGNLVLAEADGR;	203.079	Truncated	1	1
1132490_1AA	204800	HexNAc(2)	101	121	EN[406.1588]ATLTFGEDGNLVLAEADGR	AT1G78850.1	2	2N(406.1588)	N:406.1588@EN(1)ATLTFGEDGNLVLAEADGR;	406.159	Truncated	2	1
1132490_1AA	87843.6	HexNAc(2)Hex(1)	101	121	EN[568.2115]ATLTFGEDGNLVLAEADGR	AT1G78850.1	2	2N(568.2115)	N:568.2115@EN(1)ATLTFGEDGNLVLAEADGR;	568.212	paucimannose	3	1
1132490_1AA	84902.2	HexNAc(2)Hex(2)	101	121	EN[730.2644]ATLTFGEDGNLVLAEADGR	AT1G78850.1	2	2N(730.2644)	N:730.2644@EN(1)ATLTFGEDGNLVLAEADGR;	730.264	paucimannose	4	1
1132490_1AA	62159.2	HexNAc(2)Hex(3)	101	121	EN[892.3172]ATLTFGEDGNLVLAEADGR	AT1G78850.1	2	2N(892.3172)	N:892.3172@EN(1)ATLTFGEDGNLVLAEADGR;	892.317	paucimannose	5	1
1132490_1AA	458.047	HexNAc(4)Hex(5)Fuc(3)Pent(1)	476	499	EPIGIWGENNFTFQGLLEHLN[2192.7976]VTK	AT2G32810.1	3	21N(2192.7976)	N:2192.7976@EPIGIWGENNFTFQGLLEHLN(1)VTK;	2192.8	Complex	13	1
1132490_1AA	45050.9	HexNAc(2)Hex(8)	32	50	EPVPAVWPEQFHALMLMN[1702.5813]K	AT3G23760.1	3	18N(1702.5813)	N:1702.5813@EPVPAVWPEQFHALMLMN(1)K;	1702.58	High mannose	10	1
1132490_1AA	101638	HexNAc(2)Hex(9)	32	50	EPVPAVWPEQFHALMLMN[1864.6342]K	AT3G23760.1	3	18N(1864.6342)	N:1864.6342@EPVPAVWPEQFHALMLMN(1)K;	1864.63	High mannose	11	1
1132490_1AA	256676	HexNAc(2)Hex(3)Fuc(2)	269	294	ERKGLIQSDQELFSSPN[1184.4330]ATDTIPLVR	AT3G49120.1	3	17N(1184.4330)	N:1184.4330@ERKGLIQSDQELFSSPN(1)ATDTIPLVR;	1184.43	paucimannose	7	1
1132490_1AA	8937.25	HexNAc(2)Hex(3)Fuc(2)	408	439	ERYGNPTM[15.9949]ILSENGMDDPGN[1184.4330]VTLAQGLHDTTR	AT3G18080.1	3	8M(15.9949),20N(1184.4330)	M:15.9949@ERYGNPTM(1)ILSENGMDDPGNVTLAQGLHDTTR;N:1184.4330@ERYGNPTMILSENGMDDPGN(1)VTLAQGLHDTTR;	1184.43	paucimannose	7	1
1132490_1AA	47391.1	HexNAc(2)Hex(3)Pent(1)	408	439	ERYGNPTM[15.9949]ILSENGM[15.9949]DDPGN[1024.3595]VTLAQGLHDTTR	AT3G18080.1	4	15M(15.9949),8M(15.9949),20N(1024.3595)	M:15.9949@ERYGNPTM(1)ILSENGM(1)DDPGNVTLAQGLHDTTR;N:1024.3595@ERYGNPTMILSENGMDDPGN(1)VTLAQGLHDTTR;	1024.36	paucimannose	6	1
1132490_1AA	182381	HexNAc(2)Hex(3)Fuc(1)Pent(1)	408	439	ERYGNPTM[15.9949]ILSENGM[15.9949]DDPGN[1170.4175]VTLAQGLHDTTR	AT3G18080.1	3,4	15M(15.9949),8M(15.9949),20N(1170.4175)	N:1170.4175@ERYGNPTMILSENGMDDPGN(1)VTLAQGLHDTTR;M:15.9949@ERYGNPTM(1)ILSENGM(1)DDPGNVTLAQGLHDTTR;	1170.42	paucimannose	7	1
1132490_1AA	70156	HexNAc(1)	408	439	ERYGNPTM[15.9949]ILSENGM[15.9949]DDPGN[203.0794]VTLAQGLHDTTR	AT3G18080.1	3	15M(15.9949),8M(15.9949),20N(203.0794)	M:15.9949@ERYGNPTM(1)ILSENGM(1)DDPGNVTLAQGLHDTTR;N:203.0794@ERYGNPTMILSENGMDDPGN(1)VTLAQGLHDTTR;	203.079	Truncated	1	1
1132490_1AA	106482	HexNAc(3)Hex(3)Pent(1)	199	210	ESHYSNLLIIN[1227.4388]R	AT3G56750.1	2	11N(1227.4388)	N:1227.4388@ESHYSNLLIIN(1)R;	1227.44	hybrid	7	1
1132490_1AA	60586	HexNAc(4)Hex(3)Pent(1)	199	210	ESHYSNLLIIN[1430.5183]R	AT3G56750.1	2	11N(1430.5183)	N:1430.5183@ESHYSNLLIIN(1)R;	1430.52	Complex	8	1
1132490_1AA	13999.3	HexNAc(2)Hex(3)Fuc(1)Pent(1)	391	407	ESPFTSILLSN[1170.4175]ISLSIK	AT5G49215.1	2	11N(1170.4175)	N:1170.4175@ESPFTSILLSN(1)ISLSIK;	1170.42	paucimannose	7	1
1132490_1AA	132418	HexNAc(2)Hex(3)Fuc(1)Pent(1)	571	591	ESPGSGSFELFLIHPN[1170.4175]GTGLR	AT1G21680.1	2,3	16N(1170.4175)	N:1170.4175@ESPGSGSFELFLIHPN(1)GTGLR;	1170.42	paucimannose	7	1
1132490_1AA	47359.8	HexNAc(2)Hex(3)Fuc(1)Pent(1)	571	592	ESPGSGSFELFLIHPN[1170.4175]GTGLRK	AT1G21680.1	3	16N(1170.4175)	N:1170.4175@ESPGSGSFELFLIHPN(1)GTGLRK;	1170.42	paucimannose	7	1
1132490_1AA	335902	HexNAc(3)Hex(3)Fuc(1)Pent(1)	42	50	ESVN[1373.4968]LTNLK	AT5G19240.1	2	4N(1373.4968)	N:1373.4968@ESVN(1)LTNLK;	1373.5	hybrid	8	1
1132490_1AA	105605	HexNAc(4)Hex(3)Pent(1)	42	50	ESVN[1430.5183]LTNLK	AT5G19240.1	2	4N(1430.5183)	N:1430.5183@ESVN(1)LTNLK;	1430.52	Complex	8	1
1132490_1AA	806817	HexNAc(4)Hex(3)Fuc(1)Pent(1)	42	50	ESVN[1576.5762]LTNLK	AT5G19240.1	2	4N(1576.5762)	N:1576.5762@ESVN(1)LTNLK;	1576.58	Complex	9	1
1132490_1AA	188615	HexNAc(3)Hex(3)Fuc(1)Pent(1)	118	126	ETGLLALN[1373.4968]R	AT1G61900.1	2	8N(1373.4968)	N:1373.4968@ETGLLALN(1)R;	1373.5	hybrid	8	1
1132490_1AA	82447.9	HexNAc(4)Hex(3)Pent(1)	118	126	ETGLLALN[1430.5183]R	AT1G61900.1	2	8N(1430.5183)	N:1430.5183@ETGLLALN(1)R;	1430.52	Complex	8	1
1132490_1AA	387866	HexNAc(4)Hex(3)Fuc(1)Pent(1)	118	126	ETGLLALN[1576.5762]R	AT1G61900.1	2	8N(1576.5762)	N:1576.5762@ETGLLALN(1)R;	1576.58	Complex	9	1
1132490_1AA	442.987	HexNAc(4)Hex(3)	547	566	EVEKS[79.9663]FTVDAFIGN[1298.4760]VTDWEK	AT5G07360.1	2	5S(79.9663),14N(1298.4760)	S:79.9663@EVEKS(1)FTVDAFIGNVTDWEK;N:1298.4760@EVEKSFTVDAFIGN(1)VTDWEK;	1298.48	Complex	7	1
1132490_1AA	7813.11	HexNAc(2)Hex(3)Fuc(1)Pent(1)	142	166	EVGLSQSRPLNLYSPN[1170.4175]TSSTSSSIR	AT3G51330.1	2,3	16N(1170.4175)	N:1170.4175@EVGLSQSRPLNLYSPN(1)TSSTSSSIR;	1170.42	paucimannose	7	1
1132490_1AA	35241.7	HexNAc(2)Hex(8)	517	532	EYLGTATGN[1702.5813]GTHVPFK	AT5G63810.1	2	9N(1702.5813)	N:1702.5813@EYLGTATGN(1)GTHVPFK;	1702.58	High mannose	10	1
1132490_1AA	22103.9	HexNAc(2)Hex(9)	517	532	EYLGTATGN[1864.6342]GTHVPFK	AT5G63810.1	2,3	9N(1864.6342)	N:1864.6342@EYLGTATGN(1)GTHVPFK;	1864.63	High mannose	11	1
1132490_1AA	78438.1	HexNAc(2)Hex(3)	517	532	EYLGTATGN[892.3172]GTHVPFK	AT5G63810.1	2	9N(892.3172)	N:892.3172@EYLGTATGN(1)GTHVPFK;	892.317	paucimannose	5	1
1132490_1AA	293418	HexNAc(2)Hex(6)	387	400	FAASMNN[1378.4757]MSFVLPR	AT2G30210.1	2	7N(1378.4757)	N:1378.4757@FAASMNN(1)MSFVLPR;	1378.48	High mannose	8	1
1132490_1AA	77766.7	HexNAc(2)Hex(6)	387	400	FAASM[15.9949]NN[1378.4757]MSFVLPR	AT2G30210.1	2	5M(15.9949),7N(1378.4757)	M:15.9949@FAASM(1)NNMSFVLPR;N:1378.4757@FAASMNN(1)MSFVLPR;	1378.48	High mannose	8	1
1132490_1AA	351576	HexNAc(2)Hex(6)	387	400	FAASM[15.9949]NN[1378.4757]M[15.9949]SFVLPR	AT2G30210.1	2	5M(15.9949),8M(15.9949),7N(1378.4757)	M:15.9949@FAASM(1)NNM(1)SFVLPR;N:1378.4757@FAASMNN(1)MSFVLPR;	1378.48	High mannose	8	1
1132490_1AA	93990.2	HexNAc(4)Hex(3)Pent(1)	805	812	FAYN[1430.5183]ETLK	AT4G01210.1	2	4N(1430.5183)	N:1430.5183@FAYN(1)ETLK;	1430.52	Complex	8	1
1132490_1AA	128648	HexNAc(4)Hex(3)Fuc(1)Pent(1)	805	812	FAYN[1576.5762]ETLK	AT4G01210.1	2	4N(1576.5762)	N:1576.5762@FAYN(1)ETLK;	1576.58	Complex	9	1
1132490_1AA	4430.03	HexNAc(3)Hex(3)Fuc(1)	490	525	FC[57.0215]PISN[1241.4545]NTC[57.0215]GTQWQGNPVHLVIGM[15.9949]AGQDWQPIWQPR	AT1G13900.1	3	24M(15.9949),2C(57.0215),9C(57.0215),6N(1241.4545)	M:15.9949@FCPISNNTCGTQWQGNPVHLVIGM(1)AGQDWQPIWQPR;C:57.0215@FC(1)PISNNTC(1)GTQWQGNPVHLVIGMAGQDWQPIWQPR;N:1241.4545@FCPISN(1)NTCGTQWQGNPVHLVIGMAGQDWQPIWQPR;	1241.45	hybrid	7	1
1132490_1AA	0	HexNAc(2)Hex(3)	490	525	FC[57.0215]PIS[79.9663]N[892.3172]NTC[57.0215]GT[79.9663]QWQGNPVHLVIGMAGQDWQPIWQPR	AT1G13900.1	3	11T(79.9663),2C(57.0215),5S(79.9663),9C(57.0215),6N(892.3172)	N:892.3172@FCPISN(1)NTCGTQWQGNPVHLVIGMAGQDWQPIWQPR;S:79.9663@FCPIS(1)NNTCGTQWQGNPVHLVIGMAGQDWQPIWQPR;T:79.9663@FCPISNNTCGT(1)QWQGNPVHLVIGMAGQDWQPIWQPR;C:57.0215@FC(1)PISNNTC(1)GTQWQGNPVHLVIGMAGQDWQPIWQPR;	892.317	paucimannose	5	1
1132490_1AA	249144	HexNAc(2)Hex(3)Fuc(1)Pent(1)	227	252	FDGNAFVPFAHGMGLISDELFEN[1170.4175]VTK	AT4G12910.1	3	23N(1170.4175)	N:1170.4175@FDGNAFVPFAHGMGLISDELFEN(1)VTK;	1170.42	paucimannose	7	1
1132490_1AA	48185.3	HexNAc(3)Hex(3)Fuc(1)Pent(1)	227	252	FDGNAFVPFAHGMGLISDELFEN[1373.4968]VTK	AT4G12910.1	3	23N(1373.4968)	N:1373.4968@FDGNAFVPFAHGMGLISDELFEN(1)VTK;	1373.5	hybrid	8	1
1132490_1AA	84569.4	HexNAc(2)Hex(3)Fuc(1)Pent(1)	227	252	FDGNAFVPFAHGM[15.9949]GLISDELFEN[1170.4175]VTK	AT4G12910.1	3	13M(15.9949),23N(1170.4175)	N:1170.4175@FDGNAFVPFAHGMGLISDELFEN(1)VTK;M:15.9949@FDGNAFVPFAHGM(1)GLISDELFENVTK;	1170.42	paucimannose	7	1
1132490_1AA	139444	HexNAc(2)Hex(7)	290	296	FDGN[1540.5286]FTK	AT3G54960.1	2	4N(1540.5286)	N:1540.5286@FDGN(1)FTK;	1540.53	High mannose	9	1
1132490_1AA	269669	HexNAc(2)Hex(8)	290	296	FDGN[1702.5813]FTK	AT3G54960.1	2	4N(1702.5813)	N:1702.5813@FDGN(1)FTK;	1702.58	High mannose	10	1
1132490_1AA	24536.1	HexNAc(2)Hex(3)Fuc(1)Pent(1)	28	53	FDYFGN[1170.4175]GTDPISFHGDAEYGPDTDGK	AT1G53070.1	2,3	6N(1170.4175)	N:1170.4175@FDYFGN(1)GTDPISFHGDAEYGPDTDGK;	1170.42	paucimannose	7	1
1132490_1AA	353095	HexNAc(1)	28	53	FDYFGN[203.0794]GTDPISFHGDAEYGPDTDGK	AT1G53070.1	2	6N(203.0794)	N:203.0794@FDYFGN(1)GTDPISFHGDAEYGPDTDGK;	203.079	Truncated	1	1
1132490_1AA	150132	HexNAc(2)Hex(3)Fuc(1)Pent(1)	421	440	FDYTNPN[1170.4175]VTQTNPGLLFTQK	AT3G09220.1	2	7N(1170.4175)	N:1170.4175@FDYTNPN(1)VTQTNPGLLFTQK;	1170.42	paucimannose	7	1
1132490_1AA	75125.1	HexNAc(3)Hex(3)Fuc(1)Pent(1)	421	440	FDYTNPN[1373.4968]VTQTNPGLLFTQK	AT3G09220.1	2	7N(1373.4968)	N:1373.4968@FDYTNPN(1)VTQTNPGLLFTQK;	1373.5	hybrid	8	1
1132490_1AA	21233.7	HexNAc(4)Hex(3)Fuc(1)Pent(1)	421	440	FDYTNPN[1576.5762]VTQTNPGLLFTQK	AT3G09220.1	2	7N(1576.5762)	N:1576.5762@FDYTNPN(1)VTQTNPGLLFTQK;	1576.58	Complex	9	1
1132490_1AA	49412.8	HexNAc(4)Hex(3)Fuc(1)Pent(1)	293	308	FEDFSWLN[1576.5762]ASYVPVLK	AT2G20810.1	2,3	8N(1576.5762)	N:1576.5762@FEDFSWLN(1)ASYVPVLK;	1576.58	Complex	9	1
1132490_1AA	189009	HexNAc(4)Hex(3)Fuc(1)Pent(1)	63	70	FEN[1576.5762]ITLWR	AT2G01070.1	2	3N(1576.5762)	N:1576.5762@FEN(1)ITLWR;	1576.58	Complex	9	1
1132490_1AA	350885	HexNAc(2)Hex(3)Fuc(1)Pent(1)	95	114	FEVFN[1170.4175]GSAPSLFSTTYSWTK	AT2G22990.1	2,3	5N(1170.4175)	N:1170.4175@FEVFN(1)GSAPSLFSTTYSWTK;	1170.42	paucimannose	7	1
1132490_1AA	298334	HexNAc(3)Hex(3)Fuc(1)Pent(1)	95	114	FEVFN[1373.4968]GSAPSLFSTTYSWTK	AT2G22990.1	2,3	5N(1373.4968)	N:1373.4968@FEVFN(1)GSAPSLFSTTYSWTK;	1373.5	hybrid	8	1
1132490_1AA	54366	HexNAc(4)Hex(3)Fuc(1)Pent(1)	95	114	FEVFN[1576.5762]GSAPSLFSTTYSWTK	AT2G22990.1	3	5N(1576.5762)	N:1576.5762@FEVFN(1)GSAPSLFSTTYSWTK;	1576.58	Complex	9	1
1132490_1AA	37574.1	HexNAc(2)Hex(8)	95	114	FEVFN[1702.5813]GSAPSLFSTTYSWTK	AT2G22990.1	2,3	5N(1702.5813)	N:1702.5813@FEVFN(1)GSAPSLFSTTYSWTK;	1702.58	High mannose	10	1
1132490_1AA	42455.8	HexNAc(2)Hex(9)	95	114	FEVFN[1864.6342]GSAPSLFSTTYSWTK	AT2G22990.1	3	5N(1864.6342)	N:1864.6342@FEVFN(1)GSAPSLFSTTYSWTK;	1864.63	High mannose	11	1
1132490_1AA	25846.6	HexNAc(2)Hex(10)	95	114	FEVFN[2026.6870]GSAPSLFSTTYSWTK	AT2G22990.1	3	5N(2026.6870)	N:2026.6870@FEVFN(1)GSAPSLFSTTYSWTK;	2026.69	Unprocessed	12	1
1132490_1AA	177374	HexNAc(2)Hex(3)Fuc(1)Pent(1)	30	46	FFDWN[1170.4175]VTYGDIYPLGVR	AT1G41830.1	2,3	5N(1170.4175)	N:1170.4175@FFDWN(1)VTYGDIYPLGVR;	1170.42	paucimannose	7	1
1132490_1AA	134088	HexNAc(3)Hex(3)Fuc(1)Pent(1)	30	46	FFDWN[1373.4968]VTYGDIYPLGVR	AT1G41830.1	2,3	5N(1373.4968)	N:1373.4968@FFDWN(1)VTYGDIYPLGVR;	1373.5	hybrid	8	1
1132490_1AA	35049.7	HexNAc(4)Hex(3)Fuc(1)Pent(1)	30	46	FFDWN[1576.5762]VTYGDIYPLGVR	AT1G41830.1	2,3	5N(1576.5762)	N:1576.5762@FFDWN(1)VTYGDIYPLGVR;	1576.58	Complex	9	1
1132490_1AA	85250.2	HexNAc(2)Hex(3)Fuc(1)Pent(1)	461	468	FFESN[1170.4175]ASR	AT4G27020.1	2	5N(1170.4175)	N:1170.4175@FFESN(1)ASR;	1170.42	paucimannose	7	1
1132490_1AA	32754.4	HexNAc(2)Hex(2)	260	283	FFES[79.9663]PATKAMM[15.9949]FVN[730.2644]FTGATAEALK	AT1G77510.1	2	11M(15.9949),4S(79.9663),14N(730.2644)	M:15.9949@FFESPATKAMM(1)FVNFTGATAEALK;S:79.9663@FFES(1)PATKAMMFVNFTGATAEALK;N:730.2644@FFESPATKAMMFVN(1)FTGATAEALK;	730.264	paucimannose	4	1
1132490_1AA	34570.1	HexNAc(2)Hex(3)Fuc(1)Pent(1)	29	45	FFEWN[1170.4175]ITYGDIYPLGVR	AT1G76160.1	2,3	5N(1170.4175)	N:1170.4175@FFEWN(1)ITYGDIYPLGVR;	1170.42	paucimannose	7	1
1132490_1AA	73881.7	HexNAc(3)Hex(3)Fuc(1)Pent(1)	29	45	FFEWN[1373.4968]ITYGDIYPLGVR	AT1G76160.1	2,3	5N(1373.4968)	N:1373.4968@FFEWN(1)ITYGDIYPLGVR;	1373.5	hybrid	8	1
1132490_1AA	57307.2	HexNAc(4)Hex(3)Fuc(1)Pent(1)	29	45	FFEWN[1576.5762]ITYGDIYPLGVR	AT1G76160.1	2,3	5N(1576.5762)	N:1576.5762@FFEWN(1)ITYGDIYPLGVR;	1576.58	Complex	9	1
1132490_1AA	49257.6	HexNAc(2)Hex(3)Fuc(1)Pent(1)	555	572	FGAVAAIAGGQNAN[1170.4175]FSNR	AT4G20430.1	2	14N(1170.4175)	N:1170.4175@FGAVAAIAGGQNAN(1)FSNR;	1170.42	paucimannose	7	1
1132490_1AA	99035.8	HexNAc(4)Hex(3)Fuc(1)Pent(1)	46	57	FGFFSPVN[1576.5762]STGR	AT1G11350.1	2	8N(1576.5762)	N:1576.5762@FGFFSPVN(1)STGR;	1576.58	Complex	9	1
1132490_1AA	177605	HexNAc(4)Hex(3)Fuc(1)Pent(1)	56	67	FGFFTPVN[1576.5762]STTR	AT1G11330.1	2	8N(1576.5762)	N:1576.5762@FGFFTPVN(1)STTR;	1576.58	Complex	9	1
1132490_1AA	99185.7	HexNAc(2)Hex(6)	110	140	FGGAFPGATSFPQVITTAASFN[1378.4757]QSLWEEIGR	AT5G49360.1	3,4	22N(1378.4757)	N:1378.4757@FGGAFPGATSFPQVITTAASFN(1)QSLWEEIGR;	1378.48	High mannose	8	1
1132490_1AA	111052	HexNAc(2)Hex(3)Pent(1)	484	501	FGLSYVDFAN[1024.3595]ITGDRDLK	AT5G26000.1	2	10N(1024.3595)	N:1024.3595@FGLSYVDFAN(1)ITGDRDLK;	1024.36	paucimannose	6	1
1132490_1AA	391203	HexNAc(2)Hex(3)Fuc(1)	484	498	FGLSYVDFAN[1038.3751]ITGDR	AT5G26000.1	2	10N(1038.3751)	N:1038.3751@FGLSYVDFAN(1)ITGDR;	1038.38	paucimannose	6	1
1132490_1AA	363286	HexNAc(2)Hex(3)Fuc(1)	484	501	FGLSYVDFAN[1038.3751]ITGDRDLK	AT5G26000.1	2,3	10N(1038.3751)	N:1038.3751@FGLSYVDFAN(1)ITGDRDLK;	1038.38	paucimannose	6	1
1132490_1AA	167184	HexNAc(2)Hex(4)	484	498	FGLSYVDFAN[1054.3700]ITGDR	AT5G26000.1	2	10N(1054.3700)	N:1054.3700@FGLSYVDFAN(1)ITGDR;	1054.37	High mannose	6	1
1132490_1AA	821877	HexNAc(2)Hex(4)	484	501	FGLSYVDFAN[1054.3700]ITGDRDLK	AT5G26000.1	2,3	10N(1054.3700)	N:1054.3700@FGLSYVDFAN(1)ITGDRDLK;	1054.37	High mannose	6	1
1132490_1AA	357020	HexNAc(2)Hex(3)Fuc(1)Pent(1)	484	498	FGLSYVDFAN[1170.4175]ITGDR	AT5G26000.1	2	10N(1170.4175)	N:1170.4175@FGLSYVDFAN(1)ITGDR;	1170.42	paucimannose	7	1
1132490_1AA	293436	HexNAc(2)Hex(3)Fuc(1)Pent(1)	484	501	FGLSYVDFAN[1170.4175]ITGDRDLK	AT5G26000.1	2,3	10N(1170.4175)	N:1170.4175@FGLSYVDFAN(1)ITGDRDLK;	1170.42	paucimannose	7	1
1132490_1AA	1937.71	HexNAc(2)Hex(3)Fuc(2)	484	501	FGLSYVDFAN[1184.4330]ITGDRDLK	AT5G26000.1	2	10N(1184.4330)	N:1184.4330@FGLSYVDFAN(1)ITGDRDLK;	1184.43	paucimannose	7	1
1132490_1AA	224426	HexNAc(2)Hex(4)Fuc(1)	484	498	FGLSYVDFAN[1200.4280]ITGDR	AT5G26000.1	2	10N(1200.4280)	N:1200.4280@FGLSYVDFAN(1)ITGDR;	1200.43	High mannose	7	1
1132490_1AA	338161	HexNAc(2)Hex(4)Fuc(1)	484	501	FGLSYVDFAN[1200.4280]ITGDRDLK	AT5G26000.1	2,3	10N(1200.4280)	N:1200.4280@FGLSYVDFAN(1)ITGDRDLK;	1200.43	High mannose	7	1
1132490_1AA	5290950	HexNAc(2)Hex(5)	484	498	FGLSYVDFAN[1216.4229]ITGDR	AT5G26000.1	2,3	10N(1216.4229)	N:1216.4229@FGLSYVDFAN(1)ITGDR;	1216.42	High mannose	7	1
1132490_1AA	1334150	HexNAc(2)Hex(5)	484	501	FGLSYVDFAN[1216.4229]ITGDRDLK	AT5G26000.1	2,3	10N(1216.4229)	N:1216.4229@FGLSYVDFAN(1)ITGDRDLK;	1216.42	High mannose	7	1
1132490_1AA	969350	HexNAc(3)Hex(3)Fuc(1)	484	498	FGLSYVDFAN[1241.4545]ITGDR	AT5G26000.1	2,3	10N(1241.4545)	N:1241.4545@FGLSYVDFAN(1)ITGDR;	1241.45	hybrid	7	1
1132490_1AA	125321	HexNAc(3)Hex(3)Fuc(1)	484	501	FGLSYVDFAN[1241.4545]ITGDRDLK	AT5G26000.1	2,3	10N(1241.4545)	N:1241.4545@FGLSYVDFAN(1)ITGDRDLK;	1241.45	hybrid	7	1
1132490_1AA	1416430	HexNAc(2)Hex(5)Fuc(1)	484	498	FGLSYVDFAN[1362.4808]ITGDR	AT5G26000.1	2,3	10N(1362.4808)	N:1362.4808@FGLSYVDFAN(1)ITGDR;	1362.48	High mannose	8	1
1132490_1AA	435634	HexNAc(2)Hex(5)Fuc(1)	484	501	FGLSYVDFAN[1362.4808]ITGDRDLK	AT5G26000.1	2,3	10N(1362.4808)	N:1362.4808@FGLSYVDFAN(1)ITGDRDLK;	1362.48	High mannose	8	1
1132490_1AA	896445	HexNAc(3)Hex(3)Fuc(1)Pent(1)	484	498	FGLSYVDFAN[1373.4968]ITGDR	AT5G26000.1	2,3	10N(1373.4968)	N:1373.4968@FGLSYVDFAN(1)ITGDR;	1373.5	hybrid	8	1
1132490_1AA	141468	HexNAc(3)Hex(3)Fuc(1)Pent(1)	484	501	FGLSYVDFAN[1373.4968]ITGDRDLK	AT5G26000.1	2,3	10N(1373.4968)	N:1373.4968@FGLSYVDFAN(1)ITGDRDLK;	1373.5	hybrid	8	1
1132490_1AA	1386630	HexNAc(2)Hex(6)	484	498	FGLSYVDFAN[1378.4757]ITGDR	AT5G26000.1	2,3	10N(1378.4757)	N:1378.4757@FGLSYVDFAN(1)ITGDR;	1378.48	High mannose	8	1
1132490_1AA	211890	HexNAc(2)Hex(6)	484	501	FGLSYVDFAN[1378.4757]ITGDRDLK	AT5G26000.1	2,3	10N(1378.4757)	N:1378.4757@FGLSYVDFAN(1)ITGDRDLK;	1378.48	High mannose	8	1
1132490_1AA	444241	HexNAc(3)Hex(4)Fuc(1)	484	498	FGLSYVDFAN[1403.5073]ITGDR	AT5G26000.1	2	10N(1403.5073)	N:1403.5073@FGLSYVDFAN(1)ITGDR;	1403.51	hybrid	8	1
1132490_1AA	77548.9	HexNAc(3)Hex(4)Fuc(1)	484	501	FGLSYVDFAN[1403.5073]ITGDRDLK	AT5G26000.1	2,3	10N(1403.5073)	N:1403.5073@FGLSYVDFAN(1)ITGDRDLK;	1403.51	hybrid	8	1
1132490_1AA	42810.5	HexNAc(4)Hex(3)Fuc(1)	484	498	FGLSYVDFAN[1444.5339]ITGDR	AT5G26000.1	2	10N(1444.5339)	N:1444.5339@FGLSYVDFAN(1)ITGDR;	1444.53	Complex	8	1
1132490_1AA	201693	HexNAc(3)Hex(4)Fuc(1)Pent(1)	484	498	FGLSYVDFAN[1535.5497]ITGDR	AT5G26000.1	2	10N(1535.5497)	N:1535.5497@FGLSYVDFAN(1)ITGDR;	1535.55	hybrid	9	1
1132490_1AA	1438460	HexNAc(2)Hex(7)	484	498	FGLSYVDFAN[1540.5286]ITGDR	AT5G26000.1	2,3	10N(1540.5286)	N:1540.5286@FGLSYVDFAN(1)ITGDR;	1540.53	High mannose	9	1
1132490_1AA	258102	HexNAc(2)Hex(7)	484	501	FGLSYVDFAN[1540.5286]ITGDRDLK	AT5G26000.1	2,3	10N(1540.5286)	N:1540.5286@FGLSYVDFAN(1)ITGDRDLK;	1540.53	High mannose	9	1
1132490_1AA	1060400	HexNAc(3)Hex(5)Fuc(1)	484	498	FGLSYVDFAN[1565.5602]ITGDR	AT5G26000.1	2,3	10N(1565.5602)	N:1565.5602@FGLSYVDFAN(1)ITGDR;	1565.56	hybrid	9	1
1132490_1AA	195624	HexNAc(3)Hex(5)Fuc(1)	484	501	FGLSYVDFAN[1565.5602]ITGDRDLK	AT5G26000.1	2,3	10N(1565.5602)	N:1565.5602@FGLSYVDFAN(1)ITGDRDLK;	1565.56	hybrid	9	1
1132490_1AA	410843	HexNAc(2)Hex(8)	484	498	FGLSYVDFAN[1702.5813]ITGDR	AT5G26000.1	2,3	10N(1702.5813)	N:1702.5813@FGLSYVDFAN(1)ITGDR;	1702.58	High mannose	10	1
1132490_1AA	74632.7	HexNAc(2)Hex(8)	484	501	FGLSYVDFAN[1702.5813]ITGDRDLK	AT5G26000.1	2,3	10N(1702.5813)	N:1702.5813@FGLSYVDFAN(1)ITGDRDLK;	1702.58	High mannose	10	1
1132490_1AA	151202	HexNAc(2)Hex(9)	484	498	FGLSYVDFAN[1864.6342]ITGDR	AT5G26000.1	2,3	10N(1864.6342)	N:1864.6342@FGLSYVDFAN(1)ITGDR;	1864.63	High mannose	11	1
1132490_1AA	31721.7	HexNAc(2)Hex(10)	484	498	FGLSYVDFAN[2026.6870]ITGDR	AT5G26000.1	2	10N(2026.6870)	N:2026.6870@FGLSYVDFAN(1)ITGDR;	2026.69	Unprocessed	12	1
1132490_1AA	230579	HexNAc(1)	484	498	FGLSYVDFAN[203.0794]ITGDR	AT5G26000.1	2	10N(203.0794)	N:203.0794@FGLSYVDFAN(1)ITGDR;	203.079	Truncated	1	1
1132490_1AA	7030870	HexNAc(1)	484	501	FGLSYVDFAN[203.0794]ITGDRDLK	AT5G26000.1	2,3	10N(203.0794)	N:203.0794@FGLSYVDFAN(1)ITGDRDLK;	203.079	Truncated	1	1
1132490_1AA	34939.4	HexNAc(2)	484	498	FGLSYVDFAN[406.1588]ITGDR	AT5G26000.1	2	10N(406.1588)	N:406.1588@FGLSYVDFAN(1)ITGDR;	406.159	Truncated	2	1
1132490_1AA	205152	HexNAc(2)	484	501	FGLSYVDFAN[406.1588]ITGDRDLK	AT5G26000.1	2,3	10N(406.1588)	N:406.1588@FGLSYVDFAN(1)ITGDRDLK;	406.159	Truncated	2	1
1132490_1AA	41455.6	HexNAc(2)Hex(1)	484	498	FGLSYVDFAN[568.2115]ITGDR	AT5G26000.1	2	10N(568.2115)	N:568.2115@FGLSYVDFAN(1)ITGDR;	568.212	paucimannose	3	1
1132490_1AA	1755950	HexNAc(2)Hex(1)	484	501	FGLSYVDFAN[568.2115]ITGDRDLK	AT5G26000.1	2,3	10N(568.2115)	N:568.2115@FGLSYVDFAN(1)ITGDRDLK;	568.212	paucimannose	3	1
1132490_1AA	146119	HexNAc(2)Hex(2)	484	498	FGLSYVDFAN[730.2644]ITGDR	AT5G26000.1	2	10N(730.2644)	N:730.2644@FGLSYVDFAN(1)ITGDR;	730.264	paucimannose	4	1
1132490_1AA	1687380	HexNAc(2)Hex(2)	484	501	FGLSYVDFAN[730.2644]ITGDRDLK	AT5G26000.1	2,3	10N(730.2644)	N:730.2644@FGLSYVDFAN(1)ITGDRDLK;	730.264	paucimannose	4	1
1132490_1AA	139265	HexNAc(2)Hex(3)	484	498	FGLSYVDFAN[892.3172]ITGDR	AT5G26000.1	2	10N(892.3172)	N:892.3172@FGLSYVDFAN(1)ITGDR;	892.317	paucimannose	5	1
1132490_1AA	1003890	HexNAc(2)Hex(3)	484	501	FGLSYVDFAN[892.3172]ITGDRDLK	AT5G26000.1	2,3	10N(892.3172)	N:892.3172@FGLSYVDFAN(1)ITGDRDLK;	892.317	paucimannose	5	1
1132490_1AA	564637	HexNAc(2)Hex(4)	495	509	FGLSYVDFNN[1054.3700]VTADR	AT5G25980.2	2	10N(1054.3700)	N:1054.3700@FGLSYVDFNN(1)VTADR;	1054.37	High mannose	6	1
1132490_1AA	535686	HexNAc(2)Hex(4)	495	512	FGLSYVDFNN[1054.3700]VTADRDLK	AT5G25980.2	2,3	10N(1054.3700)	N:1054.3700@FGLSYVDFNN(1)VTADRDLK;	1054.37	High mannose	6	1
1132490_1AA	3169600	HexNAc(2)Hex(5)	495	509	FGLSYVDFNN[1216.4229]VTADR	AT5G25980.2	2	10N(1216.4229)	N:1216.4229@FGLSYVDFNN(1)VTADR;	1216.42	High mannose	7	1
1132490_1AA	503965	HexNAc(2)Hex(5)	495	512	FGLSYVDFNN[1216.4229]VTADRDLK	AT5G25980.2	2,3	10N(1216.4229)	N:1216.4229@FGLSYVDFNN(1)VTADRDLK;	1216.42	High mannose	7	1
1132490_1AA	2851190	HexNAc(2)Hex(6)	495	509	FGLSYVDFNN[1378.4757]VTADR	AT5G25980.2	2	10N(1378.4757)	N:1378.4757@FGLSYVDFNN(1)VTADR;	1378.48	High mannose	8	1
1132490_1AA	322506	HexNAc(2)Hex(6)	495	512	FGLSYVDFNN[1378.4757]VTADRDLK	AT5G25980.2	2,3	10N(1378.4757)	N:1378.4757@FGLSYVDFNN(1)VTADRDLK;	1378.48	High mannose	8	1
1132490_1AA	1880800	HexNAc(2)Hex(7)	495	509	FGLSYVDFNN[1540.5286]VTADR	AT5G25980.2	2	10N(1540.5286)	N:1540.5286@FGLSYVDFNN(1)VTADR;	1540.53	High mannose	9	1
1132490_1AA	173599	HexNAc(2)Hex(7)	495	512	FGLSYVDFNN[1540.5286]VTADRDLK	AT5G25980.2	2,3	10N(1540.5286)	N:1540.5286@FGLSYVDFNN(1)VTADRDLK;	1540.53	High mannose	9	1
1132490_1AA	1048130	HexNAc(2)Hex(8)	495	509	FGLSYVDFNN[1702.5813]VTADR	AT5G25980.2	2	10N(1702.5813)	N:1702.5813@FGLSYVDFNN(1)VTADR;	1702.58	High mannose	10	1
1132490_1AA	73616.6	HexNAc(2)Hex(8)	495	512	FGLSYVDFNN[1702.5813]VTADRDLK	AT5G25980.2	2,3	10N(1702.5813)	N:1702.5813@FGLSYVDFNN(1)VTADRDLK;	1702.58	High mannose	10	1
1132490_1AA	298102	HexNAc(2)Hex(9)	495	509	FGLSYVDFNN[1864.6342]VTADR	AT5G25980.2	2	10N(1864.6342)	N:1864.6342@FGLSYVDFNN(1)VTADR;	1864.63	High mannose	11	1
1132490_1AA	11879.5	HexNAc(2)Hex(9)	495	512	FGLSYVDFNN[1864.6342]VTADRDLK	AT5G25980.2	2,3	10N(1864.6342)	N:1864.6342@FGLSYVDFNN(1)VTADRDLK;	1864.63	High mannose	11	1
1132490_1AA	5196840	HexNAc(1)	495	512	FGLSYVDFNN[203.0794]VTADRDLK	AT5G25980.2	2	10N(203.0794)	N:203.0794@FGLSYVDFNN(1)VTADRDLK;	203.079	Truncated	1	1
1132490_1AA	886803	HexNAc(2)	495	512	FGLSYVDFNN[406.1588]VTADRDLK	AT5G25980.2	2	10N(406.1588)	N:406.1588@FGLSYVDFNN(1)VTADRDLK;	406.159	Truncated	2	1
1132490_1AA	104935	HexNAc(2)Hex(1)	495	509	FGLSYVDFNN[568.2115]VTADR	AT5G25980.2	2	10N(568.2115)	N:568.2115@FGLSYVDFNN(1)VTADR;	568.212	paucimannose	3	1
1132490_1AA	993439	HexNAc(2)Hex(1)	495	512	FGLSYVDFNN[568.2115]VTADRDLK	AT5G25980.2	2	10N(568.2115)	N:568.2115@FGLSYVDFNN(1)VTADRDLK;	568.212	paucimannose	3	1
1132490_1AA	155688	HexNAc(2)Hex(2)	495	509	FGLSYVDFNN[730.2644]VTADR	AT5G25980.2	2	10N(730.2644)	N:730.2644@FGLSYVDFNN(1)VTADR;	730.264	paucimannose	4	1
1132490_1AA	889222	HexNAc(2)Hex(2)	495	512	FGLSYVDFNN[730.2644]VTADRDLK	AT5G25980.2	2	10N(730.2644)	N:730.2644@FGLSYVDFNN(1)VTADRDLK;	730.264	paucimannose	4	1
1132490_1AA	130230	HexNAc(2)Hex(3)	495	509	FGLSYVDFNN[892.3172]VTADR	AT5G25980.2	2	10N(892.3172)	N:892.3172@FGLSYVDFNN(1)VTADR;	892.317	paucimannose	5	1
1132490_1AA	651225	HexNAc(2)Hex(3)	495	512	FGLSYVDFNN[892.3172]VTADRDLK	AT5G25980.2	2	10N(892.3172)	N:892.3172@FGLSYVDFNN(1)VTADRDLK;	892.317	paucimannose	5	1
1132490_1AA	15289.3	HexNAc(2)Hex(2)	485	504	FGLTGKAQVM[15.9949]PM[15.9949]KN[730.2644]LSDGQR	AT5G60790.1	2	10M(15.9949),12M(15.9949),14N(730.2644)	M:15.9949@FGLTGKAQVM(1)PM(1)KNLSDGQR;N:730.2644@FGLTGKAQVMPMKN(1)LSDGQR;	730.264	paucimannose	4	1
1132490_1AA	57575.7	HexNAc(2)Hex(3)Pent(1)	489	502	FGLYYIDFQNN[1024.3595]LTR	AT1G52400.1	2	11N(1024.3595)	N:1024.3595@FGLYYIDFQNN(1)LTR;	1024.36	paucimannose	6	1
1132490_1AA	113008	HexNAc(2)Hex(4)	489	502	FGLYYIDFQNN[1054.3700]LTR	AT1G52400.1	2	11N(1054.3700)	N:1054.3700@FGLYYIDFQNN(1)LTR;	1054.37	High mannose	6	1
1132490_1AA	210191	HexNAc(3)Hex(3)	489	502	FGLYYIDFQNN[1095.3966]LTR	AT1G52400.1	2	11N(1095.3966)	N:1095.3966@FGLYYIDFQNN(1)LTR;	1095.4	hybrid	6	1
1132490_1AA	88728.4	HexNAc(2)Hex(5)	489	502	FGLYYIDFQNN[1216.4229]LTR	AT1G52400.1	2	11N(1216.4229)	N:1216.4229@FGLYYIDFQNN(1)LTR;	1216.42	High mannose	7	1
1132490_1AA	294833	HexNAc(3)Hex(3)Pent(1)	489	502	FGLYYIDFQNN[1227.4388]LTR	AT1G52400.1	2,3	11N(1227.4388)	N:1227.4388@FGLYYIDFQNN(1)LTR;	1227.44	hybrid	7	1
1132490_1AA	64653.6	HexNAc(4)Hex(3)	489	502	FGLYYIDFQNN[1298.4760]LTR	AT1G52400.1	2	11N(1298.4760)	N:1298.4760@FGLYYIDFQNN(1)LTR;	1298.48	Complex	7	1
1132490_1AA	182742	HexNAc(3)Hex(3)Fuc(1)Pent(1)	489	502	FGLYYIDFQNN[1373.4968]LTR	AT1G52400.1	2	11N(1373.4968)	N:1373.4968@FGLYYIDFQNN(1)LTR;	1373.5	hybrid	8	1
1132490_1AA	175093	HexNAc(2)Hex(6)	489	502	FGLYYIDFQNN[1378.4757]LTR	AT1G52400.1	2,3	11N(1378.4757)	N:1378.4757@FGLYYIDFQNN(1)LTR;	1378.48	High mannose	8	1
1132490_1AA	28908	HexNAc(4)Hex(3)Pent(1)	489	502	FGLYYIDFQNN[1430.5183]LTR	AT1G52400.1	2	11N(1430.5183)	N:1430.5183@FGLYYIDFQNN(1)LTR;	1430.52	Complex	8	1
1132490_1AA	366805	HexNAc(2)Hex(7)	489	502	FGLYYIDFQNN[1540.5286]LTR	AT1G52400.1	2,3	11N(1540.5286)	N:1540.5286@FGLYYIDFQNN(1)LTR;	1540.53	High mannose	9	1
1132490_1AA	44038.7	HexNAc(4)Hex(3)Fuc(1)Pent(1)	489	502	FGLYYIDFQNN[1576.5762]LTR	AT1G52400.1	2	11N(1576.5762)	N:1576.5762@FGLYYIDFQNN(1)LTR;	1576.58	Complex	9	1
1132490_1AA	1342320	HexNAc(2)Hex(8)	489	502	FGLYYIDFQNN[1702.5813]LTR	AT1G52400.1	2,3	11N(1702.5813)	N:1702.5813@FGLYYIDFQNN(1)LTR;	1702.58	High mannose	10	1
1132490_1AA	315744	HexNAc(2)Hex(9)	489	502	FGLYYIDFQNN[1864.6342]LTR	AT1G52400.1	2,3	11N(1864.6342)	N:1864.6342@FGLYYIDFQNN(1)LTR;	1864.63	High mannose	11	1
1132490_1AA	219036	HexNAc(1)	489	502	FGLYYIDFQNN[203.0794]LTR	AT1G52400.1	2	11N(203.0794)	N:203.0794@FGLYYIDFQNN(1)LTR;	203.079	Truncated	1	1
1132490_1AA	75194.8	HexNAc(2)	489	502	FGLYYIDFQNN[406.1588]LTR	AT1G52400.1	2	11N(406.1588)	N:406.1588@FGLYYIDFQNN(1)LTR;	406.159	Truncated	2	1
1132490_1AA	89406	HexNAc(2)Hex(1)	489	502	FGLYYIDFQNN[568.2115]LTR	AT1G52400.1	2	11N(568.2115)	N:568.2115@FGLYYIDFQNN(1)LTR;	568.212	paucimannose	3	1
1132490_1AA	116284	HexNAc(2)Hex(2)	489	502	FGLYYIDFQNN[730.2644]LTR	AT1G52400.1	2	11N(730.2644)	N:730.2644@FGLYYIDFQNN(1)LTR;	730.264	paucimannose	4	1
1132490_1AA	92636.9	HexNAc(2)Hex(3)	489	502	FGLYYIDFQNN[892.3172]LTR	AT1G52400.1	2	11N(892.3172)	N:892.3172@FGLYYIDFQNN(1)LTR;	892.317	paucimannose	5	1
1132490_1AA	462187	HexNAc(2)Hex(5)	484	497	FGLYYVDFKNN[1216.4229]LTR	AT3G09260.1	2	11N(1216.4229)	N:1216.4229@FGLYYVDFKNN(1)LTR;	1216.42	High mannose	7	1
1132490_1AA	383796	HexNAc(2)Hex(6)	484	497	FGLYYVDFKNN[1378.4757]LTR	AT3G09260.1	2	11N(1378.4757)	N:1378.4757@FGLYYVDFKNN(1)LTR;	1378.48	High mannose	8	1
1132490_1AA	22166.7	HexNAc(2)Hex(8)	484	497	FGLYYVDFKNN[1702.5813]LTR	AT3G09260.1	2	11N(1702.5813)	N:1702.5813@FGLYYVDFKNN(1)LTR;	1702.58	High mannose	10	1
1132490_1AA	12139.3	HexNAc(2)	484	497	FGLYYVDFKNN[406.1588]LTR	AT3G09260.1	2	11N(406.1588)	N:406.1588@FGLYYVDFKNN(1)LTR;	406.159	Truncated	2	1
1132490_1AA	155124	HexNAc(2)Hex(4)	483	497	FGMNWVN[1054.3700]FTNPADRK	AT1G51470.1	2	7N(1054.3700)	N:1054.3700@FGMNWVN(1)FTNPADRK;	1054.37	High mannose	6	1
1132490_1AA	113922	HexNAc(2)Hex(5)	483	497	FGMNWVN[1216.4229]FTNPADRK	AT1G51470.1	2	7N(1216.4229)	N:1216.4229@FGMNWVN(1)FTNPADRK;	1216.42	High mannose	7	1
1132490_1AA	89719.3	HexNAc(2)Hex(6)	483	496	FGMNWVN[1378.4757]FTNPADR	AT1G51470.1	2	7N(1378.4757)	N:1378.4757@FGMNWVN(1)FTNPADR;	1378.48	High mannose	8	1
1132490_1AA	67400.1	HexNAc(2)Hex(6)	483	497	FGMNWVN[1378.4757]FTNPADRK	AT1G51470.1	2	7N(1378.4757)	N:1378.4757@FGMNWVN(1)FTNPADRK;	1378.48	High mannose	8	1
1132490_1AA	81147.3	HexNAc(2)Hex(7)	483	496	FGMNWVN[1540.5286]FTNPADR	AT1G51470.1	2	7N(1540.5286)	N:1540.5286@FGMNWVN(1)FTNPADR;	1540.53	High mannose	9	1
1132490_1AA	76517.8	HexNAc(2)Hex(7)	483	497	FGMNWVN[1540.5286]FTNPADRK	AT1G51470.1	2,3	7N(1540.5286)	N:1540.5286@FGMNWVN(1)FTNPADRK;	1540.53	High mannose	9	1
1132490_1AA	199025	HexNAc(1)	483	497	FGMNWVN[203.0794]FTNPADRK	AT1G51470.1	2	7N(203.0794)	N:203.0794@FGMNWVN(1)FTNPADRK;	203.079	Truncated	1	1
1132490_1AA	89802.4	HexNAc(2)	483	497	FGMNWVN[406.1588]FTNPADRK	AT1G51470.1	2	7N(406.1588)	N:406.1588@FGMNWVN(1)FTNPADRK;	406.159	Truncated	2	1
1132490_1AA	128848	HexNAc(2)Hex(1)	483	497	FGMNWVN[568.2115]FTNPADRK	AT1G51470.1	2	7N(568.2115)	N:568.2115@FGMNWVN(1)FTNPADRK;	568.212	paucimannose	3	1
1132490_1AA	111191	HexNAc(2)Hex(2)	483	497	FGMNWVN[730.2644]FTNPADRK	AT1G51470.1	2	7N(730.2644)	N:730.2644@FGMNWVN(1)FTNPADRK;	730.264	paucimannose	4	1
1132490_1AA	166265	HexNAc(2)Hex(3)	483	497	FGMNWVN[892.3172]FTNPADRK	AT1G51470.1	2	7N(892.3172)	N:892.3172@FGMNWVN(1)FTNPADRK;	892.317	paucimannose	5	1
1132490_1AA	77280	HexNAc(3)Hex(3)Fuc(1)Pent(1)	130	138	FGMSNN[1373.4968]ISK	AT5G06320.1	2	6N(1373.4968)	N:1373.4968@FGMSNN(1)ISK;	1373.5	hybrid	8	1
1132490_1AA	71747	HexNAc(3)Hex(4)Fuc(1)Pent(1)	130	138	FGMSNN[1535.5497]ISK	AT5G06320.1	2	6N(1535.5497)	N:1535.5497@FGMSNN(1)ISK;	1535.55	hybrid	9	1
1132490_1AA	471780	HexNAc(4)Hex(3)Fuc(1)Pent(1)	130	138	FGMSNN[1576.5762]ISK	AT5G06320.1	2	6N(1576.5762)	N:1576.5762@FGMSNN(1)ISK;	1576.58	Complex	9	1
1132490_1AA	61541.1	HexNAc(2)Hex(6)	483	496	FGM[15.9949]NWVN[1378.4757]FTNPADR	AT1G51470.1	2	3M(15.9949),7N(1378.4757)	M:15.9949@FGM(1)NWVNFTNPADR;N:1378.4757@FGMNWVN(1)FTNPADR;	1378.48	High mannose	8	1
1132490_1AA	112295	HexNAc(2)Hex(7)	483	496	FGM[15.9949]NWVN[1540.5286]FTNPADR	AT1G51470.1	2	3M(15.9949),7N(1540.5286)	M:15.9949@FGM(1)NWVNFTNPADR;N:1540.5286@FGMNWVN(1)FTNPADR;	1540.53	High mannose	9	1
1132490_1AA	36302.8	HexNAc(2)Hex(7)	483	497	FGM[15.9949]NWVN[1540.5286]FTNPADRK	AT1G51470.1	2,3	3M(15.9949),7N(1540.5286)	M:15.9949@FGM(1)NWVNFTNPADRK;N:1540.5286@FGMNWVN(1)FTNPADRK;	1540.53	High mannose	9	1
1132490_1AA	182161	HexNAc(1)	483	497	FGM[15.9949]NWVN[203.0794]FTNPADRK	AT1G51470.1	2	3M(15.9949),7N(203.0794)	M:15.9949@FGM(1)NWVNFTNPADRK;N:203.0794@FGMNWVN(1)FTNPADRK;	203.079	Truncated	1	1
1132490_1AA	79422	HexNAc(2)Hex(2)	483	497	FGM[15.9949]NWVN[730.2644]FTNPADRK	AT1G51470.1	2	3M(15.9949),7N(730.2644)	M:15.9949@FGM(1)NWVNFTNPADRK;N:730.2644@FGMNWVN(1)FTNPADRK;	730.264	paucimannose	4	1
1132490_1AA	112899	HexNAc(3)Hex(3)Fuc(1)Pent(1)	150	161	FGSQGFFN[1373.4968]LTSR	AT1G56550.1	2	8N(1373.4968)	N:1373.4968@FGSQGFFN(1)LTSR;	1373.5	hybrid	8	1
1132490_1AA	145767	HexNAc(4)Hex(3)Fuc(1)Pent(1)	160	171	FGSQGFFN[1576.5762]FTAR	AT4G01770.1	2	8N(1576.5762)	N:1576.5762@FGSQGFFN(1)FTAR;	1576.58	Complex	9	1
1132490_1AA	162979	HexNAc(4)Hex(3)Fuc(1)Pent(1)	150	161	FGSQGFFN[1576.5762]LTSR	AT1G56550.1	2	8N(1576.5762)	N:1576.5762@FGSQGFFN(1)LTSR;	1576.58	Complex	9	1
1132490_1AA	72648.4	HexNAc(2)Hex(10)	288	309	FIGHIPASITGLQNLWSLN[2026.6870]LSR	AT5G23400.1	3	19N(2026.6870)	N:2026.6870@FIGHIPASITGLQNLWSLN(1)LSR;	2026.69	Unprocessed	12	1
1132490_1AA	77359.8	HexNAc(2)Hex(4)	510	525	FIN[1054.3700]VTDEDSTNQDLLR	AT5G26000.1	2	3N(1054.3700)	N:1054.3700@FIN(1)VTDEDSTNQDLLR;	1054.37	High mannose	6	1
1132490_1AA	47385.4	HexNAc(2)Hex(6)	510	525	FIN[1378.4757]VTDEDSTNQDLLR	AT5G26000.1	2	3N(1378.4757)	N:1378.4757@FIN(1)VTDEDSTNQDLLR;	1378.48	High mannose	8	1
1132490_1AA	85986.3	HexNAc(2)Hex(7)	510	525	FIN[1540.5286]VTDEDSTNQDLLR	AT5G26000.1	2	3N(1540.5286)	N:1540.5286@FIN(1)VTDEDSTNQDLLR;	1540.53	High mannose	9	1
1132490_1AA	170260	HexNAc(2)Hex(8)	510	525	FIN[1702.5813]VTDEDSTNQDLLR	AT5G26000.1	2	3N(1702.5813)	N:1702.5813@FIN(1)VTDEDSTNQDLLR;	1702.58	High mannose	10	1
1132490_1AA	103058	HexNAc(2)Hex(9)	510	525	FIN[1864.6342]VTDEDSTNQDLLR	AT5G26000.1	2	3N(1864.6342)	N:1864.6342@FIN(1)VTDEDSTNQDLLR;	1864.63	High mannose	11	1
1132490_1AA	23493.7	HexNAc(2)Hex(10)	510	525	FIN[2026.6870]VTDEDSTNQDLLR	AT5G26000.1	2	3N(2026.6870)	N:2026.6870@FIN(1)VTDEDSTNQDLLR;	2026.69	Unprocessed	12	1
1132490_1AA	441719	HexNAc(1)	510	525	FIN[203.0794]VTDEDSTNQDLLR	AT5G26000.1	2	3N(203.0794)	N:203.0794@FIN(1)VTDEDSTNQDLLR;	203.079	Truncated	1	1
1132490_1AA	141348	HexNAc(2)	510	525	FIN[406.1588]VTDEDSTNQDLLR	AT5G26000.1	2	3N(406.1588)	N:406.1588@FIN(1)VTDEDSTNQDLLR;	406.159	Truncated	2	1
1132490_1AA	110193	HexNAc(2)Hex(1)	510	525	FIN[568.2115]VTDEDSTNQDLLR	AT5G26000.1	2	3N(568.2115)	N:568.2115@FIN(1)VTDEDSTNQDLLR;	568.212	paucimannose	3	1
1132490_1AA	116964	HexNAc(2)Hex(2)	510	525	FIN[730.2644]VTDEDSTNQDLLR	AT5G26000.1	2	3N(730.2644)	N:730.2644@FIN(1)VTDEDSTNQDLLR;	730.264	paucimannose	4	1
1132490_1AA	50092.7	HexNAc(2)Hex(8)	268	291	FIPVN[1702.5813]ETVSELPLNLEISPISMMK	AT5G23575.1	3	5N(1702.5813)	N:1702.5813@FIPVN(1)ETVSELPLNLEISPISMMK;	1702.58	High mannose	10	1
1132490_1AA	37740.4	HexNAc(2)Hex(8)	268	291	FIPVN[1702.5813]ETVSELPLNLEISPISM[15.9949]MK	AT5G23575.1	3	22M(15.9949),5N(1702.5813)	M:15.9949@FIPVNETVSELPLNLEISPISM(1)MK;N:1702.5813@FIPVN(1)ETVSELPLNLEISPISMMK;	1702.58	High mannose	10	1
1132490_1AA	232149	HexNAc(2)Hex(8)	268	291	FIPVN[1702.5813]ETVSELPLNLEISPISM[15.9949]M[15.9949]K	AT5G23575.1	3	22M(15.9949),23M(15.9949),5N(1702.5813)	M:15.9949@FIPVNETVSELPLNLEISPISM(1)M(1)K;N:1702.5813@FIPVN(1)ETVSELPLNLEISPISMMK;	1702.58	High mannose	10	1
1132490_1AA	56491.1	HexNAc(2)Hex(9)	268	291	FIPVN[1864.6342]ETVSELPLNLEISPISMMK	AT5G23575.1	3	5N(1864.6342)	N:1864.6342@FIPVN(1)ETVSELPLNLEISPISMMK;	1864.63	High mannose	11	1
1132490_1AA	188298	HexNAc(2)Hex(9)	268	291	FIPVN[1864.6342]ETVSELPLNLEISPISM[15.9949]M[15.9949]K	AT5G23575.1	3	22M(15.9949),23M(15.9949),5N(1864.6342)	M:15.9949@FIPVNETVSELPLNLEISPISM(1)M(1)K;N:1864.6342@FIPVN(1)ETVSELPLNLEISPISMMK;	1864.63	High mannose	11	1
1132490_1AA	219124	HexNAc(2)Hex(3)Fuc(1)Pent(1)	119	135	FITGSIPNSFSN[1170.4175]LTSLR	AT5G23400.1	2	12N(1170.4175)	N:1170.4175@FITGSIPNSFSN(1)LTSLR;	1170.42	paucimannose	7	1
1132490_1AA	48984.7	HexNAc(3)Hex(3)Fuc(1)Pent(1)	119	135	FITGSIPNSFSN[1373.4968]LTSLR	AT5G23400.1	2	12N(1373.4968)	N:1373.4968@FITGSIPNSFSN(1)LTSLR;	1373.5	hybrid	8	1
1132490_1AA	44913.8	HexNAc(4)Hex(3)Fuc(1)Pent(1)	119	135	FITGSIPNSFSN[1576.5762]LTSLR	AT5G23400.1	2	12N(1576.5762)	N:1576.5762@FITGSIPNSFSN(1)LTSLR;	1576.58	Complex	9	1
1132490_1AA	51067.8	HexNAc(4)Hex(3)Fuc(1)Pent(1)	437	453	FLFDN[1576.5762]YTLIVSEYLDSK	AT3G28720.2	2,3	5N(1576.5762)	N:1576.5762@FLFDN(1)YTLIVSEYLDSK;	1576.58	Complex	9	1
1132490_1AA	58751.4	HexNAc(4)Hex(3)Fuc(1)Pent(1)	300	316	FLFSLPN[1576.5762]ISYLDLASNK	AT5G14210.1	2,3	7N(1576.5762)	N:1576.5762@FLFSLPN(1)ISYLDLASNK;	1576.58	Complex	9	1
1132490_1AA	84538.4	HexNAc(2)Hex(3)Pent(1)	231	243	FLGQDEFEPTTN[1024.3595]R	AT4G26690.1	2	12N(1024.3595)	N:1024.3595@FLGQDEFEPTTN(1)R;	1024.36	paucimannose	6	1
1132490_1AA	109074	HexNAc(2)Hex(3)Fuc(1)Pent(1)	231	243	FLGQDEFEPTTN[1170.4175]R	AT4G26690.1	2	12N(1170.4175)	N:1170.4175@FLGQDEFEPTTN(1)R;	1170.42	paucimannose	7	1
1132490_1AA	547890	HexNAc(3)Hex(3)Fuc(1)Pent(1)	231	243	FLGQDEFEPTTN[1373.4968]R	AT4G26690.1	2	12N(1373.4968)	N:1373.4968@FLGQDEFEPTTN(1)R;	1373.5	hybrid	8	1
1132490_1AA	431184	HexNAc(4)Hex(3)Fuc(1)Pent(1)	231	243	FLGQDEFEPTTN[1576.5762]R	AT4G26690.1	2	12N(1576.5762)	N:1576.5762@FLGQDEFEPTTN(1)R;	1576.58	Complex	9	1
1132490_1AA	587431	HexNAc(2)Hex(3)Pent(1)	386	397	FLN[1024.3595]QTEYLVEFK	AT1G33590.1	2	3N(1024.3595)	N:1024.3595@FLN(1)QTEYLVEFK;	1024.36	paucimannose	6	1
1132490_1AA	127465	HexNAc(2)Hex(3)Fuc(1)	386	397	FLN[1038.3751]QTEYLVEFK	AT1G33590.1	2	3N(1038.3751)	N:1038.3751@FLN(1)QTEYLVEFK;	1038.38	paucimannose	6	1
1132490_1AA	2501420	HexNAc(2)Hex(3)Fuc(1)Pent(1)	386	397	FLN[1170.4175]QTEYLVEFK	AT1G33590.1	2	3N(1170.4175)	N:1170.4175@FLN(1)QTEYLVEFK;	1170.42	paucimannose	7	1
1132490_1AA	125031	HexNAc(3)Hex(3)Pent(1)	74	82	FLN[1227.4388]ESSTWK	AT1G13900.1	2	3N(1227.4388)	N:1227.4388@FLN(1)ESSTWK;	1227.44	hybrid	7	1
1132490_1AA	128119	HexNAc(3)Hex(3)Fuc(1)Pent(1)	386	397	FLN[1373.4968]QTEYLVEFK	AT1G33590.1	2	3N(1373.4968)	N:1373.4968@FLN(1)QTEYLVEFK;	1373.5	hybrid	8	1
1132490_1AA	114007	HexNAc(4)Hex(3)Fuc(1)Pent(1)	386	397	FLN[1576.5762]QTEYLVEFK	AT1G33590.1	2	3N(1576.5762)	N:1576.5762@FLN(1)QTEYLVEFK;	1576.58	Complex	9	1
1132490_1AA	236844	HexNAc(4)Hex(3)Fuc(1)Pent(1)	318	328	FLN[1576.5762]SSYAPVLR	AT3G02350.1	2	3N(1576.5762)	N:1576.5762@FLN(1)SSYAPVLR;	1576.58	Complex	9	1
1132490_1AA	12976.6	HexNAc(2)Hex(8)	350	366	FLN[1702.5813]ISFGSPILDLVTEK	AT1G76400.1	2,3	3N(1702.5813)	N:1702.5813@FLN(1)ISFGSPILDLVTEK;	1702.58	High mannose	10	1
1132490_1AA	201016	HexNAc(2)Hex(9)	350	366	FLN[1864.6342]ISFGSPILDLVTEK	AT1G76400.1	2,3	3N(1864.6342)	N:1864.6342@FLN(1)ISFGSPILDLVTEK;	1864.63	High mannose	11	1
1132490_1AA	28438.7	HexNAc(2)Hex(9)	152	165	FLN[1864.6342]VSSNTLDFPGK	AT4G39400.1	2	3N(1864.6342)	N:1864.6342@FLN(1)VSSNTLDFPGK;	1864.63	High mannose	11	1
1132490_1AA	67427.1	HexNAc(2)Hex(10)	152	165	FLN[2026.6870]VSSNTLDFPGK	AT4G39400.1	2	3N(2026.6870)	N:2026.6870@FLN(1)VSSNTLDFPGK;	2026.69	Unprocessed	12	1
1132490_1AA	83808.3	HexNAc(2)Hex(3)	386	397	FLN[892.3172]QTEYLVEFK	AT1G33590.1	2	3N(892.3172)	N:892.3172@FLN(1)QTEYLVEFK;	892.317	paucimannose	5	1
1132490_1AA	6771.68	HexNAc(3)Hex(3)Fuc(1)Pent(1)	348	368	FLS[79.9663]FADIKNTSKGFLVN[1373.4968]DTLK	AT1G58270.1	2	3S(79.9663),17N(1373.4968)	N:1373.4968@FLSFADIKNTSKGFLVN(1)DTLK;S:79.9663@FLS(1)FADIKNTSKGFLVNDTLK;	1373.5	hybrid	8	1
1132490_1AA	59221.3	HexNAc(2)	68	90	FMC[57.0215]QGGDFTAGN[406.1588]GTGGESIYGSK	AT2G16600.1	2	3C(57.0215),12N(406.1588)	N:406.1588@FMCQGGDFTAGN(1)GTGGESIYGSK;C:57.0215@FMC(1)QGGDFTAGNGTGGESIYGSK;	406.159	Truncated	2	1
1132490_1AA	194589	HexNAc(4)Hex(3)Fuc(1)Pent(1)	96	114	FNALNGPLPPDFAN[1576.5762]LTLLR	AT5G16590.1	2,3	14N(1576.5762)	N:1576.5762@FNALNGPLPPDFAN(1)LTLLR;	1576.58	Complex	9	1
1132490_1AA	77517.2	HexNAc(3)Hex(3)Fuc(1)Pent(1)	165	177	FNLFTGN[1373.4968]QTFAER	AT5G42660.1	2	7N(1373.4968)	N:1373.4968@FNLFTGN(1)QTFAER;	1373.5	hybrid	8	1
1132490_1AA	86093.3	HexNAc(4)Hex(3)Fuc(1)Pent(1)	165	177	FNLFTGN[1576.5762]QTFAER	AT5G42660.1	2	7N(1576.5762)	N:1576.5762@FNLFTGN(1)QTFAER;	1576.58	Complex	9	1
1132490_1AA	61429.1	HexNAc(3)Hex(4)Fuc(1)Pent(1)	467	479	FNLIN[1535.5497]GSTPEYYK	AT1G53430.1	2	5N(1535.5497)	N:1535.5497@FNLIN(1)GSTPEYYK;	1535.55	hybrid	9	1
1132490_1AA	175835	HexNAc(4)Hex(3)Fuc(1)Pent(1)	467	479	FNLIN[1576.5762]GSTPEYYK	AT1G53430.1	2	5N(1576.5762)	N:1576.5762@FNLIN(1)GSTPEYYK;	1576.58	Complex	9	1
1132490_1AA	454572	HexNAc(2)Hex(3)Fuc(1)Pent(1)	374	387	FNMPGN[1170.4175]SSESTGMK	AT1G13900.1	2	6N(1170.4175)	N:1170.4175@FNMPGN(1)SSESTGMK;	1170.42	paucimannose	7	1
1132490_1AA	133267	HexNAc(2)Hex(3)Fuc(1)Pent(1)	374	387	FNMPGN[1170.4175]SSESTGM[15.9949]K	AT1G13900.1	2	13M(15.9949),6N(1170.4175)	N:1170.4175@FNMPGN(1)SSESTGMK;M:15.9949@FNMPGNSSESTGM(1)K;	1170.42	paucimannose	7	1
1132490_1AA	112771	HexNAc(3)Hex(3)Fuc(1)Pent(1)	374	387	FNMPGN[1373.4968]SSESTGMK	AT1G13900.1	2	6N(1373.4968)	N:1373.4968@FNMPGN(1)SSESTGMK;	1373.5	hybrid	8	1
1132490_1AA	61276.4	HexNAc(2)Hex(3)Fuc(1)Pent(1)	374	387	FNM[15.9949]PGN[1170.4175]SSESTGM[15.9949]K	AT1G13900.1	2	13M(15.9949),3M(15.9949),6N(1170.4175)	N:1170.4175@FNMPGN(1)SSESTGMK;M:15.9949@FNM(1)PGNSSESTGM(1)K;	1170.42	paucimannose	7	1
1132490_1AA	7022.91	HexNAc(3)Hex(3)Fuc(1)Pent(1)	374	387	FNM[15.9949]PGN[1373.4968]SSESTGM[15.9949]K	AT1G13900.1	2	13M(15.9949),3M(15.9949),6N(1373.4968)	N:1373.4968@FNMPGN(1)SSESTGMK;M:15.9949@FNM(1)PGNSSESTGM(1)K;	1373.5	hybrid	8	1
1132490_1AA	1050.92	HexNAc(2)Hex(6)Fuc(2)	490	523	FNRDIVS[79.9663]SYFDGGKQIDEEGIEDAFELLN[1670.5916]ETNER	AT1G79990.1	4	7S(79.9663),29N(1670.5916)	S:79.9663@FNRDIVS(1)SYFDGGKQIDEEGIEDAFELLNETNER;N:1670.5916@FNRDIVSSYFDGGKQIDEEGIEDAFELLN(1)ETNER;	1670.59	High mannose	10	1
1132490_1AA	155495	HexNAc(2)Hex(7)	39	67	FNTAHPNPN[1540.5286]YTAPISFLINQAQSIGLTTK	AT1G44820.1	3	9N(1540.5286)	N:1540.5286@FNTAHPNPN(1)YTAPISFLINQAQSIGLTTK;	1540.53	High mannose	9	1
1132490_1AA	162612	HexNAc(2)Hex(8)	39	67	FNTAHPNPN[1702.5813]YTAPISFLINQAQSIGLTTK	AT1G44820.1	3,4	9N(1702.5813)	N:1702.5813@FNTAHPNPN(1)YTAPISFLINQAQSIGLTTK;	1702.58	High mannose	10	1
1132490_1AA	74664.6	HexNAc(2)Hex(3)Pent(1)	79	86	FN[1024.3595]TSSTLK	AT4G20830.1	2	2N(1024.3595)	N:1024.3595@FN(1)TSSTLK;	1024.36	paucimannose	6	1
1132490_1AA	150806	HexNAc(2)Hex(3)Fuc(1)	257	267	FN[1038.3751]VSTFLSRPK	AT1G78850.1	2	2N(1038.3751)	N:1038.3751@FN(1)VSTFLSRPK;	1038.38	paucimannose	6	1
1132490_1AA	437045	HexNAc(2)Hex(4)	257	265	FN[1054.3700]VSTFLSR	AT1G78850.1	2	2N(1054.3700)	N:1054.3700@FN(1)VSTFLSR;	1054.37	High mannose	6	1
1132490_1AA	1731730	HexNAc(2)Hex(4)	257	267	FN[1054.3700]VSTFLSRPK	AT1G78850.1	2	2N(1054.3700)	N:1054.3700@FN(1)VSTFLSRPK;	1054.37	High mannose	6	1
1132490_1AA	182973	HexNAc(2)Hex(3)Fuc(1)Pent(1)	273	300	FN[1170.4175]ATAVEMESAAVALISHQQNLPFIVIR	AT4G28940.1	3,4	2N(1170.4175)	N:1170.4175@FN(1)ATAVEMESAAVALISHQQNLPFIVIR;	1170.42	paucimannose	7	1
1132490_1AA	119023	HexNAc(2)Hex(3)Fuc(1)Pent(1)	273	300	FN[1170.4175]ATAVEM[15.9949]ESAAVALISHQQNLPFIVIR	AT4G28940.1	3,4	8M(15.9949),2N(1170.4175)	N:1170.4175@FN(1)ATAVEMESAAVALISHQQNLPFIVIR;M:15.9949@FNATAVEM(1)ESAAVALISHQQNLPFIVIR;	1170.42	paucimannose	7	1
1132490_1AA	22433.1	HexNAc(2)Hex(3)Fuc(1)Pent(1)	160	174	FN[1170.4175]ESLPALLIDVAVK	AT4G05200.1	2	2N(1170.4175)	N:1170.4175@FN(1)ESLPALLIDVAVK;	1170.42	paucimannose	7	1
1132490_1AA	193239	HexNAc(2)Hex(3)Fuc(1)Pent(1)	172	178	FN[1170.4175]HTDLK	AT1G41830.1	2	2N(1170.4175)	N:1170.4175@FN(1)HTDLK;	1170.42	paucimannose	7	1
1132490_1AA	152674	HexNAc(2)Hex(3)Fuc(1)Pent(1)	361	370	FN[1170.4175]TSALPIVR	AT5G41870.1	2	2N(1170.4175)	N:1170.4175@FN(1)TSALPIVR;	1170.42	paucimannose	7	1
1132490_1AA	164311	HexNAc(2)Hex(3)Fuc(1)Pent(1)	257	267	FN[1170.4175]VSTFLSRPK	AT1G78850.1	2	2N(1170.4175)	N:1170.4175@FN(1)VSTFLSRPK;	1170.42	paucimannose	7	1
1132490_1AA	161781	HexNAc(2)Hex(3)Fuc(1)Pent(1)	312	322	FN[1170.4175]VTAAWEYAR	AT4G27020.1	2	2N(1170.4175)	N:1170.4175@FN(1)VTAAWEYAR;	1170.42	paucimannose	7	1
1132490_1AA	615.985	HexNAc(2)Hex(3)Fuc(2)	79	86	FN[1184.4330]TSSTLK	AT4G20830.1	2	2N(1184.4330)	N:1184.4330@FN(1)TSSTLK;	1184.43	paucimannose	7	1
1132490_1AA	124420	HexNAc(2)Hex(5)	339	345	FN[1216.4229]STEAR	AT5G25980.2	2	2N(1216.4229)	N:1216.4229@FN(1)STEAR;	1216.42	High mannose	7	1
1132490_1AA	1002290	HexNAc(2)Hex(5)	257	265	FN[1216.4229]VSTFLSR	AT1G78850.1	2	2N(1216.4229)	N:1216.4229@FN(1)VSTFLSR;	1216.42	High mannose	7	1
1132490_1AA	2449960	HexNAc(2)Hex(5)	257	267	FN[1216.4229]VSTFLSRPK	AT1G78850.1	2	2N(1216.4229)	N:1216.4229@FN(1)VSTFLSRPK;	1216.42	High mannose	7	1
1132490_1AA	289057	HexNAc(3)Hex(3)Fuc(1)	257	267	FN[1241.4545]VSTFLSRPK	AT1G78850.1	2	2N(1241.4545)	N:1241.4545@FN(1)VSTFLSRPK;	1241.45	hybrid	7	1
1132490_1AA	123915	HexNAc(3)Hex(3)Fuc(1)Pent(1)	273	300	FN[1373.4968]ATAVEMESAAVALISHQQNLPFIVIR	AT4G28940.1	3,4	2N(1373.4968)	N:1373.4968@FN(1)ATAVEMESAAVALISHQQNLPFIVIR;	1373.5	hybrid	8	1
1132490_1AA	61467.1	HexNAc(3)Hex(3)Fuc(1)Pent(1)	273	300	FN[1373.4968]ATAVEM[15.9949]ESAAVALISHQQNLPFIVIR	AT4G28940.1	3	8M(15.9949),2N(1373.4968)	N:1373.4968@FN(1)ATAVEMESAAVALISHQQNLPFIVIR;M:15.9949@FNATAVEM(1)ESAAVALISHQQNLPFIVIR;	1373.5	hybrid	8	1
1132490_1AA	53662.3	HexNAc(3)Hex(3)Fuc(1)Pent(1)	172	178	FN[1373.4968]HTDLK	AT1G41830.1	2	2N(1373.4968)	N:1373.4968@FN(1)HTDLK;	1373.5	hybrid	8	1
1132490_1AA	4750.31	HexNAc(3)Hex(3)Fuc(1)Pent(1)	257	265	FN[1373.4968]VSTFLSR	AT1G78850.1	2	2N(1373.4968)	N:1373.4968@FN(1)VSTFLSR;	1373.5	hybrid	8	1
1132490_1AA	334293	HexNAc(3)Hex(3)Fuc(1)Pent(1)	257	267	FN[1373.4968]VSTFLSRPK	AT1G78850.1	2	2N(1373.4968)	N:1373.4968@FN(1)VSTFLSRPK;	1373.5	hybrid	8	1
1132490_1AA	118715	HexNAc(2)Hex(6)	484	494	FN[1378.4757]FSSQFPYYK	AT5G18860.1	2	2N(1378.4757)	N:1378.4757@FN(1)FSSQFPYYK;	1378.48	High mannose	8	1
1132490_1AA	1767670	HexNAc(2)Hex(6)	257	265	FN[1378.4757]VSTFLSR	AT1G78850.1	2	2N(1378.4757)	N:1378.4757@FN(1)VSTFLSR;	1378.48	High mannose	8	1
1132490_1AA	1604210	HexNAc(2)Hex(6)	257	267	FN[1378.4757]VSTFLSRPK	AT1G78850.1	2	2N(1378.4757)	N:1378.4757@FN(1)VSTFLSRPK;	1378.48	High mannose	8	1
1132490_1AA	102781	HexNAc(4)Hex(3)Fuc(1)	257	265	FN[1444.5339]VSTFLSR	AT1G78850.1	2	2N(1444.5339)	N:1444.5339@FN(1)VSTFLSR;	1444.53	Complex	8	1
1132490_1AA	2495660	HexNAc(2)Hex(7)	257	265	FN[1540.5286]VSTFLSR	AT1G78850.1	2	2N(1540.5286)	N:1540.5286@FN(1)VSTFLSR;	1540.53	High mannose	9	1
1132490_1AA	1847380	HexNAc(2)Hex(7)	257	267	FN[1540.5286]VSTFLSRPK	AT1G78850.1	2,3	2N(1540.5286)	N:1540.5286@FN(1)VSTFLSRPK;	1540.53	High mannose	9	1
1132490_1AA	103764	HexNAc(4)Hex(3)Fuc(1)Pent(1)	199	208	FN[1576.5762]ASSFIGNK	AT3G49750.1	2	2N(1576.5762)	N:1576.5762@FN(1)ASSFIGNK;	1576.58	Complex	9	1
1132490_1AA	11701.9	HexNAc(4)Hex(3)Fuc(1)Pent(1)	172	178	FN[1576.5762]HTDLK	AT1G41830.1	2	2N(1576.5762)	N:1576.5762@FN(1)HTDLK;	1576.58	Complex	9	1
1132490_1AA	75912	HexNAc(4)Hex(3)Fuc(1)Pent(1)	361	370	FN[1576.5762]TSALPIVR	AT5G41870.1	2	2N(1576.5762)	N:1576.5762@FN(1)TSALPIVR;	1576.58	Complex	9	1
1132490_1AA	103464	HexNAc(4)Hex(3)Fuc(1)Pent(1)	257	265	FN[1576.5762]VSTFLSR	AT1G78850.1	2	2N(1576.5762)	N:1576.5762@FN(1)VSTFLSR;	1576.58	Complex	9	1
1132490_1AA	139958	HexNAc(4)Hex(3)Fuc(1)Pent(1)	257	267	FN[1576.5762]VSTFLSRPK	AT1G78850.1	2	2N(1576.5762)	N:1576.5762@FN(1)VSTFLSRPK;	1576.58	Complex	9	1
1132490_1AA	1291160	HexNAc(2)Hex(8)	257	265	FN[1702.5813]VSTFLSR	AT1G78850.1	2	2N(1702.5813)	N:1702.5813@FN(1)VSTFLSR;	1702.58	High mannose	10	1
1132490_1AA	1008000	HexNAc(2)Hex(8)	257	267	FN[1702.5813]VSTFLSRPK	AT1G78850.1	2,3	2N(1702.5813)	N:1702.5813@FN(1)VSTFLSRPK;	1702.58	High mannose	10	1
1132490_1AA	134637	HexNAc(2)Hex(9)	257	265	FN[1864.6342]VSTFLSR	AT1G78850.1	2	2N(1864.6342)	N:1864.6342@FN(1)VSTFLSR;	1864.63	High mannose	11	1
1132490_1AA	52467.9	HexNAc(2)Hex(9)	257	267	FN[1864.6342]VSTFLSRPK	AT1G78850.1	2	2N(1864.6342)	N:1864.6342@FN(1)VSTFLSRPK;	1864.63	High mannose	11	1
1132490_1AA	1054770	HexNAc(1)	257	267	FN[203.0794]VSTFLSRPK	AT1G78850.1	2	2N(203.0794)	N:203.0794@FN(1)VSTFLSRPK;	203.079	Truncated	1	1
1132490_1AA	61149.3	HexNAc(2)	257	265	FN[406.1588]VSTFLSR	AT1G78850.1	2	2N(406.1588)	N:406.1588@FN(1)VSTFLSR;	406.159	Truncated	2	1
1132490_1AA	639718	HexNAc(2)	257	267	FN[406.1588]VSTFLSRPK	AT1G78850.1	2	2N(406.1588)	N:406.1588@FN(1)VSTFLSRPK;	406.159	Truncated	2	1
1132490_1AA	54039.1	HexNAc(2)Hex(1)	257	265	FN[568.2115]VSTFLSR	AT1G78850.1	2	2N(568.2115)	N:568.2115@FN(1)VSTFLSR;	568.212	paucimannose	3	1
1132490_1AA	932642	HexNAc(2)Hex(1)	257	267	FN[568.2115]VSTFLSRPK	AT1G78850.1	2,3	2N(568.2115)	N:568.2115@FN(1)VSTFLSRPK;	568.212	paucimannose	3	1
1132490_1AA	85659.5	HexNAc(2)Hex(2)	257	265	FN[730.2644]VSTFLSR	AT1G78850.1	2	2N(730.2644)	N:730.2644@FN(1)VSTFLSR;	730.264	paucimannose	4	1
1132490_1AA	875716	HexNAc(2)Hex(2)	257	267	FN[730.2644]VSTFLSRPK	AT1G78850.1	2	2N(730.2644)	N:730.2644@FN(1)VSTFLSRPK;	730.264	paucimannose	4	1
1132490_1AA	123828	HexNAc(2)Hex(3)	257	265	FN[892.3172]VSTFLSR	AT1G78850.1	2	2N(892.3172)	N:892.3172@FN(1)VSTFLSR;	892.317	paucimannose	5	1
1132490_1AA	1392790	HexNAc(2)Hex(3)	257	267	FN[892.3172]VSTFLSRPK	AT1G78850.1	2	2N(892.3172)	N:892.3172@FN(1)VSTFLSRPK;	892.317	paucimannose	5	1
1132490_1AA	146651	HexNAc(2)Hex(5)	52	70	FPGPTIN[1216.4229]VTTNENLVVNVR	AT4G12420.1	2	7N(1216.4229)	N:1216.4229@FPGPTIN(1)VTTNENLVVNVR;	1216.42	High mannose	7	1
1132490_1AA	15436.6	HexNAc(3)Hex(4)Fuc(2)	52	70	FPGPTIN[1549.5652]VTTNENLVVNVR	AT4G12420.1	2	7N(1549.5652)	N:1549.5652@FPGPTIN(1)VTTNENLVVNVR;	1549.57	hybrid	9	1
1132490_1AA	191464	HexNAc(1)	52	70	FPGPTIN[203.0794]VTTNENLVVNVR	AT4G12420.1	2	7N(203.0794)	N:203.0794@FPGPTIN(1)VTTNENLVVNVR;	203.079	Truncated	1	1
1132490_1AA	102336	HexNAc(2)Hex(3)Fuc(1)Pent(1)	163	169	FPHYLN[1170.4175]R	AT1G28110.1	2	6N(1170.4175)	N:1170.4175@FPHYLN(1)R;	1170.42	paucimannose	7	1
1132490_1AA	344255	HexNAc(2)Hex(3)Fuc(1)Pent(1)	427	435	FPN[1170.4175]ISEVTK	AT5G58090.1	2	3N(1170.4175)	N:1170.4175@FPN(1)ISEVTK;	1170.42	paucimannose	7	1
1132490_1AA	491720	HexNAc(3)Hex(3)Fuc(1)Pent(1)	427	435	FPN[1373.4968]ISEVTK	AT5G58090.1	2	3N(1373.4968)	N:1373.4968@FPN(1)ISEVTK;	1373.5	hybrid	8	1
1132490_1AA	1385640	HexNAc(4)Hex(3)Fuc(1)Pent(1)	427	435	FPN[1576.5762]ISEVTK	AT5G58090.1	2	3N(1576.5762)	N:1576.5762@FPN(1)ISEVTK;	1576.58	Complex	9	1
1132490_1AA	179385	HexNAc(2)Hex(3)Fuc(1)Pent(1)	165	171	FPQYLN[1170.4175]R	AT2G33530.1	2	6N(1170.4175)	N:1170.4175@FPQYLN(1)R;	1170.42	paucimannose	7	1
1132490_1AA	229156	HexNAc(4)Hex(3)Fuc(1)Pent(1)	165	171	FPQYLN[1576.5762]R	AT2G33530.1	2	6N(1576.5762)	N:1576.5762@FPQYLN(1)R;	1576.58	Complex	9	1
1132490_1AA	32385.1	HexNAc(2)Hex(5)	265	283	FQAQYPDAN[1216.4229]VTYVDIFSIK	AT1G54790.1	2,3	9N(1216.4229)	N:1216.4229@FQAQYPDAN(1)VTYVDIFSIK;	1216.42	High mannose	7	1
1132490_1AA	64543.4	HexNAc(4)Hex(3)Fuc(1)Pent(1)	55	64	FQVN[1576.5762]DSLYFK	AT5G53870.1	2	4N(1576.5762)	N:1576.5762@FQVN(1)DSLYFK;	1576.58	Complex	9	1
1132490_1AA	92464.3	HexNAc(2)Hex(3)Pent(1)	112	121	FQYAN[1024.3595]FSNPR	AT1G13750.1	2	5N(1024.3595)	N:1024.3595@FQYAN(1)FSNPR;	1024.36	paucimannose	6	1
1132490_1AA	143043	HexNAc(3)Hex(3)Pent(1)	240	264	FSAENVGVQVLNSVN[1227.4388]ITLGAEDELK	AT5G60360.1	2,3	15N(1227.4388)	N:1227.4388@FSAENVGVQVLNSVN(1)ITLGAEDELK;	1227.44	hybrid	7	1
1132490_1AA	4888.22	HexNAc(3)Hex(3)Fuc(1)Pent(1)	240	264	FSAENVGVQVLNSVN[1373.4968]ITLGAEDELK	AT5G60360.1	3	15N(1373.4968)	N:1373.4968@FSAENVGVQVLNSVN(1)ITLGAEDELK;	1373.5	hybrid	8	1
1132490_1AA	255602	HexNAc(2)Hex(6)	240	264	FSAENVGVQVLNSVN[1378.4757]ITLGAEDELK	AT5G60360.1	2,3	15N(1378.4757)	N:1378.4757@FSAENVGVQVLNSVN(1)ITLGAEDELK;	1378.48	High mannose	8	1
1132490_1AA	1921.78	HexNAc(3)Hex(3)Fuc(2)	240	264	FSAENVGVQVLNSVN[1387.5125]ITLGAEDELK	AT5G60360.1	3	15N(1387.5125)	N:1387.5125@FSAENVGVQVLNSVN(1)ITLGAEDELK;	1387.51	hybrid	8	1
1132490_1AA	274982	HexNAc(2)Hex(4)	380	393	FSASMSN[1054.3700]HSFVLPK	AT3G09220.1	2	7N(1054.3700)	N:1054.3700@FSASMSN(1)HSFVLPK;	1054.37	High mannose	6	1
1132490_1AA	253125	HexNAc(2)Hex(6)	380	393	FSASMSN[1378.4757]HSFVLPK	AT3G09220.1	2	7N(1378.4757)	N:1378.4757@FSASMSN(1)HSFVLPK;	1378.48	High mannose	8	1
1132490_1AA	132014	HexNAc(2)	380	393	FSASMSN[406.1588]HSFVLPK	AT3G09220.1	2	7N(406.1588)	N:406.1588@FSASMSN(1)HSFVLPK;	406.159	Truncated	2	1
1132490_1AA	175436	HexNAc(2)Hex(1)	380	393	FSASMSN[568.2115]HSFVLPK	AT3G09220.1	2	7N(568.2115)	N:568.2115@FSASMSN(1)HSFVLPK;	568.212	paucimannose	3	1
1132490_1AA	153645	HexNAc(2)Hex(2)	380	393	FSASMSN[730.2644]HSFVLPK	AT3G09220.1	2	7N(730.2644)	N:730.2644@FSASMSN(1)HSFVLPK;	730.264	paucimannose	4	1
1132490_1AA	236098	HexNAc(2)Hex(3)	380	393	FSASMSN[892.3172]HSFVLPK	AT3G09220.1	2	7N(892.3172)	N:892.3172@FSASMSN(1)HSFVLPK;	892.317	paucimannose	5	1
1132490_1AA	112046	HexNAc(4)Hex(3)Fuc(1)Pent(1)	51	61	FSFLAFEDGN[1576.5762]R	AT3G48200.1	2	10N(1576.5762)	N:1576.5762@FSFLAFEDGN(1)R;	1576.58	Complex	9	1
1132490_1AA	46451.1	HexNAc(2)Hex(8)	67	76	FSN[1702.5813]ATVAEFK	AT4G01610.1	2	3N(1702.5813)	N:1702.5813@FSN(1)ATVAEFK;	1702.58	High mannose	10	1
1132490_1AA	88131.3	HexNAc(2)Hex(3)Fuc(1)Pent(1)	119	130	FSVSAQN[1170.4175]FTLIR	AT2G39360.1	2	7N(1170.4175)	N:1170.4175@FSVSAQN(1)FTLIR;	1170.42	paucimannose	7	1
1132490_1AA	64537.4	HexNAc(4)Hex(3)Fuc(1)Pent(1)	117	128	FSYN[1576.5762]VSSIPTIR	AT1G38065.1	2	4N(1576.5762)	N:1576.5762@FSYN(1)VSSIPTIR;	1576.58	Complex	9	1
1132490_1AA	19119.7	HexNAc(2)Hex(9)	57	69	FTFQYVGLNEPN[1864.6342]K	AT1G31710.1	2	12N(1864.6342)	N:1864.6342@FTFQYVGLNEPN(1)K;	1864.63	High mannose	11	1
1132490_1AA	879226	HexNAc(2)Hex(3)Fuc(1)Pent(1)	162	180	FTGPIPSSISN[1170.4175]LTLLTQLK	AT1G33590.1	2,3	11N(1170.4175)	N:1170.4175@FTGPIPSSISN(1)LTLLTQLK;	1170.42	paucimannose	7	1
1132490_1AA	120085	HexNAc(4)Hex(3)Fuc(1)Pent(1)	162	180	FTGPIPSSISN[1576.5762]LTLLTQLK	AT1G33590.1	2,3	11N(1576.5762)	N:1576.5762@FTGPIPSSISN(1)LTLLTQLK;	1576.58	Complex	9	1
1132490_1AA	87846	HexNAc(2)Hex(3)Fuc(1)Pent(1)	131	140	FTLLHN[1170.4175]FSVK	AT5G38990.1	2	6N(1170.4175)	N:1170.4175@FTLLHN(1)FSVK;	1170.42	paucimannose	7	1
1132490_1AA	421829	HexNAc(3)Hex(3)Fuc(1)Pent(1)	131	140	FTLLHN[1373.4968]FSVK	AT5G38990.1	2	6N(1373.4968)	N:1373.4968@FTLLHN(1)FSVK;	1373.5	hybrid	8	1
1132490_1AA	251911	HexNAc(4)Hex(3)Fuc(1)Pent(1)	131	140	FTLLHN[1576.5762]FSVK	AT5G38990.1	2	6N(1576.5762)	N:1576.5762@FTLLHN(1)FSVK;	1576.58	Complex	9	1
1132490_1AA	30941.2	HexNAc(2)Hex(9)	399	408	FVFLY[79.9663]GN[1864.6342]STK	AT5G04480.1	2	5Y(79.9663),7N(1864.6342)	N:1864.6342@FVFLYGN(1)STK;Y:79.9663@FVFLY(1)GNSTK;	1864.63	High mannose	11	1
1132490_1AA	46444.7	HexNAc(2)Hex(3)Fuc(1)Pent(1)	39	74	FVFYLHNVAYDGDNTDN[1170.4175]ATSAAIVNPLGLGDFSFGK	AT4G11190.1	3	17N(1170.4175)	N:1170.4175@FVFYLHNVAYDGDNTDN(1)ATSAAIVNPLGLGDFSFGK;	1170.42	paucimannose	7	1
1132490_1AA	22279.3	HexNAc(3)Hex(3)Fuc(1)Pent(1)	39	74	FVFYLHNVAYDGDNTDN[1373.4968]ATSAAIVNPLGLGDFSFGK	AT4G11190.1	3	17N(1373.4968)	N:1373.4968@FVFYLHNVAYDGDNTDN(1)ATSAAIVNPLGLGDFSFGK;	1373.5	hybrid	8	1
1132490_1AA	2333.01	HexNAc(4)Hex(3)Fuc(1)Pent(1)	39	74	FVFYLHNVAYDGDNTDN[1576.5762]ATSAAIVNPLGLGDFSFGK	AT4G11190.1	3	17N(1576.5762)	N:1576.5762@FVFYLHNVAYDGDNTDN(1)ATSAAIVNPLGLGDFSFGK;	1576.58	Complex	9	1
1132490_1AA	97589.5	HexNAc(2)Hex(3)Fuc(1)Pent(1)	39	74	FVLHLHDIAYDGDNAAN[1170.4175]ATSAAIVNPLGLGDFSFGK	AT4G11210.1	3,4	17N(1170.4175)	N:1170.4175@FVLHLHDIAYDGDNAAN(1)ATSAAIVNPLGLGDFSFGK;	1170.42	paucimannose	7	1
1132490_1AA	2067.76	HexNAc(4)Hex(3)Fuc(1)Pent(1)	39	74	FVLHLHDIAYDGDNAAN[1576.5762]ATSAAIVNPLGLGDFSFGK	AT4G11210.1	4	17N(1576.5762)	N:1576.5762@FVLHLHDIAYDGDNAAN(1)ATSAAIVNPLGLGDFSFGK;	1576.58	Complex	9	1
1132490_1AA	65588.9	HexNAc(2)Hex(3)Fuc(1)Pent(1)	266	282	FVN[1170.4175]VSGNHLQISHTDMK	AT3G60340.1	2,3	3N(1170.4175)	N:1170.4175@FVN(1)VSGNHLQISHTDMK;	1170.42	paucimannose	7	1
1132490_1AA	29923.1	HexNAc(2)Hex(3)Fuc(1)Pent(1)	266	282	FVN[1170.4175]VSGNHLQISHTDM[15.9949]K	AT3G60340.1	2,3	16M(15.9949),3N(1170.4175)	N:1170.4175@FVN(1)VSGNHLQISHTDMK;M:15.9949@FVNVSGNHLQISHTDM(1)K;	1170.42	paucimannose	7	1
1132490_1AA	101830	HexNAc(3)Hex(3)Fuc(1)Pent(1)	294	302	FVN[1373.4968]ETVWQR	AT4G25240.1	2	3N(1373.4968)	N:1373.4968@FVN(1)ETVWQR;	1373.5	hybrid	8	1
1132490_1AA	13176.3	HexNAc(3)Hex(3)Fuc(1)Pent(1)	266	282	FVN[1373.4968]VSGNHLQISHTDMK	AT3G60340.1	2,3	3N(1373.4968)	N:1373.4968@FVN(1)VSGNHLQISHTDMK;	1373.5	hybrid	8	1
1132490_1AA	1211.64	HexNAc(3)Hex(3)Fuc(1)Pent(1)	266	282	FVN[1373.4968]VSGNHLQISHTDM[15.9949]K	AT3G60340.1	2	16M(15.9949),3N(1373.4968)	N:1373.4968@FVN(1)VSGNHLQISHTDMK;M:15.9949@FVNVSGNHLQISHTDM(1)K;	1373.5	hybrid	8	1
1132490_1AA	340919	HexNAc(1)	266	282	FVN[203.0794]VSGNHLQISHTDMK	AT3G60340.1	2	3N(203.0794)	N:203.0794@FVN(1)VSGNHLQISHTDMK;	203.079	Truncated	1	1
1132490_1AA	36764.4	HexNAc(2)Hex(1)	266	282	FVN[568.2115]VSGNHLQISHTDM[15.9949]K	AT3G60340.1	2	16M(15.9949),3N(568.2115)	M:15.9949@FVNVSGNHLQISHTDM(1)K;N:568.2115@FVN(1)VSGNHLQISHTDMK;	568.212	paucimannose	3	1
1132490_1AA	64431.4	HexNAc(2)Hex(2)	266	282	FVN[730.2644]VSGNHLQISHTDMK	AT3G60340.1	2	3N(730.2644)	N:730.2644@FVN(1)VSGNHLQISHTDMK;	730.264	paucimannose	4	1
1132490_1AA	15215.7	HexNAc(3)Hex(3)Fuc(1)Pent(1)	212	225	FVQN[1373.4968]VSTDAQSHPR	AT1G53710.1	2	4N(1373.4968)	N:1373.4968@FVQN(1)VSTDAQSHPR;	1373.5	hybrid	8	1
1132490_1AA	929.726	HexNAc(3)Hex(3)Fuc(1)Pent(1)	201	222	FVVATGIFDAYDEPHQPSN[1373.4968]ISK	AT4G38500.1	2	19N(1373.4968)	N:1373.4968@FVVATGIFDAYDEPHQPSN(1)ISK;	1373.5	hybrid	8	1
1132490_1AA	629909	HexNAc(2)Hex(3)Fuc(1)Pent(1)	36	50	FWNPNIN[1170.4175]YTLWAQGK	AT5G15350.1	2	7N(1170.4175)	N:1170.4175@FWNPNIN(1)YTLWAQGK;	1170.42	paucimannose	7	1
1132490_1AA	121452	HexNAc(3)Hex(3)Pent(1)	36	50	FWNPNIN[1227.4388]YTLWAQGK	AT5G15350.1	2	7N(1227.4388)	N:1227.4388@FWNPNIN(1)YTLWAQGK;	1227.44	hybrid	7	1
1132490_1AA	509625	HexNAc(3)Hex(3)Fuc(1)Pent(1)	36	50	FWNPNIN[1373.4968]YTLWAQGK	AT5G15350.1	2	7N(1373.4968)	N:1373.4968@FWNPNIN(1)YTLWAQGK;	1373.5	hybrid	8	1
1132490_1AA	569940	HexNAc(3)Hex(3)Fuc(2)Pent(1)	34	48	FWNPNIN[1519.5547]YTIWAQDK	AT3G01070.1	2	7N(1519.5547)	N:1519.5547@FWNPNIN(1)YTIWAQDK;	1519.55	hybrid	9	1
1132490_1AA	345578	HexNAc(3)Hex(4)Fuc(1)Pent(1)	36	50	FWNPNIN[1535.5497]YTLWAQGK	AT5G15350.1	2	7N(1535.5497)	N:1535.5497@FWNPNIN(1)YTLWAQGK;	1535.55	hybrid	9	1
1132490_1AA	23718.8	HexNAc(4)Hex(3)Fuc(1)Pent(1)	34	48	FWNPNIN[1576.5762]YTIWAQDK	AT3G01070.1	2	7N(1576.5762)	N:1576.5762@FWNPNIN(1)YTIWAQDK;	1576.58	Complex	9	1
1132490_1AA	584560	HexNAc(4)Hex(3)Fuc(1)Pent(1)	36	50	FWNPNIN[1576.5762]YTLWAQGK	AT5G15350.1	2	7N(1576.5762)	N:1576.5762@FWNPNIN(1)YTLWAQGK;	1576.58	Complex	9	1
1132490_1AA	130578	HexNAc(4)Hex(3)Fuc(1)Pent(1)	338	349	FYFENQAEN[1576.5762]ATK	AT3G02350.1	2	9N(1576.5762)	N:1576.5762@FYFENQAEN(1)ATK;	1576.58	Complex	9	1
1132490_1AA	23952.6	HexNAc(2)Hex(3)Fuc(1)Pent(1)	336	354	FYSN[1170.4175]LTALVNGPHWVPVPR	AT3G09220.1	2,3	4N(1170.4175)	N:1170.4175@FYSN(1)LTALVNGPHWVPVPR;	1170.42	paucimannose	7	1
1132490_1AA	162207	HexNAc(4)Hex(3)Fuc(1)Pent(1)	336	354	FYSN[1576.5762]LTALVNGPHWVPVPR	AT3G09220.1	2,3	4N(1576.5762)	N:1576.5762@FYSN(1)LTALVNGPHWVPVPR;	1576.58	Complex	9	1
1132490_1AA	307695	HexNAc(2)Hex(3)Pent(1)	632	646	GAFTNNQIWVTPYN[1024.3595]K	AT4G12290.1	2	14N(1024.3595)	N:1024.3595@GAFTNNQIWVTPYN(1)K;	1024.36	paucimannose	6	1
1132490_1AA	272171	HexNAc(2)Hex(3)Fuc(1)Pent(1)	632	646	GAFTNNQIWVTPYN[1170.4175]K	AT4G12290.1	2	14N(1170.4175)	N:1170.4175@GAFTNNQIWVTPYN(1)K;	1170.42	paucimannose	7	1
1132490_1AA	42329.5	HexNAc(3)Hex(3)Pent(1)	632	646	GAFTNNQIWVTPYN[1227.4388]K	AT4G12290.1	2	14N(1227.4388)	N:1227.4388@GAFTNNQIWVTPYN(1)K;	1227.44	hybrid	7	1
1132490_1AA	158110	HexNAc(2)Hex(3)Fuc(1)Pent(1)	92	104	GAGRDIVTLN[1170.4175]QTK	AT5G15350.1	2	10N(1170.4175)	N:1170.4175@GAGRDIVTLN(1)QTK;	1170.42	paucimannose	7	1
1132490_1AA	82691.4	HexNAc(3)Hex(3)Fuc(1)Pent(1)	92	104	GAGRDIVTLN[1373.4968]QTK	AT5G15350.1	2	10N(1373.4968)	N:1373.4968@GAGRDIVTLN(1)QTK;	1373.5	hybrid	8	1
1132490_1AA	60887.3	HexNAc(3)Hex(4)Fuc(1)Pent(1)	92	104	GAGRDIVTLN[1535.5497]QTK	AT5G15350.1	2	10N(1535.5497)	N:1535.5497@GAGRDIVTLN(1)QTK;	1535.55	hybrid	9	1
1132490_1AA	26788	HexNAc(4)Hex(3)Fuc(1)Pent(1)	92	104	GAGRDIVTLN[1576.5762]QTK	AT5G15350.1	2	10N(1576.5762)	N:1576.5762@GAGRDIVTLN(1)QTK;	1576.58	Complex	9	1
1132490_1AA	1365.77	HexNAc(3)Hex(4)Fuc(1)Pent(1)	159	182	GASLSGSNNDIPAPN[1535.5497]NTFQTILTK	AT5G66390.1	2	15N(1535.5497)	N:1535.5497@GASLSGSNNDIPAPN(1)NTFQTILTK;	1535.55	hybrid	9	1
1132490_1AA	200417	HexNAc(1)	159	182	GASLSGSNNDIPAPN[203.0794]NTFQTILTK	AT5G66390.1	2	15N(203.0794)	N:203.0794@GASLSGSNNDIPAPN(1)NTFQTILTK;	203.079	Truncated	1	1
1132490_1AA	1118800	HexNAc(2)Hex(3)Fuc(1)Pent(1)	359	369	GDAN[1170.4175]STWGSVR	AT3G10740.1	2	4N(1170.4175)	N:1170.4175@GDAN(1)STWGSVR;	1170.42	paucimannose	7	1
1132490_1AA	91304.7	HexNAc(2)Hex(5)	359	369	GDAN[1216.4229]STWGSVR	AT3G10740.1	2	4N(1216.4229)	N:1216.4229@GDAN(1)STWGSVR;	1216.42	High mannose	7	1
1132490_1AA	162074	HexNAc(3)Hex(3)Fuc(1)Pent(1)	359	369	GDAN[1373.4968]STWGSVR	AT3G10740.1	2	4N(1373.4968)	N:1373.4968@GDAN(1)STWGSVR;	1373.5	hybrid	8	1
1132490_1AA	77189.1	HexNAc(2)Hex(3)Fuc(1)Pent(1)	356	366	GEGIHFSN[1170.4175]VSK	AT1G20160.1	2	8N(1170.4175)	N:1170.4175@GEGIHFSN(1)VSK;	1170.42	paucimannose	7	1
1132490_1AA	32158.3	HexNAc(2)Hex(3)	356	366	GEGIHFSN[892.3172]VSK	AT1G20160.1	2	8N(892.3172)	N:892.3172@GEGIHFSN(1)VSK;	892.317	paucimannose	5	1
1132490_1AA	32926.5	HexNAc(2)Hex(7)	21	50	GEPVIVSDPAN[1540.5286]ASAYESVAAELSSM[15.9949]LIENR	AT4G30210.1	3	25M(15.9949),11N(1540.5286)	M:15.9949@GEPVIVSDPANASAYESVAAELSSM(1)LIENR;N:1540.5286@GEPVIVSDPAN(1)ASAYESVAAELSSMLIENR;	1540.53	High mannose	9	1
1132490_1AA	62578.6	HexNAc(2)Hex(8)	21	50	GEPVIVSDPAN[1702.5813]ASAYESVAAELSSM[15.9949]LIENR	AT4G30210.1	3	25M(15.9949),11N(1702.5813)	M:15.9949@GEPVIVSDPANASAYESVAAELSSM(1)LIENR;N:1702.5813@GEPVIVSDPAN(1)ASAYESVAAELSSMLIENR;	1702.58	High mannose	10	1
1132490_1AA	52896.3	HexNAc(2)Hex(7)	41	70	GFEAKPDSSIDSFQPLLTDSNGN[1540.5286]FSFGFLR	AT5G03700.1	3	23N(1540.5286)	N:1540.5286@GFEAKPDSSIDSFQPLLTDSNGN(1)FSFGFLR;	1540.53	High mannose	9	1
1132490_1AA	148322	HexNAc(2)Hex(3)Fuc(1)Pent(1)	438	450	GFIQVVFQNN[1170.4175]DTK	AT4G25240.1	2	10N(1170.4175)	N:1170.4175@GFIQVVFQNN(1)DTK;	1170.42	paucimannose	7	1
1132490_1AA	182736	HexNAc(3)Hex(3)Fuc(1)Pent(1)	438	450	GFIQVVFQNN[1373.4968]DTK	AT4G25240.1	2	10N(1373.4968)	N:1373.4968@GFIQVVFQNN(1)DTK;	1373.5	hybrid	8	1
1132490_1AA	168733	HexNAc(4)Hex(3)Fuc(1)Pent(1)	438	450	GFIQVVFQNN[1576.5762]DTK	AT4G25240.1	2	10N(1576.5762)	N:1576.5762@GFIQVVFQNN(1)DTK;	1576.58	Complex	9	1
1132490_1AA	169883	HexNAc(2)Hex(3)Pent(1)	360	368	GFLVN[1024.3595]DTLK	AT1G58270.1	2	5N(1024.3595)	N:1024.3595@GFLVN(1)DTLK;	1024.36	paucimannose	6	1
1132490_1AA	169418	HexNAc(2)Hex(3)Fuc(1)	360	368	GFLVN[1038.3751]DTLK	AT1G58270.1	2	5N(1038.3751)	N:1038.3751@GFLVN(1)DTLK;	1038.38	paucimannose	6	1
1132490_1AA	699144	HexNAc(2)Hex(3)Fuc(1)Pent(1)	360	368	GFLVN[1170.4175]DTLK	AT1G58270.1	2	5N(1170.4175)	N:1170.4175@GFLVN(1)DTLK;	1170.42	paucimannose	7	1
1132490_1AA	580794	HexNAc(3)Hex(3)Fuc(1)Pent(1)	360	368	GFLVN[1373.4968]DTLK	AT1G58270.1	2	5N(1373.4968)	N:1373.4968@GFLVN(1)DTLK;	1373.5	hybrid	8	1
1132490_1AA	163744	HexNAc(4)Hex(3)Fuc(1)Pent(1)	360	368	GFLVN[1576.5762]DTLK	AT1G58270.1	2	5N(1576.5762)	N:1576.5762@GFLVN(1)DTLK;	1576.58	Complex	9	1
1132490_1AA	133324	HexNAc(2)Hex(8)	360	368	GFLVN[1702.5813]DTLK	AT1G58270.1	2	5N(1702.5813)	N:1702.5813@GFLVN(1)DTLK;	1702.58	High mannose	10	1
1132490_1AA	76854.2	HexNAc(2)Hex(9)	360	368	GFLVN[1864.6342]DTLK	AT1G58270.1	2	5N(1864.6342)	N:1864.6342@GFLVN(1)DTLK;	1864.63	High mannose	11	1
1132490_1AA	547120	HexNAc(2)Hex(3)Pent(1)	435	447	GFMEVVLQNN[1024.3595]DTK	AT4G12420.1	2	10N(1024.3595)	N:1024.3595@GFMEVVLQNN(1)DTK;	1024.36	paucimannose	6	1
1132490_1AA	146636	HexNAc(3)Hex(3)	435	447	GFMEVVLQNN[1095.3966]DTK	AT4G12420.1	2	10N(1095.3966)	N:1095.3966@GFMEVVLQNN(1)DTK;	1095.4	hybrid	6	1
1132490_1AA	1230750	HexNAc(3)Hex(3)Pent(1)	435	447	GFMEVVLQNN[1227.4388]DTK	AT4G12420.1	2	10N(1227.4388)	N:1227.4388@GFMEVVLQNN(1)DTK;	1227.44	hybrid	7	1
1132490_1AA	435060	HexNAc(4)Hex(3)Pent(1)	435	447	GFMEVVLQNN[1430.5183]DTK	AT4G12420.1	2	10N(1430.5183)	N:1430.5183@GFMEVVLQNN(1)DTK;	1430.52	Complex	8	1
1132490_1AA	173232	HexNAc(2)Hex(3)	435	447	GFMEVVLQNN[892.3172]DTK	AT4G12420.1	2	10N(892.3172)	N:892.3172@GFMEVVLQNN(1)DTK;	892.317	paucimannose	5	1
1132490_1AA	192889	HexNAc(2)Hex(3)Pent(1)	435	447	GFM[15.9949]EVVLQNN[1024.3595]DTK	AT4G12420.1	2	3M(15.9949),10N(1024.3595)	M:15.9949@GFM(1)EVVLQNNDTK;N:1024.3595@GFMEVVLQNN(1)DTK;	1024.36	paucimannose	6	1
1132490_1AA	280243	HexNAc(3)Hex(3)Pent(1)	435	447	GFM[15.9949]EVVLQNN[1227.4388]DTK	AT4G12420.1	2	3M(15.9949),10N(1227.4388)	M:15.9949@GFM(1)EVVLQNNDTK;N:1227.4388@GFMEVVLQNN(1)DTK;	1227.44	hybrid	7	1
1132490_1AA	144383	HexNAc(4)Hex(3)Pent(1)	435	447	GFM[15.9949]EVVLQNN[1430.5183]DTK	AT4G12420.1	2	3M(15.9949),10N(1430.5183)	M:15.9949@GFM(1)EVVLQNNDTK;N:1430.5183@GFMEVVLQNN(1)DTK;	1430.52	Complex	8	1
1132490_1AA	11305.2	HexNAc(2)Hex(3)Fuc(1)Pent(1)	48	65	GFSGN[1170.4175]QSNIVTTGAATIK	AT5G01550.1	2	5N(1170.4175)	N:1170.4175@GFSGN(1)QSNIVTTGAATIK;	1170.42	paucimannose	7	1
1132490_1AA	22425.6	HexNAc(3)Hex(3)Fuc(1)Pent(1)	227	246	GGDSEIN[1373.4968]DTIPTLGSQTSFR	AT4G08810.1	2	7N(1373.4968)	N:1373.4968@GGDSEIN(1)DTIPTLGSQTSFR;	1373.5	hybrid	8	1
1132490_1AA	223845	HexNAc(2)Hex(9)	408	426	GGGHTAEYRPN[1864.6342]ETFIM[15.9949]FQR	AT2G22990.1	3	16M(15.9949),11N(1864.6342)	M:15.9949@GGGHTAEYRPNETFIM(1)FQR;N:1864.6342@GGGHTAEYRPN(1)ETFIMFQR;	1864.63	High mannose	11	1
1132490_1AA	204419	HexNAc(1)	408	426	GGGHTAEYRPN[203.0794]ETFIM[15.9949]FQR	AT2G22990.1	2	16M(15.9949),11N(203.0794)	M:15.9949@GGGHTAEYRPNETFIM(1)FQR;N:203.0794@GGGHTAEYRPN(1)ETFIMFQR;	203.079	Truncated	1	1
1132490_1AA	51349	HexNAc(2)Hex(3)Fuc(1)Pent(1)	270	296	GGPSEHDATVENANTYNSNLIQHVIN[1170.4175]K	AT2G01630.1	3	26N(1170.4175)	N:1170.4175@GGPSEHDATVENANTYNSNLIQHVIN(1)K;	1170.42	paucimannose	7	1
1132490_1AA	144672	HexNAc(3)Hex(3)Fuc(1)Pent(1)	270	296	GGPSEHDATVENANTYNSNLIQHVIN[1373.4968]K	AT2G01630.1	3	26N(1373.4968)	N:1373.4968@GGPSEHDATVENANTYNSNLIQHVIN(1)K;	1373.5	hybrid	8	1
1132490_1AA	110946	HexNAc(4)Hex(3)Fuc(1)Pent(1)	270	296	GGPSEHDATVENANTYNSNLIQHVIN[1576.5762]K	AT2G01630.1	3	26N(1576.5762)	N:1576.5762@GGPSEHDATVENANTYNSNLIQHVIN(1)K;	1576.58	Complex	9	1
1132490_1AA	0	HexNAc(3)Hex(3)Fuc(1)Pent(1)	47	91	GGQFTTFIHLLNITQVGSQVNIQVN[1373.4968]SSSEGMTVFAPTDNAFQNLK	AT1G03870.1	4	25N(1373.4968)	N:1373.4968@GGQFTTFIHLLNITQVGSQVNIQVN(1)SSSEGMTVFAPTDNAFQNLK;	1373.5	hybrid	8	1
1132490_1AA	25950	HexNAc(4)Hex(3)Fuc(1)Pent(1)	192	205	GGSN[1576.5762]DSAIVLASSK	AT1G64385.1	2	4N(1576.5762)	N:1576.5762@GGSN(1)DSAIVLASSK;	1576.58	Complex	9	1
1132490_1AA	748.465	HexNAc(2)Hex(3)Fuc(1)Pent(1)	173	197	GGSVHDHVVGISLVVPAN[1170.4175]QSEGFAK	AT5G11540.1	2,3	18N(1170.4175)	N:1170.4175@GGSVHDHVVGISLVVPAN(1)QSEGFAK;	1170.42	paucimannose	7	1
1132490_1AA	0	HexNAc(4)Hex(5)Fuc(2)Pent(1)	139	168	GGVLNSWAQDPAT[79.9663]AVSAFQLT[79.9663]VGQAGTTN[2046.7397]K	AT3G02210.1	3	13T(79.9663),21T(79.9663),29N(2046.7397)	T:79.9663@GGVLNSWAQDPAT(1)AVSAFQLT(1)VGQAGTTNK;N:2046.7397@GGVLNSWAQDPATAVSAFQLTVGQAGTTN(1)K;	2046.74	Complex	12	1
1132490_1AA	193897	HexNAc(2)Hex(4)	93	106	GGVPFTNAN[1054.3700]VSFLR	AT1G72970.1	2	9N(1054.3700)	N:1054.3700@GGVPFTNAN(1)VSFLR;	1054.37	High mannose	6	1
1132490_1AA	356457	HexNAc(2)Hex(5)	93	106	GGVPFTNAN[1216.4229]VSFLR	AT1G72970.1	2	9N(1216.4229)	N:1216.4229@GGVPFTNAN(1)VSFLR;	1216.42	High mannose	7	1
1132490_1AA	922619	HexNAc(2)Hex(6)	93	106	GGVPFTNAN[1378.4757]VSFLR	AT1G72970.1	2	9N(1378.4757)	N:1378.4757@GGVPFTNAN(1)VSFLR;	1378.48	High mannose	8	1
1132490_1AA	54848.8	HexNAc(2)Hex(7)	93	106	GGVPFTNAN[1540.5286]VSFLR	AT1G72970.1	2	9N(1540.5286)	N:1540.5286@GGVPFTNAN(1)VSFLR;	1540.53	High mannose	9	1
1132490_1AA	2226.25	HexNAc(2)Hex(3)Fuc(1)	237	252	GHYLN[1038.3751]ATAGTC[57.0215]EEMIK	ATCG00490.1	2	11C(57.0215),5N(1038.3751)	N:1038.3751@GHYLN(1)ATAGTCEEMIK;C:57.0215@GHYLNATAGTC(1)EEMIK;	1038.38	paucimannose	6	1
1132490_1AA	7188.92	HexNAc(2)Hex(4)Fuc(1)	237	253	GHYLN[1200.4280]ATAGTC[57.0215]EEM[15.9949]IKR	ATCG00490.1	3	11C(57.0215),14M(15.9949),5N(1200.4280)	M:15.9949@GHYLNATAGTCEEM(1)IKR;C:57.0215@GHYLNATAGTC(1)EEMIKR;N:1200.4280@GHYLN(1)ATAGTCEEMIKR;	1200.43	High mannose	7	1
1132490_1AA	197209	HexNAc(2)Hex(3)Pent(1)	237	248	GIDEN[1024.3595]NTVIDSK	AT5G20950.1	2	5N(1024.3595)	N:1024.3595@GIDEN(1)NTVIDSK;	1024.36	paucimannose	6	1
1132490_1AA	1427630	HexNAc(2)Hex(3)Fuc(1)Pent(1)	237	248	GIDEN[1170.4175]NTVIDSK	AT5G20950.1	2	5N(1170.4175)	N:1170.4175@GIDEN(1)NTVIDSK;	1170.42	paucimannose	7	1
1132490_1AA	83298	HexNAc(3)Hex(3)Fuc(1)Pent(1)	237	248	GIDEN[1373.4968]NTVIDSK	AT5G20950.1	2	5N(1373.4968)	N:1373.4968@GIDEN(1)NTVIDSK;	1373.5	hybrid	8	1
1132490_1AA	85077.4	HexNAc(4)Hex(3)Fuc(1)Pent(1)	237	248	GIDEN[1576.5762]NTVIDSK	AT5G20950.1	2	5N(1576.5762)	N:1576.5762@GIDEN(1)NTVIDSK;	1576.58	Complex	9	1
1132490_1AA	65033.5	HexNAc(4)Hex(3)Fuc(1)Pent(1)	103	117	GIDTAEGDFLTN[1576.5762]VSR	AT4G09630.1	2	12N(1576.5762)	N:1576.5762@GIDTAEGDFLTN(1)VSR;	1576.58	Complex	9	1
1132490_1AA	57988.5	HexNAc(2)Hex(3)Fuc(1)Pent(1)	133	151	GIHFPYTN[1170.4175]VSLGVQLNSFK	AT1G28580.1	2,3	8N(1170.4175)	N:1170.4175@GIHFPYTN(1)VSLGVQLNSFK;	1170.42	paucimannose	7	1
1132490_1AA	82519	HexNAc(2)Hex(3)Fuc(1)Pent(1)	484	493	GIN[1170.4175]TSFEDAR	AT4G20860.1	2	3N(1170.4175)	N:1170.4175@GIN(1)TSFEDAR;	1170.42	paucimannose	7	1
1132490_1AA	124461	HexNAc(2)Hex(3)Fuc(1)Pent(1)	484	494	GIN[1170.4175]TSFEDARK	AT4G20860.1	2	3N(1170.4175)	N:1170.4175@GIN(1)TSFEDARK;	1170.42	paucimannose	7	1
1132490_1AA	45510.7	HexNAc(3)Hex(3)Fuc(1)Pent(1)	484	494	GIN[1373.4968]TSFEDARK	AT4G20860.1	2	3N(1373.4968)	N:1373.4968@GIN(1)TSFEDARK;	1373.5	hybrid	8	1
1132490_1AA	63852.1	HexNAc(2)Hex(7)	484	493	GIN[1540.5286]TSFEDAR	AT4G20860.1	2	3N(1540.5286)	N:1540.5286@GIN(1)TSFEDAR;	1540.53	High mannose	9	1
1132490_1AA	89040.9	HexNAc(2)Hex(3)Fuc(1)Pent(1)	127	141	GIQPHTN[1170.4175]VSLGVQLK	AT1G28600.1	2	7N(1170.4175)	N:1170.4175@GIQPHTN(1)VSLGVQLK;	1170.42	paucimannose	7	1
1132490_1AA	20349.1	HexNAc(2)Hex(3)Fuc(1)Pent(1)	282	299	GITVLLMNLDN[1170.4175]TTTVVAK	AT5G34940.1	2	11N(1170.4175)	N:1170.4175@GITVLLMNLDN(1)TTTVVAK;	1170.42	paucimannose	7	1
1132490_1AA	207865	HexNAc(1)	120	143	GIVHFGIAGNM[15.9949]N[203.0794]NSM[15.9949]SIGDVSIPK	AT4G24350.1	2	11M(15.9949),15M(15.9949),12N(203.0794)	M:15.9949@GIVHFGIAGNM(1)NNSM(1)SIGDVSIPK;N:203.0794@GIVHFGIAGNMN(1)NSMSIGDVSIPK;	203.079	Truncated	1	1
1132490_1AA	466.646	HexNAc(4)Hex(3)Fuc(1)Pent(1)	104	122	GLDVVANENSEALVN[1576.5762]ITGK	AT1G52420.1	2	15N(1576.5762)	N:1576.5762@GLDVVANENSEALVN(1)ITGK;	1576.58	Complex	9	1
1132490_1AA	95402.8	HexNAc(2)Hex(3)Pent(1)	273	295	GLIQSDQELFSSPN[1024.3595]ATDTIPLVR	AT3G49110.1	2,3	14N(1024.3595)	N:1024.3595@GLIQSDQELFSSPN(1)ATDTIPLVR;	1024.36	paucimannose	6	1
1132490_1AA	1162590	HexNAc(2)Hex(3)Fuc(1)Pent(1)	273	295	GLIQSDQELFSSPN[1170.4175]ATDTIPLVR	AT3G49110.1	2,3	14N(1170.4175)	N:1170.4175@GLIQSDQELFSSPN(1)ATDTIPLVR;	1170.42	paucimannose	7	1
1132490_1AA	63330.8	HexNAc(3)Hex(3)Fuc(1)Pent(1)	273	295	GLIQSDQELFSSPN[1373.4968]ATDTIPLVR	AT3G49110.1	2,3	14N(1373.4968)	N:1373.4968@GLIQSDQELFSSPN(1)ATDTIPLVR;	1373.5	hybrid	8	1
1132490_1AA	7026.04	HexNAc(2)	273	295	GLIQSDQELFSSPN[406.1588]ATDTIPLVR	AT3G49110.1	2,3	14N(406.1588)	N:406.1588@GLIQSDQELFSSPN(1)ATDTIPLVR;	406.159	Truncated	2	1
1132490_1AA	34427.2	HexNAc(2)Hex(3)	273	295	GLIQSDQELFSSPN[892.3172]ATDTIPLVR	AT3G49110.1	2	14N(892.3172)	N:892.3172@GLIQSDQELFSSPN(1)ATDTIPLVR;	892.317	paucimannose	5	1
1132490_1AA	141768	HexNAc(2)Hex(3)Pent(1)	271	293	GLIQTDQELFSSPN[1024.3595]ATDTIPLVR	AT3G32980.1	2,3	14N(1024.3595)	N:1024.3595@GLIQTDQELFSSPN(1)ATDTIPLVR;	1024.36	paucimannose	6	1
1132490_1AA	921222	HexNAc(2)Hex(3)Fuc(1)Pent(1)	271	293	GLIQTDQELFSSPN[1170.4175]ATDTIPLVR	AT3G32980.1	2,3	14N(1170.4175)	N:1170.4175@GLIQTDQELFSSPN(1)ATDTIPLVR;	1170.42	paucimannose	7	1
1132490_1AA	186025	HexNAc(2)Hex(3)Fuc(1)Pent(1)	271	301	GLIQTDQELFSSPN[1170.4175]ATDTIPLVREYADGTQK	AT3G32980.1	3	14N(1170.4175)	N:1170.4175@GLIQTDQELFSSPN(1)ATDTIPLVREYADGTQK;	1170.42	paucimannose	7	1
1132490_1AA	20464.2	HexNAc(3)Hex(3)Fuc(1)Pent(1)	271	293	GLIQTDQELFSSPN[1373.4968]ATDTIPLVR	AT3G32980.1	2,3	14N(1373.4968)	N:1373.4968@GLIQTDQELFSSPN(1)ATDTIPLVR;	1373.5	hybrid	8	1
1132490_1AA	132905	HexNAc(2)	271	293	GLIQTDQELFSSPN[406.1588]ATDTIPLVR	AT3G32980.1	2,3	14N(406.1588)	N:406.1588@GLIQTDQELFSSPN(1)ATDTIPLVR;	406.159	Truncated	2	1
1132490_1AA	111229	HexNAc(2)Hex(1)	271	293	GLIQTDQELFSSPN[568.2115]ATDTIPLVR	AT3G32980.1	3	14N(568.2115)	N:568.2115@GLIQTDQELFSSPN(1)ATDTIPLVR;	568.212	paucimannose	3	1
1132490_1AA	184818	HexNAc(2)Hex(2)	271	293	GLIQTDQELFSSPN[730.2644]ATDTIPLVR	AT3G32980.1	2,3	14N(730.2644)	N:730.2644@GLIQTDQELFSSPN(1)ATDTIPLVR;	730.264	paucimannose	4	1
1132490_1AA	69444	HexNAc(2)Hex(3)	271	293	GLIQTDQELFSSPN[892.3172]ATDTIPLVR	AT3G32980.1	2,3	14N(892.3172)	N:892.3172@GLIQTDQELFSSPN(1)ATDTIPLVR;	892.317	paucimannose	5	1
1132490_1AA	88312.6	HexNAc(2)Hex(3)Pent(1)	460	469	GLLEQVN[1024.3595]VTR	AT1G45130.1	2	7N(1024.3595)	N:1024.3595@GLLEQVN(1)VTR;	1024.36	paucimannose	6	1
1132490_1AA	113088	HexNAc(2)Hex(3)Fuc(1)Pent(1)	42	55	GLLLSSLPSN[1170.4175]VSAR	AT4G23220.1	2	10N(1170.4175)	N:1170.4175@GLLLSSLPSN(1)VSAR;	1170.42	paucimannose	7	1
1132490_1AA	154593	HexNAc(2)Hex(7)	134	143	GLLN[1540.5286]ISGDGK	AT3G51430.1	2	4N(1540.5286)	N:1540.5286@GLLN(1)ISGDGK;	1540.53	High mannose	9	1
1132490_1AA	618277	HexNAc(2)Hex(8)	134	143	GLLN[1702.5813]ISGDGK	AT3G51430.1	2	4N(1702.5813)	N:1702.5813@GLLN(1)ISGDGK;	1702.58	High mannose	10	1
1132490_1AA	153933	HexNAc(2)Hex(3)Fuc(1)Pent(1)	346	354	GLLVN[1170.4175]DTLK	AT3G28220.1	2	5N(1170.4175)	N:1170.4175@GLLVN(1)DTLK;	1170.42	paucimannose	7	1
1132490_1AA	217872	HexNAc(2)Hex(3)Fuc(1)Pent(1)	406	414	GLNGN[1170.4175]FTTK	AT3G14920.1	2	5N(1170.4175)	N:1170.4175@GLNGN(1)FTTK;	1170.42	paucimannose	7	1
1132490_1AA	1593320	HexNAc(2)Hex(3)Pent(1)	205	212	GLTMYVN[1024.3595]K	AT1G78830.1	2	7N(1024.3595)	N:1024.3595@GLTMYVN(1)K;	1024.36	paucimannose	6	1
1132490_1AA	671251	HexNAc(3)Hex(3)Pent(1)	205	212	GLTMYVN[1227.4388]K	AT1G78830.1	2	7N(1227.4388)	N:1227.4388@GLTMYVN(1)K;	1227.44	hybrid	7	1
1132490_1AA	121278	HexNAc(4)Hex(3)Pent(1)	205	212	GLTMYVN[1430.5183]K	AT1G78830.1	2	7N(1430.5183)	N:1430.5183@GLTMYVN(1)K;	1430.52	Complex	8	1
1132490_1AA	74880	HexNAc(2)Hex(1)	205	212	GLTMYVN[568.2115]K	AT1G78830.1	2	7N(568.2115)	N:568.2115@GLTMYVN(1)K;	568.212	paucimannose	3	1
1132490_1AA	321577	HexNAc(2)Hex(2)	205	212	GLTMYVN[730.2644]K	AT1G78830.1	2	7N(730.2644)	N:730.2644@GLTMYVN(1)K;	730.264	paucimannose	4	1
1132490_1AA	377157	HexNAc(2)Hex(3)	205	212	GLTMYVN[892.3172]K	AT1G78830.1	2	7N(892.3172)	N:892.3172@GLTMYVN(1)K;	892.317	paucimannose	5	1
1132490_1AA	507969	HexNAc(2)Hex(3)Pent(1)	205	212	GLTM[15.9949]YVN[1024.3595]K	AT1G78830.1	2	4M(15.9949),7N(1024.3595)	M:15.9949@GLTM(1)YVNK;N:1024.3595@GLTMYVN(1)K;	1024.36	paucimannose	6	1
1132490_1AA	384135	HexNAc(3)Hex(3)Pent(1)	205	212	GLTM[15.9949]YVN[1227.4388]K	AT1G78830.1	2	4M(15.9949),7N(1227.4388)	M:15.9949@GLTM(1)YVNK;N:1227.4388@GLTMYVN(1)K;	1227.44	hybrid	7	1
1132490_1AA	74352.4	HexNAc(2)Hex(3)Fuc(1)Pent(1)	260	278	GLTTWGQWVDQNVN[1170.4175]VSQTR	AT2G34070.1	2	14N(1170.4175)	N:1170.4175@GLTTWGQWVDQNVN(1)VSQTR;	1170.42	paucimannose	7	1
1132490_1AA	105001	HexNAc(1)	260	278	GLTTWGQWVDQNVN[203.0794]VSQTR	AT2G34070.1	2	14N(203.0794)	N:203.0794@GLTTWGQWVDQNVN(1)VSQTR;	203.079	Truncated	1	1
1132490_1AA	120420	HexNAc(2)Hex(4)	286	299	GLVFDN[1054.3700]ITIFESHR	AT3G57790.1	2	6N(1054.3700)	N:1054.3700@GLVFDN(1)ITIFESHR;	1054.37	High mannose	6	1
1132490_1AA	124239	HexNAc(2)Hex(5)	286	299	GLVFDN[1216.4229]ITIFESHR	AT3G57790.1	2	6N(1216.4229)	N:1216.4229@GLVFDN(1)ITIFESHR;	1216.42	High mannose	7	1
1132490_1AA	95298.5	HexNAc(2)Hex(6)	286	299	GLVFDN[1378.4757]ITIFESHR	AT3G57790.1	2	6N(1378.4757)	N:1378.4757@GLVFDN(1)ITIFESHR;	1378.48	High mannose	8	1
1132490_1AA	60425.8	HexNAc(2)Hex(9)	286	299	GLVFDN[1864.6342]ITIFESHR	AT3G57790.1	2,3	6N(1864.6342)	N:1864.6342@GLVFDN(1)ITIFESHR;	1864.63	High mannose	11	1
1132490_1AA	51049.6	HexNAc(2)	286	299	GLVFDN[406.1588]ITIFESHR	AT3G57790.1	2	6N(406.1588)	N:406.1588@GLVFDN(1)ITIFESHR;	406.159	Truncated	2	1
1132490_1AA	68548.7	HexNAc(2)Hex(1)	286	299	GLVFDN[568.2115]ITIFESHR	AT3G57790.1	2	6N(568.2115)	N:568.2115@GLVFDN(1)ITIFESHR;	568.212	paucimannose	3	1
1132490_1AA	29318	HexNAc(2)Hex(3)	286	299	GLVFDN[892.3172]ITIFESHR	AT3G57790.1	2	6N(892.3172)	N:892.3172@GLVFDN(1)ITIFESHR;	892.317	paucimannose	5	1
1132490_1AA	193975	HexNAc(4)Hex(3)Fuc(1)Pent(1)	377	389	GMQYIPTITN[1576.5762]YTK	AT3G51050.1	2	10N(1576.5762)	N:1576.5762@GMQYIPTITN(1)YTK;	1576.58	Complex	9	1
1132490_1AA	259649	HexNAc(4)Hex(3)Fuc(1)Pent(1)	377	389	GM[15.9949]QYIPTITN[1576.5762]YTK	AT3G51050.1	2	2M(15.9949),10N(1576.5762)	N:1576.5762@GMQYIPTITN(1)YTK;M:15.9949@GM(1)QYIPTITNYTK;	1576.58	Complex	9	1
1132490_1AA	48262.1	HexNAc(4)Hex(3)Fuc(1)Pent(1)	103	133	GNGITGEIPEDFGN[1576.5762]LTSLTSLDLEDNQLTGR	AT5G10290.1	3	14N(1576.5762)	N:1576.5762@GNGITGEIPEDFGN(1)LTSLTSLDLEDNQLTGR;	1576.58	Complex	9	1
1132490_1AA	238754	HexNAc(2)Hex(3)Pent(1)	245	254	GNN[1024.3595]LTFLDLR	AT1G49750.1	2	3N(1024.3595)	N:1024.3595@GNN(1)LTFLDLR;	1024.36	paucimannose	6	1
1132490_1AA	73939.3	HexNAc(2)Hex(3)Fuc(1)	245	254	GNN[1038.3751]LTFLDLR	AT1G49750.1	2	3N(1038.3751)	N:1038.3751@GNN(1)LTFLDLR;	1038.38	paucimannose	6	1
1132490_1AA	736366	HexNAc(2)Hex(3)Fuc(1)Pent(1)	245	254	GNN[1170.4175]LTFLDLR	AT1G49750.1	2	3N(1170.4175)	N:1170.4175@GNN(1)LTFLDLR;	1170.42	paucimannose	7	1
1132490_1AA	135165	HexNAc(3)Hex(3)Pent(1)	245	254	GNN[1227.4388]LTFLDLR	AT1G49750.1	2	3N(1227.4388)	N:1227.4388@GNN(1)LTFLDLR;	1227.44	hybrid	7	1
1132490_1AA	312941	HexNAc(3)Hex(3)Fuc(1)Pent(1)	460	474	GNN[1373.4968]LSGPVPASLLQK	AT1G51805.1	2	3N(1373.4968)	N:1373.4968@GNN(1)LSGPVPASLLQK;	1373.5	hybrid	8	1
1132490_1AA	626270	HexNAc(3)Hex(3)Fuc(1)Pent(1)	245	254	GNN[1373.4968]LTFLDLR	AT1G49750.1	2	3N(1373.4968)	N:1373.4968@GNN(1)LTFLDLR;	1373.5	hybrid	8	1
1132490_1AA	28228.1	HexNAc(4)Hex(3)Pent(1)	245	254	GNN[1430.5183]LTFLDLR	AT1G49750.1	2	3N(1430.5183)	N:1430.5183@GNN(1)LTFLDLR;	1430.52	Complex	8	1
1132490_1AA	665647	HexNAc(4)Hex(3)Fuc(1)Pent(1)	460	474	GNN[1576.5762]LSGPVPASLLQK	AT1G51805.1	2	3N(1576.5762)	N:1576.5762@GNN(1)LSGPVPASLLQK;	1576.58	Complex	9	1
1132490_1AA	477832	HexNAc(4)Hex(3)Fuc(1)Pent(1)	245	254	GNN[1576.5762]LTFLDLR	AT1G49750.1	2	3N(1576.5762)	N:1576.5762@GNN(1)LTFLDLR;	1576.58	Complex	9	1
1132490_1AA	63205.2	HexNAc(2)Hex(8)	245	254	GNN[1702.5813]LTFLDLR	AT1G49750.1	2	3N(1702.5813)	N:1702.5813@GNN(1)LTFLDLR;	1702.58	High mannose	10	1
1132490_1AA	70402.8	HexNAc(2)Hex(9)	245	254	GNN[1864.6342]LTFLDLR	AT1G49750.1	2	3N(1864.6342)	N:1864.6342@GNN(1)LTFLDLR;	1864.63	High mannose	11	1
1132490_1AA	62886	HexNAc(2)Hex(10)	245	254	GNN[2026.6870]LTFLDLR	AT1G49750.1	2	3N(2026.6870)	N:2026.6870@GNN(1)LTFLDLR;	2026.69	Unprocessed	12	1
1132490_1AA	71831.2	HexNAc(2)Hex(3)Pent(1)	43	54	GN[1024.3595]ITVNLVWYGK	AT5G64260.1	2	2N(1024.3595)	N:1024.3595@GN(1)ITVNLVWYGK;	1024.36	paucimannose	6	1
1132490_1AA	280393	HexNAc(2)Hex(3)Pent(1)	554	567	GN[1024.3595]STSLVASAISWK	AT3G10740.1	2	2N(1024.3595)	N:1024.3595@GN(1)STSLVASAISWK;	1024.36	paucimannose	6	1
1132490_1AA	177993	HexNAc(2)Hex(3)Fuc(1)	554	567	GN[1038.3751]STSLVASAISWK	AT3G10740.1	2	2N(1038.3751)	N:1038.3751@GN(1)STSLVASAISWK;	1038.38	paucimannose	6	1
1132490_1AA	104458	HexNAc(2)Hex(4)	554	567	GN[1054.3700]STSLVASAISWK	AT3G10740.1	2	2N(1054.3700)	N:1054.3700@GN(1)STSLVASAISWK;	1054.37	High mannose	6	1
1132490_1AA	30887.2	HexNAc(2)Hex(3)Fuc(1)Pent(1)	221	234	GN[1170.4175]ISAVPWWNELSK	AT2G17720.1	2	2N(1170.4175)	N:1170.4175@GN(1)ISAVPWWNELSK;	1170.42	paucimannose	7	1
1132490_1AA	176724	HexNAc(2)Hex(3)Fuc(1)Pent(1)	496	505	GN[1170.4175]ITLTALPR	AT3G55260.1	2	2N(1170.4175)	N:1170.4175@GN(1)ITLTALPR;	1170.42	paucimannose	7	1
1132490_1AA	183718	HexNAc(2)Hex(3)Fuc(1)Pent(1)	43	54	GN[1170.4175]ITVNLVWYGK	AT5G64260.1	2	2N(1170.4175)	N:1170.4175@GN(1)ITVNLVWYGK;	1170.42	paucimannose	7	1
1132490_1AA	1135200	HexNAc(2)Hex(3)Fuc(1)Pent(1)	554	567	GN[1170.4175]STSLVASAISWK	AT3G10740.1	2	2N(1170.4175)	N:1170.4175@GN(1)STSLVASAISWK;	1170.42	paucimannose	7	1
1132490_1AA	172590	HexNAc(2)Hex(5)	554	567	GN[1216.4229]STSLVASAISWK	AT3G10740.1	2	2N(1216.4229)	N:1216.4229@GN(1)STSLVASAISWK;	1216.42	High mannose	7	1
1132490_1AA	89383.3	HexNAc(3)Hex(3)Pent(1)	496	505	GN[1227.4388]ITLTALPR	AT3G55260.1	2	2N(1227.4388)	N:1227.4388@GN(1)ITLTALPR;	1227.44	hybrid	7	1
1132490_1AA	158914	HexNAc(3)Hex(3)Fuc(1)Pent(1)	496	505	GN[1373.4968]ITLTALPR	AT3G55260.1	2	2N(1373.4968)	N:1373.4968@GN(1)ITLTALPR;	1373.5	hybrid	8	1
1132490_1AA	128737	HexNAc(3)Hex(3)Fuc(1)Pent(1)	554	567	GN[1373.4968]STSLVASAISWK	AT3G10740.1	2	2N(1373.4968)	N:1373.4968@GN(1)STSLVASAISWK;	1373.5	hybrid	8	1
1132490_1AA	279952	HexNAc(4)Hex(3)Fuc(1)Pent(1)	221	234	GN[1576.5762]ISAVPWWNELSK	AT2G17720.1	2	2N(1576.5762)	N:1576.5762@GN(1)ISAVPWWNELSK;	1576.58	Complex	9	1
1132490_1AA	352541	HexNAc(4)Hex(3)Fuc(1)Pent(1)	222	233	GN[1576.5762]ITGGATLDPR	AT1G54320.1	2	2N(1576.5762)	N:1576.5762@GN(1)ITGGATLDPR;	1576.58	Complex	9	1
1132490_1AA	56747.7	HexNAc(2)Hex(8)	554	567	GN[1702.5813]STSLVASAISWK	AT3G10740.1	2	2N(1702.5813)	N:1702.5813@GN(1)STSLVASAISWK;	1702.58	High mannose	10	1
1132490_1AA	58157.9	HexNAc(2)Hex(2)	554	567	GN[730.2644]STSLVASAISWK	AT3G10740.1	2	2N(730.2644)	N:730.2644@GN(1)STSLVASAISWK;	730.264	paucimannose	4	1
1132490_1AA	101508	HexNAc(2)Hex(3)	554	567	GN[892.3172]STSLVASAISWK	AT3G10740.1	2	2N(892.3172)	N:892.3172@GN(1)STSLVASAISWK;	892.317	paucimannose	5	1
1132490_1AA	58160.8	HexNAc(4)Hex(3)Fuc(1)Pent(1)	325	343	GPIPDAIDRLHN[1576.5762]LTELNLK	AT3G51740.1	3	12N(1576.5762)	N:1576.5762@GPIPDAIDRLHN(1)LTELNLK;	1576.58	Complex	9	1
1132490_1AA	87713.5	HexNAc(2)Hex(3)Fuc(1)Pent(1)	191	202	GPSVGLN[1170.4175]VSLSR	AT5G27710.1	2	7N(1170.4175)	N:1170.4175@GPSVGLN(1)VSLSR;	1170.42	paucimannose	7	1
1132490_1AA	140845	HexNAc(3)Hex(3)Fuc(1)Pent(1)	195	219	GPYRYN[1373.4968]DTLVADGIDFETITVHPGK	AT4G12420.1	3,4	6N(1373.4968)	N:1373.4968@GPYRYN(1)DTLVADGIDFETITVHPGK;	1373.5	hybrid	8	1
1132490_1AA	185750	HexNAc(4)Hex(3)Fuc(1)Pent(1)	195	219	GPYRYN[1576.5762]DTLVADGIDFETITVHPGK	AT4G12420.1	3,4	6N(1576.5762)	N:1576.5762@GPYRYN(1)DTLVADGIDFETITVHPGK;	1576.58	Complex	9	1
1132490_1AA	241209	HexNAc(2)Hex(3)Fuc(1)Pent(1)	319	343	GQIAPVFPVLPGFN[1170.4175]DTATATAFTNR	AT2G30210.1	2,3	14N(1170.4175)	N:1170.4175@GQIAPVFPVLPGFN(1)DTATATAFTNR;	1170.42	paucimannose	7	1
1132490_1AA	207025	HexNAc(3)Hex(3)Fuc(1)Pent(1)	319	343	GQIAPVFPVLPGFN[1373.4968]DTATATAFTNR	AT2G30210.1	2,3	14N(1373.4968)	N:1373.4968@GQIAPVFPVLPGFN(1)DTATATAFTNR;	1373.5	hybrid	8	1
1132490_1AA	76364.5	HexNAc(4)Hex(3)Fuc(1)Pent(1)	319	343	GQIAPVFPVLPGFN[1576.5762]DTATATAFTNR	AT2G30210.1	3	14N(1576.5762)	N:1576.5762@GQIAPVFPVLPGFN(1)DTATATAFTNR;	1576.58	Complex	9	1
1132490_1AA	72205.6	HexNAc(3)Hex(3)Fuc(1)Pent(1)	375	390	GQN[1373.4968]YSINIEEIESEVK	AT4G16180.2	2	3N(1373.4968)	N:1373.4968@GQN(1)YSINIEEIESEVK;	1373.5	hybrid	8	1
1132490_1AA	72154.4	HexNAc(4)Hex(3)Fuc(1)Pent(1)	375	390	GQN[1576.5762]YSINIEEIESEVK	AT4G16180.2	2	3N(1576.5762)	N:1576.5762@GQN(1)YSINIEEIESEVK;	1576.58	Complex	9	1
1132490_1AA	135260	HexNAc(2)Hex(3)Fuc(1)Pent(1)	181	192	GQQAAVIGGIN[1170.4175]K	AT4G34980.1	2	11N(1170.4175)	N:1170.4175@GQQAAVIGGIN(1)K;	1170.42	paucimannose	7	1
1132490_1AA	100645	HexNAc(4)Hex(3)Fuc(1)Pent(1)	181	192	GQQAAVIGGIN[1576.5762]K	AT4G34980.1	2	11N(1576.5762)	N:1576.5762@GQQAAVIGGIN(1)K;	1576.58	Complex	9	1
1132490_1AA	100126	HexNAc(2)Hex(3)Fuc(1)Pent(1)	137	154	GQVQNVAVPVN[1170.4175]ISDPYLR	AT1G55120.1	2	11N(1170.4175)	N:1170.4175@GQVQNVAVPVN(1)ISDPYLR;	1170.42	paucimannose	7	1
1132490_1AA	55728.9	HexNAc(2)Hex(3)Fuc(1)Pent(1)	317	343	GRGQIAPVFPVLPGFN[1170.4175]DTATATAFTNR	AT2G30210.1	3	16N(1170.4175)	N:1170.4175@GRGQIAPVFPVLPGFN(1)DTATATAFTNR;	1170.42	paucimannose	7	1
1132490_1AA	51252.7	HexNAc(3)Hex(3)Fuc(1)Pent(1)	317	343	GRGQIAPVFPVLPGFN[1373.4968]DTATATAFTNR	AT2G30210.1	3	16N(1373.4968)	N:1373.4968@GRGQIAPVFPVLPGFN(1)DTATATAFTNR;	1373.5	hybrid	8	1
1132490_1AA	54702.7	HexNAc(2)Hex(3)Fuc(1)Pent(1)	58	71	GSFN[1170.4175]QSLVAYQMGK	AT3G17790.1	2	4N(1170.4175)	N:1170.4175@GSFN(1)QSLVAYQMGK;	1170.42	paucimannose	7	1
1132490_1AA	33869.1	HexNAc(3)Hex(3)Fuc(1)Pent(1)	58	71	GSFN[1373.4968]QSLVAYQMGK	AT3G17790.1	2	4N(1373.4968)	N:1373.4968@GSFN(1)QSLVAYQMGK;	1373.5	hybrid	8	1
1132490_1AA	282002	HexNAc(3)Hex(3)Fuc(1)Pent(1)	58	71	GSFN[1373.4968]QSLVAYQM[15.9949]GK	AT3G17790.1	2	12M(15.9949),4N(1373.4968)	N:1373.4968@GSFN(1)QSLVAYQMGK;M:15.9949@GSFNQSLVAYQM(1)GK;	1373.5	hybrid	8	1
1132490_1AA	48552	HexNAc(2)Hex(7)	114	125	GSGGFMYEN[1540.5286]VTR	AT3G48350.1	2	9N(1540.5286)	N:1540.5286@GSGGFMYEN(1)VTR;	1540.53	High mannose	9	1
1132490_1AA	39521.4	HexNAc(2)Hex(9)	105	144	GSGTLYLAETHGNFPGKPIEFPIFAN[1864.6342]STIHIPINDAHQVK	AT4G02980.1	5	26N(1864.6342)	N:1864.6342@GSGTLYLAETHGNFPGKPIEFPIFAN(1)STIHIPINDAHQVK;	1864.63	High mannose	11	1
1132490_1AA	100021	HexNAc(2)Hex(3)Fuc(1)Pent(1)	319	329	GSLQAAGN[1170.4175]FSK	AT1G14240.1	2	8N(1170.4175)	N:1170.4175@GSLQAAGN(1)FSK;	1170.42	paucimannose	7	1
1132490_1AA	94861.4	HexNAc(2)Hex(4)	338	372	GSYDFLGLNYYVTQYAQNN[1054.3700]QTIVPSDVHTALMDSR	AT5G26000.1	3,4	19N(1054.3700)	N:1054.3700@GSYDFLGLNYYVTQYAQNN(1)QTIVPSDVHTALMDSR;	1054.37	High mannose	6	1
1132490_1AA	100643	HexNAc(2)Hex(4)	338	372	GSYDFLGLNYYVTQYAQNN[1054.3700]QTIVPSDVHTALM[15.9949]DSR	AT5G26000.1	3,4	32M(15.9949),19N(1054.3700)	M:15.9949@GSYDFLGLNYYVTQYAQNNQTIVPSDVHTALM(1)DSR;N:1054.3700@GSYDFLGLNYYVTQYAQNN(1)QTIVPSDVHTALMDSR;	1054.37	High mannose	6	1
1132490_1AA	0	HexNAc(2)Hex(4)	338	378	GSYDFLGLNYYVTQYAQNN[1054.3700]QTIVPS[79.9663]DVHTALM[15.9949]DSRTTLTS[79.9663]K	AT5G26000.1	3	25S(79.9663),32M(15.9949),40S(79.9663),19N(1054.3700)	M:15.9949@GSYDFLGLNYYVTQYAQNNQTIVPSDVHTALM(1)DSRTTLTSK;N:1054.3700@GSYDFLGLNYYVTQYAQNN(1)QTIVPSDVHTALMDSRTTLTSK;S:79.9663@GSYDFLGLNYYVTQYAQNNQTIVPS(1)DVHTALMDSRTTLTS(1)K;	1054.37	High mannose	6	1
1132490_1AA	8109.88	HexNAc(2)Hex(3)Fuc(1)Pent(1)	338	372	GSYDFLGLNYYVTQYAQNN[1170.4175]QT[79.9663]IVPSDVHTALM[15.9949]DSR	AT5G26000.1	3	21T(79.9663),32M(15.9949),19N(1170.4175)	N:1170.4175@GSYDFLGLNYYVTQYAQNN(1)QTIVPSDVHTALMDSR;M:15.9949@GSYDFLGLNYYVTQYAQNNQTIVPSDVHTALM(1)DSR;T:79.9663@GSYDFLGLNYYVTQYAQNNQT(1)IVPSDVHTALMDSR;	1170.42	paucimannose	7	1
1132490_1AA	6467.53	HexNAc(2)Hex(3)Fuc(2)	338	372	GSYDFLGLNYYVTQYAQNN[1184.4330]QT[79.9663]IVPSDVHTALM[15.9949]DSR	AT5G26000.1	3	21T(79.9663),32M(15.9949),19N(1184.4330)	M:15.9949@GSYDFLGLNYYVTQYAQNNQTIVPSDVHTALM(1)DSR;N:1184.4330@GSYDFLGLNYYVTQYAQNN(1)QTIVPSDVHTALMDSR;T:79.9663@GSYDFLGLNYYVTQYAQNNQT(1)IVPSDVHTALMDSR;	1184.43	paucimannose	7	1
1132490_1AA	2275060	HexNAc(2)Hex(5)	338	372	GSYDFLGLNYYVTQYAQNN[1216.4229]QTIVPSDVHTALMDSR	AT5G26000.1	3,4,5	19N(1216.4229)	N:1216.4229@GSYDFLGLNYYVTQYAQNN(1)QTIVPSDVHTALMDSR;	1216.42	High mannose	7	1
1132490_1AA	3735740	HexNAc(2)Hex(5)	338	372	GSYDFLGLNYYVTQYAQNN[1216.4229]QTIVPSDVHTALM[15.9949]DSR	AT5G26000.1	3,4	32M(15.9949),19N(1216.4229)	M:15.9949@GSYDFLGLNYYVTQYAQNNQTIVPSDVHTALM(1)DSR;N:1216.4229@GSYDFLGLNYYVTQYAQNN(1)QTIVPSDVHTALMDSR;	1216.42	High mannose	7	1
1132490_1AA	1311670	HexNAc(2)Hex(6)	338	372	GSYDFLGLNYYVTQYAQNN[1378.4757]QTIVPSDVHTALMDSR	AT5G26000.1	3,4	19N(1378.4757)	N:1378.4757@GSYDFLGLNYYVTQYAQNN(1)QTIVPSDVHTALMDSR;	1378.48	High mannose	8	1
1132490_1AA	1633040	HexNAc(2)Hex(6)	338	372	GSYDFLGLNYYVTQYAQNN[1378.4757]QTIVPSDVHTALM[15.9949]DSR	AT5G26000.1	3,4,5	32M(15.9949),19N(1378.4757)	M:15.9949@GSYDFLGLNYYVTQYAQNNQTIVPSDVHTALM(1)DSR;N:1378.4757@GSYDFLGLNYYVTQYAQNN(1)QTIVPSDVHTALMDSR;	1378.48	High mannose	8	1
1132490_1AA	53176.7	HexNAc(3)Hex(4)Fuc(1)	338	372	GSYDFLGLNYYVTQYAQNN[1403.5073]QTIVPSDVHTALMDSR	AT5G26000.1	3,4	19N(1403.5073)	N:1403.5073@GSYDFLGLNYYVTQYAQNN(1)QTIVPSDVHTALMDSR;	1403.51	hybrid	8	1
1132490_1AA	274071	HexNAc(3)Hex(4)Fuc(1)	338	372	GSYDFLGLNYYVTQYAQNN[1403.5073]QTIVPSDVHTALM[15.9949]DSR	AT5G26000.1	3,4	32M(15.9949),19N(1403.5073)	M:15.9949@GSYDFLGLNYYVTQYAQNNQTIVPSDVHTALM(1)DSR;N:1403.5073@GSYDFLGLNYYVTQYAQNN(1)QTIVPSDVHTALMDSR;	1403.51	hybrid	8	1
1132490_1AA	456653	HexNAc(3)Hex(5)Fuc(1)	338	372	GSYDFLGLNYYVTQYAQNN[1565.5602]QTIVPSDVHTALMDSR	AT5G26000.1	3,4	19N(1565.5602)	N:1565.5602@GSYDFLGLNYYVTQYAQNN(1)QTIVPSDVHTALMDSR;	1565.56	hybrid	9	1
1132490_1AA	496636	HexNAc(3)Hex(5)Fuc(1)	338	372	GSYDFLGLNYYVTQYAQNN[1565.5602]QTIVPSDVHTALM[15.9949]DSR	AT5G26000.1	3,4	32M(15.9949),19N(1565.5602)	M:15.9949@GSYDFLGLNYYVTQYAQNNQTIVPSDVHTALM(1)DSR;N:1565.5602@GSYDFLGLNYYVTQYAQNN(1)QTIVPSDVHTALMDSR;	1565.56	hybrid	9	1
1132490_1AA	17434.4	HexNAc(2)Hex(8)	338	372	GSYDFLGLNYYVTQYAQNN[1702.5813]QTIVPSDVHTALMDSR	AT5G26000.1	3,4	19N(1702.5813)	N:1702.5813@GSYDFLGLNYYVTQYAQNN(1)QTIVPSDVHTALMDSR;	1702.58	High mannose	10	1
1132490_1AA	55473.2	HexNAc(2)Hex(9)	338	372	GSYDFLGLNYYVTQYAQNN[1864.6342]QTIVPSDVHTALMDSR	AT5G26000.1	3,4	19N(1864.6342)	N:1864.6342@GSYDFLGLNYYVTQYAQNN(1)QTIVPSDVHTALMDSR;	1864.63	High mannose	11	1
1132490_1AA	67670.2	HexNAc(2)Hex(9)	338	372	GSYDFLGLNYYVTQYAQNN[1864.6342]QTIVPSDVHTALM[15.9949]DSR	AT5G26000.1	3,4	32M(15.9949),19N(1864.6342)	M:15.9949@GSYDFLGLNYYVTQYAQNNQTIVPSDVHTALM(1)DSR;N:1864.6342@GSYDFLGLNYYVTQYAQNN(1)QTIVPSDVHTALMDSR;	1864.63	High mannose	11	1
1132490_1AA	0	HexNAc(2)Hex(1)	338	378	GSYDFLGLNYYVTQYAQNN[568.2115]QTIVPSDVHT[79.9663]ALM[15.9949]DS[79.9663]RTTLTSK	AT5G26000.1	3	29T(79.9663),32M(15.9949),34S(79.9663),19N(568.2115)	M:15.9949@GSYDFLGLNYYVTQYAQNNQTIVPSDVHTALM(1)DSRTTLTSK;S:79.9663@GSYDFLGLNYYVTQYAQNNQTIVPSDVHTALMDS(1)RTTLTSK;T:79.9663@GSYDFLGLNYYVTQYAQNNQTIVPSDVHT(1)ALMDSRTTLTSK;N:568.2115@GSYDFLGLNYYVTQYAQNN(1)QTIVPSDVHTALMDSRTTLTSK;	568.212	paucimannose	3	1
1132490_1AA	53939.4	HexNAc(2)Hex(3)	338	372	GSYDFLGLNYYVTQYAQNN[892.3172]QTIVPSDVHTALM[15.9949]DSR	AT5G26000.1	3,4	32M(15.9949),19N(892.3172)	M:15.9949@GSYDFLGLNYYVTQYAQNNQTIVPSDVHTALM(1)DSR;N:892.3172@GSYDFLGLNYYVTQYAQNN(1)QTIVPSDVHTALMDSR;	892.317	paucimannose	5	1
1132490_1AA	47994.1	HexNAc(2)Hex(3)Fuc(2)	338	372	GSYDFLGLNYYVTQY[79.9663]AQNN[1184.4330]QTIVPSDVHTALMDSR	AT5G26000.1	3	15Y(79.9663),19N(1184.4330)	N:1184.4330@GSYDFLGLNYYVTQYAQNN(1)QTIVPSDVHTALMDSR;Y:79.9663@GSYDFLGLNYYVTQY(1)AQNNQTIVPSDVHTALMDSR;	1184.43	paucimannose	7	1
1132490_1AA	839.072	HexNAc(2)Hex(3)Fuc(2)	338	372	GSYDFLGLNYYVTQY[79.9663]AQNN[1184.4330]QTIVPSDVHTALM[15.9949]DSR	AT5G26000.1	3	15Y(79.9663),32M(15.9949),19N(1184.4330)	M:15.9949@GSYDFLGLNYYVTQYAQNNQTIVPSDVHTALM(1)DSR;N:1184.4330@GSYDFLGLNYYVTQYAQNN(1)QTIVPSDVHTALMDSR;Y:79.9663@GSYDFLGLNYYVTQY(1)AQNNQTIVPSDVHTALMDSR;	1184.43	paucimannose	7	1
1132490_1AA	4683.92	HexNAc(4)Hex(3)	338	372	GSYDFLGLNYYVTQY[79.9663]AQNN[1298.4760]QTIVPSDVHTALM[15.9949]DSR	AT5G26000.1	3	15Y(79.9663),32M(15.9949),19N(1298.4760)	M:15.9949@GSYDFLGLNYYVTQYAQNNQTIVPSDVHTALM(1)DSR;N:1298.4760@GSYDFLGLNYYVTQYAQNN(1)QTIVPSDVHTALMDSR;Y:79.9663@GSYDFLGLNYYVTQY(1)AQNNQTIVPSDVHTALMDSR;	1298.48	Complex	7	1
1132490_1AA	0	HexNAc(2)Hex(7)	338	372	GSYDFLGLNYYVTQY[79.9663]AQNN[1540.5286]QT[79.9663]IVPSDVHTALMDSR	AT5G26000.1	3	15Y(79.9663),21T(79.9663),19N(1540.5286)	N:1540.5286@GSYDFLGLNYYVTQYAQNN(1)QTIVPSDVHTALMDSR;T:79.9663@GSYDFLGLNYYVTQYAQNNQT(1)IVPSDVHTALMDSR;Y:79.9663@GSYDFLGLNYYVTQY(1)AQNNQTIVPSDVHTALMDSR;	1540.53	High mannose	9	1
1132490_1AA	414.549	HexNAc(2)	338	378	GSYDFLGLNYYVTQY[79.9663]AQNN[406.1588]QTIVPSDVHTALM[15.9949]DSRTTLTS[79.9663]K	AT5G26000.1	3	15Y(79.9663),32M(15.9949),40S(79.9663),19N(406.1588)	M:15.9949@GSYDFLGLNYYVTQYAQNNQTIVPSDVHTALM(1)DSRTTLTSK;S:79.9663@GSYDFLGLNYYVTQYAQNNQTIVPSDVHTALMDSRTTLTS(1)K;N:406.1588@GSYDFLGLNYYVTQYAQNN(1)QTIVPSDVHTALMDSRTTLTSK;Y:79.9663@GSYDFLGLNYYVTQY(1)AQNNQTIVPSDVHTALMDSRTTLTSK;	406.159	Truncated	2	1
1132490_1AA	0	HexNAc(2)Hex(4)	338	372	GSYDFLGLNYYVT[79.9663]QYAQNN[1054.3700]QT[79.9663]IVPSDVHTALMDSR	AT5G26000.1	3	13T(79.9663),21T(79.9663),19N(1054.3700)	N:1054.3700@GSYDFLGLNYYVTQYAQNN(1)QTIVPSDVHTALMDSR;T:79.9663@GSYDFLGLNYYVT(1)QYAQNNQT(1)IVPSDVHTALMDSR;	1054.37	High mannose	6	1
1132490_1AA	46800.3	HexNAc(2)Hex(3)Fuc(2)	338	372	GSYDFLGLNYYVT[79.9663]QYAQNN[1184.4330]QTIVPSDVHTALMDSR	AT5G26000.1	3	13T(79.9663),19N(1184.4330)	N:1184.4330@GSYDFLGLNYYVTQYAQNN(1)QTIVPSDVHTALMDSR;T:79.9663@GSYDFLGLNYYVT(1)QYAQNNQTIVPSDVHTALMDSR;	1184.43	paucimannose	7	1
1132490_1AA	8694.81	HexNAc(4)Hex(3)	338	372	GSYDFLGLNYYVT[79.9663]QYAQNN[1298.4760]QTIVPSDVHTALM[15.9949]DSR	AT5G26000.1	3	13T(79.9663),32M(15.9949),19N(1298.4760)	M:15.9949@GSYDFLGLNYYVTQYAQNNQTIVPSDVHTALM(1)DSR;T:79.9663@GSYDFLGLNYYVT(1)QYAQNNQTIVPSDVHTALMDSR;N:1298.4760@GSYDFLGLNYYVTQYAQNN(1)QTIVPSDVHTALMDSR;	1298.48	Complex	7	1
1132490_1AA	1101.15	HexNAc(2)Hex(5)	338	372	GSYDFLGLNYYVT[79.9663]QY[79.9663]AQNN[1216.4229]QTIVPSDVHTALM[15.9949]DSR	AT5G26000.1	3	13T(79.9663),15Y(79.9663),32M(15.9949),19N(1216.4229)	M:15.9949@GSYDFLGLNYYVTQYAQNNQTIVPSDVHTALM(1)DSR;N:1216.4229@GSYDFLGLNYYVTQYAQNN(1)QTIVPSDVHTALMDSR;T:79.9663@GSYDFLGLNYYVT(1)QYAQNNQTIVPSDVHTALMDSR;Y:79.9663@GSYDFLGLNYYVTQY(1)AQNNQTIVPSDVHTALMDSR;	1216.42	High mannose	7	1
1132490_1AA	9092.92	HexNAc(3)Hex(3)Fuc(1)	338	372	GSYDFLGLNYYVT[79.9663]QY[79.9663]AQNN[1241.4545]QTIVPSDVHTALMDSR	AT5G26000.1	4	13T(79.9663),15Y(79.9663),19N(1241.4545)	T:79.9663@GSYDFLGLNYYVT(1)QYAQNNQTIVPSDVHTALMDSR;N:1241.4545@GSYDFLGLNYYVTQYAQNN(1)QTIVPSDVHTALMDSR;Y:79.9663@GSYDFLGLNYYVTQY(1)AQNNQTIVPSDVHTALMDSR;	1241.45	hybrid	7	1
1132490_1AA	1557.35	HexNAc(3)Hex(4)Fuc(1)	338	372	GSYDFLGLNYYVT[79.9663]QY[79.9663]AQNN[1403.5073]QTIVPSDVHTALM[15.9949]DSR	AT5G26000.1	3	13T(79.9663),15Y(79.9663),32M(15.9949),19N(1403.5073)	M:15.9949@GSYDFLGLNYYVTQYAQNNQTIVPSDVHTALM(1)DSR;T:79.9663@GSYDFLGLNYYVT(1)QYAQNNQTIVPSDVHTALMDSR;Y:79.9663@GSYDFLGLNYYVTQY(1)AQNNQTIVPSDVHTALMDSR;N:1403.5073@GSYDFLGLNYYVTQYAQNN(1)QTIVPSDVHTALMDSR;	1403.51	hybrid	8	1
1132490_1AA	0	HexNAc(2)Hex(4)	338	372	GSYDFLGLNY[79.9663]YVTQYAQNN[1054.3700]QT[79.9663]IVPSDVHTALM[15.9949]DSR	AT5G26000.1	3	10Y(79.9663),21T(79.9663),32M(15.9949),19N(1054.3700)	M:15.9949@GSYDFLGLNYYVTQYAQNNQTIVPSDVHTALM(1)DSR;N:1054.3700@GSYDFLGLNYYVTQYAQNN(1)QTIVPSDVHTALMDSR;T:79.9663@GSYDFLGLNYYVTQYAQNNQT(1)IVPSDVHTALMDSR;Y:79.9663@GSYDFLGLNY(1)YVTQYAQNNQTIVPSDVHTALMDSR;	1054.37	High mannose	6	1
1132490_1AA	317.137	HexNAc(3)Hex(3)Fuc(1)	338	372	GSYDFLGLNY[79.9663]YVTQYAQNN[1241.4545]QT[79.9663]IVPSDVHTALMDSR	AT5G26000.1	3	10Y(79.9663),21T(79.9663),19N(1241.4545)	T:79.9663@GSYDFLGLNYYVTQYAQNNQT(1)IVPSDVHTALMDSR;N:1241.4545@GSYDFLGLNYYVTQYAQNN(1)QTIVPSDVHTALMDSR;Y:79.9663@GSYDFLGLNY(1)YVTQYAQNNQTIVPSDVHTALMDSR;	1241.45	hybrid	7	1
1132490_1AA	1571.03	HexNAc(4)Hex(3)	338	372	GSYDFLGLNY[79.9663]YVTQYAQNN[1298.4760]QTIVPSDVHTALMDSR	AT5G26000.1	3	10Y(79.9663),19N(1298.4760)	N:1298.4760@GSYDFLGLNYYVTQYAQNN(1)QTIVPSDVHTALMDSR;Y:79.9663@GSYDFLGLNY(1)YVTQYAQNNQTIVPSDVHTALMDSR;	1298.48	Complex	7	1
1132490_1AA	0	HexNAc(2)Hex(4)	338	372	GSYDFLGLNY[79.9663]Y[79.9663]VTQYAQNN[1054.3700]QTIVPSDVHTALM[15.9949]DSR	AT5G26000.1	3	10Y(79.9663),11Y(79.9663),32M(15.9949),19N(1054.3700)	M:15.9949@GSYDFLGLNYYVTQYAQNNQTIVPSDVHTALM(1)DSR;N:1054.3700@GSYDFLGLNYYVTQYAQNN(1)QTIVPSDVHTALMDSR;Y:79.9663@GSYDFLGLNY(1)Y(1)VTQYAQNNQTIVPSDVHTALMDSR;	1054.37	High mannose	6	1
1132490_1AA	66406.3	HexNAc(2)Hex(3)Fuc(1)Pent(1)	57	70	GSYN[1170.4175]QSQVALQMGK	AT2G01890.1	2	4N(1170.4175)	N:1170.4175@GSYN(1)QSQVALQMGK;	1170.42	paucimannose	7	1
1132490_1AA	16403.5	HexNAc(2)Hex(5)	99	113	GTAWDEIDFEFLGN[1216.4229]R	AT4G25820.1	2	14N(1216.4229)	N:1216.4229@GTAWDEIDFEFLGN(1)R;	1216.42	High mannose	7	1
1132490_1AA	55613.9	HexNAc(2)Hex(6)	99	113	GTAWDEIDFEFLGN[1378.4757]R	AT4G25820.1	2	14N(1378.4757)	N:1378.4757@GTAWDEIDFEFLGN(1)R;	1378.48	High mannose	8	1
1132490_1AA	67882.5	HexNAc(2)Hex(3)Fuc(1)Pent(1)	580	588	GTLN[1170.4175]LTNSK	AT5G63810.1	2	4N(1170.4175)	N:1170.4175@GTLN(1)LTNSK;	1170.42	paucimannose	7	1
1132490_1AA	295503	HexNAc(2)Hex(3)Fuc(1)Pent(1)	3	29	GTQVIN[1170.4175]ITAIPNWELSGFVEYIPSGHK	AT4G32460.3	3	6N(1170.4175)	N:1170.4175@GTQVIN(1)ITAIPNWELSGFVEYIPSGHK;	1170.42	paucimannose	7	1
1132490_1AA	39290.9	HexNAc(3)Hex(3)Fuc(1)Pent(1)	3	29	GTQVIN[1373.4968]ITAIPNWELSGFVEYIPSGHK	AT4G32460.3	3	6N(1373.4968)	N:1373.4968@GTQVIN(1)ITAIPNWELSGFVEYIPSGHK;	1373.5	hybrid	8	1
1132490_1AA	131048	HexNAc(2)Hex(3)Pent(1)	106	133	GTTLSTTLYQTTGNAPGNLGFVN[1024.3595]ITDLK	AT2G45470.1	2,3	23N(1024.3595)	N:1024.3595@GTTLSTTLYQTTGNAPGNLGFVN(1)ITDLK;	1024.36	paucimannose	6	1
1132490_1AA	2012290	HexNAc(2)Hex(3)Fuc(1)Pent(1)	106	133	GTTLSTTLYQTTGNAPGNLGFVN[1170.4175]ITDLK	AT2G45470.1	2,3	23N(1170.4175)	N:1170.4175@GTTLSTTLYQTTGNAPGNLGFVN(1)ITDLK;	1170.42	paucimannose	7	1
1132490_1AA	30925.6	HexNAc(3)Hex(3)Pent(1)	106	133	GTTLSTTLYQTTGNAPGNLGFVN[1227.4388]ITDLK	AT2G45470.1	3	23N(1227.4388)	N:1227.4388@GTTLSTTLYQTTGNAPGNLGFVN(1)ITDLK;	1227.44	hybrid	7	1
1132490_1AA	866546	HexNAc(3)Hex(3)Fuc(1)Pent(1)	106	133	GTTLSTTLYQTTGNAPGNLGFVN[1373.4968]ITDLK	AT2G45470.1	2,3	23N(1373.4968)	N:1373.4968@GTTLSTTLYQTTGNAPGNLGFVN(1)ITDLK;	1373.5	hybrid	8	1
1132490_1AA	66925.2	HexNAc(3)Hex(4)Fuc(1)Pent(1)	106	133	GTTLSTTLYQTTGNAPGNLGFVN[1535.5497]ITDLK	AT2G45470.1	3	23N(1535.5497)	N:1535.5497@GTTLSTTLYQTTGNAPGNLGFVN(1)ITDLK;	1535.55	hybrid	9	1
1132490_1AA	324017	HexNAc(4)Hex(3)Fuc(1)Pent(1)	106	133	GTTLSTTLYQTTGNAPGNLGFVN[1576.5762]ITDLK	AT2G45470.1	3	23N(1576.5762)	N:1576.5762@GTTLSTTLYQTTGNAPGNLGFVN(1)ITDLK;	1576.58	Complex	9	1
1132490_1AA	194621	HexNAc(2)Hex(3)Fuc(1)Pent(1)	106	133	GTTLTTTLYQTTGHALGNLGFVN[1170.4175]VTDLK	AT3G60900.1	3	23N(1170.4175)	N:1170.4175@GTTLTTTLYQTTGHALGNLGFVN(1)VTDLK;	1170.42	paucimannose	7	1
1132490_1AA	335844	HexNAc(2)Hex(8)	817	831	GVAENLN[1702.5813]ETVC[57.0215]VQDK	AT5G13980.1	2	11C(57.0215),7N(1702.5813)	N:1702.5813@GVAENLN(1)ETVCVQDK;C:57.0215@GVAENLNETVC(1)VQDK;	1702.58	High mannose	10	1
1132490_1AA	50515.1	HexNAc(2)Hex(3)Fuc(1)Pent(1)	242	269	GVNEN[1170.4175]NTVTDLHGLLSVHMPAYADAVYK	AT5G04885.1	3,4	5N(1170.4175)	N:1170.4175@GVNEN(1)NTVTDLHGLLSVHMPAYADAVYK;	1170.42	paucimannose	7	1
1132490_1AA	139288	HexNAc(2)Hex(3)Fuc(1)Pent(1)	238	263	GVPDLTN[1170.4175]LTQAEVVSLLEYHALAEYK	AT3G60900.1	3	7N(1170.4175)	N:1170.4175@GVPDLTN(1)LTQAEVVSLLEYHALAEYK;	1170.42	paucimannose	7	1
1132490_1AA	123381	HexNAc(2)Hex(3)Fuc(1)Pent(1)	238	265	GVPDLTN[1170.4175]LTQAEVVSLLEYHALAEYKPK	AT3G60900.1	3,4	7N(1170.4175)	N:1170.4175@GVPDLTN(1)LTQAEVVSLLEYHALAEYKPK;	1170.42	paucimannose	7	1
1132490_1AA	121913	HexNAc(4)Hex(3)Fuc(1)Pent(1)	238	263	GVPDLTN[1576.5762]LTQAEVVSLLEYHALAEYK	AT3G60900.1	3	7N(1576.5762)	N:1576.5762@GVPDLTN(1)LTQAEVVSLLEYHALAEYK;	1576.58	Complex	9	1
1132490_1AA	501995	HexNAc(2)Hex(3)Fuc(1)Pent(1)	202	218	GYAAAVGHLN[1170.4175]SSFDSPR	AT2G04160.1	2	10N(1170.4175)	N:1170.4175@GYAAAVGHLN(1)SSFDSPR;	1170.42	paucimannose	7	1
1132490_1AA	75137.1	HexNAc(3)Hex(3)Pent(1)	202	218	GYAAAVGHLN[1227.4388]SSFDSPR	AT2G04160.1	2	10N(1227.4388)	N:1227.4388@GYAAAVGHLN(1)SSFDSPR;	1227.44	hybrid	7	1
1132490_1AA	225886	HexNAc(3)Hex(3)Fuc(1)Pent(1)	202	218	GYAAAVGHLN[1373.4968]SSFDSPR	AT2G04160.1	2	10N(1373.4968)	N:1373.4968@GYAAAVGHLN(1)SSFDSPR;	1373.5	hybrid	8	1
1132490_1AA	113667	HexNAc(4)Hex(3)Fuc(1)Pent(1)	202	218	GYAAAVGHLN[1576.5762]SSFDSPR	AT2G04160.1	2	10N(1576.5762)	N:1576.5762@GYAAAVGHLN(1)SSFDSPR;	1576.58	Complex	9	1
1132490_1AA	337522	HexNAc(2)Hex(3)Fuc(1)Pent(1)	70	82	GYVDFAQITN[1170.4175]SSK	AT1G74000.1	2	10N(1170.4175)	N:1170.4175@GYVDFAQITN(1)SSK;	1170.42	paucimannose	7	1
1132490_1AA	179491	HexNAc(2)Hex(3)Fuc(1)Pent(1)	281	292	GYYN[1170.4175]WTTPEDMK	AT1G25230.1	2	4N(1170.4175)	N:1170.4175@GYYN(1)WTTPEDMK;	1170.42	paucimannose	7	1
1132490_1AA	120251	HexNAc(2)Hex(3)Fuc(1)Pent(1)	281	292	GYYN[1170.4175]WTTPEDM[15.9949]K	AT1G25230.1	2	11M(15.9949),4N(1170.4175)	N:1170.4175@GYYN(1)WTTPEDMK;M:15.9949@GYYNWTTPEDM(1)K;	1170.42	paucimannose	7	1
1132490_1AA	25349.6	HexNAc(2)Hex(3)Fuc(1)Pent(1)	331	350	HFGLLHPN[1170.4175]GTQVYGIDLSGK	AT3G07320.1	2	8N(1170.4175)	N:1170.4175@HFGLLHPN(1)GTQVYGIDLSGK;	1170.42	paucimannose	7	1
1132490_1AA	85654.1	HexNAc(2)Hex(7)	331	350	HFGLLHPN[1540.5286]GTQVYGIDLSGK	AT3G07320.1	3	8N(1540.5286)	N:1540.5286@HFGLLHPN(1)GTQVYGIDLSGK;	1540.53	High mannose	9	1
1132490_1AA	136933	HexNAc(4)Hex(3)Fuc(1)Pent(1)	458	467	HFPTLAN[1576.5762]LTK	AT1G62330.1	2	7N(1576.5762)	N:1576.5762@HFPTLAN(1)LTK;	1576.58	Complex	9	1
1132490_1AA	60407.1	HexNAc(2)Hex(8)	346	371	HFVIGHPQN[1702.5813]TSTPSTALITPSPYTEK	AT5G55960.1	3	9N(1702.5813)	N:1702.5813@HFVIGHPQN(1)TSTPSTALITPSPYTEK;	1702.58	High mannose	10	1
1132490_1AA	63193	HexNAc(3)Hex(3)Pent(1)	371	388	HGFTGFISPAIAN[1227.4388]LTSLK	AT3G23750.1	2	13N(1227.4388)	N:1227.4388@HGFTGFISPAIAN(1)LTSLK;	1227.44	hybrid	7	1
1132490_1AA	176189	HexNAc(3)Hex(3)Fuc(1)Pent(1)	371	388	HGFTGFISPAIAN[1373.4968]LTSLK	AT3G23750.1	2	13N(1373.4968)	N:1373.4968@HGFTGFISPAIAN(1)LTSLK;	1373.5	hybrid	8	1
1132490_1AA	67043.5	HexNAc(4)Hex(3)Fuc(1)Pent(1)	371	388	HGFTGFISPAIAN[1576.5762]LTSLK	AT3G23750.1	2	13N(1576.5762)	N:1576.5762@HGFTGFISPAIAN(1)LTSLK;	1576.58	Complex	9	1
1132490_1AA	78587	HexNAc(3)Hex(3)Fuc(1)Pent(1)	57	71	HGLYN[1373.4968]QSQVALQMGR	AT1G25230.1	2	5N(1373.4968)	N:1373.4968@HGLYN(1)QSQVALQMGR;	1373.5	hybrid	8	1
1132490_1AA	84914.6	HexNAc(3)Hex(3)Fuc(1)Pent(1)	438	447	HLAVN[1373.4968]WSTVR	AT2G40280.1	2	5N(1373.4968)	N:1373.4968@HLAVN(1)WSTVR;	1373.5	hybrid	8	1
1132490_1AA	54129.9	HexNAc(4)Hex(3)Fuc(1)Pent(1)	438	447	HLAVN[1576.5762]WSTVR	AT2G40280.1	2	5N(1576.5762)	N:1576.5762@HLAVN(1)WSTVR;	1576.58	Complex	9	1
1132490_1AA	115089	HexNAc(2)Hex(9)	400	423	HLDADEAIVLGSALHAAN[1864.6342]LSDGIK	AT4G16660.1	3	18N(1864.6342)	N:1864.6342@HLDADEAIVLGSALHAAN(1)LSDGIK;	1864.63	High mannose	11	1
1132490_1AA	99560.7	HexNAc(1)	400	423	HLDADEAIVLGSALHAAN[203.0794]LSDGIK	AT4G16660.1	3	18N(203.0794)	N:203.0794@HLDADEAIVLGSALHAAN(1)LSDGIK;	203.079	Truncated	1	1
1132490_1AA	123287	HexNAc(2)Hex(10)	227	238	HLN[2026.6870]LSHNALNGK	AT5G10020.1	3	3N(2026.6870)	N:2026.6870@HLN(1)LSHNALNGK;	2026.69	Unprocessed	12	1
1132490_1AA	77529	HexNAc(2)Hex(10)	251	274	HLN[2026.6870]LSHNQLEGSLTSGFQLFQNLK	AT4G20940.1	3,4	3N(2026.6870)	N:2026.6870@HLN(1)LSHNQLEGSLTSGFQLFQNLK;	2026.69	Unprocessed	12	1
1132490_1AA	99445.9	HexNAc(2)Hex(3)Pent(1)	446	458	HLQSIN[1024.3595]LSENNIR	AT1G28340.1	2	6N(1024.3595)	N:1024.3595@HLQSIN(1)LSENNIR;	1024.36	paucimannose	6	1
1132490_1AA	115781	HexNAc(3)Hex(3)Pent(1)	446	458	HLQSIN[1227.4388]LSENNIR	AT1G28340.1	2	6N(1227.4388)	N:1227.4388@HLQSIN(1)LSENNIR;	1227.44	hybrid	7	1
1132490_1AA	65064.3	HexNAc(3)Hex(3)Fuc(1)Pent(1)	111	120	HMN[1373.4968]VTLAEAK	AT2G24290.1	2	3N(1373.4968)	N:1373.4968@HMN(1)VTLAEAK;	1373.5	hybrid	8	1
1132490_1AA	69369.9	HexNAc(4)Hex(3)Fuc(1)Pent(1)	111	120	HMN[1576.5762]VTLAEAK	AT2G24290.1	2	3N(1576.5762)	N:1576.5762@HMN(1)VTLAEAK;	1576.58	Complex	9	1
1132490_1AA	256203	HexNAc(2)Hex(3)Pent(1)	158	176	HN[1024.3595]VTDVLYQAGYVASNSEK	AT2G39780.1	2	2N(1024.3595)	N:1024.3595@HN(1)VTDVLYQAGYVASNSEK;	1024.36	paucimannose	6	1
1132490_1AA	231174	HexNAc(2)Hex(3)Fuc(1)	268	276	HN[1038.3751]ATLSFIR	AT1G78850.1	2	2N(1038.3751)	N:1038.3751@HN(1)ATLSFIR;	1038.38	paucimannose	6	1
1132490_1AA	1359420	HexNAc(2)Hex(4)	268	276	HN[1054.3700]ATLSFIR	AT1G78850.1	2	2N(1054.3700)	N:1054.3700@HN(1)ATLSFIR;	1054.37	High mannose	6	1
1132490_1AA	78963.4	HexNAc(2)Hex(4)	806	823	HN[1054.3700]LTAPITSYSRPEVFTK	AT5G11560.1	3	2N(1054.3700)	N:1054.3700@HN(1)LTAPITSYSRPEVFTK;	1054.37	High mannose	6	1
1132490_1AA	156013	HexNAc(2)Hex(4)	158	176	HN[1054.3700]VTDVLYQAGYVASNSEK	AT2G39780.1	2	2N(1054.3700)	N:1054.3700@HN(1)VTDVLYQAGYVASNSEK;	1054.37	High mannose	6	1
1132490_1AA	77476.8	HexNAc(3)Hex(3)	158	176	HN[1095.3966]VTDVLYQAGYVASNSEK	AT2G39780.1	2	2N(1095.3966)	N:1095.3966@HN(1)VTDVLYQAGYVASNSEK;	1095.4	hybrid	6	1
1132490_1AA	147848	HexNAc(2)Hex(3)Fuc(1)Pent(1)	268	276	HN[1170.4175]ATLSFIR	AT1G78850.1	2	2N(1170.4175)	N:1170.4175@HN(1)ATLSFIR;	1170.42	paucimannose	7	1
1132490_1AA	25577	HexNAc(2)Hex(3)Fuc(2)	158	176	HN[1184.4330]VTDVLYQAGYVASNSEK	AT2G39780.1	2	2N(1184.4330)	N:1184.4330@HN(1)VTDVLYQAGYVASNSEK;	1184.43	paucimannose	7	1
1132490_1AA	1528590	HexNAc(2)Hex(5)	268	276	HN[1216.4229]ATLSFIR	AT1G78850.1	2	2N(1216.4229)	N:1216.4229@HN(1)ATLSFIR;	1216.42	High mannose	7	1
1132490_1AA	67165.7	HexNAc(2)Hex(5)	806	823	HN[1216.4229]LTAPITSYSRPEVFTK	AT5G11560.1	3	2N(1216.4229)	N:1216.4229@HN(1)LTAPITSYSRPEVFTK;	1216.42	High mannose	7	1
1132490_1AA	49172.1	HexNAc(2)Hex(5)	158	176	HN[1216.4229]VTDVLYQAGYVASNSEK	AT2G39780.1	2	2N(1216.4229)	N:1216.4229@HN(1)VTDVLYQAGYVASNSEK;	1216.42	High mannose	7	1
1132490_1AA	724761	HexNAc(3)Hex(3)Fuc(1)	268	276	HN[1241.4545]ATLSFIR	AT1G78850.1	2	2N(1241.4545)	N:1241.4545@HN(1)ATLSFIR;	1241.45	hybrid	7	1
1132490_1AA	259734	HexNAc(3)Hex(3)Fuc(1)Pent(1)	268	276	HN[1373.4968]ATLSFIR	AT1G78850.1	2	2N(1373.4968)	N:1373.4968@HN(1)ATLSFIR;	1373.5	hybrid	8	1
1132490_1AA	24434.5	HexNAc(3)Hex(3)Fuc(1)Pent(1)	36	58	HN[1373.4968]VTSILVFGDSSVDPGNNNFIK	AT5G45950.1	2	2N(1373.4968)	N:1373.4968@HN(1)VTSILVFGDSSVDPGNNNFIK;	1373.5	hybrid	8	1
1132490_1AA	1708570	HexNAc(2)Hex(6)	268	276	HN[1378.4757]ATLSFIR	AT1G78850.1	2	2N(1378.4757)	N:1378.4757@HN(1)ATLSFIR;	1378.48	High mannose	8	1
1132490_1AA	391480	HexNAc(4)Hex(3)Fuc(1)	268	276	HN[1444.5339]ATLSFIR	AT1G78850.1	2	2N(1444.5339)	N:1444.5339@HN(1)ATLSFIR;	1444.53	Complex	8	1
1132490_1AA	4309830	HexNAc(2)Hex(7)	268	276	HN[1540.5286]ATLSFIR	AT1G78850.1	2	2N(1540.5286)	N:1540.5286@HN(1)ATLSFIR;	1540.53	High mannose	9	1
1132490_1AA	39637.2	HexNAc(2)Hex(7)	806	823	HN[1540.5286]LTAPITSYSRPEVFTK	AT5G11560.1	3	2N(1540.5286)	N:1540.5286@HN(1)LTAPITSYSRPEVFTK;	1540.53	High mannose	9	1
1132490_1AA	68307.1	HexNAc(2)Hex(7)	806	817	HN[1540.5286]LTAPITSYS[79.9663]R	AT5G11560.1	2	11S(79.9663),2N(1540.5286)	S:79.9663@HNLTAPITSYS(1)R;N:1540.5286@HN(1)LTAPITSYSR;	1540.53	High mannose	9	1
1132490_1AA	163204	HexNAc(4)Hex(3)Fuc(1)Pent(1)	268	276	HN[1576.5762]ATLSFIR	AT1G78850.1	2	2N(1576.5762)	N:1576.5762@HN(1)ATLSFIR;	1576.58	Complex	9	1
1132490_1AA	3482590	HexNAc(2)Hex(8)	268	276	HN[1702.5813]ATLSFIR	AT1G78850.1	2	2N(1702.5813)	N:1702.5813@HN(1)ATLSFIR;	1702.58	High mannose	10	1
1132490_1AA	309174	HexNAc(2)Hex(8)	806	823	HN[1702.5813]LTAPITSYSRPEVFTK	AT5G11560.1	2,3	2N(1702.5813)	N:1702.5813@HN(1)LTAPITSYSRPEVFTK;	1702.58	High mannose	10	1
1132490_1AA	83441.1	HexNAc(2)Hex(9)	268	276	HN[1864.6342]ATLSFIR	AT1G78850.1	2	2N(1864.6342)	N:1864.6342@HN(1)ATLSFIR;	1864.63	High mannose	11	1
1132490_1AA	417121	HexNAc(2)	268	276	HN[406.1588]ATLSFIR	AT1G78850.1	2	2N(406.1588)	N:406.1588@HN(1)ATLSFIR;	406.159	Truncated	2	1
1132490_1AA	41803.3	HexNAc(2)	158	176	HN[406.1588]VTDVLYQAGYVASNSEK	AT2G39780.1	2,3	2N(406.1588)	N:406.1588@HN(1)VTDVLYQAGYVASNSEK;	406.159	Truncated	2	1
1132490_1AA	38003.4	HexNAc(2)	36	58	HN[406.1588]VTSILVFGDSSVDPGNNNFIK	AT5G45950.1	2	2N(406.1588)	N:406.1588@HN(1)VTSILVFGDSSVDPGNNNFIK;	406.159	Truncated	2	1
1132490_1AA	515234	HexNAc(2)Hex(1)	268	276	HN[568.2115]ATLSFIR	AT1G78850.1	2	2N(568.2115)	N:568.2115@HN(1)ATLSFIR;	568.212	paucimannose	3	1
1132490_1AA	913235	HexNAc(2)Hex(2)	268	276	HN[730.2644]ATLSFIR	AT1G78850.1	2	2N(730.2644)	N:730.2644@HN(1)ATLSFIR;	730.264	paucimannose	4	1
1132490_1AA	140768	HexNAc(2)Hex(2)	158	176	HN[730.2644]VTDVLYQAGYVASNSEK	AT2G39780.1	2,3	2N(730.2644)	N:730.2644@HN(1)VTDVLYQAGYVASNSEK;	730.264	paucimannose	4	1
1132490_1AA	1147080	HexNAc(2)Hex(3)	268	276	HN[892.3172]ATLSFIR	AT1G78850.1	2	2N(892.3172)	N:892.3172@HN(1)ATLSFIR;	892.317	paucimannose	5	1
1132490_1AA	95857.6	HexNAc(2)Hex(3)	158	176	HN[892.3172]VTDVLYQAGYVASNSEK	AT2G39780.1	2,3	2N(892.3172)	N:892.3172@HN(1)VTDVLYQAGYVASNSEK;	892.317	paucimannose	5	1
1132490_1AA	148607	HexNAc(1)	40	63	HPISPAIFFSGN[203.0794]GSYSSVLQANIR	AT1G30700.1	2	12N(203.0794)	N:203.0794@HPISPAIFFSGN(1)GSYSSVLQANIR;	203.079	Truncated	1	1
1132490_1AA	10719.2	HexNAc(2)Hex(7)	55	67	HTAGN[1540.5286]WSGDANDK	AT1G56340.1	2,3	5N(1540.5286)	N:1540.5286@HTAGN(1)WSGDANDK;	1540.53	High mannose	9	1
1132490_1AA	350785	HexNAc(2)Hex(8)	55	67	HTAGN[1702.5813]WSGDANDK	AT1G56340.1	2,3	5N(1702.5813)	N:1702.5813@HTAGN(1)WSGDANDK;	1702.58	High mannose	10	1
1132490_1AA	14781.5	HexNAc(3)Hex(3)Fuc(1)Pent(1)	130	140	HYNLLN[1373.4968]ASHGK	AT5G40710.1	2	6N(1373.4968)	N:1373.4968@HYNLLN(1)ASHGK;	1373.5	hybrid	8	1
1132490_1AA	99305.5	HexNAc(3)Hex(3)Fuc(1)Pent(1)	128	138	HYNLLN[1373.4968]TTDTK	AT5G63280.1	2	6N(1373.4968)	N:1373.4968@HYNLLN(1)TTDTK;	1373.5	hybrid	8	1
1132490_1AA	64593.6	HexNAc(4)Hex(3)Fuc(1)Pent(1)	130	140	HYNLLN[1576.5762]ASHGK	AT5G40710.1	2,3	6N(1576.5762)	N:1576.5762@HYNLLN(1)ASHGK;	1576.58	Complex	9	1
1132490_1AA	124865	HexNAc(4)Hex(3)Fuc(1)Pent(1)	235	247	IAPTWMN[1576.5762]VSLAMK	AT5G25265.1	2	7N(1576.5762)	N:1576.5762@IAPTWMN(1)VSLAMK;	1576.58	Complex	9	1
1132490_1AA	74090	HexNAc(4)Hex(3)Fuc(1)Pent(1)	235	247	IAPTWMN[1576.5762]VSLAM[15.9949]K	AT5G25265.1	2	12M(15.9949),7N(1576.5762)	N:1576.5762@IAPTWMN(1)VSLAMK;M:15.9949@IAPTWMNVSLAM(1)K;	1576.58	Complex	9	1
1132490_1AA	84719.5	HexNAc(3)Hex(3)Fuc(1)Pent(1)	235	247	IAPTWM[15.9949]N[1373.4968]VSLAM[15.9949]K	AT5G25265.1	2	12M(15.9949),6M(15.9949),7N(1373.4968)	N:1373.4968@IAPTWMN(1)VSLAMK;M:15.9949@IAPTWM(1)NVSLAM(1)K;	1373.5	hybrid	8	1
1132490_1AA	122967	HexNAc(4)Hex(3)Fuc(1)Pent(1)	235	247	IAPTWM[15.9949]N[1576.5762]VSLAM[15.9949]K	AT5G25265.1	2	12M(15.9949),6M(15.9949),7N(1576.5762)	N:1576.5762@IAPTWMN(1)VSLAMK;M:15.9949@IAPTWM(1)NVSLAM(1)K;	1576.58	Complex	9	1
1132490_1AA	63029.5	HexNAc(2)Hex(3)Pent(1)	156	168	IATVLLYLSN[1024.3595]VTK	AT3G06300.1	2	10N(1024.3595)	N:1024.3595@IATVLLYLSN(1)VTK;	1024.36	paucimannose	6	1
1132490_1AA	111613	HexNAc(2)Hex(3)Fuc(1)Pent(1)	156	168	IATVLLYLSN[1170.4175]VTK	AT3G06300.1	2	10N(1170.4175)	N:1170.4175@IATVLLYLSN(1)VTK;	1170.42	paucimannose	7	1
1132490_1AA	62491.8	HexNAc(3)Hex(3)Pent(1)	156	168	IATVLLYLSN[1227.4388]VTK	AT3G06300.1	2	10N(1227.4388)	N:1227.4388@IATVLLYLSN(1)VTK;	1227.44	hybrid	7	1
1132490_1AA	206729	HexNAc(3)Hex(3)Fuc(1)Pent(1)	156	168	IATVLLYLSN[1373.4968]VTK	AT3G06300.1	2	10N(1373.4968)	N:1373.4968@IATVLLYLSN(1)VTK;	1373.5	hybrid	8	1
1132490_1AA	64011.2	HexNAc(4)Hex(3)Pent(1)	156	168	IATVLLYLSN[1430.5183]VTK	AT3G06300.1	2	10N(1430.5183)	N:1430.5183@IATVLLYLSN(1)VTK;	1430.52	Complex	8	1
1132490_1AA	340133	HexNAc(4)Hex(3)Fuc(1)Pent(1)	156	168	IATVLLYLSN[1576.5762]VTK	AT3G06300.1	2	10N(1576.5762)	N:1576.5762@IATVLLYLSN(1)VTK;	1576.58	Complex	9	1
1132490_1AA	87359	HexNAc(2)Hex(8)	156	168	IATVLLYLSN[1702.5813]VTK	AT3G06300.1	2	10N(1702.5813)	N:1702.5813@IATVLLYLSN(1)VTK;	1702.58	High mannose	10	1
1132490_1AA	27113.8	HexNAc(2)Hex(9)	156	168	IATVLLYLSN[1864.6342]VTK	AT3G06300.1	2	10N(1864.6342)	N:1864.6342@IATVLLYLSN(1)VTK;	1864.63	High mannose	11	1
1132490_1AA	157236	HexNAc(2)Hex(3)Fuc(1)Pent(1)	324	336	IDGAGSN[1170.4175]ASILDR	AT5G65760.1	2	7N(1170.4175)	N:1170.4175@IDGAGSN(1)ASILDR;	1170.42	paucimannose	7	1
1132490_1AA	69190.3	HexNAc(2)Hex(3)Pent(1)	335	366	IDHYAIGTYDDSN[1024.3595]ATWVPDNPSIDVGISTGLR	AT1G62660.1	3	13N(1024.3595)	N:1024.3595@IDHYAIGTYDDSN(1)ATWVPDNPSIDVGISTGLR;	1024.36	paucimannose	6	1
1132490_1AA	129408	HexNAc(2)Hex(3)Fuc(1)Pent(1)	335	366	IDHYAIGTYDDSN[1170.4175]ATWVPDNPSIDVGISTGLR	AT1G62660.1	3	13N(1170.4175)	N:1170.4175@IDHYAIGTYDDSN(1)ATWVPDNPSIDVGISTGLR;	1170.42	paucimannose	7	1
1132490_1AA	2755.74	HexNAc(2)Hex(3)Fuc(1)	228	260	IDVRC[57.0215]PGGN[1038.3751]S[79.9663]S[79.9663]TEPYIVAHNQLLAHAAAVDVYR	AT5G26000.1	5	10S(79.9663),11S(79.9663),5C(57.0215),9N(1038.3751)	S:79.9663@IDVRCPGGNS(1)S(1)TEPYIVAHNQLLAHAAAVDVYR;N:1038.3751@IDVRCPGGN(1)SSTEPYIVAHNQLLAHAAAVDVYR;C:57.0215@IDVRC(1)PGGNSSTEPYIVAHNQLLAHAAAVDVYR;	1038.38	paucimannose	6	1
1132490_1AA	773.652	HexNAc(2)Hex(4)Fuc(2)	228	260	IDVRC[57.0215]PGGN[1346.4858]S[79.9663]STEPY[79.9663]IVAHNQLLAHAAAVDVYR	AT5G26000.1	5	10S(79.9663),15Y(79.9663),5C(57.0215),9N(1346.4858)	N:1346.4858@IDVRCPGGN(1)SSTEPYIVAHNQLLAHAAAVDVYR;S:79.9663@IDVRCPGGNS(1)STEPYIVAHNQLLAHAAAVDVYR;C:57.0215@IDVRC(1)PGGNSSTEPYIVAHNQLLAHAAAVDVYR;Y:79.9663@IDVRCPGGNSSTEPY(1)IVAHNQLLAHAAAVDVYR;	1346.49	High mannose	8	1
1132490_1AA	1146.31	HexNAc(2)Hex(4)Fuc(2)	228	260	IDVRC[57.0215]PGGN[1346.4858]S[79.9663]S[79.9663]TEPYIVAHNQLLAHAAAVDVYR	AT5G26000.1	5	10S(79.9663),11S(79.9663),5C(57.0215),9N(1346.4858)	N:1346.4858@IDVRCPGGN(1)SSTEPYIVAHNQLLAHAAAVDVYR;S:79.9663@IDVRCPGGNS(1)S(1)TEPYIVAHNQLLAHAAAVDVYR;C:57.0215@IDVRC(1)PGGNSSTEPYIVAHNQLLAHAAAVDVYR;	1346.49	High mannose	8	1
1132490_1AA	8072.82	HexNAc(2)Hex(5)Fuc(1)	228	260	IDVRC[57.0215]PGGN[1362.4808]SSTEPYIVAHNQLLAHAAAVDVYR	AT5G26000.1	5	5C(57.0215),9N(1362.4808)	N:1362.4808@IDVRCPGGN(1)SSTEPYIVAHNQLLAHAAAVDVYR;C:57.0215@IDVRC(1)PGGNSSTEPYIVAHNQLLAHAAAVDVYR;	1362.48	High mannose	8	1
1132490_1AA	17056.1	HexNAc(3)Hex(3)Fuc(1)Pent(1)	228	260	IDVRC[57.0215]PGGN[1373.4968]SSTEPYIVAHNQLLAHAAAVDVYR	AT5G26000.1	5	5C(57.0215),9N(1373.4968)	N:1373.4968@IDVRCPGGN(1)SSTEPYIVAHNQLLAHAAAVDVYR;C:57.0215@IDVRC(1)PGGNSSTEPYIVAHNQLLAHAAAVDVYR;	1373.5	hybrid	8	1
1132490_1AA	8253.58	HexNAc(2)Hex(6)	228	260	IDVRC[57.0215]PGGN[1378.4757]SSTEPYIVAHNQLLAHAAAVDVYR	AT5G26000.1	5	5C(57.0215),9N(1378.4757)	N:1378.4757@IDVRCPGGN(1)SSTEPYIVAHNQLLAHAAAVDVYR;C:57.0215@IDVRC(1)PGGNSSTEPYIVAHNQLLAHAAAVDVYR;	1378.48	High mannose	8	1
1132490_1AA	605.619	HexNAc(2)Hex(6)	228	260	IDVRC[57.0215]PGGN[1378.4757]S[79.9663]S[79.9663]TEPYIVAHNQLLAHAAAVDVYR	AT5G26000.1	5	10S(79.9663),11S(79.9663),5C(57.0215),9N(1378.4757)	N:1378.4757@IDVRCPGGN(1)SSTEPYIVAHNQLLAHAAAVDVYR;S:79.9663@IDVRCPGGNS(1)S(1)TEPYIVAHNQLLAHAAAVDVYR;C:57.0215@IDVRC(1)PGGNSSTEPYIVAHNQLLAHAAAVDVYR;	1378.48	High mannose	8	1
1132490_1AA	12039.3	HexNAc(2)Hex(5)Fuc(2)	228	260	IDVRC[57.0215]PGGN[1508.5387]S[79.9663]S[79.9663]TEPYIVAHNQLLAHAAAVDVYR	AT5G26000.1	5	10S(79.9663),11S(79.9663),5C(57.0215),9N(1508.5387)	S:79.9663@IDVRCPGGNS(1)S(1)TEPYIVAHNQLLAHAAAVDVYR;C:57.0215@IDVRC(1)PGGNSSTEPYIVAHNQLLAHAAAVDVYR;N:1508.5387@IDVRCPGGN(1)SSTEPYIVAHNQLLAHAAAVDVYR;	1508.54	High mannose	9	1
1132490_1AA	1937.23	HexNAc(2)Hex(6)Fuc(1)	228	260	IDVRC[57.0215]PGGN[1524.5336]SSTEPYIVAHNQLLAHAAAVDVYR	AT5G26000.1	5	5C(57.0215),9N(1524.5336)	C:57.0215@IDVRC(1)PGGNSSTEPYIVAHNQLLAHAAAVDVYR;N:1524.5336@IDVRCPGGN(1)SSTEPYIVAHNQLLAHAAAVDVYR;	1524.53	High mannose	9	1
1132490_1AA	21911.4	HexNAc(3)Hex(4)Fuc(1)Pent(1)	228	260	IDVRC[57.0215]PGGN[1535.5497]SSTEPYIVAHNQLLAHAAAVDVYR	AT5G26000.1	5	5C(57.0215),9N(1535.5497)	N:1535.5497@IDVRCPGGN(1)SSTEPYIVAHNQLLAHAAAVDVYR;C:57.0215@IDVRC(1)PGGNSSTEPYIVAHNQLLAHAAAVDVYR;	1535.55	hybrid	9	1
1132490_1AA	148475	HexNAc(2)Hex(7)	228	260	IDVRC[57.0215]PGGN[1540.5286]SSTEPYIVAHNQLLAHAAAVDVYR	AT5G26000.1	5	5C(57.0215),9N(1540.5286)	N:1540.5286@IDVRCPGGN(1)SSTEPYIVAHNQLLAHAAAVDVYR;C:57.0215@IDVRC(1)PGGNSSTEPYIVAHNQLLAHAAAVDVYR;	1540.53	High mannose	9	1
1132490_1AA	40084.2	HexNAc(2)Hex(3)Fuc(1)Pent(1)	176	190	IEDNYN[1170.4175]STSPTQIHK	AT1G55260.1	2,3	6N(1170.4175)	N:1170.4175@IEDNYN(1)STSPTQIHK;	1170.42	paucimannose	7	1
1132490_1AA	191004	HexNAc(3)Hex(3)Fuc(1)Pent(1)	176	190	IEDNYN[1373.4968]STSPTQIHK	AT1G55260.1	2,3	6N(1373.4968)	N:1373.4968@IEDNYN(1)STSPTQIHK;	1373.5	hybrid	8	1
1132490_1AA	12023.3	HexNAc(3)Hex(3)Fuc(2)	176	190	IEDNYN[1387.5125]STSPTQIHK	AT1G55260.1	3	6N(1387.5125)	N:1387.5125@IEDNYN(1)STSPTQIHK;	1387.51	hybrid	8	1
1132490_1AA	51659.8	HexNAc(4)Hex(3)Pent(1)	176	190	IEDNYN[1430.5183]STSPTQIHK	AT1G55260.1	3	6N(1430.5183)	N:1430.5183@IEDNYN(1)STSPTQIHK;	1430.52	Complex	8	1
1132490_1AA	906303	HexNAc(4)Hex(3)Fuc(1)Pent(1)	176	190	IEDNYN[1576.5762]STSPTQIHK	AT1G55260.1	2,3	6N(1576.5762)	N:1576.5762@IEDNYN(1)STSPTQIHK;	1576.58	Complex	9	1
1132490_1AA	66823.2	HexNAc(2)Hex(3)Fuc(1)Pent(1)	259	272	IEDPNDLMN[1170.4175]VTLNR	AT4G33810.1	2	9N(1170.4175)	N:1170.4175@IEDPNDLMN(1)VTLNR;	1170.42	paucimannose	7	1
1132490_1AA	46401.2	HexNAc(2)Hex(3)Fuc(1)Pent(1)	259	272	IEDPNDLM[15.9949]N[1170.4175]VTLNR	AT4G33810.1	2	8M(15.9949),9N(1170.4175)	N:1170.4175@IEDPNDLMN(1)VTLNR;M:15.9949@IEDPNDLM(1)NVTLNR;	1170.42	paucimannose	7	1
1132490_1AA	71575.1	HexNAc(4)Hex(3)Pent(1)	111	118	IFN[1430.5183]MTDYK	AT5G18480.1	2	3N(1430.5183)	N:1430.5183@IFN(1)MTDYK;	1430.52	Complex	8	1
1132490_1AA	61804.5	HexNAc(4)Hex(3)Pent(1)	111	118	IFN[1430.5183]M[15.9949]TDYK	AT5G18480.1	2	4M(15.9949),3N(1430.5183)	M:15.9949@IFNM(1)TDYK;N:1430.5183@IFN(1)MTDYK;	1430.52	Complex	8	1
1132490_1AA	119120	HexNAc(2)Hex(7)	250	258	IFTVFQVN[1540.5286]K	AT1G26380.1	2	8N(1540.5286)	N:1540.5286@IFTVFQVN(1)K;	1540.53	High mannose	9	1
1132490_1AA	278386	HexNAc(2)Hex(8)	250	258	IFTVFQVN[1702.5813]K	AT1G26380.1	2	8N(1702.5813)	N:1702.5813@IFTVFQVN(1)K;	1702.58	High mannose	10	1
1132490_1AA	51239.1	HexNAc(2)Hex(9)	169	180	IGGGN[1864.6342]VTITSWK	AT1G11300.1	2	5N(1864.6342)	N:1864.6342@IGGGN(1)VTITSWK;	1864.63	High mannose	11	1
1132490_1AA	14473.8	HexNAc(2)Hex(7)	249	265	IGLINVPSTVTVFN[1540.5286]VTK	AT4G20820.1	2	14N(1540.5286)	N:1540.5286@IGLINVPSTVTVFN(1)VTK;	1540.53	High mannose	9	1
1132490_1AA	52450.4	HexNAc(2)Hex(4)	360	383	IGM[15.9949]KY[79.9663]IVINDPGIGVN[1054.3700]ASYGTFQR	AT1G68560.1	2	3M(15.9949),5Y(79.9663),16N(1054.3700)	M:15.9949@IGM(1)KYIVINDPGIGVNASYGTFQR;N:1054.3700@IGMKYIVINDPGIGVN(1)ASYGTFQR;Y:79.9663@IGMKY(1)IVINDPGIGVNASYGTFQR;	1054.37	High mannose	6	1
1132490_1AA	30729.8	HexNAc(3)Hex(3)Fuc(1)Pent(1)	206	223	IGN[1373.4968]GSYLNM[15.9949]VPHPDGSNR	AT1G74790.1	2	9M(15.9949),3N(1373.4968)	N:1373.4968@IGN(1)GSYLNMVPHPDGSNR;M:15.9949@IGNGSYLNM(1)VPHPDGSNR;	1373.5	hybrid	8	1
1132490_1AA	3891.61	HexNAc(3)Hex(3)Fuc(2)	206	223	IGN[1387.5125]GSYLNMVPHPDGSNR	AT1G74790.1	2	3N(1387.5125)	N:1387.5125@IGN(1)GSYLNMVPHPDGSNR;	1387.51	hybrid	8	1
1132490_1AA	117498	HexNAc(2)Hex(4)	207	222	IGPGVYN[1054.3700]LTTLDDAEK	AT5G60640.1	2	7N(1054.3700)	N:1054.3700@IGPGVYN(1)LTTLDDAEK;	1054.37	High mannose	6	1
1132490_1AA	264780	HexNAc(2)Hex(6)	207	222	IGPGVYN[1378.4757]LTTLDDAEK	AT5G60640.1	2	7N(1378.4757)	N:1378.4757@IGPGVYN(1)LTTLDDAEK;	1378.48	High mannose	8	1
1132490_1AA	2593530	HexNAc(2)Hex(7)	207	222	IGPGVYN[1540.5286]LTTLDDAEK	AT5G60640.1	2	7N(1540.5286)	N:1540.5286@IGPGVYN(1)LTTLDDAEK;	1540.53	High mannose	9	1
1132490_1AA	249085	HexNAc(2)Hex(8)	207	222	IGPGVYN[1702.5813]LTTLDDAEK	AT5G60640.1	2	7N(1702.5813)	N:1702.5813@IGPGVYN(1)LTTLDDAEK;	1702.58	High mannose	10	1
1132490_1AA	35091.9	HexNAc(2)Hex(9)	207	222	IGPGVYN[1864.6342]LTTLDDAEK	AT5G60640.1	2	7N(1864.6342)	N:1864.6342@IGPGVYN(1)LTTLDDAEK;	1864.63	High mannose	11	1
1132490_1AA	176255	HexNAc(1)	207	222	IGPGVYN[203.0794]LTTLDDAEK	AT5G60640.1	2	7N(203.0794)	N:203.0794@IGPGVYN(1)LTTLDDAEK;	203.079	Truncated	1	1
1132490_1AA	23250.3	HexNAc(2)	207	222	IGPGVYN[406.1588]LTTLDDAEK	AT5G60640.1	2	7N(406.1588)	N:406.1588@IGPGVYN(1)LTTLDDAEK;	406.159	Truncated	2	1
1132490_1AA	79925	HexNAc(2)Hex(1)	207	222	IGPGVYN[568.2115]LTTLDDAEK	AT5G60640.1	2	7N(568.2115)	N:568.2115@IGPGVYN(1)LTTLDDAEK;	568.212	paucimannose	3	1
1132490_1AA	113464	HexNAc(2)Hex(3)	207	222	IGPGVYN[892.3172]LTTLDDAEK	AT5G60640.1	2	7N(892.3172)	N:892.3172@IGPGVYN(1)LTTLDDAEK;	892.317	paucimannose	5	1
1132490_1AA	316284	HexNAc(2)Hex(3)Pent(1)	272	289	IGTAIVAN[1024.3595]GSFGSHPDDK	AT3G06770.1	2	8N(1024.3595)	N:1024.3595@IGTAIVAN(1)GSFGSHPDDK;	1024.36	paucimannose	6	1
1132490_1AA	369472	HexNAc(1)	272	289	IGTAIVAN[203.0794]GSFGSHPDDK	AT3G06770.1	2	8N(203.0794)	N:203.0794@IGTAIVAN(1)GSFGSHPDDK;	203.079	Truncated	1	1
1132490_1AA	131556	HexNAc(2)	272	289	IGTAIVAN[406.1588]GSFGSHPDDK	AT3G06770.1	2	8N(406.1588)	N:406.1588@IGTAIVAN(1)GSFGSHPDDK;	406.159	Truncated	2	1
1132490_1AA	138075	HexNAc(2)Hex(1)	272	289	IGTAIVAN[568.2115]GSFGSHPDDK	AT3G06770.1	2	8N(568.2115)	N:568.2115@IGTAIVAN(1)GSFGSHPDDK;	568.212	paucimannose	3	1
1132490_1AA	81488.3	HexNAc(2)Hex(2)	272	289	IGTAIVAN[730.2644]GSFGSHPDDK	AT3G06770.1	2	8N(730.2644)	N:730.2644@IGTAIVAN(1)GSFGSHPDDK;	730.264	paucimannose	4	1
1132490_1AA	27205	HexNAc(2)Hex(3)	272	289	IGTAIVAN[892.3172]GSFGSHPDDK	AT3G06770.1	2	8N(892.3172)	N:892.3172@IGTAIVAN(1)GSFGSHPDDK;	892.317	paucimannose	5	1
1132490_1AA	50044	HexNAc(3)Hex(3)Pent(1)	268	288	IGWPTDGAEN[1227.4388]ATSLTAEAFFK	AT5G58480.1	2,3	10N(1227.4388)	N:1227.4388@IGWPTDGAEN(1)ATSLTAEAFFK;	1227.44	hybrid	7	1
1132490_1AA	55918	HexNAc(3)Hex(3)Fuc(1)Pent(1)	268	288	IGWPTDGAEN[1373.4968]ATSLTAEAFFK	AT5G58480.1	3	10N(1373.4968)	N:1373.4968@IGWPTDGAEN(1)ATSLTAEAFFK;	1373.5	hybrid	8	1
1132490_1AA	92123.4	HexNAc(2)Hex(3)Fuc(1)Pent(1)	38	65	IISLPGQPPNLN[1170.4175]FSQFSGYVTVDPAAGR	AT2G35770.1	3	12N(1170.4175)	N:1170.4175@IISLPGQPPNLN(1)FSQFSGYVTVDPAAGR;	1170.42	paucimannose	7	1
1132490_1AA	72382.9	HexNAc(3)Hex(3)Fuc(1)Pent(1)	38	65	IISLPGQPPNLN[1373.4968]FSQFSGYVTVDPAAGR	AT2G35770.1	3	12N(1373.4968)	N:1373.4968@IISLPGQPPNLN(1)FSQFSGYVTVDPAAGR;	1373.5	hybrid	8	1
1132490_1AA	79471.3	HexNAc(2)Hex(6)	91	98	ILFWN[1378.4757]GTR	AT1G08470.1	2	5N(1378.4757)	N:1378.4757@ILFWN(1)GTR;	1378.48	High mannose	8	1
1132490_1AA	226639	HexNAc(2)Hex(7)	91	98	ILFWN[1540.5286]GTR	AT1G08470.1	2	5N(1540.5286)	N:1540.5286@ILFWN(1)GTR;	1540.53	High mannose	9	1
1132490_1AA	744878	HexNAc(2)Hex(8)	91	98	ILFWN[1702.5813]GTR	AT1G08470.1	2	5N(1702.5813)	N:1702.5813@ILFWN(1)GTR;	1702.58	High mannose	10	1
1132490_1AA	87810	HexNAc(2)Hex(4)	552	560	ILNYLN[1054.3700]LSR	AT5G65700.1	2	6N(1054.3700)	N:1054.3700@ILNYLN(1)LSR;	1054.37	High mannose	6	1
1132490_1AA	152593	HexNAc(2)Hex(5)	552	560	ILNYLN[1216.4229]LSR	AT5G65700.1	2	6N(1216.4229)	N:1216.4229@ILNYLN(1)LSR;	1216.42	High mannose	7	1
1132490_1AA	193241	HexNAc(2)Hex(6)	552	560	ILNYLN[1378.4757]LSR	AT5G65700.1	2	6N(1378.4757)	N:1378.4757@ILNYLN(1)LSR;	1378.48	High mannose	8	1
1132490_1AA	62690.3	HexNAc(2)Hex(8)	552	560	ILNYLN[1702.5813]LSR	AT5G65700.1	2	6N(1702.5813)	N:1702.5813@ILNYLN(1)LSR;	1702.58	High mannose	10	1
1132490_1AA	77371.7	HexNAc(4)Hex(3)Fuc(1)Pent(1)	241	253	ILN[1576.5762]GSDNEVLIIK	AT1G08660.1	2	3N(1576.5762)	N:1576.5762@ILN(1)GSDNEVLIIK;	1576.58	Complex	9	1
1132490_1AA	21133.7	HexNAc(2)Hex(8)	129	144	ILN[1702.5813]ETVSYNTAYNLYK	AT3G23180.1	2	3N(1702.5813)	N:1702.5813@ILN(1)ETVSYNTAYNLYK;	1702.58	High mannose	10	1
1132490_1AA	31427.5	HexNAc(2)Hex(3)	518	545	ILQSSSAQGLTSSGGGS[79.9663]LEGGN[892.3172]SSGVSR	AT5G03540.1	2	17S(79.9663),22N(892.3172)	N:892.3172@ILQSSSAQGLTSSGGGSLEGGN(1)SSGVSR;S:79.9663@ILQSSSAQGLTSSGGGS(1)LEGGNSSGVSR;	892.317	paucimannose	5	1
1132490_1AA	11575.8	HexNAc(2)Hex(8)	336	353	ILWGWTN[1702.5813]ESSSVEDDVEK	AT3G13790.1	2	7N(1702.5813)	N:1702.5813@ILWGWTN(1)ESSSVEDDVEK;	1702.58	High mannose	10	1
1132490_1AA	62847.6	HexNAc(2)Hex(9)	336	353	ILWGWTN[1864.6342]ESSSVEDDVEK	AT3G13790.1	2	7N(1864.6342)	N:1864.6342@ILWGWTN(1)ESSSVEDDVEK;	1864.63	High mannose	11	1
1132490_1AA	3661.06	HexNAc(2)Hex(10)	336	353	ILWGWTN[2026.6870]ESSSVEDDVEK	AT3G13790.1	2	7N(2026.6870)	N:2026.6870@ILWGWTN(1)ESSSVEDDVEK;	2026.69	Unprocessed	12	1
1132490_1AA	416695	HexNAc(1)	336	353	ILWGWTN[203.0794]ESSSVEDDVEK	AT3G13790.1	2	7N(203.0794)	N:203.0794@ILWGWTN(1)ESSSVEDDVEK;	203.079	Truncated	1	1
1132490_1AA	31429.7	HexNAc(2)Hex(9)	323	335	ILWGWVN[1864.6342]ESSPAK	AT1G55120.1	2	7N(1864.6342)	N:1864.6342@ILWGWVN(1)ESSPAK;	1864.63	High mannose	11	1
1132490_1AA	90349.5	HexNAc(2)Hex(3)Pent(1)	75	92	IMDGSN[1024.3595]GSIADDSYNLYK	AT3G60130.1	2	6N(1024.3595)	N:1024.3595@IMDGSN(1)GSIADDSYNLYK;	1024.36	paucimannose	6	1
1132490_1AA	338338	HexNAc(2)Hex(3)	75	92	IMDGSN[892.3172]GSIADDSYNLYK	AT3G60130.1	2	6N(892.3172)	N:892.3172@IMDGSN(1)GSIADDSYNLYK;	892.317	paucimannose	5	1
1132490_1AA	107600	HexNAc(4)Hex(3)Fuc(1)Pent(1)	186	197	IMN[1576.5762]ATLILPVLK	AT3G26370.1	2,3	3N(1576.5762)	N:1576.5762@IMN(1)ATLILPVLK;	1576.58	Complex	9	1
1132490_1AA	32285.7	HexNAc(2)Hex(9)	559	575	IMSWWDYGYQITAMGN[1864.6342]R	AT1G34130.1	3	16N(1864.6342)	N:1864.6342@IMSWWDYGYQITAMGN(1)R;	1864.63	High mannose	11	1
1132490_1AA	119155	HexNAc(2)Hex(3)Pent(1)	75	92	IM[15.9949]DGSN[1024.3595]GSIADDSYNLYK	AT3G60130.1	2	2M(15.9949),6N(1024.3595)	M:15.9949@IM(1)DGSNGSIADDSYNLYK;N:1024.3595@IMDGSN(1)GSIADDSYNLYK;	1024.36	paucimannose	6	1
1132490_1AA	373191	HexNAc(2)Hex(3)	75	92	IM[15.9949]DGSN[892.3172]GSIADDSYNLYK	AT3G60130.1	2	2M(15.9949),6N(892.3172)	M:15.9949@IM(1)DGSNGSIADDSYNLYK;N:892.3172@IMDGSN(1)GSIADDSYNLYK;	892.317	paucimannose	5	1
1132490_1AA	131428	HexNAc(4)Hex(3)Fuc(1)Pent(1)	186	197	IM[15.9949]N[1576.5762]ATLILPVLK	AT3G26370.1	2	2M(15.9949),3N(1576.5762)	N:1576.5762@IMN(1)ATLILPVLK;M:15.9949@IM(1)NATLILPVLK;	1576.58	Complex	9	1
1132490_1AA	82789.5	HexNAc(1)	559	575	IM[15.9949]SWWDYGYQITAM[15.9949]GN[203.0794]R	AT1G34130.1	2	14M(15.9949),2M(15.9949),16N(203.0794)	M:15.9949@IM(1)SWWDYGYQITAM(1)GNR;N:203.0794@IMSWWDYGYQITAMGN(1)R;	203.079	Truncated	1	1
1132490_1AA	110402	HexNAc(3)Hex(3)Fuc(1)Pent(1)	347	362	INGPIPETIGN[1373.4968]ISGIK	AT3G51740.1	2	11N(1373.4968)	N:1373.4968@INGPIPETIGN(1)ISGIK;	1373.5	hybrid	8	1
1132490_1AA	164107	HexNAc(4)Hex(3)Fuc(1)Pent(1)	347	362	INGPIPETIGN[1576.5762]ISGIK	AT3G51740.1	2	11N(1576.5762)	N:1576.5762@INGPIPETIGN(1)ISGIK;	1576.58	Complex	9	1
1132490_1AA	110047	HexNAc(2)Hex(3)Pent(1)	242	255	INLVEVPEN[1024.3595]VTVFR	AT1G30700.1	2	9N(1024.3595)	N:1024.3595@INLVEVPEN(1)VTVFR;	1024.36	paucimannose	6	1
1132490_1AA	882968	HexNAc(2)Hex(3)Fuc(1)Pent(1)	242	255	INLVEVPEN[1170.4175]VTVFR	AT1G30700.1	2	9N(1170.4175)	N:1170.4175@INLVEVPEN(1)VTVFR;	1170.42	paucimannose	7	1
1132490_1AA	226528	HexNAc(3)Hex(3)Fuc(1)Pent(1)	242	255	INLVEVPEN[1373.4968]VTVFR	AT1G30700.1	2	9N(1373.4968)	N:1373.4968@INLVEVPEN(1)VTVFR;	1373.5	hybrid	8	1
1132490_1AA	209392	HexNAc(4)Hex(3)Fuc(1)Pent(1)	242	255	INLVEVPEN[1576.5762]VTVFR	AT1G30700.1	2	9N(1576.5762)	N:1576.5762@INLVEVPEN(1)VTVFR;	1576.58	Complex	9	1
1132490_1AA	43257.4	HexNAc(2)Hex(3)Fuc(1)Pent(1)	286	296	INYN[1170.4175]GTISYLR	AT1G78830.1	2	4N(1170.4175)	N:1170.4175@INYN(1)GTISYLR;	1170.42	paucimannose	7	1
1132490_1AA	113441	HexNAc(2)Hex(5)	286	296	INYN[1216.4229]GTISYLR	AT1G78830.1	2	4N(1216.4229)	N:1216.4229@INYN(1)GTISYLR;	1216.42	High mannose	7	1
1132490_1AA	44237.2	HexNAc(2)Hex(6)	286	296	INYN[1378.4757]GTISYLR	AT1G78830.1	2	4N(1378.4757)	N:1378.4757@INYN(1)GTISYLR;	1378.48	High mannose	8	1
1132490_1AA	95185.2	HexNAc(2)Hex(7)	286	296	INYN[1540.5286]GTISYLR	AT1G78830.1	2	4N(1540.5286)	N:1540.5286@INYN(1)GTISYLR;	1540.53	High mannose	9	1
1132490_1AA	1106440	HexNAc(2)Hex(8)	286	296	INYN[1702.5813]GTISYLR	AT1G78830.1	2	4N(1702.5813)	N:1702.5813@INYN(1)GTISYLR;	1702.58	High mannose	10	1
1132490_1AA	1375110	HexNAc(2)Hex(9)	286	296	INYN[1864.6342]GTISYLR	AT1G78830.1	2	4N(1864.6342)	N:1864.6342@INYN(1)GTISYLR;	1864.63	High mannose	11	1
1132490_1AA	151830	HexNAc(4)Hex(4)Fuc(3)Pent(1)	286	296	INYN[2030.7449]GTISYLR	AT1G78830.1	2	4N(2030.7449)	N:2030.7449@INYN(1)GTISYLR;	2030.74	Complex	12	1
1132490_1AA	68656.2	HexNAc(2)Hex(3)Pent(1)	277	287	IN[1024.3595]ASTGIGGTK	AT1G03220.1	2	2N(1024.3595)	N:1024.3595@IN(1)ASTGIGGTK;	1024.36	paucimannose	6	1
1132490_1AA	253116	HexNAc(2)Hex(3)Pent(1)	489	501	IN[1024.3595]ATGVVAPVGFK	AT1G68560.1	2	2N(1024.3595)	N:1024.3595@IN(1)ATGVVAPVGFK;	1024.36	paucimannose	6	1
1132490_1AA	235206	HexNAc(2)Hex(3)Fuc(1)	489	501	IN[1038.3751]ATGVVAPVGFK	AT1G68560.1	2	2N(1038.3751)	N:1038.3751@IN(1)ATGVVAPVGFK;	1038.38	paucimannose	6	1
1132490_1AA	2199190	HexNAc(2)Hex(3)Fuc(1)Pent(1)	277	287	IN[1170.4175]ASTGIGGTK	AT1G03220.1	2	2N(1170.4175)	N:1170.4175@IN(1)ASTGIGGTK;	1170.42	paucimannose	7	1
1132490_1AA	2316730	HexNAc(2)Hex(3)Fuc(1)Pent(1)	489	501	IN[1170.4175]ATGVVAPVGFK	AT1G68560.1	2	2N(1170.4175)	N:1170.4175@IN(1)ATGVVAPVGFK;	1170.42	paucimannose	7	1
1132490_1AA	67401.4	HexNAc(2)Hex(3)Fuc(1)Pent(1)	210	217	IN[1170.4175]ETTDFR	AT1G01900.1	2	2N(1170.4175)	N:1170.4175@IN(1)ETTDFR;	1170.42	paucimannose	7	1
1132490_1AA	100219	HexNAc(2)Hex(3)Fuc(1)Pent(1)	264	279	IN[1170.4175]RTGISLIYDTTDFK	AT1G62660.1	2	2N(1170.4175)	N:1170.4175@IN(1)RTGISLIYDTTDFK;	1170.42	paucimannose	7	1
1132490_1AA	30978.7	HexNAc(2)Hex(3)Fuc(2)	489	501	IN[1184.4330]ATGVVAPVGFK	AT1G68560.1	2	2N(1184.4330)	N:1184.4330@IN(1)ATGVVAPVGFK;	1184.43	paucimannose	7	1
1132490_1AA	505537	HexNAc(3)Hex(3)Pent(1)	489	501	IN[1227.4388]ATGVVAPVGFK	AT1G68560.1	2	2N(1227.4388)	N:1227.4388@IN(1)ATGVVAPVGFK;	1227.44	hybrid	7	1
1132490_1AA	189670	HexNAc(3)Hex(3)Fuc(1)	489	501	IN[1241.4545]ATGVVAPVGFK	AT1G68560.1	2	2N(1241.4545)	N:1241.4545@IN(1)ATGVVAPVGFK;	1241.45	hybrid	7	1
1132490_1AA	436591	HexNAc(3)Hex(3)Fuc(1)Pent(1)	277	287	IN[1373.4968]ASTGIGGTK	AT1G03220.1	2	2N(1373.4968)	N:1373.4968@IN(1)ASTGIGGTK;	1373.5	hybrid	8	1
1132490_1AA	2714010	HexNAc(3)Hex(3)Fuc(1)Pent(1)	489	501	IN[1373.4968]ATGVVAPVGFK	AT1G68560.1	2	2N(1373.4968)	N:1373.4968@IN(1)ATGVVAPVGFK;	1373.5	hybrid	8	1
1132490_1AA	222952	HexNAc(3)Hex(3)Fuc(1)Pent(1)	228	238	IN[1373.4968]SSATTLSVK	AT2G12400.1	2	2N(1373.4968)	N:1373.4968@IN(1)SSATTLSVK;	1373.5	hybrid	8	1
1132490_1AA	123699	HexNAc(2)Hex(6)	368	377	IN[1378.4757]GTLNPDYK	AT4G16120.1	2	2N(1378.4757)	N:1378.4757@IN(1)GTLNPDYK;	1378.48	High mannose	8	1
1132490_1AA	379964	HexNAc(4)Hex(3)Pent(1)	489	501	IN[1430.5183]ATGVVAPVGFK	AT1G68560.1	2	2N(1430.5183)	N:1430.5183@IN(1)ATGVVAPVGFK;	1430.52	Complex	8	1
1132490_1AA	132299	HexNAc(4)Hex(3)Fuc(1)	489	501	IN[1444.5339]ATGVVAPVGFK	AT1G68560.1	2	2N(1444.5339)	N:1444.5339@IN(1)ATGVVAPVGFK;	1444.53	Complex	8	1
1132490_1AA	263895	HexNAc(3)Hex(4)Fuc(1)Pent(1)	489	501	IN[1535.5497]ATGVVAPVGFK	AT1G68560.1	2	2N(1535.5497)	N:1535.5497@IN(1)ATGVVAPVGFK;	1535.55	hybrid	9	1
1132490_1AA	122010	HexNAc(3)Hex(4)Fuc(1)Pent(1)	228	238	IN[1535.5497]SSATTLSVK	AT2G12400.1	2	2N(1535.5497)	N:1535.5497@IN(1)SSATTLSVK;	1535.55	hybrid	9	1
1132490_1AA	192401	HexNAc(4)Hex(3)Fuc(1)Pent(1)	277	287	IN[1576.5762]ASTGIGGTK	AT1G03220.1	2	2N(1576.5762)	N:1576.5762@IN(1)ASTGIGGTK;	1576.58	Complex	9	1
1132490_1AA	3615530	HexNAc(4)Hex(3)Fuc(1)Pent(1)	489	501	IN[1576.5762]ATGVVAPVGFK	AT1G68560.1	2	2N(1576.5762)	N:1576.5762@IN(1)ATGVVAPVGFK;	1576.58	Complex	9	1
1132490_1AA	44750.6	HexNAc(4)Hex(3)Fuc(1)Pent(1)	228	238	IN[1576.5762]SSATTLSVK	AT2G12400.1	2	2N(1576.5762)	N:1576.5762@IN(1)SSATTLSVK;	1576.58	Complex	9	1
1132490_1AA	54035.5	HexNAc(2)Hex(8)	489	501	IN[1702.5813]ATGVVAPVGFK	AT1G68560.1	2	2N(1702.5813)	N:1702.5813@IN(1)ATGVVAPVGFK;	1702.58	High mannose	10	1
1132490_1AA	50480.1	HexNAc(4)Hex(4)Fuc(1)Pent(1)	489	501	IN[1738.6290]ATGVVAPVGFK	AT1G68560.1	2	2N(1738.6290)	N:1738.6290@IN(1)ATGVVAPVGFK;	1738.63	Complex	10	1
1132490_1AA	62445.5	HexNAc(2)Hex(9)	489	501	IN[1864.6342]ATGVVAPVGFK	AT1G68560.1	2	2N(1864.6342)	N:1864.6342@IN(1)ATGVVAPVGFK;	1864.63	High mannose	11	1
1132490_1AA	49616	HexNAc(2)Hex(10)	489	501	IN[2026.6870]ATGVVAPVGFK	AT1G68560.1	2	2N(2026.6870)	N:2026.6870@IN(1)ATGVVAPVGFK;	2026.69	Unprocessed	12	1
1132490_1AA	83124.1	HexNAc(2)Hex(2)	489	501	IN[730.2644]ATGVVAPVGFK	AT1G68560.1	2	2N(730.2644)	N:730.2644@IN(1)ATGVVAPVGFK;	730.264	paucimannose	4	1
1132490_1AA	148235	HexNAc(2)Hex(3)	489	501	IN[892.3172]ATGVVAPVGFK	AT1G68560.1	2	2N(892.3172)	N:892.3172@IN(1)ATGVVAPVGFK;	892.317	paucimannose	5	1
1132490_1AA	392.753	HexNAc(4)Hex(3)Fuc(1)Pent(1)	153	167	IPAAISNLVN[1576.5762]LTTLK	AT5G58150.1	2	10N(1576.5762)	N:1576.5762@IPAAISNLVN(1)LTTLK;	1576.58	Complex	9	1
1132490_1AA	29949.9	HexNAc(3)Hex(3)Pent(1)	225	237	IPDFIGN[1227.4388]WTLLER	AT1G53430.1	2	7N(1227.4388)	N:1227.4388@IPDFIGN(1)WTLLER;	1227.44	hybrid	7	1
1132490_1AA	19168.9	HexNAc(3)Hex(3)Fuc(1)Pent(1)	225	237	IPDFIGN[1373.4968]WTLLER	AT1G53430.1	2	7N(1373.4968)	N:1373.4968@IPDFIGN(1)WTLLER;	1373.5	hybrid	8	1
1132490_1AA	130705	HexNAc(3)Hex(3)Fuc(1)Pent(1)	223	232	IPDFIGN[1373.4968]WTR	AT1G53440.1	2	7N(1373.4968)	N:1373.4968@IPDFIGN(1)WTR;	1373.5	hybrid	8	1
1132490_1AA	29667.9	HexNAc(4)Hex(3)Fuc(1)Pent(1)	225	237	IPDFIGN[1576.5762]WTLLER	AT1G53430.1	2	7N(1576.5762)	N:1576.5762@IPDFIGN(1)WTLLER;	1576.58	Complex	9	1
1132490_1AA	186155	HexNAc(4)Hex(3)Fuc(1)Pent(1)	223	232	IPDFIGN[1576.5762]WTR	AT1G53440.1	2	7N(1576.5762)	N:1576.5762@IPDFIGN(1)WTR;	1576.58	Complex	9	1
1132490_1AA	62746.5	HexNAc(4)Hex(3)Fuc(1)Pent(1)	419	431	IPEN[1576.5762]VTQDVAGNK	AT3G48200.1	2	4N(1576.5762)	N:1576.5762@IPEN(1)VTQDVAGNK;	1576.58	Complex	9	1
1132490_1AA	1967810	HexNAc(2)Hex(3)Pent(1)	92	108	IPIVIPPALQPNVN[1024.3595]VSR	AT1G54010.1	2,3	14N(1024.3595)	N:1024.3595@IPIVIPPALQPNVN(1)VSR;	1024.36	paucimannose	6	1
1132490_1AA	82895.9	HexNAc(2)Hex(3)Fuc(1)	92	108	IPIVIPPALQPNVN[1038.3751]VSR	AT1G54010.1	2	14N(1038.3751)	N:1038.3751@IPIVIPPALQPNVN(1)VSR;	1038.38	paucimannose	6	1
1132490_1AA	234754	HexNAc(2)Hex(4)	92	108	IPIVIPPALQPNVN[1054.3700]VSR	AT1G54010.1	2,3	14N(1054.3700)	N:1054.3700@IPIVIPPALQPNVN(1)VSR;	1054.37	High mannose	6	1
1132490_1AA	75466.2	HexNAc(3)Hex(3)	92	108	IPIVIPPALQPNVN[1095.3966]VSR	AT1G54010.1	2	14N(1095.3966)	N:1095.3966@IPIVIPPALQPNVN(1)VSR;	1095.4	hybrid	6	1
1132490_1AA	1215710	HexNAc(2)Hex(3)Fuc(1)Pent(1)	92	108	IPIVIPPALQPNVN[1170.4175]VSR	AT1G54010.1	2,3	14N(1170.4175)	N:1170.4175@IPIVIPPALQPNVN(1)VSR;	1170.42	paucimannose	7	1
1132490_1AA	225984	HexNAc(2)Hex(5)	92	108	IPIVIPPALQPNVN[1216.4229]VSR	AT1G54010.1	2	14N(1216.4229)	N:1216.4229@IPIVIPPALQPNVN(1)VSR;	1216.42	High mannose	7	1
1132490_1AA	1083730	HexNAc(3)Hex(3)Pent(1)	92	108	IPIVIPPALQPNVN[1227.4388]VSR	AT1G54010.1	2,3	14N(1227.4388)	N:1227.4388@IPIVIPPALQPNVN(1)VSR;	1227.44	hybrid	7	1
1132490_1AA	948372	HexNAc(3)Hex(3)Fuc(1)Pent(1)	92	108	IPIVIPPALQPNVN[1373.4968]VSR	AT1G54010.1	2	14N(1373.4968)	N:1373.4968@IPIVIPPALQPNVN(1)VSR;	1373.5	hybrid	8	1
1132490_1AA	43523.3	HexNAc(3)Hex(3)Fuc(2)	92	108	IPIVIPPALQPNVN[1387.5125]VSR	AT1G54010.1	2	14N(1387.5125)	N:1387.5125@IPIVIPPALQPNVN(1)VSR;	1387.51	hybrid	8	1
1132490_1AA	332252	HexNAc(3)Hex(4)Fuc(1)Pent(1)	92	108	IPIVIPPALQPNVN[1535.5497]VSR	AT1G54010.1	2	14N(1535.5497)	N:1535.5497@IPIVIPPALQPNVN(1)VSR;	1535.55	hybrid	9	1
1132490_1AA	188344	HexNAc(2)Hex(2)	92	108	IPIVIPPALQPNVN[730.2644]VSR	AT1G54010.1	2	14N(730.2644)	N:730.2644@IPIVIPPALQPNVN(1)VSR;	730.264	paucimannose	4	1
1132490_1AA	412371	HexNAc(2)Hex(3)	92	108	IPIVIPPALQPNVN[892.3172]VSR	AT1G54010.1	2	14N(892.3172)	N:892.3172@IPIVIPPALQPNVN(1)VSR;	892.317	paucimannose	5	1
1132490_1AA	1684610	HexNAc(2)Hex(3)Pent(1)	92	108	IPLAIAPALQPNVN[1024.3595]VSR	AT1G54000.1	2	14N(1024.3595)	N:1024.3595@IPLAIAPALQPNVN(1)VSR;	1024.36	paucimannose	6	1
1132490_1AA	173443	HexNAc(2)Hex(3)Fuc(1)	92	108	IPLAIAPALQPNVN[1038.3751]VSR	AT1G54000.1	2	14N(1038.3751)	N:1038.3751@IPLAIAPALQPNVN(1)VSR;	1038.38	paucimannose	6	1
1132490_1AA	2977020	HexNAc(2)Hex(3)Fuc(1)Pent(1)	92	108	IPLAIAPALQPNVN[1170.4175]VSR	AT1G54000.1	2	14N(1170.4175)	N:1170.4175@IPLAIAPALQPNVN(1)VSR;	1170.42	paucimannose	7	1
1132490_1AA	77293.1	HexNAc(2)Hex(3)Fuc(2)	92	108	IPLAIAPALQPNVN[1184.4330]VSR	AT1G54000.1	2	14N(1184.4330)	N:1184.4330@IPLAIAPALQPNVN(1)VSR;	1184.43	paucimannose	7	1
1132490_1AA	769782	HexNAc(3)Hex(3)Pent(1)	92	108	IPLAIAPALQPNVN[1227.4388]VSR	AT1G54000.1	2	14N(1227.4388)	N:1227.4388@IPLAIAPALQPNVN(1)VSR;	1227.44	hybrid	7	1
1132490_1AA	3275.91	HexNAc(2)Hex(4)Fuc(2)	92	108	IPLAIAPALQPNVN[1346.4858]VSR	AT1G54000.1	2	14N(1346.4858)	N:1346.4858@IPLAIAPALQPNVN(1)VSR;	1346.49	High mannose	8	1
1132490_1AA	1451830	HexNAc(3)Hex(3)Fuc(1)Pent(1)	92	108	IPLAIAPALQPNVN[1373.4968]VSR	AT1G54000.1	2	14N(1373.4968)	N:1373.4968@IPLAIAPALQPNVN(1)VSR;	1373.5	hybrid	8	1
1132490_1AA	25413.3	HexNAc(3)Hex(3)Fuc(2)	92	108	IPLAIAPALQPNVN[1387.5125]VSR	AT1G54000.1	2	14N(1387.5125)	N:1387.5125@IPLAIAPALQPNVN(1)VSR;	1387.51	hybrid	8	1
1132490_1AA	264095	HexNAc(3)Hex(4)Fuc(1)Pent(1)	92	108	IPLAIAPALQPNVN[1535.5497]VSR	AT1G54000.1	2	14N(1535.5497)	N:1535.5497@IPLAIAPALQPNVN(1)VSR;	1535.55	hybrid	9	1
1132490_1AA	32978.4	HexNAc(4)Hex(3)Fuc(1)Pent(1)	92	108	IPLAIAPALQPNVN[1576.5762]VSR	AT1G54000.1	2	14N(1576.5762)	N:1576.5762@IPLAIAPALQPNVN(1)VSR;	1576.58	Complex	9	1
1132490_1AA	170288	HexNAc(2)	92	108	IPLAIAPALQPNVN[406.1588]VSR	AT1G54000.1	2	14N(406.1588)	N:406.1588@IPLAIAPALQPNVN(1)VSR;	406.159	Truncated	2	1
1132490_1AA	207350	HexNAc(2)Hex(2)	92	108	IPLAIAPALQPNVN[730.2644]VSR	AT1G54000.1	2	14N(730.2644)	N:730.2644@IPLAIAPALQPNVN(1)VSR;	730.264	paucimannose	4	1
1132490_1AA	261593	HexNAc(2)Hex(3)	92	108	IPLAIAPALQPNVN[892.3172]VSR	AT1G54000.1	2	14N(892.3172)	N:892.3172@IPLAIAPALQPNVN(1)VSR;	892.317	paucimannose	5	1
1132490_1AA	76247.4	HexNAc(2)Hex(3)Fuc(1)Pent(1)	217	229	IPLGSSN[1170.4175]STGGFK	AT3G11650.1	2	7N(1170.4175)	N:1170.4175@IPLGSSN(1)STGGFK;	1170.42	paucimannose	7	1
1132490_1AA	160368	HexNAc(4)Hex(3)Fuc(1)Pent(1)	217	229	IPLGSSN[1576.5762]STGGFK	AT3G11650.1	2	7N(1576.5762)	N:1576.5762@IPLGSSN(1)STGGFK;	1576.58	Complex	9	1
1132490_1AA	103987	HexNAc(2)Hex(3)Pent(1)	206	217	IPPEIGN[1024.3595]LTTLR	AT5G65700.1	2	7N(1024.3595)	N:1024.3595@IPPEIGN(1)LTTLR;	1024.36	paucimannose	6	1
1132490_1AA	60682.9	HexNAc(2)Hex(3)Fuc(1)Pent(1)	206	217	IPPEIGN[1170.4175]LTTLR	AT5G65700.1	2	7N(1170.4175)	N:1170.4175@IPPEIGN(1)LTTLR;	1170.42	paucimannose	7	1
1132490_1AA	331238	HexNAc(3)Hex(3)Pent(1)	206	217	IPPEIGN[1227.4388]LTTLR	AT5G65700.1	2	7N(1227.4388)	N:1227.4388@IPPEIGN(1)LTTLR;	1227.44	hybrid	7	1
1132490_1AA	192414	HexNAc(4)Hex(3)Pent(1)	206	217	IPPEIGN[1430.5183]LTTLR	AT5G65700.1	2	7N(1430.5183)	N:1430.5183@IPPEIGN(1)LTTLR;	1430.52	Complex	8	1
1132490_1AA	175938	HexNAc(4)Hex(3)Fuc(1)	206	217	IPPEIGN[1444.5339]LTTLR	AT5G65700.1	2	7N(1444.5339)	N:1444.5339@IPPEIGN(1)LTTLR;	1444.53	Complex	8	1
1132490_1AA	170301	HexNAc(2)Hex(3)Fuc(1)Pent(1)	122	137	IPTLALTN[1170.4175]YTQTGYAR	AT1G54860.1	2	8N(1170.4175)	N:1170.4175@IPTLALTN(1)YTQTGYAR;	1170.42	paucimannose	7	1
1132490_1AA	99524.7	HexNAc(3)Hex(3)Fuc(1)Pent(1)	122	137	IPTLALTN[1373.4968]YTQTGYAR	AT1G54860.1	2	8N(1373.4968)	N:1373.4968@IPTLALTN(1)YTQTGYAR;	1373.5	hybrid	8	1
1132490_1AA	612.392	HexNAc(3)Hex(4)Fuc(1)Pent(1)	172	193	IQAGQDAGGVGTDMITMN[1535.5497]ATLR	AT1G45688.1	2	18N(1535.5497)	N:1535.5497@IQAGQDAGGVGTDMITMN(1)ATLR;	1535.55	hybrid	9	1
1132490_1AA	84219.1	HexNAc(3)Hex(3)Fuc(1)Pent(1)	46	63	IQLLN[1373.4968]QTNM[15.9949]VDYAM[15.9949]DIHK	AT3G57290.1	2	14M(15.9949),9M(15.9949),5N(1373.4968)	N:1373.4968@IQLLN(1)QTNMVDYAMDIHK;M:15.9949@IQLLNQTNM(1)VDYAM(1)DIHK;	1373.5	hybrid	8	1
1132490_1AA	148275	HexNAc(3)Hex(3)Fuc(1)Pent(1)	430	443	IRN[1373.4968]ETVSPLEFVDK	AT1G74380.1	2	3N(1373.4968)	N:1373.4968@IRN(1)ETVSPLEFVDK;	1373.5	hybrid	8	1
1132490_1AA	61838	HexNAc(4)Hex(3)Fuc(1)Pent(1)	430	443	IRN[1576.5762]ETVSPLEFVDK	AT1G74380.1	2	3N(1576.5762)	N:1576.5762@IRN(1)ETVSPLEFVDK;	1576.58	Complex	9	1
1132490_1AA	359.101	HexNAc(2)Hex(10)	143	158	ISELWSLNHLN[2026.6870]LSSNK	AT5G10020.1	2	11N(2026.6870)	N:2026.6870@ISELWSLNHLN(1)LSSNK;	2026.69	Unprocessed	12	1
1132490_1AA	106019	HexNAc(1)	143	158	ISELWSLNHLN[203.0794]LSSNK	AT5G10020.1	2	11N(203.0794)	N:203.0794@ISELWSLNHLN(1)LSSNK;	203.079	Truncated	1	1
1132490_1AA	130685	HexNAc(1)	259	279	ISGEIPQTLMTSSVM[15.9949]NLN[203.0794]LSR	AT3G20820.1	2	15M(15.9949),18N(203.0794)	M:15.9949@ISGEIPQTLMTSSVM(1)NLNLSR;N:203.0794@ISGEIPQTLMTSSVMNLN(1)LSR;	203.079	Truncated	1	1
1132490_1AA	343011	HexNAc(1)	259	279	ISGEIPQTLM[15.9949]TSSVM[15.9949]NLN[203.0794]LSR	AT3G20820.1	2	10M(15.9949),15M(15.9949),18N(203.0794)	M:15.9949@ISGEIPQTLM(1)TSSVM(1)NLNLSR;N:203.0794@ISGEIPQTLMTSSVMNLN(1)LSR;	203.079	Truncated	1	1
1132490_1AA	1739880	HexNAc(2)Hex(3)Fuc(1)Pent(1)	150	182	ISNAAEALANIPPPTSN[1170.4175]ITNLQTLFANQGLDLK	AT1G05260.1	3,4	17N(1170.4175)	N:1170.4175@ISNAAEALANIPPPTSN(1)ITNLQTLFANQGLDLK;	1170.42	paucimannose	7	1
1132490_1AA	661644	HexNAc(3)Hex(3)Fuc(1)Pent(1)	150	182	ISNAAEALANIPPPTSN[1373.4968]ITNLQTLFANQGLDLK	AT1G05260.1	3,4	17N(1373.4968)	N:1373.4968@ISNAAEALANIPPPTSN(1)ITNLQTLFANQGLDLK;	1373.5	hybrid	8	1
1132490_1AA	420397	HexNAc(4)Hex(3)Fuc(1)Pent(1)	150	182	ISNAAEALANIPPPTSN[1576.5762]ITNLQTLFANQGLDLK	AT1G05260.1	3,4	17N(1576.5762)	N:1576.5762@ISNAAEALANIPPPTSN(1)ITNLQTLFANQGLDLK;	1576.58	Complex	9	1
1132490_1AA	17014.8	HexNAc(4)Hex(3)Fuc(1)Pent(1)	151	183	ISNFAEAM[15.9949]NNIPPPFGN[1576.5762]FTTLITLFGNQGLDVK	AT4G11290.1	3	8M(15.9949),17N(1576.5762)	N:1576.5762@ISNFAEAMNNIPPPFGN(1)FTTLITLFGNQGLDVK;M:15.9949@ISNFAEAM(1)NNIPPPFGNFTTLITLFGNQGLDVK;	1576.58	Complex	9	1
1132490_1AA	85664	HexNAc(3)Hex(3)Pent(1)	101	111	ISTLN[1227.4388]FTSAVR	AT1G17620.1	2	5N(1227.4388)	N:1227.4388@ISTLN(1)FTSAVR;	1227.44	hybrid	7	1
1132490_1AA	324367	HexNAc(3)Hex(3)Fuc(1)Pent(1)	101	111	ISTLN[1373.4968]FTSAVR	AT1G17620.1	2	5N(1373.4968)	N:1373.4968@ISTLN(1)FTSAVR;	1373.5	hybrid	8	1
1132490_1AA	270589	HexNAc(3)Hex(4)Fuc(1)Pent(1)	101	111	ISTLN[1535.5497]FTSAVR	AT1G17620.1	2	5N(1535.5497)	N:1535.5497@ISTLN(1)FTSAVR;	1535.55	hybrid	9	1
1132490_1AA	362912	HexNAc(4)Hex(3)Fuc(1)Pent(1)	101	111	ISTLN[1576.5762]FTSAVR	AT1G17620.1	2	5N(1576.5762)	N:1576.5762@ISTLN(1)FTSAVR;	1576.58	Complex	9	1
1132490_1AA	146005	HexNAc(3)Hex(4)Fuc(1)Pent(1)	467	475	ITN[1535.5497]SSIDFR	AT3G14840.2	2	3N(1535.5497)	N:1535.5497@ITN(1)SSIDFR;	1535.55	hybrid	9	1
1132490_1AA	389975	HexNAc(4)Hex(3)Fuc(1)Pent(1)	467	475	ITN[1576.5762]SSIDFR	AT3G14840.2	2	3N(1576.5762)	N:1576.5762@ITN(1)SSIDFR;	1576.58	Complex	9	1
1132490_1AA	32378.5	HexNAc(2)Hex(3)Fuc(1)Pent(1)	38	60	ITSLPGQPN[1170.4175]VTFEQFSGYVTVDK	AT3G02110.1	2,3	9N(1170.4175)	N:1170.4175@ITSLPGQPN(1)VTFEQFSGYVTVDK;	1170.42	paucimannose	7	1
1132490_1AA	448.142	HexNAc(2)Hex(3)Fuc(1)Pent(1)	154	190	ITSN[1170.4175]MSLAWNEYGWDQVSNLLYVDQPVGTGFSYTTDK	AT3G10410.1	3	4N(1170.4175)	N:1170.4175@ITSN(1)MSLAWNEYGWDQVSNLLYVDQPVGTGFSYTTDK;	1170.42	paucimannose	7	1
1132490_1AA	40113.9	HexNAc(2)Hex(3)Fuc(1)Pent(1)	154	190	ITSN[1170.4175]M[15.9949]SLAWNEYGWDQVSNLLYVDQPVGTGFSYTTDK	AT3G10410.1	3	5M(15.9949),4N(1170.4175)	N:1170.4175@ITSN(1)MSLAWNEYGWDQVSNLLYVDQPVGTGFSYTTDK;M:15.9949@ITSNM(1)SLAWNEYGWDQVSNLLYVDQPVGTGFSYTTDK;	1170.42	paucimannose	7	1
1132490_1AA	0	HexNAc(2)Hex(3)Fuc(2)	154	190	ITSN[1184.4330]M[15.9949]SLAWNEYGWDQVSNLLYVDQPVGTGFSYTTDK	AT3G10410.1	3	5M(15.9949),4N(1184.4330)	M:15.9949@ITSNM(1)SLAWNEYGWDQVSNLLYVDQPVGTGFSYTTDK;N:1184.4330@ITSN(1)MSLAWNEYGWDQVSNLLYVDQPVGTGFSYTTDK;	1184.43	paucimannose	7	1
1132490_1AA	108003	HexNAc(4)Hex(3)Fuc(1)Pent(1)	60	73	ITTFLTSTSN[1576.5762]ATLR	AT2G04280.1	2	10N(1576.5762)	N:1576.5762@ITTFLTSTSN(1)ATLR;	1576.58	Complex	9	1
1132490_1AA	67493.7	HexNAc(2)Hex(3)Fuc(1)Pent(1)	87	102	IVADLN[1170.4175]LTHDVYIAGK	AT5G11700.1	2	6N(1170.4175)	N:1170.4175@IVADLN(1)LTHDVYIAGK;	1170.42	paucimannose	7	1
1132490_1AA	54190	HexNAc(1)	87	102	IVADLN[203.0794]LTHDVYIAGK	AT5G11700.1	2	6N(203.0794)	N:203.0794@IVADLN(1)LTHDVYIAGK;	203.079	Truncated	1	1
1132490_1AA	286655	HexNAc(2)Hex(3)Fuc(1)Pent(1)	247	270	IVASVSN[1170.4175]FSVISIDEEQIAANLVK	AT4G39090.1	2,3	7N(1170.4175)	N:1170.4175@IVASVSN(1)FSVISIDEEQIAANLVK;	1170.42	paucimannose	7	1
1132490_1AA	1184730	HexNAc(3)Hex(3)Fuc(1)Pent(1)	247	270	IVASVSN[1373.4968]FSVISIDEEQIAANLVK	AT4G39090.1	2,3	7N(1373.4968)	N:1373.4968@IVASVSN(1)FSVISIDEEQIAANLVK;	1373.5	hybrid	8	1
1132490_1AA	426310	HexNAc(4)Hex(3)Fuc(1)Pent(1)	247	270	IVASVSN[1576.5762]FSVISIDEEQIAANLVK	AT4G39090.1	3	7N(1576.5762)	N:1576.5762@IVASVSN(1)FSVISIDEEQIAANLVK;	1576.58	Complex	9	1
1132490_1AA	68755.6	HexNAc(4)Hex(3)Fuc(2)	244	267	IVASVSN[1590.5918]FSVVSINEDQIAANLIK	AT2G21430.1	3	7N(1590.5918)	N:1590.5918@IVASVSN(1)FSVVSINEDQIAANLIK;	1590.59	Complex	9	1
1132490_1AA	76143	HexNAc(2)Hex(10)	247	270	IVASVSN[2026.6870]FSVISIDEEQIAANLVK	AT4G39090.1	3	7N(2026.6870)	N:2026.6870@IVASVSN(1)FSVISIDEEQIAANLVK;	2026.69	Unprocessed	12	1
1132490_1AA	36800.6	HexNAc(2)Hex(3)Pent(1)	180	198	IVQDFTEYAN[1024.3595]FTFHEYGHK	AT1G52400.1	3	10N(1024.3595)	N:1024.3595@IVQDFTEYAN(1)FTFHEYGHK;	1024.36	paucimannose	6	1
1132490_1AA	269610	HexNAc(2)Hex(4)	180	198	IVQDFTEYAN[1054.3700]FTFHEYGHK	AT1G52400.1	3	10N(1054.3700)	N:1054.3700@IVQDFTEYAN(1)FTFHEYGHK;	1054.37	High mannose	6	1
1132490_1AA	44913.6	HexNAc(3)Hex(3)	180	198	IVQDFTEYAN[1095.3966]FTFHEYGHK	AT1G52400.1	3	10N(1095.3966)	N:1095.3966@IVQDFTEYAN(1)FTFHEYGHK;	1095.4	hybrid	6	1
1132490_1AA	559238	HexNAc(2)Hex(5)	180	198	IVQDFTEYAN[1216.4229]FTFHEYGHK	AT1G52400.1	3	10N(1216.4229)	N:1216.4229@IVQDFTEYAN(1)FTFHEYGHK;	1216.42	High mannose	7	1
1132490_1AA	171797	HexNAc(3)Hex(3)Pent(1)	180	198	IVQDFTEYAN[1227.4388]FTFHEYGHK	AT1G52400.1	2,3	10N(1227.4388)	N:1227.4388@IVQDFTEYAN(1)FTFHEYGHK;	1227.44	hybrid	7	1
1132490_1AA	918185	HexNAc(2)Hex(6)	180	198	IVQDFTEYAN[1378.4757]FTFHEYGHK	AT1G52400.1	3	10N(1378.4757)	N:1378.4757@IVQDFTEYAN(1)FTFHEYGHK;	1378.48	High mannose	8	1
1132490_1AA	1042240	HexNAc(2)Hex(7)	180	198	IVQDFTEYAN[1540.5286]FTFHEYGHK	AT1G52400.1	2,3	10N(1540.5286)	N:1540.5286@IVQDFTEYAN(1)FTFHEYGHK;	1540.53	High mannose	9	1
1132490_1AA	1602880	HexNAc(2)Hex(8)	180	198	IVQDFTEYAN[1702.5813]FTFHEYGHK	AT1G52400.1	2,3	10N(1702.5813)	N:1702.5813@IVQDFTEYAN(1)FTFHEYGHK;	1702.58	High mannose	10	1
1132490_1AA	647348	HexNAc(2)Hex(9)	180	198	IVQDFTEYAN[1864.6342]FTFHEYGHK	AT1G52400.1	3	10N(1864.6342)	N:1864.6342@IVQDFTEYAN(1)FTFHEYGHK;	1864.63	High mannose	11	1
1132490_1AA	99178.2	HexNAc(2)Hex(1)	180	198	IVQDFTEYAN[568.2115]FTFHEYGHK	AT1G52400.1	2	10N(568.2115)	N:568.2115@IVQDFTEYAN(1)FTFHEYGHK;	568.212	paucimannose	3	1
1132490_1AA	95943.5	HexNAc(2)Hex(3)	180	198	IVQDFTEYAN[892.3172]FTFHEYGHK	AT1G52400.1	2,3	10N(892.3172)	N:892.3172@IVQDFTEYAN(1)FTFHEYGHK;	892.317	paucimannose	5	1
1132490_1AA	171416	HexNAc(2)Hex(7)	151	182	IVQEFFLGTFDPEATAAFN[1540.5286]QTVSDASTDASQR	AT5G35080.1	3,4	19N(1540.5286)	N:1540.5286@IVQEFFLGTFDPEATAAFN(1)QTVSDASTDASQR;	1540.53	High mannose	9	1
1132490_1AA	90412	HexNAc(2)Hex(8)	151	182	IVQEFFLGTFDPEATAAFN[1702.5813]QTVSDASTDASQR	AT5G35080.1	3,4	19N(1702.5813)	N:1702.5813@IVQEFFLGTFDPEATAAFN(1)QTVSDASTDASQR;	1702.58	High mannose	10	1
1132490_1AA	9846.16	HexNAc(4)Hex(3)Fuc(1)Pent(1)	199	211	IWN[1576.5762]ETWLSSFFYK	AT3G08550.1	2,3	3N(1576.5762)	N:1576.5762@IWN(1)ETWLSSFFYK;	1576.58	Complex	9	1
1132490_1AA	49785.7	HexNAc(2)Hex(3)Fuc(1)Pent(1)	211	226	IYNFN[1170.4175]LTHAVDPTLNK	AT5G67400.1	2	5N(1170.4175)	N:1170.4175@IYNFN(1)LTHAVDPTLNK;	1170.42	paucimannose	7	1
1132490_1AA	113362	HexNAc(2)Hex(3)Pent(1)	203	217	IYN[1024.3595]ASNIDTSFAISK	AT5G58390.1	2	3N(1024.3595)	N:1024.3595@IYN(1)ASNIDTSFAISK;	1024.36	paucimannose	6	1
1132490_1AA	796977	HexNAc(2)Hex(3)Fuc(1)Pent(1)	203	217	IYN[1170.4175]ASNIDTSFAISK	AT5G58390.1	2	3N(1170.4175)	N:1170.4175@IYN(1)ASNIDTSFAISK;	1170.42	paucimannose	7	1
1132490_1AA	265346	HexNAc(2)Hex(3)Fuc(1)Pent(1)	211	225	IYN[1170.4175]ETNINAAFATTR	AT5G05340.1	2	3N(1170.4175)	N:1170.4175@IYN(1)ETNINAAFATTR;	1170.42	paucimannose	7	1
1132490_1AA	128120	HexNAc(3)Hex(3)Fuc(1)Pent(1)	203	217	IYN[1373.4968]ASNIDTSFAISK	AT5G58390.1	2	3N(1373.4968)	N:1373.4968@IYN(1)ASNIDTSFAISK;	1373.5	hybrid	8	1
1132490_1AA	105387	HexNAc(4)Hex(3)Fuc(1)Pent(1)	203	217	IYN[1576.5762]ASNIDTSFAISK	AT5G58390.1	2	3N(1576.5762)	N:1576.5762@IYN(1)ASNIDTSFAISK;	1576.58	Complex	9	1
1132490_1AA	76025.5	HexNAc(2)Hex(3)Pent(1)	283	291	IYPEAN[1024.3595]ITR	AT5G13690.1	2	6N(1024.3595)	N:1024.3595@IYPEAN(1)ITR;	1024.36	paucimannose	6	1
1132490_1AA	548035	HexNAc(2)Hex(3)Fuc(1)Pent(1)	283	291	IYPEAN[1170.4175]ITR	AT5G13690.1	2	6N(1170.4175)	N:1170.4175@IYPEAN(1)ITR;	1170.42	paucimannose	7	1
1132490_1AA	4668.6	HexNAc(2)Hex(3)	272	295	KGLIQSDQELFSSPN[892.3172]ATDTIPLVR	AT3G49110.1	2,3	15N(892.3172)	N:892.3172@KGLIQSDQELFSSPN(1)ATDTIPLVR;	892.317	paucimannose	5	1
1132490_1AA	84666.1	HexNAc(2)Hex(3)Fuc(1)Pent(1)	323	336	KIDGAGSN[1170.4175]ASILDR	AT5G65760.1	2	8N(1170.4175)	N:1170.4175@KIDGAGSN(1)ASILDR;	1170.42	paucimannose	7	1
1132490_1AA	75494.2	HexNAc(4)Hex(3)Fuc(1)Pent(1)	206	222	KIGPGVYN[1576.5762]LTTLDDAEK	AT5G60640.1	2	8N(1576.5762)	N:1576.5762@KIGPGVYN(1)LTTLDDAEK;	1576.58	Complex	9	1
1132490_1AA	65589.9	HexNAc(4)Hex(3)Fuc(1)Pent(1)	363	384	KLDLSENN[1576.5762]FTGPIPLSLVHLAK	AT3G51740.1	3,4	8N(1576.5762)	N:1576.5762@KLDLSENN(1)FTGPIPLSLVHLAK;	1576.58	Complex	9	1
1132490_1AA	0	HexNAc(2)Hex(4)	2	22	KLDVYN[1054.3700]GTLPSLVSTTYSWTK	AT1G73310.3	2	6N(1054.3700)	N:1054.3700@KLDVYN(1)GTLPSLVSTTYSWTK;	1054.37	High mannose	6	1
1132490_1AA	201014	HexNAc(2)Hex(3)Fuc(1)Pent(1)	222	245	KPLFIQSFAPTSLVYISN[1170.4175]LTDSPK	AT1G74210.1	2,3	18N(1170.4175)	N:1170.4175@KPLFIQSFAPTSLVYISN(1)LTDSPK;	1170.42	paucimannose	7	1
1132490_1AA	41311.8	HexNAc(4)Hex(3)Fuc(1)Pent(1)	222	245	KPLFIQSFAPTSLVYISN[1576.5762]LTDSPK	AT1G74210.1	3	18N(1576.5762)	N:1576.5762@KPLFIQSFAPTSLVYISN(1)LTDSPK;	1576.58	Complex	9	1
1132490_1AA	1605.01	HexNAc(1)	222	245	KPLFIQS[79.9663]FAPT[79.9663]S[79.9663]LVYISN[203.0794]LTDSPK	AT1G74210.1	2	11T(79.9663),12S(79.9663),7S(79.9663),18N(203.0794)	S:79.9663@KPLFIQS(1)FAPTS(1)LVYISNLTDSPK;T:79.9663@KPLFIQSFAPT(1)SLVYISNLTDSPK;N:203.0794@KPLFIQSFAPTSLVYISN(1)LTDSPK;	203.079	Truncated	1	1
1132490_1AA	136630	HexNAc(2)Hex(3)Fuc(1)Pent(1)	322	341	KPN[1170.4175]TTQALTILNYVTAPASK	AT5G21105.1	2	3N(1170.4175)	N:1170.4175@KPN(1)TTQALTILNYVTAPASK;	1170.42	paucimannose	7	1
1132490_1AA	89848.4	HexNAc(3)Hex(3)Fuc(1)Pent(1)	322	341	KPN[1373.4968]TTQALTILNYVTAPASK	AT5G21105.1	2	3N(1373.4968)	N:1373.4968@KPN(1)TTQALTILNYVTAPASK;	1373.5	hybrid	8	1
1132490_1AA	7582.42	HexNAc(4)Hex(4)Fuc(2)	331	347	KVAAWPN[1752.6447]ATENGWGFDR	AT1G58270.1	2	7N(1752.6447)	N:1752.6447@KVAAWPN(1)ATENGWGFDR;	1752.64	Complex	10	1
1132490_1AA	6715.35	HexNAc(2)Hex(6)	527	545	LADEEIIPFN[1378.4757]YTSYALELK	AT5G19740.1	3	10N(1378.4757)	N:1378.4757@LADEEIIPFN(1)YTSYALELK;	1378.48	High mannose	8	1
1132490_1AA	69381.8	HexNAc(2)Hex(9)	527	545	LADEEIIPFN[1864.6342]YTSYALELK	AT5G19740.1	3	10N(1864.6342)	N:1864.6342@LADEEIIPFN(1)YTSYALELK;	1864.63	High mannose	11	1
1132490_1AA	64966.7	HexNAc(2)Hex(3)Fuc(1)Pent(1)	385	398	LADWYN[1170.4175]ISGVFDFK	AT4G37160.1	2	6N(1170.4175)	N:1170.4175@LADWYN(1)ISGVFDFK;	1170.42	paucimannose	7	1
1132490_1AA	31914.2	HexNAc(3)Hex(3)Fuc(1)Pent(1)	385	398	LADWYN[1373.4968]ISGVFDFK	AT4G37160.1	2	6N(1373.4968)	N:1373.4968@LADWYN(1)ISGVFDFK;	1373.5	hybrid	8	1
1132490_1AA	624749	HexNAc(2)Hex(3)Pent(1)	120	150	LANLLFLESPAGVGFSYSN[1024.3595]TTSDLYTAGDQR	AT2G35780.1	3,4	19N(1024.3595)	N:1024.3595@LANLLFLESPAGVGFSYSN(1)TTSDLYTAGDQR;	1024.36	paucimannose	6	1
1132490_1AA	29745.6	HexNAc(2)Hex(3)Pent(1)	124	154	LANLLFLESPAGVGFSYSN[1024.3595]TTSDLYTTGDQR	AT3G07990.1	3	19N(1024.3595)	N:1024.3595@LANLLFLESPAGVGFSYSN(1)TTSDLYTTGDQR;	1024.36	paucimannose	6	1
1132490_1AA	91802.1	HexNAc(2)Hex(3)Fuc(1)Pent(1)	120	150	LANLLFLESPAGVGFSYSN[1170.4175]TTSDLYTAGDQR	AT2G35780.1	3	19N(1170.4175)	N:1170.4175@LANLLFLESPAGVGFSYSN(1)TTSDLYTAGDQR;	1170.42	paucimannose	7	1
1132490_1AA	97386.7	HexNAc(2)Hex(3)Fuc(2)	120	150	LANLLFLESPAGVGFSYSN[1184.4330]TTSDLYTAGDQR	AT2G35780.1	3,4	19N(1184.4330)	N:1184.4330@LANLLFLESPAGVGFSYSN(1)TTSDLYTAGDQR;	1184.43	paucimannose	7	1
1132490_1AA	114999	HexNAc(3)Hex(3)Pent(1)	120	150	LANLLFLESPAGVGFSYSN[1227.4388]TTSDLYTAGDQR	AT2G35780.1	3,4	19N(1227.4388)	N:1227.4388@LANLLFLESPAGVGFSYSN(1)TTSDLYTAGDQR;	1227.44	hybrid	7	1
1132490_1AA	206.447	HexNAc(3)Hex(3)Fuc(2)	120	150	LANLLFLESPAGVGFSYSN[1387.5125]TTSDLYTAGDQR	AT2G35780.1	3,4	19N(1387.5125)	N:1387.5125@LANLLFLESPAGVGFSYSN(1)TTSDLYTAGDQR;	1387.51	hybrid	8	1
1132490_1AA	35789.6	HexNAc(3)Hex(4)Fuc(1)Pent(1)	120	150	LANLLFLESPAGVGFSYSN[1535.5497]TTSDLYTAGDQR	AT2G35780.1	3	19N(1535.5497)	N:1535.5497@LANLLFLESPAGVGFSYSN(1)TTSDLYTAGDQR;	1535.55	hybrid	9	1
1132490_1AA	186327	HexNAc(2)Hex(7)	167	176	LAN[1540.5286]GSIMNLR	AT1G77480.1	2	3N(1540.5286)	N:1540.5286@LAN(1)GSIMNLR;	1540.53	High mannose	9	1
1132490_1AA	174794	HexNAc(2)Hex(7)	167	176	LAN[1540.5286]GSIM[15.9949]NLR	AT1G77480.1	2	7M(15.9949),3N(1540.5286)	M:15.9949@LANGSIM(1)NLR;N:1540.5286@LAN(1)GSIMNLR;	1540.53	High mannose	9	1
1132490_1AA	98951.9	HexNAc(2)Hex(8)	167	176	LAN[1702.5813]GSIMNLR	AT1G77480.1	2	3N(1702.5813)	N:1702.5813@LAN(1)GSIMNLR;	1702.58	High mannose	10	1
1132490_1AA	61642.1	HexNAc(2)Hex(3)Fuc(1)Pent(1)	580	599	LAQN[1170.4175]LTGLVSMHPMFSPDSK	AT1G21670.1	2,3	4N(1170.4175)	N:1170.4175@LAQN(1)LTGLVSMHPMFSPDSK;	1170.42	paucimannose	7	1
1132490_1AA	67070.6	HexNAc(2)Hex(3)Fuc(1)Pent(1)	580	599	LAQN[1170.4175]LTGLVSM[15.9949]HPM[15.9949]FSPDSK	AT1G21670.1	2,3	11M(15.9949),14M(15.9949),4N(1170.4175)	N:1170.4175@LAQN(1)LTGLVSMHPMFSPDSK;M:15.9949@LAQNLTGLVSM(1)HPM(1)FSPDSK;	1170.42	paucimannose	7	1
1132490_1AA	87526.8	HexNAc(1)	580	599	LAQN[203.0794]LTGLVSM[15.9949]HPMFSPDSK	AT1G21670.1	2	11M(15.9949),4N(203.0794)	M:15.9949@LAQNLTGLVSM(1)HPMFSPDSK;N:203.0794@LAQN(1)LTGLVSMHPMFSPDSK;	203.079	Truncated	1	1
1132490_1AA	69202.3	HexNAc(4)Hex(3)Fuc(1)Pent(1)	393	404	LAQQYN[1576.5762]ISGVYK	AT5G48450.1	2	6N(1576.5762)	N:1576.5762@LAQQYN(1)ISGVYK;	1576.58	Complex	9	1
1132490_1AA	89506.2	HexNAc(2)Hex(3)Fuc(1)Pent(1)	416	427	LAVIGPNAN[1170.4175]ATK	AT3G19620.1	2	9N(1170.4175)	N:1170.4175@LAVIGPNAN(1)ATK;	1170.42	paucimannose	7	1
1132490_1AA	1870.22	HexNAc(2)Hex(3)Fuc(2)	416	427	LAVIGPNAN[1184.4330]ATK	AT3G19620.1	2	9N(1184.4330)	N:1184.4330@LAVIGPNAN(1)ATK;	1184.43	paucimannose	7	1
1132490_1AA	958.227	HexNAc(4)Hex(5)Fuc(1)	62	77	LC[57.0215]FYN[1768.6395]TTPNAYTLALR	AT1G78850.1	2,3	2C(57.0215),5N(1768.6395)	C:57.0215@LC(1)FYNTTPNAYTLALR;N:1768.6395@LCFYN(1)TTPNAYTLALR;	1768.64	Complex	10	1
1132490_1AA	42998.4	HexNAc(2)Hex(3)Pent(1)	62	77	LC[57.0215]FY[79.9663]N[1024.3595]TTPNAYTLALR	AT1G78850.1	2	2C(57.0215),4Y(79.9663),5N(1024.3595)	N:1024.3595@LCFYN(1)TTPNAYTLALR;C:57.0215@LC(1)FYNTTPNAYTLALR;Y:79.9663@LCFY(1)NTTPNAYTLALR;	1024.36	paucimannose	6	1
1132490_1AA	20557.1	HexNAc(2)Hex(7)	544	556	LDAWFQWFN[1540.5286]TSQK	AT1G67490.1	2	9N(1540.5286)	N:1540.5286@LDAWFQWFN(1)TSQK;	1540.53	High mannose	9	1
1132490_1AA	88299.2	HexNAc(1)	698	719	LDEVQDWLYMDGEDAN[203.0794]ATEFEK	AT4G16660.1	2	16N(203.0794)	N:203.0794@LDEVQDWLYMDGEDAN(1)ATEFEK;	203.079	Truncated	1	1
1132490_1AA	62033	HexNAc(1)	698	719	LDEVQDWLYM[15.9949]DGEDAN[203.0794]ATEFEK	AT4G16660.1	2	10M(15.9949),16N(203.0794)	M:15.9949@LDEVQDWLYM(1)DGEDANATEFEK;N:203.0794@LDEVQDWLYMDGEDAN(1)ATEFEK;	203.079	Truncated	1	1
1132490_1AA	47998	HexNAc(3)Hex(3)Fuc(1)Pent(1)	53	64	LDN[1373.4968]YSGAGFESR	AT4G03210.1	2	3N(1373.4968)	N:1373.4968@LDN(1)YSGAGFESR;	1373.5	hybrid	8	1
1132490_1AA	98919.5	HexNAc(4)Hex(3)Fuc(1)Pent(1)	53	64	LDN[1576.5762]YSGAGFESR	AT4G03210.1	2	3N(1576.5762)	N:1576.5762@LDN(1)YSGAGFESR;	1576.58	Complex	9	1
1132490_1AA	217431	HexNAc(2)Hex(3)Fuc(1)Pent(1)	130	150	LDTGAGLIYFNVAN[1170.4175]VTEIDPK	AT5G48540.1	2,3	14N(1170.4175)	N:1170.4175@LDTGAGLIYFNVAN(1)VTEIDPK;	1170.42	paucimannose	7	1
1132490_1AA	0	HexNAc(3)Hex(3)Fuc(1)Pent(1)	130	150	LDTGAGLIYFNVAN[1373.4968]VTEIDPK	AT5G48540.1	2,3	14N(1373.4968)	N:1373.4968@LDTGAGLIYFNVAN(1)VTEIDPK;	1373.5	hybrid	8	1
1132490_1AA	19774.2	HexNAc(2)Hex(9)	467	481	LDYFN[1864.6342]ISNNPELGGK	AT5G51350.1	2	5N(1864.6342)	N:1864.6342@LDYFN(1)ISNNPELGGK;	1864.63	High mannose	11	1
1132490_1AA	297164	HexNAc(2)Hex(3)Fuc(1)Pent(1)	776	792	LEN[1170.4175]ISGELFLDDGENLR	AT5G11720.1	2	3N(1170.4175)	N:1170.4175@LEN(1)ISGELFLDDGENLR;	1170.42	paucimannose	7	1
1132490_1AA	24570.2	HexNAc(2)Hex(6)	408	424	LEN[1378.4757]LTLDDNHFEGPVPK	AT4G08850.1	2	3N(1378.4757)	N:1378.4757@LEN(1)LTLDDNHFEGPVPK;	1378.48	High mannose	8	1
1132490_1AA	2515.7	HexNAc(2)Hex(9)	408	424	LEN[1864.6342]LTLDDNHFEGPVPK	AT4G08850.1	2,3	3N(1864.6342)	N:1864.6342@LEN(1)LTLDDNHFEGPVPK;	1864.63	High mannose	11	1
1132490_1AA	565.607	HexNAc(2)Hex(10)	408	424	LEN[2026.6870]LTLDDNHFEGPVPK	AT4G08850.1	2,3	3N(2026.6870)	N:2026.6870@LEN(1)LTLDDNHFEGPVPK;	2026.69	Unprocessed	12	1
1132490_1AA	57685.7	HexNAc(1)	776	792	LEN[203.0794]ISGELFLDDGENLR	AT5G11720.1	2	3N(203.0794)	N:203.0794@LEN(1)ISGELFLDDGENLR;	203.079	Truncated	1	1
1132490_1AA	157232	HexNAc(2)Hex(1)	408	424	LEN[568.2115]LTLDDNHFEGPVPK	AT4G08850.1	2	3N(568.2115)	N:568.2115@LEN(1)LTLDDNHFEGPVPK;	568.212	paucimannose	3	1
1132490_1AA	91680.7	HexNAc(2)Hex(2)	408	424	LEN[730.2644]LTLDDNHFEGPVPK	AT4G08850.1	2	3N(730.2644)	N:730.2644@LEN(1)LTLDDNHFEGPVPK;	730.264	paucimannose	4	1
1132490_1AA	110899	HexNAc(2)Hex(3)Pent(1)	116	127	LESNLVLTN[1024.3595]FTK	AT3G06035.1	2	9N(1024.3595)	N:1024.3595@LESNLVLTN(1)FTK;	1024.36	paucimannose	6	1
1132490_1AA	315454	HexNAc(2)Hex(3)Fuc(1)Pent(1)	116	127	LESNLVLTN[1170.4175]FTK	AT3G06035.1	2	9N(1170.4175)	N:1170.4175@LESNLVLTN(1)FTK;	1170.42	paucimannose	7	1
1132490_1AA	617602	HexNAc(3)Hex(3)Fuc(1)Pent(1)	116	127	LESNLVLTN[1373.4968]FTK	AT3G06035.1	2	9N(1373.4968)	N:1373.4968@LESNLVLTN(1)FTK;	1373.5	hybrid	8	1
1132490_1AA	117904	HexNAc(4)Hex(3)Pent(1)	116	127	LESNLVLTN[1430.5183]FTK	AT3G06035.1	2	9N(1430.5183)	N:1430.5183@LESNLVLTN(1)FTK;	1430.52	Complex	8	1
1132490_1AA	100474	HexNAc(4)Hex(3)Fuc(1)	116	127	LESNLVLTN[1444.5339]FTK	AT3G06035.1	2	9N(1444.5339)	N:1444.5339@LESNLVLTN(1)FTK;	1444.53	Complex	8	1
1132490_1AA	474347	HexNAc(3)Hex(4)Fuc(1)Pent(1)	116	127	LESNLVLTN[1535.5497]FTK	AT3G06035.1	2	9N(1535.5497)	N:1535.5497@LESNLVLTN(1)FTK;	1535.55	hybrid	9	1
1132490_1AA	1622590	HexNAc(4)Hex(3)Fuc(1)Pent(1)	116	127	LESNLVLTN[1576.5762]FTK	AT3G06035.1	2	9N(1576.5762)	N:1576.5762@LESNLVLTN(1)FTK;	1576.58	Complex	9	1
1132490_1AA	18860	HexNAc(3)Hex(3)Fuc(1)Pent(1)	106	120	LFFN[1373.4968]GSLVIIDPSSR	AT5G03700.1	2	4N(1373.4968)	N:1373.4968@LFFN(1)GSLVIIDPSSR;	1373.5	hybrid	8	1
1132490_1AA	22523.4	HexNAc(3)Hex(4)Fuc(1)Pent(1)	106	120	LFFN[1535.5497]GSLVIIDPSSR	AT5G03700.1	2	4N(1535.5497)	N:1535.5497@LFFN(1)GSLVIIDPSSR;	1535.55	hybrid	9	1
1132490_1AA	104041	HexNAc(2)Hex(3)Fuc(1)Pent(1)	206	228	LFN[1170.4175]FTGVGDQDPSLDSEYADNLK	AT4G11290.1	2	3N(1170.4175)	N:1170.4175@LFN(1)FTGVGDQDPSLDSEYADNLK;	1170.42	paucimannose	7	1
1132490_1AA	30501.9	HexNAc(3)Hex(3)Fuc(1)Pent(1)	206	228	LFN[1373.4968]FTGVGDQDPSLDSEYADNLK	AT4G11290.1	2	3N(1373.4968)	N:1373.4968@LFN(1)FTGVGDQDPSLDSEYADNLK;	1373.5	hybrid	8	1
1132490_1AA	379.253	HexNAc(4)Hex(3)Fuc(1)Pent(1)	206	228	LFN[1576.5762]FTGVGDQDPSLDSEYADNLK	AT4G11290.1	2	3N(1576.5762)	N:1576.5762@LFN(1)FTGVGDQDPSLDSEYADNLK;	1576.58	Complex	9	1
1132490_1AA	303436	HexNAc(1)	206	228	LFN[203.0794]FTGVGDQDPSLDSEYADNLK	AT4G11290.1	2	3N(203.0794)	N:203.0794@LFN(1)FTGVGDQDPSLDSEYADNLK;	203.079	Truncated	1	1
1132490_1AA	65047.1	HexNAc(4)Hex(3)Fuc(1)Pent(1)	273	287	LGDISNGN[1576.5762]SSLEFIK	AT1G56140.1	2	8N(1576.5762)	N:1576.5762@LGDISNGN(1)SSLEFIK;	1576.58	Complex	9	1
1132490_1AA	100337	HexNAc(4)Hex(3)Fuc(1)Pent(1)	263	274	LGEAENTNFVN[1576.5762]K	AT4G33740.1	2	11N(1576.5762)	N:1576.5762@LGEAENTNFVN(1)K;	1576.58	Complex	9	1
1132490_1AA	53937	HexNAc(4)Hex(3)Fuc(1)Pent(1)	111	144	LGIPMIYGIDAVHGHNNVYN[1576.5762]ATIFPHNVGLGATR	AT5G04885.1	4	20N(1576.5762)	N:1576.5762@LGIPMIYGIDAVHGHNNVYN(1)ATIFPHNVGLGATR;	1576.58	Complex	9	1
1132490_1AA	24138.8	HexNAc(4)Hex(3)Fuc(1)Pent(1)	111	150	LGIPMIYGIDAVHGHNNVYN[1576.5762]ATIFPHNVGLGATRDPDLVK	AT5G04885.1	5	20N(1576.5762)	N:1576.5762@LGIPMIYGIDAVHGHNNVYN(1)ATIFPHNVGLGATRDPDLVK;	1576.58	Complex	9	1
1132490_1AA	40887.3	HexNAc(3)Hex(4)Fuc(1)	96	127	LGLS[79.9663]AVHFAAANGN[1403.5073]LS[79.9663]TLEILLAANPDLVNMK	AT3G28880.1	5	16S(79.9663),4S(79.9663),14N(1403.5073)	S:79.9663@LGLS(1)AVHFAAANGNLS(1)TLEILLAANPDLVNMK;N:1403.5073@LGLSAVHFAAANGN(1)LSTLEILLAANPDLVNMK;	1403.51	hybrid	8	1
1132490_1AA	135329	HexNAc(2)Hex(5)	426	436	LGLWGN[1216.4229]YSIPK	AT5G62630.1	2	6N(1216.4229)	N:1216.4229@LGLWGN(1)YSIPK;	1216.42	High mannose	7	1
1132490_1AA	165359	HexNAc(4)Hex(3)	426	436	LGLWGN[1298.4760]YSIPK	AT5G62630.1	2	6N(1298.4760)	N:1298.4760@LGLWGN(1)YSIPK;	1298.48	Complex	7	1
1132490_1AA	646393	HexNAc(2)Hex(6)	426	436	LGLWGN[1378.4757]YSIPK	AT5G62630.1	2	6N(1378.4757)	N:1378.4757@LGLWGN(1)YSIPK;	1378.48	High mannose	8	1
1132490_1AA	172420	HexNAc(2)Hex(3)Fuc(1)Pent(1)	803	823	LGNGQSTYVDFYASVGN[1170.4175]GTMK	AT1G68560.1	2	17N(1170.4175)	N:1170.4175@LGNGQSTYVDFYASVGN(1)GTMK;	1170.42	paucimannose	7	1
1132490_1AA	264947	HexNAc(2)Hex(3)Fuc(1)Pent(1)	803	823	LGNGQSTYVDFYASVGN[1170.4175]GTM[15.9949]K	AT1G68560.1	2	20M(15.9949),17N(1170.4175)	N:1170.4175@LGNGQSTYVDFYASVGN(1)GTMK;M:15.9949@LGNGQSTYVDFYASVGNGTM(1)K;	1170.42	paucimannose	7	1
1132490_1AA	36978.2	HexNAc(3)Hex(3)Fuc(1)Pent(1)	803	823	LGNGQSTYVDFYASVGN[1373.4968]GTM[15.9949]K	AT1G68560.1	2	20M(15.9949),17N(1373.4968)	N:1373.4968@LGNGQSTYVDFYASVGN(1)GTMK;M:15.9949@LGNGQSTYVDFYASVGNGTM(1)K;	1373.5	hybrid	8	1
1132490_1AA	5837.35	HexNAc(4)Hex(3)Fuc(1)Pent(1)	803	823	LGNGQSTYVDFYASVGN[1576.5762]GTMK	AT1G68560.1	2	17N(1576.5762)	N:1576.5762@LGNGQSTYVDFYASVGN(1)GTMK;	1576.58	Complex	9	1
1132490_1AA	13683.7	HexNAc(4)Hex(3)Fuc(1)Pent(1)	803	823	LGNGQSTYVDFYASVGN[1576.5762]GTM[15.9949]K	AT1G68560.1	2	20M(15.9949),17N(1576.5762)	N:1576.5762@LGNGQSTYVDFYASVGN(1)GTMK;M:15.9949@LGNGQSTYVDFYASVGNGTM(1)K;	1576.58	Complex	9	1
1132490_1AA	2714.36	HexNAc(1)	803	823	LGNGQSTYVDFYASVGN[203.0794]GTMK	AT1G68560.1	2	17N(203.0794)	N:203.0794@LGNGQSTYVDFYASVGN(1)GTMK;	203.079	Truncated	1	1
1132490_1AA	514398	HexNAc(1)	803	823	LGNGQSTYVDFYASVGN[203.0794]GTM[15.9949]K	AT1G68560.1	2	20M(15.9949),17N(203.0794)	M:15.9949@LGNGQSTYVDFYASVGNGTM(1)K;N:203.0794@LGNGQSTYVDFYASVGN(1)GTMK;	203.079	Truncated	1	1
1132490_1AA	95444.4	HexNAc(2)Hex(7)	339	350	LGN[1540.5286]NSIDGVIPR	AT1G12460.1	2	3N(1540.5286)	N:1540.5286@LGN(1)NSIDGVIPR;	1540.53	High mannose	9	1
1132490_1AA	26199.9	HexNAc(4)Hex(3)Fuc(1)Pent(1)	178	212	LGSSLGEIAAQFGTDN[1576.5762]TTLAQLNGIIGDSQLLADK	AT2G17120.1	3	16N(1576.5762)	N:1576.5762@LGSSLGEIAAQFGTDN(1)TTLAQLNGIIGDSQLLADK;	1576.58	Complex	9	1
1132490_1AA	123136	HexNAc(3)Hex(3)Fuc(1)Pent(1)	119	148	LGVVSVWDLPTASDFGHVLLSN[1373.4968]ATESDTSK	AT5G54830.1	3	22N(1373.4968)	N:1373.4968@LGVVSVWDLPTASDFGHVLLSN(1)ATESDTSK;	1373.5	hybrid	8	1
1132490_1AA	94207.5	HexNAc(4)Hex(3)Fuc(1)Pent(1)	119	148	LGVVSVWDLPTASDFGHVLLSN[1576.5762]ATESDTSK	AT5G54830.1	3	22N(1576.5762)	N:1576.5762@LGVVSVWDLPTASDFGHVLLSN(1)ATESDTSK;	1576.58	Complex	9	1
1132490_1AA	82437.8	HexNAc(2)Hex(3)Fuc(1)Pent(1)	372	390	LHDIVGEN[1170.4175]ISTAGYFFGTK	AT5G49215.1	2	8N(1170.4175)	N:1170.4175@LHDIVGEN(1)ISTAGYFFGTK;	1170.42	paucimannose	7	1
1132490_1AA	52683.1	HexNAc(2)	372	390	LHDIVGEN[406.1588]ISTAGYFFGTK	AT5G49215.1	2	8N(406.1588)	N:406.1588@LHDIVGEN(1)ISTAGYFFGTK;	406.159	Truncated	2	1
1132490_1AA	156709	HexNAc(2)Hex(5)	68	91	LHFHDC[57.0215]FVNGC[57.0215]DASILLDN[1216.4229]TTSFR	AT3G32980.1	2,3	11C(57.0215),6C(57.0215),19N(1216.4229)	N:1216.4229@LHFHDCFVNGCDASILLDN(1)TTSFR;C:57.0215@LHFHDC(1)FVNGC(1)DASILLDNTTSFR;	1216.42	High mannose	7	1
1132490_1AA	135413	HexNAc(2)Hex(3)	68	91	LHFHDC[57.0215]FVNGC[57.0215]DASILLDN[892.3172]TTSFR	AT3G32980.1	3	11C(57.0215),6C(57.0215),19N(892.3172)	N:892.3172@LHFHDCFVNGCDASILLDN(1)TTSFR;C:57.0215@LHFHDC(1)FVNGC(1)DASILLDNTTSFR;	892.317	paucimannose	5	1
1132490_1AA	48127.2	HexNAc(2)Hex(5)	68	91	LHFHDC[57.0215]FVRGC[57.0215]DASILLDN[1216.4229]STSFR	AT2G38380.1	3	11C(57.0215),6C(57.0215),19N(1216.4229)	N:1216.4229@LHFHDCFVRGCDASILLDN(1)STSFR;C:57.0215@LHFHDC(1)FVRGC(1)DASILLDNSTSFR;	1216.42	High mannose	7	1
1132490_1AA	147100	HexNAc(3)Hex(3)Fuc(1)Pent(1)	334	343	LHN[1373.4968]LTELNLK	AT3G51740.1	2	3N(1373.4968)	N:1373.4968@LHN(1)LTELNLK;	1373.5	hybrid	8	1
1132490_1AA	131417	HexNAc(4)Hex(3)Fuc(1)Pent(1)	334	343	LHN[1576.5762]LTELNLK	AT3G51740.1	2	3N(1576.5762)	N:1576.5762@LHN(1)LTELNLK;	1576.58	Complex	9	1
1132490_1AA	51143.3	HexNAc(2)Hex(3)Fuc(1)Pent(1)	102	135	LHQITDGSTSTASMFQSTGSATGTSGYIN[1170.4175]ITDIK	AT4G12730.1	3	29N(1170.4175)	N:1170.4175@LHQITDGSTSTASMFQSTGSATGTSGYIN(1)ITDIK;	1170.42	paucimannose	7	1
1132490_1AA	28592.3	HexNAc(3)Hex(3)Fuc(1)Pent(1)	102	135	LHQITDGSTSTASMFQSTGSATGTSGYIN[1373.4968]ITDIK	AT4G12730.1	3	29N(1373.4968)	N:1373.4968@LHQITDGSTSTASMFQSTGSATGTSGYIN(1)ITDIK;	1373.5	hybrid	8	1
1132490_1AA	140717	HexNAc(2)Hex(3)Fuc(1)Pent(1)	102	135	LHQITDGSTSTASM[15.9949]FQSTGSATGTSGYIN[1170.4175]ITDIK	AT4G12730.1	3	14M(15.9949),29N(1170.4175)	N:1170.4175@LHQITDGSTSTASMFQSTGSATGTSGYIN(1)ITDIK;M:15.9949@LHQITDGSTSTASM(1)FQSTGSATGTSGYINITDIK;	1170.42	paucimannose	7	1
1132490_1AA	153879	HexNAc(3)Hex(3)Fuc(1)Pent(1)	102	135	LHQITDGSTSTASM[15.9949]FQSTGSATGTSGYIN[1373.4968]ITDIK	AT4G12730.1	3	14M(15.9949),29N(1373.4968)	N:1373.4968@LHQITDGSTSTASMFQSTGSATGTSGYIN(1)ITDIK;M:15.9949@LHQITDGSTSTASM(1)FQSTGSATGTSGYINITDIK;	1373.5	hybrid	8	1
1132490_1AA	70994	HexNAc(4)Hex(3)Fuc(1)Pent(1)	102	135	LHQITDGSTSTASM[15.9949]FQSTGSATGTSGYIN[1576.5762]ITDIK	AT4G12730.1	3	14M(15.9949),29N(1576.5762)	N:1576.5762@LHQITDGSTSTASMFQSTGSATGTSGYIN(1)ITDIK;M:15.9949@LHQITDGSTSTASM(1)FQSTGSATGTSGYINITDIK;	1576.58	Complex	9	1
1132490_1AA	47514.2	HexNAc(2)Hex(3)Pent(1)	404	423	LIEGN[1024.3595]TTFLNWTPYGGM[15.9949]MSK	AT5G44380.1	2	17M(15.9949),5N(1024.3595)	M:15.9949@LIEGNTTFLNWTPYGGM(1)MSK;N:1024.3595@LIEGN(1)TTFLNWTPYGGMMSK;	1024.36	paucimannose	6	1
1132490_1AA	89252.2	HexNAc(2)Hex(3)Fuc(1)Pent(1)	254	277	LIGDIPSYLNN[1170.4175]LTNLNELYLANNR	AT5G49760.1	3	11N(1170.4175)	N:1170.4175@LIGDIPSYLNN(1)LTNLNELYLANNR;	1170.42	paucimannose	7	1
1132490_1AA	257209	HexNAc(3)Hex(3)Fuc(1)Pent(1)	254	277	LIGDIPSYLNN[1373.4968]LTNLNELYLANNR	AT5G49760.1	3	11N(1373.4968)	N:1373.4968@LIGDIPSYLNN(1)LTNLNELYLANNR;	1373.5	hybrid	8	1
1132490_1AA	78689	HexNAc(4)Hex(3)Fuc(1)	254	277	LIGDIPSYLNN[1444.5339]LTNLNELYLANNR	AT5G49760.1	3	11N(1444.5339)	N:1444.5339@LIGDIPSYLNN(1)LTNLNELYLANNR;	1444.53	Complex	8	1
1132490_1AA	337444	HexNAc(4)Hex(3)Fuc(1)Pent(1)	254	277	LIGDIPSYLNN[1576.5762]LTNLNELYLANNR	AT5G49760.1	3	11N(1576.5762)	N:1576.5762@LIGDIPSYLNN(1)LTNLNELYLANNR;	1576.58	Complex	9	1
1132490_1AA	61791	HexNAc(2)Hex(8)	266	289	LILIN[1702.5813]ETVSELPLNLEVSPISM[15.9949]TK	AT5G08500.1	3	22M(15.9949),5N(1702.5813)	M:15.9949@LILINETVSELPLNLEVSPISM(1)TK;N:1702.5813@LILIN(1)ETVSELPLNLEVSPISMTK;	1702.58	High mannose	10	1
1132490_1AA	58141.5	HexNAc(2)Hex(9)	266	289	LILIN[1864.6342]ETVSELPLNLEVSPISM[15.9949]TK	AT5G08500.1	3	22M(15.9949),5N(1864.6342)	M:15.9949@LILINETVSELPLNLEVSPISM(1)TK;N:1864.6342@LILIN(1)ETVSELPLNLEVSPISMTK;	1864.63	High mannose	11	1
1132490_1AA	6937.84	HexNAc(3)Hex(3)Fuc(1)Pent(1)	415	433	LIMDNYDIMKPPPNPN[1373.4968]TTK	AT5G21100.1	2	16N(1373.4968)	N:1373.4968@LIMDNYDIMKPPPNPN(1)TTK;	1373.5	hybrid	8	1
1132490_1AA	65196.3	HexNAc(2)Hex(8)	279	292	LIN[1702.5813]HSDVTLHLNEK	AT5G63910.1	3	3N(1702.5813)	N:1702.5813@LIN(1)HSDVTLHLNEK;	1702.58	High mannose	10	1
1132490_1AA	148661	HexNAc(2)Hex(6)	85	118	LIPGDSAGTVTAFYM[15.9949]NSDTDSVRDELDFEFLGN[1378.4757]R	AT4G37800.1	3,4	15M(15.9949),33N(1378.4757)	M:15.9949@LIPGDSAGTVTAFYM(1)NSDTDSVRDELDFEFLGNR;N:1378.4757@LIPGDSAGTVTAFYMNSDTDSVRDELDFEFLGN(1)R;	1378.48	High mannose	8	1
1132490_1AA	99516.3	HexNAc(1)	544	569	LIPNVVSYEN[203.0794]FTTINGDHIGVSEDTK	AT4G29210.1	2	10N(203.0794)	N:203.0794@LIPNVVSYEN(1)FTTINGDHIGVSEDTK;	203.079	Truncated	1	1
1132490_1AA	92828.8	HexNAc(2)Hex(3)Fuc(1)Pent(1)	136	148	LIPN[1170.4175]SSLQQLSLR	AT2G42800.1	2	4N(1170.4175)	N:1170.4175@LIPN(1)SSLQQLSLR;	1170.42	paucimannose	7	1
1132490_1AA	125996	HexNAc(2)Hex(8)	88	97	LIVN[1702.5813]ASISGK	AT5G67610.1	2	4N(1702.5813)	N:1702.5813@LIVN(1)ASISGK;	1702.58	High mannose	10	1
1132490_1AA	22813.6	HexNAc(3)Hex(3)Fuc(1)Pent(1)	308	325	LLDLSSNMLN[1373.4968]GTIPDTFR	AT1G53440.1	2,3	10N(1373.4968)	N:1373.4968@LLDLSSNMLN(1)GTIPDTFR;	1373.5	hybrid	8	1
1132490_1AA	20679.9	HexNAc(3)Hex(3)Fuc(1)Pent(1)	308	325	LLDLSSNM[15.9949]LN[1373.4968]GTIPDTFR	AT1G53440.1	2	8M(15.9949),10N(1373.4968)	N:1373.4968@LLDLSSNMLN(1)GTIPDTFR;M:15.9949@LLDLSSNM(1)LNGTIPDTFR;	1373.5	hybrid	8	1
1132490_1AA	185788	HexNAc(2)Hex(5)	334	344	LLGNFLN[1216.4229]HSTK	AT2G03510.1	2	7N(1216.4229)	N:1216.4229@LLGNFLN(1)HSTK;	1216.42	High mannose	7	1
1132490_1AA	151123	HexNAc(2)Hex(6)	334	344	LLGNFLN[1378.4757]HSTK	AT2G03510.1	2	7N(1378.4757)	N:1378.4757@LLGNFLN(1)HSTK;	1378.48	High mannose	8	1
1132490_1AA	201394	HexNAc(2)Hex(8)	334	344	LLGNFLN[1702.5813]HSTK	AT2G03510.1	2	7N(1702.5813)	N:1702.5813@LLGNFLN(1)HSTK;	1702.58	High mannose	10	1
1132490_1AA	83569.2	HexNAc(2)Hex(9)	334	344	LLGNFLN[1864.6342]HSTK	AT2G03510.1	2	7N(1864.6342)	N:1864.6342@LLGNFLN(1)HSTK;	1864.63	High mannose	11	1
1132490_1AA	108062	HexNAc(2)Hex(3)	334	344	LLGNFLN[892.3172]HSTK	AT2G03510.1	2	7N(892.3172)	N:892.3172@LLGNFLN(1)HSTK;	892.317	paucimannose	5	1
1132490_1AA	125533	HexNAc(4)Hex(3)Fuc(1)Pent(1)	110	118	LLGN[1576.5762]VTWDK	AT5G54830.1	2	4N(1576.5762)	N:1576.5762@LLGN(1)VTWDK;	1576.58	Complex	9	1
1132490_1AA	49103.8	HexNAc(3)Hex(3)Pent(1)	187	204	LLLSSNN[1227.4388]LSGEIPSTFAK	AT3G14840.2	2	7N(1227.4388)	N:1227.4388@LLLSSNN(1)LSGEIPSTFAK;	1227.44	hybrid	7	1
1132490_1AA	81124.2	HexNAc(3)Hex(4)Fuc(1)Pent(1)	504	515	LLN[1535.5497]FSSSGNEYR	AT5G43100.1	2	3N(1535.5497)	N:1535.5497@LLN(1)FSSSGNEYR;	1535.55	hybrid	9	1
1132490_1AA	152874	HexNAc(4)Hex(3)Fuc(1)Pent(1)	400	407	LLN[1576.5762]LTNIK	AT1G12460.1	2	3N(1576.5762)	N:1576.5762@LLN(1)LTNIK;	1576.58	Complex	9	1
1132490_1AA	41790.7	HexNAc(4)Hex(3)Fuc(1)Pent(1)	356	368	LLN[1576.5762]SSQQIQEPLK	AT4G09630.1	2	3N(1576.5762)	N:1576.5762@LLN(1)SSQQIQEPLK;	1576.58	Complex	9	1
1132490_1AA	93020.3	HexNAc(2)Hex(10)	273	291	LLN[2026.6870]ISSNQFVGPIPPLPLK	AT4G39400.1	3	3N(2026.6870)	N:2026.6870@LLN(1)ISSNQFVGPIPPLPLK;	2026.69	Unprocessed	12	1
1132490_1AA	4383.75	HexNAc(3)Hex(3)Fuc(2)	94	120	LLQN[1387.5125]LSLAENLISGPIPPEISSLSGLR	AT5G65700.1	3	4N(1387.5125)	N:1387.5125@LLQN(1)LSLAENLISGPIPPEISSLSGLR;	1387.51	hybrid	8	1
1132490_1AA	106823	HexNAc(3)Hex(3)Fuc(1)Pent(1)	515	529	LLSLSHNN[1373.4968]LTGPIPK	AT3G28040.1	2	8N(1373.4968)	N:1373.4968@LLSLSHNN(1)LTGPIPK;	1373.5	hybrid	8	1
1132490_1AA	75479.7	HexNAc(4)Hex(3)Fuc(1)Pent(1)	515	529	LLSLSHNN[1576.5762]LTGPIPK	AT3G28040.1	2	8N(1576.5762)	N:1576.5762@LLSLSHNN(1)LTGPIPK;	1576.58	Complex	9	1
1132490_1AA	180536	HexNAc(4)Hex(3)Fuc(1)Pent(1)	57	67	LLTETEN[1576.5762]ATFK	AT4G08810.1	2	7N(1576.5762)	N:1576.5762@LLTETEN(1)ATFK;	1576.58	Complex	9	1
1132490_1AA	182116	HexNAc(2)Hex(5)	115	124	LLVQN[1216.4229]LTMLR	AT2G21160.1	2	5N(1216.4229)	N:1216.4229@LLVQN(1)LTMLR;	1216.42	High mannose	7	1
1132490_1AA	214161	HexNAc(2)Hex(5)	115	124	LLVQN[1216.4229]LTM[15.9949]LR	AT2G21160.1	2	8M(15.9949),5N(1216.4229)	M:15.9949@LLVQNLTM(1)LR;N:1216.4229@LLVQN(1)LTMLR;	1216.42	High mannose	7	1
1132490_1AA	409843	HexNAc(2)Hex(6)	115	124	LLVQN[1378.4757]LTMLR	AT2G21160.1	2	5N(1378.4757)	N:1378.4757@LLVQN(1)LTMLR;	1378.48	High mannose	8	1
1132490_1AA	751813	HexNAc(2)Hex(6)	115	124	LLVQN[1378.4757]LTM[15.9949]LR	AT2G21160.1	2	8M(15.9949),5N(1378.4757)	M:15.9949@LLVQNLTM(1)LR;N:1378.4757@LLVQN(1)LTMLR;	1378.48	High mannose	8	1
1132490_1AA	1106840	HexNAc(2)Hex(7)	115	124	LLVQN[1540.5286]LTMLR	AT2G21160.1	2	5N(1540.5286)	N:1540.5286@LLVQN(1)LTMLR;	1540.53	High mannose	9	1
1132490_1AA	1847610	HexNAc(2)Hex(7)	115	124	LLVQN[1540.5286]LTM[15.9949]LR	AT2G21160.1	2	8M(15.9949),5N(1540.5286)	M:15.9949@LLVQNLTM(1)LR;N:1540.5286@LLVQN(1)LTMLR;	1540.53	High mannose	9	1
1132490_1AA	2432760	HexNAc(2)Hex(8)	115	124	LLVQN[1702.5813]LTMLR	AT2G21160.1	2	5N(1702.5813)	N:1702.5813@LLVQN(1)LTMLR;	1702.58	High mannose	10	1
1132490_1AA	3488890	HexNAc(2)Hex(8)	115	124	LLVQN[1702.5813]LTM[15.9949]LR	AT2G21160.1	2	8M(15.9949),5N(1702.5813)	M:15.9949@LLVQNLTM(1)LR;N:1702.5813@LLVQN(1)LTMLR;	1702.58	High mannose	10	1
1132490_1AA	680428	HexNAc(2)Hex(9)	115	124	LLVQN[1864.6342]LTMLR	AT2G21160.1	2	5N(1864.6342)	N:1864.6342@LLVQN(1)LTMLR;	1864.63	High mannose	11	1
1132490_1AA	599543	HexNAc(2)Hex(9)	115	124	LLVQN[1864.6342]LTM[15.9949]LR	AT2G21160.1	2	8M(15.9949),5N(1864.6342)	M:15.9949@LLVQNLTM(1)LR;N:1864.6342@LLVQN(1)LTMLR;	1864.63	High mannose	11	1
1132490_1AA	79944.6	HexNAc(4)Hex(3)Fuc(1)Pent(1)	177	185	LMN[1576.5762]TTYLTR	AT1G51800.1	2	3N(1576.5762)	N:1576.5762@LMN(1)TTYLTR;	1576.58	Complex	9	1
1132490_1AA	126241	HexNAc(2)Hex(7)	242	255	LNIYDN[1540.5286]ASLNSLFR	AT1G08750.1	2	6N(1540.5286)	N:1540.5286@LNIYDN(1)ASLNSLFR;	1540.53	High mannose	9	1
1132490_1AA	18366.5	HexNAc(4)Hex(3)Fuc(1)Pent(1)	150	170	LNLASNSFTGEISSGFTN[1576.5762]LTK	AT1G48480.1	2,3	18N(1576.5762)	N:1576.5762@LNLASNSFTGEISSGFTN(1)LTK;	1576.58	Complex	9	1
1132490_1AA	89876.7	HexNAc(3)Hex(3)Fuc(1)Pent(1)	214	230	LNMGGPLLTSQN[1373.4968]DTLGR	AT5G54380.1	2	12N(1373.4968)	N:1373.4968@LNMGGPLLTSQN(1)DTLGR;	1373.5	hybrid	8	1
1132490_1AA	63432.7	HexNAc(3)Hex(3)Fuc(1)Pent(1)	214	230	LNM[15.9949]GGPLLTSQN[1373.4968]DTLGR	AT5G54380.1	2	3M(15.9949),12N(1373.4968)	N:1373.4968@LNMGGPLLTSQN(1)DTLGR;M:15.9949@LNM(1)GGPLLTSQNDTLGR;	1373.5	hybrid	8	1
1132490_1AA	64208.5	HexNAc(2)Hex(3)Fuc(1)Pent(1)	547	572	LNTIDLSSNNFEGTFPLWSTN[1170.4175]ATELR	AT2G34930.1	3	21N(1170.4175)	N:1170.4175@LNTIDLSSNNFEGTFPLWSTN(1)ATELR;	1170.42	paucimannose	7	1
1132490_1AA	35828.2	HexNAc(2)Hex(3)Pent(1)	123	153	LN[1024.3595]ISVTHESGVIPIQTMYGSDGWDSYSWAFK	AT1G80240.1	3	2N(1024.3595)	N:1024.3595@LN(1)ISVTHESGVIPIQTMYGSDGWDSYSWAFK;	1024.36	paucimannose	6	1
1132490_1AA	49538.8	HexNAc(2)Hex(3)Pent(1)	123	153	LN[1024.3595]ISVTHESGVIPIQTM[15.9949]YGSDGWDSYSWAFK	AT1G80240.1	3	17M(15.9949),2N(1024.3595)	M:15.9949@LNISVTHESGVIPIQTM(1)YGSDGWDSYSWAFK;N:1024.3595@LN(1)ISVTHESGVIPIQTMYGSDGWDSYSWAFK;	1024.36	paucimannose	6	1
1132490_1AA	135406	HexNAc(2)Hex(3)Pent(1)	221	230	LN[1024.3595]NTQMQGYK	AT5G17523.1	2	2N(1024.3595)	N:1024.3595@LN(1)NTQMQGYK;	1024.36	paucimannose	6	1
1132490_1AA	272546	HexNAc(2)Hex(3)Pent(1)	394	402	LN[1024.3595]SSLVEGK	AT3G14067.1	2	2N(1024.3595)	N:1024.3595@LN(1)SSLVEGK;	1024.36	paucimannose	6	1
1132490_1AA	86993.6	HexNAc(2)Hex(3)Fuc(1)	394	402	LN[1038.3751]SSLVEGK	AT3G14067.1	2	2N(1038.3751)	N:1038.3751@LN(1)SSLVEGK;	1038.38	paucimannose	6	1
1132490_1AA	3079990	HexNAc(2)Hex(3)Fuc(1)Pent(1)	394	402	LN[1170.4175]SSLVEGK	AT3G14067.1	2	2N(1170.4175)	N:1170.4175@LN(1)SSLVEGK;	1170.42	paucimannose	7	1
1132490_1AA	172533	HexNAc(3)Hex(3)Fuc(1)Pent(1)	178	188	LN[1373.4968]GSIPSEIGR	AT4G08850.1	2	2N(1373.4968)	N:1373.4968@LN(1)GSIPSEIGR;	1373.5	hybrid	8	1
1132490_1AA	215814	HexNAc(3)Hex(3)Fuc(1)Pent(1)	394	402	LN[1373.4968]SSLVEGK	AT3G14067.1	2	2N(1373.4968)	N:1373.4968@LN(1)SSLVEGK;	1373.5	hybrid	8	1
1132490_1AA	18093.4	HexNAc(4)Hex(3)Pent(1)	367	376	LN[1430.5183]LTSAHEY[79.9663]K	AT3G19960.1	2	9Y(79.9663),2N(1430.5183)	N:1430.5183@LN(1)LTSAHEYK;Y:79.9663@LNLTSAHEY(1)K;	1430.52	Complex	8	1
1132490_1AA	120503	HexNAc(4)Hex(3)Fuc(1)Pent(1)	60	69	LN[1576.5762]ASLLSVAR	AT2G05320.1	2	2N(1576.5762)	N:1576.5762@LN(1)ASLLSVAR;	1576.58	Complex	9	1
1132490_1AA	562942	HexNAc(4)Hex(3)Fuc(1)Pent(1)	178	188	LN[1576.5762]GSIPSEIGR	AT4G08850.1	2	2N(1576.5762)	N:1576.5762@LN(1)GSIPSEIGR;	1576.58	Complex	9	1
1132490_1AA	42606.9	HexNAc(2)Hex(8)	342	372	LN[1702.5813]HSFDIAQWGNSDGINGIPMQVIWSSEASK	AT1G54990.1	3	2N(1702.5813)	N:1702.5813@LN(1)HSFDIAQWGNSDGINGIPMQVIWSSEASK;	1702.58	High mannose	10	1
1132490_1AA	83666.9	HexNAc(2)Hex(9)	195	212	LN[1864.6342]LSFNSLSGPLPVSVAR	AT3G51740.1	2,3	2N(1864.6342)	N:1864.6342@LN(1)LSFNSLSGPLPVSVAR;	1864.63	High mannose	11	1
1132490_1AA	58069.9	HexNAc(1)	372	385	LN[203.0794]ESIKDEILSNQR	AT1G71220.1	2	2N(203.0794)	N:203.0794@LN(1)ESIKDEILSNQR;	203.079	Truncated	1	1
1132490_1AA	70050.6	HexNAc(1)	195	212	LN[203.0794]LSFNSLSGPLPVSVAR	AT3G51740.1	2	2N(203.0794)	N:203.0794@LN(1)LSFNSLSGPLPVSVAR;	203.079	Truncated	1	1
1132490_1AA	35129.7	HexNAc(2)	187	193	LN[406.1588]M[15.9949]SEAR	AT1G01120.1	1	3M(15.9949),2N(406.1588)	M:15.9949@LNM(1)SEAR;N:406.1588@LN(1)MSEAR;	406.159	Truncated	2	1
1132490_1AA	169504	HexNAc(2)Hex(6)	86	118	LPAGDTAGVVTAFYLSSTNNEHDEIDFEFLGN[1378.4757]R	AT2G06850.1	3,4	32N(1378.4757)	N:1378.4757@LPAGDTAGVVTAFYLSSTNNEHDEIDFEFLGN(1)R;	1378.48	High mannose	8	1
1132490_1AA	61251.1	HexNAc(2)Hex(3)Fuc(1)Pent(1)	417	442	LPEGVASIDLSSNLVTGSLSSLINN[1170.4175]K	AT5G23400.1	3	25N(1170.4175)	N:1170.4175@LPEGVASIDLSSNLVTGSLSSLINN(1)K;	1170.42	paucimannose	7	1
1132490_1AA	33206.1	HexNAc(4)Hex(3)Fuc(1)Pent(1)	417	442	LPEGVASIDLSSNLVTGSLSSLINN[1576.5762]K	AT5G23400.1	3	25N(1576.5762)	N:1576.5762@LPEGVASIDLSSNLVTGSLSSLINN(1)K;	1576.58	Complex	9	1
1132490_1AA	17945.5	HexNAc(3)Hex(3)Fuc(1)Pent(1)	114	135	LPFGSPLQYLGLFN[1373.4968]VTNNGNVR	AT4G02420.1	3	14N(1373.4968)	N:1373.4968@LPFGSPLQYLGLFN(1)VTNNGNVR;	1373.5	hybrid	8	1
1132490_1AA	40462	HexNAc(2)Hex(3)Fuc(1)Pent(1)	77	98	LPGETLSGHIPEGIFGN[1170.4175]LTQLR	AT3G17840.1	3	17N(1170.4175)	N:1170.4175@LPGETLSGHIPEGIFGN(1)LTQLR;	1170.42	paucimannose	7	1
1132490_1AA	150916	HexNAc(4)Hex(3)Fuc(1)Pent(1)	77	98	LPGETLSGHIPEGIFGN[1576.5762]LTQLR	AT3G17840.1	3	17N(1576.5762)	N:1576.5762@LPGETLSGHIPEGIFGN(1)LTQLR;	1576.58	Complex	9	1
1132490_1AA	126292	HexNAc(2)Hex(3)Pent(1)	41	65	LPGQNFN[1024.3595]VSFAHYSGFVATNEQLGR	AT4G30810.1	3	7N(1024.3595)	N:1024.3595@LPGQNFN(1)VSFAHYSGFVATNEQLGR;	1024.36	paucimannose	6	1
1132490_1AA	46377.3	HexNAc(2)Hex(3)Fuc(1)	41	65	LPGQNFN[1038.3751]VSFAHYSGFVATNEQLGR	AT4G30810.1	3	7N(1038.3751)	N:1038.3751@LPGQNFN(1)VSFAHYSGFVATNEQLGR;	1038.38	paucimannose	6	1
1132490_1AA	443684	HexNAc(2)Hex(3)Fuc(1)Pent(1)	41	65	LPGQNFN[1170.4175]VSFAHYSGFVATNEQLGR	AT4G30810.1	2,3	7N(1170.4175)	N:1170.4175@LPGQNFN(1)VSFAHYSGFVATNEQLGR;	1170.42	paucimannose	7	1
1132490_1AA	12276.4	HexNAc(2)Hex(3)Fuc(1)Pent(1)	72	93	LPGSGLFGSLPIGGIGN[1170.4175]LTQLK	AT3G02880.1	2,3	17N(1170.4175)	N:1170.4175@LPGSGLFGSLPIGGIGN(1)LTQLK;	1170.42	paucimannose	7	1
1132490_1AA	28769.6	HexNAc(3)Hex(3)Fuc(1)Pent(1)	72	93	LPGSGLFGSLPIGGIGN[1373.4968]LTQLK	AT3G02880.1	2,3	17N(1373.4968)	N:1373.4968@LPGSGLFGSLPIGGIGN(1)LTQLK;	1373.5	hybrid	8	1
1132490_1AA	184853	HexNAc(4)Hex(3)Pent(1)	72	93	LPGSGLFGSLPIGGIGN[1430.5183]LTQLK	AT3G02880.1	2,3	17N(1430.5183)	N:1430.5183@LPGSGLFGSLPIGGIGN(1)LTQLK;	1430.52	Complex	8	1
1132490_1AA	327952	HexNAc(4)Hex(3)Fuc(1)Pent(1)	72	93	LPGSGLFGSLPIGGIGN[1576.5762]LTQLK	AT3G02880.1	2,3	17N(1576.5762)	N:1576.5762@LPGSGLFGSLPIGGIGN(1)LTQLK;	1576.58	Complex	9	1
1132490_1AA	13334.7	HexNAc(4)Hex(3)Fuc(1)Pent(1)	79	100	LPGVALSGDIPEGIFGN[1576.5762]LTQLR	AT1G48480.1	3	17N(1576.5762)	N:1576.5762@LPGVALSGDIPEGIFGN(1)LTQLR;	1576.58	Complex	9	1
1132490_1AA	146628	HexNAc(3)Hex(3)Pent(1)	70	88	LPGVGLSGPLPIAIGN[1227.4388]LTK	AT5G16590.1	2,3	16N(1227.4388)	N:1227.4388@LPGVGLSGPLPIAIGN(1)LTK;	1227.44	hybrid	7	1
1132490_1AA	141144	HexNAc(2)Hex(3)Fuc(1)Pent(1)	204	222	LPLSTSN[1170.4175]GTTTTSTVFPIK	AT2G35980.1	2	7N(1170.4175)	N:1170.4175@LPLSTSN(1)GTTTTSTVFPIK;	1170.42	paucimannose	7	1
1132490_1AA	39143.1	HexNAc(3)Hex(3)Fuc(1)Pent(1)	204	222	LPLSTSN[1373.4968]GTTTTSTVFPIK	AT2G35980.1	2	7N(1373.4968)	N:1373.4968@LPLSTSN(1)GTTTTSTVFPIK;	1373.5	hybrid	8	1
1132490_1AA	16740	HexNAc(4)Hex(3)Fuc(1)Pent(1)	204	222	LPLSTSN[1576.5762]GTTTTSTVFPIK	AT2G35980.1	2	7N(1576.5762)	N:1576.5762@LPLSTSN(1)GTTTTSTVFPIK;	1576.58	Complex	9	1
1132490_1AA	141740	HexNAc(2)Hex(3)Fuc(1)Pent(1)	93	106	LPSSN[1170.4175]TTDPETLFK	AT1G53840.1	2	5N(1170.4175)	N:1170.4175@LPSSN(1)TTDPETLFK;	1170.42	paucimannose	7	1
1132490_1AA	334389	HexNAc(3)Hex(3)Fuc(1)Pent(1)	93	106	LPSSN[1373.4968]TTDPETLFK	AT1G53840.1	2	5N(1373.4968)	N:1373.4968@LPSSN(1)TTDPETLFK;	1373.5	hybrid	8	1
1132490_1AA	251489	HexNAc(4)Hex(3)Fuc(1)Pent(1)	93	106	LPSSN[1576.5762]TTDPETLFK	AT1G53840.1	2	5N(1576.5762)	N:1576.5762@LPSSN(1)TTDPETLFK;	1576.58	Complex	9	1
1132490_1AA	67655.4	HexNAc(2)Hex(3)Pent(1)	526	557	LQAPVSLINGQNN[1024.3595]ISILSGM[15.9949]VGLPDSGAYM[15.9949]ER	AT5G63800.1	3	20M(15.9949),30M(15.9949),13N(1024.3595)	M:15.9949@LQAPVSLINGQNNISILSGM(1)VGLPDSGAYM(1)ER;N:1024.3595@LQAPVSLINGQNN(1)ISILSGMVGLPDSGAYMER;	1024.36	paucimannose	6	1
1132490_1AA	114060	HexNAc(2)Hex(3)Pent(1)	227	239	LQGDASMLFGSN[1024.3595]K	AT5G06860.1	2	12N(1024.3595)	N:1024.3595@LQGDASMLFGSN(1)K;	1024.36	paucimannose	6	1
1132490_1AA	482771	HexNAc(2)Hex(3)Fuc(1)Pent(1)	227	239	LQGDASMLFGSN[1170.4175]K	AT5G06860.1	2	12N(1170.4175)	N:1170.4175@LQGDASMLFGSN(1)K;	1170.42	paucimannose	7	1
1132490_1AA	181540	HexNAc(3)Hex(3)Fuc(1)Pent(1)	227	239	LQGDASMLFGSN[1373.4968]K	AT5G06860.1	2	12N(1373.4968)	N:1373.4968@LQGDASMLFGSN(1)K;	1373.5	hybrid	8	1
1132490_1AA	195833	HexNAc(4)Hex(3)Fuc(1)Pent(1)	227	239	LQGDASMLFGSN[1576.5762]K	AT5G06860.1	2	12N(1576.5762)	N:1576.5762@LQGDASMLFGSN(1)K;	1576.58	Complex	9	1
1132490_1AA	157296	HexNAc(2)Hex(3)Pent(1)	227	239	LQGDASM[15.9949]LFGSN[1024.3595]K	AT5G06860.1	2	7M(15.9949),12N(1024.3595)	M:15.9949@LQGDASM(1)LFGSNK;N:1024.3595@LQGDASMLFGSN(1)K;	1024.36	paucimannose	6	1
1132490_1AA	359402	HexNAc(2)Hex(3)Fuc(1)Pent(1)	227	239	LQGDASM[15.9949]LFGSN[1170.4175]K	AT5G06860.1	2	7M(15.9949),12N(1170.4175)	N:1170.4175@LQGDASMLFGSN(1)K;M:15.9949@LQGDASM(1)LFGSNK;	1170.42	paucimannose	7	1
1132490_1AA	108877	HexNAc(3)Hex(3)Fuc(1)Pent(1)	227	239	LQGDASM[15.9949]LFGSN[1373.4968]K	AT5G06860.1	2	7M(15.9949),12N(1373.4968)	N:1373.4968@LQGDASMLFGSN(1)K;M:15.9949@LQGDASM(1)LFGSNK;	1373.5	hybrid	8	1
1132490_1AA	104854	HexNAc(4)Hex(3)Fuc(1)Pent(1)	227	239	LQGDASM[15.9949]LFGSN[1576.5762]K	AT5G06860.1	2	7M(15.9949),12N(1576.5762)	N:1576.5762@LQGDASMLFGSN(1)K;M:15.9949@LQGDASM(1)LFGSNK;	1576.58	Complex	9	1
1132490_1AA	89214.4	HexNAc(2)Hex(6)	46	55	LQN[1378.4757]QTVNIER	AT1G53430.1	2	3N(1378.4757)	N:1378.4757@LQN(1)QTVNIER;	1378.48	High mannose	8	1
1132490_1AA	100268	HexNAc(2)Hex(7)	46	55	LQN[1540.5286]QTVNIER	AT1G53430.1	2	3N(1540.5286)	N:1540.5286@LQN(1)QTVNIER;	1540.53	High mannose	9	1
1132490_1AA	19724.8	HexNAc(2)Hex(3)Pent(1)	239	252	LSELGFNPN[1024.3595]SSAGK	AT4G35000.1	2	9N(1024.3595)	N:1024.3595@LSELGFNPN(1)SSAGK;	1024.36	paucimannose	6	1
1132490_1AA	32983.8	HexNAc(2)Hex(5)	515	529	LSGLLFLDLSN[1216.4229]NTFK	AT5G10020.1	2	11N(1216.4229)	N:1216.4229@LSGLLFLDLSN(1)NTFK;	1216.42	High mannose	7	1
1132490_1AA	55827.7	HexNAc(2)Hex(6)	515	529	LSGLLFLDLSN[1378.4757]NTFK	AT5G10020.1	2	11N(1378.4757)	N:1378.4757@LSGLLFLDLSN(1)NTFK;	1378.48	High mannose	8	1
1132490_1AA	143323	HexNAc(3)Hex(3)Fuc(1)Pent(1)	272	302	LSGPIPDSISSIPELTHLDLSGNQLN[1373.4968]GTIPR	AT4G18760.1	3	26N(1373.4968)	N:1373.4968@LSGPIPDSISSIPELTHLDLSGNQLN(1)GTIPR;	1373.5	hybrid	8	1
1132490_1AA	285229	HexNAc(4)Hex(3)Fuc(1)Pent(1)	272	302	LSGPIPDSISSIPELTHLDLSGNQLN[1576.5762]GTIPR	AT4G18760.1	3	26N(1576.5762)	N:1576.5762@LSGPIPDSISSIPELTHLDLSGNQLN(1)GTIPR;	1576.58	Complex	9	1
1132490_1AA	216324	HexNAc(3)Hex(3)Fuc(1)Pent(1)	103	118	LSGQIPSDFSN[1373.4968]LTHLR	AT2G26730.1	2	11N(1373.4968)	N:1373.4968@LSGQIPSDFSN(1)LTHLR;	1373.5	hybrid	8	1
1132490_1AA	62002	HexNAc(4)Hex(3)Fuc(1)Pent(1)	103	118	LSGQIPSDFSN[1576.5762]LTHLR	AT2G26730.1	2,3	11N(1576.5762)	N:1576.5762@LSGQIPSDFSN(1)LTHLR;	1576.58	Complex	9	1
1132490_1AA	134164	HexNAc(4)Hex(3)Fuc(1)Pent(1)	181	192	LSGQIPTYLSN[1576.5762]R	AT3G49750.1	2	11N(1576.5762)	N:1576.5762@LSGQIPTYLSN(1)R;	1576.58	Complex	9	1
1132490_1AA	1002080	HexNAc(2)Hex(3)Pent(1)	637	650	LSGTDSTFSVTFN[1024.3595]R	AT5G59090.1	2	13N(1024.3595)	N:1024.3595@LSGTDSTFSVTFN(1)R;	1024.36	paucimannose	6	1
1132490_1AA	3153.08	HexNAc(2)Hex(3)Fuc(2)	637	650	LSGTDSTFSVTFN[1184.4330]R	AT5G59090.1	2	13N(1184.4330)	N:1184.4330@LSGTDSTFSVTFN(1)R;	1184.43	paucimannose	7	1
1132490_1AA	885651	HexNAc(3)Hex(3)Pent(1)	637	650	LSGTDSTFSVTFN[1227.4388]R	AT5G59090.1	2	13N(1227.4388)	N:1227.4388@LSGTDSTFSVTFN(1)R;	1227.44	hybrid	7	1
1132490_1AA	557.039	HexNAc(3)Hex(3)Fuc(2)	637	650	LSGTDSTFSVTFN[1387.5125]R	AT5G59090.1	2	13N(1387.5125)	N:1387.5125@LSGTDSTFSVTFN(1)R;	1387.51	hybrid	8	1
1132490_1AA	139464	HexNAc(2)Hex(3)Fuc(1)Pent(1)	83	125	LSHVISGDRN[1170.4175]SSGTGGSALLQGLHVIISSSTDELEYGADESYK	AT1G65590.1	4,5	10N(1170.4175)	N:1170.4175@LSHVISGDRN(1)SSGTGGSALLQGLHVIISSSTDELEYGADESYK;	1170.42	paucimannose	7	1
1132490_1AA	28489.4	HexNAc(4)Hex(3)Fuc(1)Pent(1)	83	125	LSHVISGDRN[1576.5762]SSGTGGSALLQGLHVIISSSTDELEYGADESYK	AT1G65590.1	5	10N(1576.5762)	N:1576.5762@LSHVISGDRN(1)SSGTGGSALLQGLHVIISSSTDELEYGADESYK;	1576.58	Complex	9	1
1132490_1AA	53511	HexNAc(4)Hex(3)Fuc(1)Pent(1)	76	96	LSLAVTHPN[1576.5762]LTDPLWVLDPTR	AT5G03700.1	3	9N(1576.5762)	N:1576.5762@LSLAVTHPN(1)LTDPLWVLDPTR;	1576.58	Complex	9	1
1132490_1AA	19959.8	HexNAc(3)Hex(3)Fuc(1)Pent(1)	422	438	LSLLDLSNNN[1373.4968]FSGTIPR	AT5G40170.1	2	10N(1373.4968)	N:1373.4968@LSLLDLSNNN(1)FSGTIPR;	1373.5	hybrid	8	1
1132490_1AA	12100.9	HexNAc(4)Hex(3)Fuc(1)Pent(1)	422	438	LSLLDLSNNN[1576.5762]FSGTIPR	AT5G40170.1	2	10N(1576.5762)	N:1576.5762@LSLLDLSNNN(1)FSGTIPR;	1576.58	Complex	9	1
1132490_1AA	392959	HexNAc(2)Hex(3)Pent(1)	70	85	LSN[1024.3595]ATDASSIAASYVK	AT1G78680.1	2	3N(1024.3595)	N:1024.3595@LSN(1)ATDASSIAASYVK;	1024.36	paucimannose	6	1
1132490_1AA	117294	HexNAc(2)Hex(3)Pent(1)	303	316	LSN[1024.3595]ISGENIGIAGK	AT3G06770.1	2	3N(1024.3595)	N:1024.3595@LSN(1)ISGENIGIAGK;	1024.36	paucimannose	6	1
1132490_1AA	113241	HexNAc(2)Hex(3)Pent(1)	104	117	LSN[1024.3595]LTGTIQPTIAK	AT5G06860.1	2	3N(1024.3595)	N:1024.3595@LSN(1)LTGTIQPTIAK;	1024.36	paucimannose	6	1
1132490_1AA	2511770	HexNAc(2)Hex(3)Fuc(1)Pent(1)	70	85	LSN[1170.4175]ATDASSIAASYVK	AT1G78680.1	2	3N(1170.4175)	N:1170.4175@LSN(1)ATDASSIAASYVK;	1170.42	paucimannose	7	1
1132490_1AA	532345	HexNAc(2)Hex(3)Fuc(1)Pent(1)	104	117	LSN[1170.4175]LTGTIQPTIAK	AT5G06860.1	2	3N(1170.4175)	N:1170.4175@LSN(1)LTGTIQPTIAK;	1170.42	paucimannose	7	1
1132490_1AA	545227	HexNAc(3)Hex(3)Fuc(1)Pent(1)	70	85	LSN[1373.4968]ATDASSIAASYVK	AT1G78680.1	2	3N(1373.4968)	N:1373.4968@LSN(1)ATDASSIAASYVK;	1373.5	hybrid	8	1
1132490_1AA	243143	HexNAc(3)Hex(3)Fuc(1)Pent(1)	104	117	LSN[1373.4968]LTGTIQPTIAK	AT5G06860.1	2	3N(1373.4968)	N:1373.4968@LSN(1)LTGTIQPTIAK;	1373.5	hybrid	8	1
1132490_1AA	135299	HexNAc(2)Hex(6)	303	316	LSN[1378.4757]ISGENIGIAGK	AT3G06770.1	2	3N(1378.4757)	N:1378.4757@LSN(1)ISGENIGIAGK;	1378.48	High mannose	8	1
1132490_1AA	142738	HexNAc(4)Hex(3)Fuc(1)Pent(1)	104	117	LSN[1576.5762]LTGTIQPTIAK	AT5G06860.1	2	3N(1576.5762)	N:1576.5762@LSN(1)LTGTIQPTIAK;	1576.58	Complex	9	1
1132490_1AA	120505	HexNAc(2)Hex(8)	70	85	LSN[1702.5813]ATDASSIAASYVK	AT1G78680.1	2	3N(1702.5813)	N:1702.5813@LSN(1)ATDASSIAASYVK;	1702.58	High mannose	10	1
1132490_1AA	61463.4	HexNAc(2)Hex(8)	365	374	LSN[1702.5813]FTMAADK	AT3G55850.1	2	3N(1702.5813)	N:1702.5813@LSN(1)FTMAADK;	1702.58	High mannose	10	1
1132490_1AA	160792	HexNAc(2)Hex(2)	303	316	LSN[730.2644]ISGENIGIAGK	AT3G06770.1	2	3N(730.2644)	N:730.2644@LSN(1)ISGENIGIAGK;	730.264	paucimannose	4	1
1132490_1AA	387628	HexNAc(2)Hex(3)	303	316	LSN[892.3172]ISGENIGIAGK	AT3G06770.1	2	3N(892.3172)	N:892.3172@LSN(1)ISGENIGIAGK;	892.317	paucimannose	5	1
1132490_1AA	72335.8	HexNAc(4)Hex(3)Fuc(1)Pent(1)	421	436	LSSMN[1576.5762]LTGNIPSDLVK	AT2G37050.1	2	5N(1576.5762)	N:1576.5762@LSSMN(1)LTGNIPSDLVK;	1576.58	Complex	9	1
1132490_1AA	75458.9	HexNAc(4)Hex(3)Fuc(1)Pent(1)	421	436	LSSM[15.9949]N[1576.5762]LTGNIPSDLVK	AT2G37050.1	2	4M(15.9949),5N(1576.5762)	N:1576.5762@LSSMN(1)LTGNIPSDLVK;M:15.9949@LSSM(1)NLTGNIPSDLVK;	1576.58	Complex	9	1
1132490_1AA	120945	HexNAc(4)Hex(3)Fuc(1)Pent(1)	478	491	LSVN[1576.5762]ASSPSFGLYR	AT1G07650.1	2	4N(1576.5762)	N:1576.5762@LSVN(1)ASSPSFGLYR;	1576.58	Complex	9	1
1132490_1AA	268947	HexNAc(3)Hex(3)Pent(1)	189	204	LSYNN[1227.4388]ITGVLPPSLGK	AT3G23750.1	2	5N(1227.4388)	N:1227.4388@LSYNN(1)ITGVLPPSLGK;	1227.44	hybrid	7	1
1132490_1AA	174787	HexNAc(4)Hex(3)Pent(1)	189	204	LSYNN[1430.5183]ITGVLPPSLGK	AT3G23750.1	2	5N(1430.5183)	N:1430.5183@LSYNN(1)ITGVLPPSLGK;	1430.52	Complex	8	1
1132490_1AA	99345.4	HexNAc(2)Hex(5)	375	401	LTAMTDSLAN[1216.4229]LTSLDANGQPPGPPFSK	AT5G25980.2	2,3	10N(1216.4229)	N:1216.4229@LTAMTDSLAN(1)LTSLDANGQPPGPPFSK;	1216.42	High mannose	7	1
1132490_1AA	0	HexNAc(2)Hex(7)	375	401	LTAMTDSLAN[1540.5286]LTSLDANGQPPGPPFSK	AT5G25980.2	2,3	10N(1540.5286)	N:1540.5286@LTAMTDSLAN(1)LTSLDANGQPPGPPFSK;	1540.53	High mannose	9	1
1132490_1AA	1140710	HexNAc(1)	375	401	LTAMTDSLAN[203.0794]LTSLDANGQPPGPPFSK	AT5G25980.2	2	10N(203.0794)	N:203.0794@LTAMTDSLAN(1)LTSLDANGQPPGPPFSK;	203.079	Truncated	1	1
1132490_1AA	78127.6	HexNAc(2)Hex(1)	375	401	LTAMTDSLAN[568.2115]LTSLDANGQPPGPPFSK	AT5G25980.2	3	10N(568.2115)	N:568.2115@LTAMTDSLAN(1)LTSLDANGQPPGPPFSK;	568.212	paucimannose	3	1
1132490_1AA	356072	HexNAc(2)Hex(2)	375	401	LTAMTDSLAN[730.2644]LTSLDANGQPPGPPFSK	AT5G25980.2	3	10N(730.2644)	N:730.2644@LTAMTDSLAN(1)LTSLDANGQPPGPPFSK;	730.264	paucimannose	4	1
1132490_1AA	222480	HexNAc(2)Hex(3)	375	401	LTAMTDSLAN[892.3172]LTSLDANGQPPGPPFSK	AT5G25980.2	3	10N(892.3172)	N:892.3172@LTAMTDSLAN(1)LTSLDANGQPPGPPFSK;	892.317	paucimannose	5	1
1132490_1AA	124950	HexNAc(2)Hex(5)	375	401	LTAM[15.9949]TDSLAN[1216.4229]LTSLDANGQPPGPPFSK	AT5G25980.2	2,3	4M(15.9949),10N(1216.4229)	M:15.9949@LTAM(1)TDSLANLTSLDANGQPPGPPFSK;N:1216.4229@LTAMTDSLAN(1)LTSLDANGQPPGPPFSK;	1216.42	High mannose	7	1
1132490_1AA	1742.15	HexNAc(2)Hex(7)	375	401	LTAM[15.9949]TDSLAN[1540.5286]LTSLDANGQPPGPPFSK	AT5G25980.2	2,3	4M(15.9949),10N(1540.5286)	M:15.9949@LTAM(1)TDSLANLTSLDANGQPPGPPFSK;N:1540.5286@LTAMTDSLAN(1)LTSLDANGQPPGPPFSK;	1540.53	High mannose	9	1
1132490_1AA	2704760	HexNAc(1)	375	401	LTAM[15.9949]TDSLAN[203.0794]LTSLDANGQPPGPPFSK	AT5G25980.2	2	4M(15.9949),10N(203.0794)	M:15.9949@LTAM(1)TDSLANLTSLDANGQPPGPPFSK;N:203.0794@LTAMTDSLAN(1)LTSLDANGQPPGPPFSK;	203.079	Truncated	1	1
1132490_1AA	72568.1	HexNAc(2)Hex(3)Fuc(1)Pent(1)	603	619	LTELQMGGNLFN[1170.4175]GSIPR	AT5G63930.1	2	12N(1170.4175)	N:1170.4175@LTELQMGGNLFN(1)GSIPR;	1170.42	paucimannose	7	1
1132490_1AA	90909.2	HexNAc(3)Hex(3)Fuc(1)Pent(1)	221	235	LTGDITVLQN[1373.4968]MTGLK	AT1G66150.1	2	10N(1373.4968)	N:1373.4968@LTGDITVLQN(1)MTGLK;	1373.5	hybrid	8	1
1132490_1AA	116872	HexNAc(4)Hex(3)Fuc(1)Pent(1)	221	235	LTGDITVLQN[1576.5762]MTGLK	AT1G66150.1	2	10N(1576.5762)	N:1576.5762@LTGDITVLQN(1)MTGLK;	1576.58	Complex	9	1
1132490_1AA	46553.9	HexNAc(4)Hex(3)Fuc(1)Pent(1)	221	235	LTGDITVLQN[1576.5762]M[15.9949]TGLK	AT1G66150.1	2	11M(15.9949),10N(1576.5762)	N:1576.5762@LTGDITVLQN(1)MTGLK;M:15.9949@LTGDITVLQNM(1)TGLK;	1576.58	Complex	9	1
1132490_1AA	71724.8	HexNAc(2)Hex(3)Fuc(1)Pent(1)	226	239	LTGQIPDFIGN[1170.4175]WTK	AT1G56145.1	2	11N(1170.4175)	N:1170.4175@LTGQIPDFIGN(1)WTK;	1170.42	paucimannose	7	1
1132490_1AA	56850.8	HexNAc(4)Hex(3)Fuc(1)Pent(1)	226	239	LTGQIPDFIGN[1576.5762]WTK	AT1G56145.1	2	11N(1576.5762)	N:1576.5762@LTGQIPDFIGN(1)WTK;	1576.58	Complex	9	1
1132490_1AA	40899.1	HexNAc(4)Hex(3)Fuc(1)Pent(1)	111	126	LTILQTLAFAN[1576.5762]DSSAK	AT5G17250.1	2	11N(1576.5762)	N:1576.5762@LTILQTLAFAN(1)DSSAK;	1576.58	Complex	9	1
1132490_1AA	21544.3	HexNAc(3)Hex(3)	532	557	LTNGNWN[1095.3966]DTIATWSPDGNWIVFASNR	AT1G21670.1	3	7N(1095.3966)	N:1095.3966@LTNGNWN(1)DTIATWSPDGNWIVFASNR;	1095.4	hybrid	6	1
1132490_1AA	76510.5	HexNAc(2)Hex(5)	532	557	LTNGNWN[1216.4229]DTIATWSPDGNWIVFASNR	AT1G21670.1	3	7N(1216.4229)	N:1216.4229@LTNGNWN(1)DTIATWSPDGNWIVFASNR;	1216.42	High mannose	7	1
1132490_1AA	124196	HexNAc(2)Hex(6)	532	557	LTNGNWN[1378.4757]DTIATWSPDGNWIVFASNR	AT1G21670.1	3	7N(1378.4757)	N:1378.4757@LTNGNWN(1)DTIATWSPDGNWIVFASNR;	1378.48	High mannose	8	1
1132490_1AA	64686.4	HexNAc(2)Hex(3)	532	557	LTNGNWN[892.3172]DTIATWSPDGNWIVFASNR	AT1G21670.1	3	7N(892.3172)	N:892.3172@LTNGNWN(1)DTIATWSPDGNWIVFASNR;	892.317	paucimannose	5	1
1132490_1AA	1594.41	HexNAc(2)Hex(6)	242	258	LTNLWQLELYN[1378.4757]NSLTGK	AT1G09970.1	2	11N(1378.4757)	N:1378.4757@LTNLWQLELYN(1)NSLTGK;	1378.48	High mannose	8	1
1132490_1AA	156169	HexNAc(2)Hex(3)Fuc(1)Pent(1)	71	86	LTN[1170.4175]DTSSTYIAASYVK	AT1G78660.1	2	3N(1170.4175)	N:1170.4175@LTN(1)DTSSTYIAASYVK;	1170.42	paucimannose	7	1
1132490_1AA	87636	HexNAc(2)Hex(3)Fuc(1)Pent(1)	104	117	LTN[1170.4175]LTGHIQPTIAK	AT5G06870.1	2	3N(1170.4175)	N:1170.4175@LTN(1)LTGHIQPTIAK;	1170.42	paucimannose	7	1
1132490_1AA	49303.5	HexNAc(3)Hex(3)Fuc(1)Pent(1)	71	86	LTN[1373.4968]DTSSTYIAASYVK	AT1G78660.1	2	3N(1373.4968)	N:1373.4968@LTN(1)DTSSTYIAASYVK;	1373.5	hybrid	8	1
1132490_1AA	42375.3	HexNAc(3)Hex(3)Fuc(1)Pent(1)	332	344	LTN[1373.4968]LSSLSLANNR	AT2G42800.1	2	3N(1373.4968)	N:1373.4968@LTN(1)LSSLSLANNR;	1373.5	hybrid	8	1
1132490_1AA	30330.3	HexNAc(3)Hex(3)Fuc(1)Pent(1)	56	71	LTN[1373.4968]TTM[15.9949]QSTGHAFYTK	AT4G02420.1	3	6M(15.9949),3N(1373.4968)	N:1373.4968@LTN(1)TTMQSTGHAFYTK;M:15.9949@LTNTTM(1)QSTGHAFYTK;	1373.5	hybrid	8	1
1132490_1AA	90896.1	HexNAc(4)Hex(3)Fuc(1)Pent(1)	332	344	LTN[1576.5762]LSSLSLANNR	AT2G42800.1	2	3N(1576.5762)	N:1576.5762@LTN(1)LSSLSLANNR;	1576.58	Complex	9	1
1132490_1AA	126173	HexNAc(3)Hex(4)Fuc(1)Pent(1)	223	232	LTPFN[1535.5497]DTLWR	AT5G24010.1	2	5N(1535.5497)	N:1535.5497@LTPFN(1)DTLWR;	1535.55	hybrid	9	1
1132490_1AA	49754.3	HexNAc(2)Hex(3)Fuc(1)Pent(1)	204	231	LTPSGVADFSPAVSPSGN[1170.4175]LTAVASYGER	AT1G21680.1	2	18N(1170.4175)	N:1170.4175@LTPSGVADFSPAVSPSGN(1)LTAVASYGER;	1170.42	paucimannose	7	1
1132490_1AA	7622.46	HexNAc(2)Hex(3)Fuc(1)Pent(1)	84	108	LTTEVAVN[1170.4175]STLVGQAQGIYAATGQR	AT3G13650.1	2	8N(1170.4175)	N:1170.4175@LTTEVAVN(1)STLVGQAQGIYAATGQR;	1170.42	paucimannose	7	1
1132490_1AA	107096	HexNAc(2)Hex(8)	261	268	LTVFTEN[1702.5813]R	AT1G75140.1	2	7N(1702.5813)	N:1702.5813@LTVFTEN(1)R;	1702.58	High mannose	10	1
1132490_1AA	134102	HexNAc(2)Hex(8)	264	271	LTVLTEN[1702.5813]R	AT1G19370.1	2	7N(1702.5813)	N:1702.5813@LTVLTEN(1)R;	1702.58	High mannose	10	1
1132490_1AA	197309	HexNAc(1)	79	99	LTYDLEWNN[203.0794]GTSFYYTLDASK	AT3G23760.1	2	9N(203.0794)	N:203.0794@LTYDLEWNN(1)GTSFYYTLDASK;	203.079	Truncated	1	1
1132490_1AA	149832	HexNAc(4)Hex(3)Fuc(1)Pent(1)	185	199	LVGPIPNFN[1576.5762]QTLQFK	AT5G48380.1	2	9N(1576.5762)	N:1576.5762@LVGPIPNFN(1)QTLQFK;	1576.58	Complex	9	1
1132490_1AA	173357	HexNAc(4)Hex(3)Fuc(1)Pent(1)	193	215	LVIPNSAQIFSN[1576.5762]LSSQVLETVHR	AT5G24010.1	3,4	12N(1576.5762)	N:1576.5762@LVIPNSAQIFSN(1)LSSQVLETVHR;	1576.58	Complex	9	1
1132490_1AA	1494170	HexNAc(2)Hex(3)Pent(1)	208	220	LVN[1024.3595]STQGVLLPPK	AT3G08030.1	2	3N(1024.3595)	N:1024.3595@LVN(1)STQGVLLPPK;	1024.36	paucimannose	6	1
1132490_1AA	385975	HexNAc(2)Hex(3)Fuc(1)	208	220	LVN[1038.3751]STQGVLLPPK	AT3G08030.1	2	3N(1038.3751)	N:1038.3751@LVN(1)STQGVLLPPK;	1038.38	paucimannose	6	1
1132490_1AA	12089000	HexNAc(2)Hex(3)Fuc(1)Pent(1)	208	220	LVN[1170.4175]STQGVLLPPK	AT3G08030.1	2	3N(1170.4175)	N:1170.4175@LVN(1)STQGVLLPPK;	1170.42	paucimannose	7	1
1132490_1AA	86922.6	HexNAc(3)Hex(3)Pent(1)	208	220	LVN[1227.4388]STQGVLLPPK	AT3G08030.1	2	3N(1227.4388)	N:1227.4388@LVN(1)STQGVLLPPK;	1227.44	hybrid	7	1
1132490_1AA	823787	HexNAc(3)Hex(3)Fuc(1)Pent(1)	208	220	LVN[1373.4968]STQGVLLPPK	AT3G08030.1	2	3N(1373.4968)	N:1373.4968@LVN(1)STQGVLLPPK;	1373.5	hybrid	8	1
1132490_1AA	959756	HexNAc(4)Hex(3)Fuc(1)Pent(1)	208	220	LVN[1576.5762]STQGVLLPPK	AT3G08030.1	2	3N(1576.5762)	N:1576.5762@LVN(1)STQGVLLPPK;	1576.58	Complex	9	1
1132490_1AA	4982.37	HexNAc(4)Hex(4)Fuc(2)	164	208	LVTLYLERNQLSGPIPEITLPLQQFN[1752.6447]VS[79.9663]SNQLNGSIPSSLSSWPR	AT3G02880.1	4	28S(79.9663),26N(1752.6447)	S:79.9663@LVTLYLERNQLSGPIPEITLPLQQFNVS(1)SNQLNGSIPSSLSSWPR;N:1752.6447@LVTLYLERNQLSGPIPEITLPLQQFN(1)VSSNQLNGSIPSSLSSWPR;	1752.64	Complex	10	1
1132490_1AA	40059.3	HexNAc(2)Hex(3)Fuc(1)Pent(1)	352	371	LVTYQLVNLLDNAISN[1170.4175]M[15.9949]TNR	AT2G12400.1	3	17M(15.9949),16N(1170.4175)	N:1170.4175@LVTYQLVNLLDNAISN(1)MTNR;M:15.9949@LVTYQLVNLLDNAISNM(1)TNR;	1170.42	paucimannose	7	1
1132490_1AA	77372.9	HexNAc(3)Hex(3)Fuc(1)Pent(1)	352	371	LVTYQLVNLLDNAISN[1373.4968]M[15.9949]TNR	AT2G12400.1	2,3	17M(15.9949),16N(1373.4968)	N:1373.4968@LVTYQLVNLLDNAISN(1)MTNR;M:15.9949@LVTYQLVNLLDNAISNM(1)TNR;	1373.5	hybrid	8	1
1132490_1AA	179816	HexNAc(4)Hex(3)Fuc(1)Pent(1)	352	371	LVTYQLVNLLDNAISN[1576.5762]M[15.9949]TNR	AT2G12400.1	3	17M(15.9949),16N(1576.5762)	N:1576.5762@LVTYQLVNLLDNAISN(1)MTNR;M:15.9949@LVTYQLVNLLDNAISNM(1)TNR;	1576.58	Complex	9	1
1132490_1AA	5067.69	HexNAc(4)Hex(4)Fuc(2)	164	208	LVT[79.9663]LYLERNQLSGPIPEITLPLQQFNVSSNQLN[1752.6447]GSIPSSLSSWPR	AT3G02880.1	4	3T(79.9663),33N(1752.6447)	T:79.9663@LVT(1)LYLERNQLSGPIPEITLPLQQFNVSSNQLNGSIPSSLSSWPR;N:1752.6447@LVTLYLERNQLSGPIPEITLPLQQFNVSSNQLN(1)GSIPSSLSSWPR;	1752.64	Complex	10	1
1132490_1AA	2840.13	HexNAc(4)Hex(4)Fuc(2)	164	208	LVT[79.9663]LYLERNQLSGPIPEITLPLQQFN[1752.6447]VSSNQLNGSIPSSLSSWPR	AT3G02880.1	4	3T(79.9663),26N(1752.6447)	T:79.9663@LVT(1)LYLERNQLSGPIPEITLPLQQFNVSSNQLNGSIPSSLSSWPR;N:1752.6447@LVTLYLERNQLSGPIPEITLPLQQFN(1)VSSNQLNGSIPSSLSSWPR;	1752.64	Complex	10	1
1132490_1AA	56440.9	HexNAc(4)Hex(3)Fuc(1)Pent(1)	164	208	LVT[79.9663]LY[79.9663]LERNQLS[79.9663]GPIPEITLPLQQFNVSSNQLN[1576.5762]GSIPSSLSSWPR	AT3G02880.1	4	12S(79.9663),3T(79.9663),5Y(79.9663),33N(1576.5762)	N:1576.5762@LVTLYLERNQLSGPIPEITLPLQQFNVSSNQLN(1)GSIPSSLSSWPR;S:79.9663@LVTLYLERNQLS(1)GPIPEITLPLQQFNVSSNQLNGSIPSSLSSWPR;T:79.9663@LVT(1)LYLERNQLSGPIPEITLPLQQFNVSSNQLNGSIPSSLSSWPR;Y:79.9663@LVTLY(1)LERNQLSGPIPEITLPLQQFNVSSNQLNGSIPSSLSSWPR;	1576.58	Complex	9	1
1132490_1AA	90536.3	HexNAc(4)Hex(3)Fuc(1)Pent(1)	164	208	LVT[79.9663]LY[79.9663]LERNQLS[79.9663]GPIPEITLPLQQFN[1576.5762]VSSNQLNGSIPSSLSSWPR	AT3G02880.1	4	12S(79.9663),3T(79.9663),5Y(79.9663),26N(1576.5762)	N:1576.5762@LVTLYLERNQLSGPIPEITLPLQQFN(1)VSSNQLNGSIPSSLSSWPR;S:79.9663@LVTLYLERNQLS(1)GPIPEITLPLQQFNVSSNQLNGSIPSSLSSWPR;T:79.9663@LVT(1)LYLERNQLSGPIPEITLPLQQFNVSSNQLNGSIPSSLSSWPR;Y:79.9663@LVTLY(1)LERNQLSGPIPEITLPLQQFNVSSNQLNGSIPSSLSSWPR;	1576.58	Complex	9	1
1132490_1AA	4524.68	HexNAc(4)Hex(3)	113	141	LYFYPNSYDGLN[1298.4760]ATNSLFSVSFGPYTLLK	AT3G51550.1	3	12N(1298.4760)	N:1298.4760@LYFYPNSYDGLN(1)ATNSLFSVSFGPYTLLK;	1298.48	Complex	7	1
1132490_1AA	109347	HexNAc(2)Hex(3)Pent(1)	213	235	LYNFN[1024.3595]GTNRPDPSLNPTYLVELR	AT2G38390.1	3	5N(1024.3595)	N:1024.3595@LYNFN(1)GTNRPDPSLNPTYLVELR;	1024.36	paucimannose	6	1
1132490_1AA	407995	HexNAc(2)Hex(3)Pent(1)	213	235	LYNFN[1024.3595]GTNSPDPSLNPTYLVELR	AT2G38380.1	2,3	5N(1024.3595)	N:1024.3595@LYNFN(1)GTNSPDPSLNPTYLVELR;	1024.36	paucimannose	6	1
1132490_1AA	66258.1	HexNAc(2)Hex(3)Pent(1)	213	236	LYNFN[1024.3595]GTNSPDPSLNPTYLVELRR	AT2G38380.1	3	5N(1024.3595)	N:1024.3595@LYNFN(1)GTNSPDPSLNPTYLVELRR;	1024.36	paucimannose	6	1
1132490_1AA	182226	HexNAc(2)Hex(3)Fuc(1)	213	235	LYNFN[1038.3751]GTNSPDPSLNPTYLVELR	AT2G38380.1	3	5N(1038.3751)	N:1038.3751@LYNFN(1)GTNSPDPSLNPTYLVELR;	1038.38	paucimannose	6	1
1132490_1AA	16481.8	HexNAc(2)Hex(3)Fuc(1)	213	235	LYNFN[1038.3751]GT[79.9663]NRPDPSLNPTYLVELR	AT2G38390.1	2	7T(79.9663),5N(1038.3751)	T:79.9663@LYNFNGT(1)NRPDPSLNPTYLVELR;N:1038.3751@LYNFN(1)GTNRPDPSLNPTYLVELR;	1038.38	paucimannose	6	1
1132490_1AA	1763.76	HexNAc(3)Hex(3)	213	236	LYNFN[1095.3966]GTNSPDPSLNPTY[79.9663]LVELRR	AT2G38380.1	2	18Y(79.9663),5N(1095.3966)	N:1095.3966@LYNFN(1)GTNSPDPSLNPTYLVELRR;Y:79.9663@LYNFNGTNSPDPSLNPTY(1)LVELRR;	1095.4	hybrid	6	1
1132490_1AA	3198.9	HexNAc(3)Hex(3)	213	236	LYNFN[1095.3966]GTNSPDPSLNPT[79.9663]YLVELRR	AT2G38380.1	2,3	17T(79.9663),5N(1095.3966)	N:1095.3966@LYNFN(1)GTNSPDPSLNPTYLVELRR;T:79.9663@LYNFNGTNSPDPSLNPT(1)YLVELRR;	1095.4	hybrid	6	1
1132490_1AA	530777	HexNAc(2)Hex(3)Fuc(1)Pent(1)	213	235	LYNFN[1170.4175]GTNRPDPSLNPTYLVELR	AT2G38390.1	3	5N(1170.4175)	N:1170.4175@LYNFN(1)GTNRPDPSLNPTYLVELR;	1170.42	paucimannose	7	1
1132490_1AA	904336	HexNAc(2)Hex(3)Fuc(1)Pent(1)	213	235	LYNFN[1170.4175]GTNSPDPSLNPTYLVELR	AT2G38380.1	2,3	5N(1170.4175)	N:1170.4175@LYNFN(1)GTNSPDPSLNPTYLVELR;	1170.42	paucimannose	7	1
1132490_1AA	101441	HexNAc(2)Hex(3)Fuc(1)Pent(1)	213	236	LYNFN[1170.4175]GTNSPDPSLNPTYLVELRR	AT2G38380.1	2,3	5N(1170.4175)	N:1170.4175@LYNFN(1)GTNSPDPSLNPTYLVELRR;	1170.42	paucimannose	7	1
1132490_1AA	11616.9	HexNAc(2)Hex(3)Fuc(2)	213	235	LYNFN[1184.4330]GTNSPDPSLNPTYLVELR	AT2G38380.1	2,3	5N(1184.4330)	N:1184.4330@LYNFN(1)GTNSPDPSLNPTYLVELR;	1184.43	paucimannose	7	1
1132490_1AA	36014	HexNAc(3)Hex(3)Pent(1)	213	235	LYNFN[1227.4388]GTNSPDPSLNPTYLVELR	AT2G38380.1	3	5N(1227.4388)	N:1227.4388@LYNFN(1)GTNSPDPSLNPTYLVELR;	1227.44	hybrid	7	1
1132490_1AA	341632	HexNAc(1)	213	236	LYNFN[203.0794]GTNSPDPSLNPTYLVELRR	AT2G38380.1	2	5N(203.0794)	N:203.0794@LYNFN(1)GTNSPDPSLNPTYLVELRR;	203.079	Truncated	1	1
1132490_1AA	80689.4	HexNAc(2)Hex(2)	213	235	LYNFN[730.2644]GTNSPDPSLNPTYLVELR	AT2G38380.1	2,3	5N(730.2644)	N:730.2644@LYNFN(1)GTNSPDPSLNPTYLVELR;	730.264	paucimannose	4	1
1132490_1AA	156852	HexNAc(2)Hex(3)	213	235	LYNFN[892.3172]GTNSPDPSLNPTYLVELR	AT2G38380.1	2,3	5N(892.3172)	N:892.3172@LYNFN(1)GTNSPDPSLNPTYLVELR;	892.317	paucimannose	5	1
1132490_1AA	187871	HexNAc(2)Hex(3)Fuc(1)Pent(1)	213	235	LYNFSNTGLPDPTLN[1170.4175]TTYLQTLR	AT3G32980.1	2,3	15N(1170.4175)	N:1170.4175@LYNFSNTGLPDPTLN(1)TTYLQTLR;	1170.42	paucimannose	7	1
1132490_1AA	38352.3	HexNAc(3)Hex(3)Pent(1)	213	235	LYNFSNTGLPDPTLN[1227.4388]TTYLQTLR	AT3G32980.1	2	15N(1227.4388)	N:1227.4388@LYNFSNTGLPDPTLN(1)TTYLQTLR;	1227.44	hybrid	7	1
1132490_1AA	100201	HexNAc(4)Hex(5)Fuc(1)Pent(1)	213	235	LYNFSNTGLPDPTLN[1900.6819]TTYLQTLR	AT3G32980.1	3	15N(1900.6819)	N:1900.6819@LYNFSNTGLPDPTLN(1)TTYLQTLR;	1900.68	Complex	11	1
1132490_1AA	352.638	HexNAc(4)Hex(4)Fuc(3)Pent(1)	213	235	LYNFSNTGLPDPTLN[2030.7449]TTYLQTLR	AT3G32980.1	3	15N(2030.7449)	N:2030.7449@LYNFSNTGLPDPTLN(1)TTYLQTLR;	2030.74	Complex	12	1
1132490_1AA	80969.5	HexNAc(4)Hex(5)Fuc(2)Pent(1)	213	235	LYNFSNTGLPDPTLN[2046.7397]TTYLQTLR	AT3G32980.1	3	15N(2046.7397)	N:2046.7397@LYNFSNTGLPDPTLN(1)TTYLQTLR;	2046.74	Complex	12	1
1132490_1AA	20491.2	HexNAc(2)Hex(3)Fuc(1)Pent(1)	211	233	LYNQSGN[1170.4175]GSPDMTLEQSFAANLR	AT4G36430.1	2	7N(1170.4175)	N:1170.4175@LYNQSGN(1)GSPDMTLEQSFAANLR;	1170.42	paucimannose	7	1
1132490_1AA	158021	HexNAc(1)	211	233	LYNQSGN[203.0794]GSPDM[15.9949]TLEQSFAANLR	AT4G36430.1	2	12M(15.9949),7N(203.0794)	M:15.9949@LYNQSGNGSPDM(1)TLEQSFAANLR;N:203.0794@LYNQSGN(1)GSPDMTLEQSFAANLR;	203.079	Truncated	1	1
1132490_1AA	24230.3	HexNAc(4)Hex(3)Fuc(1)Pent(1)	227	243	LYNYN[1576.5762]ATSGSDPSIDAK	AT1G30870.1	2	5N(1576.5762)	N:1576.5762@LYNYN(1)ATSGSDPSIDAK;	1576.58	Complex	9	1
1132490_1AA	157844	HexNAc(2)Hex(3)Pent(1)	208	216	LYN[1024.3595]FSTTVK	AT3G21770.1	2	3N(1024.3595)	N:1024.3595@LYN(1)FSTTVK;	1024.36	paucimannose	6	1
1132490_1AA	91006.4	HexNAc(2)Hex(3)Pent(1)	203	209	LYN[1024.3595]FTGK	AT3G01190.1	2	3N(1024.3595)	N:1024.3595@LYN(1)FTGK;	1024.36	paucimannose	6	1
1132490_1AA	171365	HexNAc(2)Hex(3)Pent(1)	205	211	LYN[1024.3595]FTGR	AT1G05260.1	2	3N(1024.3595)	N:1024.3595@LYN(1)FTGR;	1024.36	paucimannose	6	1
1132490_1AA	298405	HexNAc(2)Hex(3)Fuc(1)Pent(1)	206	221	LYN[1170.4175]FSNTGLPDPTLDK	AT4G08770.1	2	3N(1170.4175)	N:1170.4175@LYN(1)FSNTGLPDPTLDK;	1170.42	paucimannose	7	1
1132490_1AA	95762.2	HexNAc(2)Hex(3)Fuc(1)Pent(1)	213	235	LYN[1170.4175]FSNTGLPDPTLNTTYLQTLR	AT3G32980.1	2,3	3N(1170.4175)	N:1170.4175@LYN(1)FSNTGLPDPTLNTTYLQTLR;	1170.42	paucimannose	7	1
1132490_1AA	548568	HexNAc(2)Hex(3)Fuc(1)Pent(1)	208	216	LYN[1170.4175]FSTTVK	AT3G21770.1	2	3N(1170.4175)	N:1170.4175@LYN(1)FSTTVK;	1170.42	paucimannose	7	1
1132490_1AA	399583	HexNAc(2)Hex(3)Fuc(1)Pent(1)	203	209	LYN[1170.4175]FTGK	AT3G01190.1	2	3N(1170.4175)	N:1170.4175@LYN(1)FTGK;	1170.42	paucimannose	7	1
1132490_1AA	933190	HexNAc(2)Hex(3)Fuc(1)Pent(1)	205	211	LYN[1170.4175]FTGR	AT1G05260.1	2	3N(1170.4175)	N:1170.4175@LYN(1)FTGR;	1170.42	paucimannose	7	1
1132490_1AA	20348.6	HexNAc(2)Hex(3)Fuc(1)Pent(1)	211	233	LYN[1170.4175]QSGNGSPDMTLEQSFAANLR	AT4G36430.1	2	3N(1170.4175)	N:1170.4175@LYN(1)QSGNGSPDMTLEQSFAANLR;	1170.42	paucimannose	7	1
1132490_1AA	53365.7	HexNAc(2)Hex(3)Fuc(1)Pent(1)	204	222	LYN[1170.4175]QSGSGKPDPALEPSYR	AT2G22420.1	2,3	3N(1170.4175)	N:1170.4175@LYN(1)QSGSGKPDPALEPSYR;	1170.42	paucimannose	7	1
1132490_1AA	137564	HexNAc(3)Hex(3)Pent(1)	208	216	LYN[1227.4388]FSTTVK	AT3G21770.1	2	3N(1227.4388)	N:1227.4388@LYN(1)FSTTVK;	1227.44	hybrid	7	1
1132490_1AA	152575	HexNAc(3)Hex(3)Pent(1)	205	211	LYN[1227.4388]FTGR	AT1G05260.1	2	3N(1227.4388)	N:1227.4388@LYN(1)FTGR;	1227.44	hybrid	7	1
1132490_1AA	62245.7	HexNAc(3)Hex(3)Fuc(1)Pent(1)	213	235	LYN[1373.4968]FSNTGLPDPTLNTTYLQTLR	AT3G32980.1	2,3	3N(1373.4968)	N:1373.4968@LYN(1)FSNTGLPDPTLNTTYLQTLR;	1373.5	hybrid	8	1
1132490_1AA	609989	HexNAc(3)Hex(3)Fuc(1)Pent(1)	208	216	LYN[1373.4968]FSTTVK	AT3G21770.1	2	3N(1373.4968)	N:1373.4968@LYN(1)FSTTVK;	1373.5	hybrid	8	1
1132490_1AA	500384	HexNAc(3)Hex(3)Fuc(1)Pent(1)	203	209	LYN[1373.4968]FTGK	AT3G01190.1	2	3N(1373.4968)	N:1373.4968@LYN(1)FTGK;	1373.5	hybrid	8	1
1132490_1AA	1006000	HexNAc(3)Hex(3)Fuc(1)Pent(1)	205	211	LYN[1373.4968]FTGR	AT1G05260.1	2	3N(1373.4968)	N:1373.4968@LYN(1)FTGR;	1373.5	hybrid	8	1
1132490_1AA	79325.1	HexNAc(4)Hex(3)Pent(1)	203	209	LYN[1430.5183]FTGK	AT3G01190.1	2	3N(1430.5183)	N:1430.5183@LYN(1)FTGK;	1430.52	Complex	8	1
1132490_1AA	271530	HexNAc(3)Hex(4)Fuc(1)Pent(1)	208	216	LYN[1535.5497]FSTTVK	AT3G21770.1	2	3N(1535.5497)	N:1535.5497@LYN(1)FSTTVK;	1535.55	hybrid	9	1
1132490_1AA	205553	HexNAc(3)Hex(4)Fuc(1)Pent(1)	205	211	LYN[1535.5497]FTGR	AT1G05260.1	2	3N(1535.5497)	N:1535.5497@LYN(1)FTGR;	1535.55	hybrid	9	1
1132490_1AA	450199	HexNAc(4)Hex(3)Fuc(1)Pent(1)	208	216	LYN[1576.5762]FSTTVK	AT3G21770.1	2	3N(1576.5762)	N:1576.5762@LYN(1)FSTTVK;	1576.58	Complex	9	1
1132490_1AA	1568210	HexNAc(4)Hex(3)Fuc(1)Pent(1)	203	209	LYN[1576.5762]FTGK	AT3G01190.1	2	3N(1576.5762)	N:1576.5762@LYN(1)FTGK;	1576.58	Complex	9	1
1132490_1AA	509206	HexNAc(4)Hex(3)Fuc(1)Pent(1)	205	211	LYN[1576.5762]FTGR	AT1G05260.1	2	3N(1576.5762)	N:1576.5762@LYN(1)FTGR;	1576.58	Complex	9	1
1132490_1AA	92111.3	HexNAc(1)	211	233	LYN[203.0794]QSGNGSPDMTLEQSFAANLR	AT4G36430.1	2	3N(203.0794)	N:203.0794@LYN(1)QSGNGSPDMTLEQSFAANLR;	203.079	Truncated	1	1
1132490_1AA	166895	HexNAc(1)	211	233	LYN[203.0794]QSGNGSPDM[15.9949]TLEQSFAANLR	AT4G36430.1	2	12M(15.9949),3N(203.0794)	M:15.9949@LYNQSGNGSPDM(1)TLEQSFAANLR;N:203.0794@LYN(1)QSGNGSPDMTLEQSFAANLR;	203.079	Truncated	1	1
1132490_1AA	1351.72	HexNAc(4)Hex(4)Fuc(3)Pent(1)	213	235	LYN[2030.7449]FSNTGLPDPTLNTTYLQTLR	AT3G32980.1	3	3N(2030.7449)	N:2030.7449@LYN(1)FSNTGLPDPTLNTTYLQTLR;	2030.74	Complex	12	1
1132490_1AA	30348.2	HexNAc(4)Hex(5)Fuc(3)Pent(1)	213	235	LYN[2192.7976]FSNTGLPDPTLNTTYLQTLR	AT3G32980.1	3	3N(2192.7976)	N:2192.7976@LYN(1)FSNTGLPDPTLNTTYLQTLR;	2192.8	Complex	13	1
1132490_1AA	118832	HexNAc(2)Hex(3)	208	216	LYN[892.3172]FSTTVK	AT3G21770.1	2	3N(892.3172)	N:892.3172@LYN(1)FSTTVK;	892.317	paucimannose	5	1
1132490_1AA	15016.5	HexNAc(4)Hex(3)Fuc(1)Pent(1)	168	191	LYTLNVEDNLFTGSIPPLN[1576.5762]QTSLR	AT1G10850.1	3	19N(1576.5762)	N:1576.5762@LYTLNVEDNLFTGSIPPLN(1)QTSLR;	1576.58	Complex	9	1
1132490_1AA	20339.7	HexNAc(4)Hex(3)Fuc(1)Pent(1)	164	196	LYWFDIADNQIEGELPVSN[1576.5762]GTSAPGLDM[15.9949]LLQTK	AT5G49760.1	3	28M(15.9949),19N(1576.5762)	N:1576.5762@LYWFDIADNQIEGELPVSN(1)GTSAPGLDMLLQTK;M:15.9949@LYWFDIADNQIEGELPVSNGTSAPGLDM(1)LLQTK;	1576.58	Complex	9	1
1132490_1AA	156883	HexNAc(2)Hex(9)	576	583	LYYMN[1864.6342]LSR	AT4G08850.1	2	5N(1864.6342)	N:1864.6342@LYYMN(1)LSR;	1864.63	High mannose	11	1
1132490_1AA	168565	HexNAc(2)Hex(10)	576	583	LYYMN[2026.6870]LSR	AT4G08850.1	2	5N(2026.6870)	N:2026.6870@LYYMN(1)LSR;	2026.69	Unprocessed	12	1
1132490_1AA	64463.1	HexNAc(2)Hex(9)	576	583	LYYM[15.9949]N[1864.6342]LSR	AT4G08850.1	2	4M(15.9949),5N(1864.6342)	M:15.9949@LYYM(1)NLSR;N:1864.6342@LYYMN(1)LSR;	1864.63	High mannose	11	1
1132490_1AA	62362.6	HexNAc(2)Hex(10)	576	583	LYYM[15.9949]N[2026.6870]LSR	AT4G08850.1	2	4M(15.9949),5N(2026.6870)	M:15.9949@LYYM(1)NLSR;N:2026.6870@LYYMN(1)LSR;	2026.69	Unprocessed	12	1
1132490_1AA	37255.4	HexNAc(3)Hex(3)Pent(1)	155	167	MATILMYLSN[1227.4388]VTK	AT5G18900.1	2	10N(1227.4388)	N:1227.4388@MATILMYLSN(1)VTK;	1227.44	hybrid	7	1
1132490_1AA	52520.3	HexNAc(3)Hex(3)Fuc(1)Pent(1)	155	167	MATILMYLSN[1373.4968]VTK	AT5G18900.1	2	10N(1373.4968)	N:1373.4968@MATILMYLSN(1)VTK;	1373.5	hybrid	8	1
1132490_1AA	19255.8	HexNAc(4)Hex(3)Pent(1)	155	167	MATILMYLSN[1430.5183]VTK	AT5G18900.1	2	10N(1430.5183)	N:1430.5183@MATILMYLSN(1)VTK;	1430.52	Complex	8	1
1132490_1AA	138981	HexNAc(4)Hex(3)Fuc(1)Pent(1)	155	167	MATILMYLSN[1576.5762]VTK	AT5G18900.1	2,3	10N(1576.5762)	N:1576.5762@MATILMYLSN(1)VTK;	1576.58	Complex	9	1
1132490_1AA	39471.6	HexNAc(4)Hex(3)Fuc(1)Pent(1)	155	167	MATILM[15.9949]YLSN[1576.5762]VTK	AT5G18900.1	2	6M(15.9949),10N(1576.5762)	N:1576.5762@MATILMYLSN(1)VTK;M:15.9949@MATILM(1)YLSNVTK;	1576.58	Complex	9	1
1132490_1AA	10986.4	HexNAc(2)Hex(8)	243	265	MDILQLLDVN[1702.5813]GSLLANGGYGGAK	AT5G11700.1	3	10N(1702.5813)	N:1702.5813@MDILQLLDVN(1)GSLLANGGYGGAK;	1702.58	High mannose	10	1
1132490_1AA	51355.7	HexNAc(3)Hex(3)Fuc(1)Pent(1)	188	205	MDLTYSVQWIPTN[1373.4968]VTFAR	AT1G10950.1	2,3	13N(1373.4968)	N:1373.4968@MDLTYSVQWIPTN(1)VTFAR;	1373.5	hybrid	8	1
1132490_1AA	551856	HexNAc(4)Hex(3)Fuc(1)Pent(1)	188	205	MDLTYSVQWIPTN[1576.5762]VTFAR	AT1G10950.1	2,3	13N(1576.5762)	N:1576.5762@MDLTYSVQWIPTN(1)VTFAR;	1576.58	Complex	9	1
1132490_1AA	59682.9	HexNAc(4)Hex(4)Fuc(2)Pent(1)	188	205	MDLTYSVQWIPTN[1884.6869]VTFAR	AT1G10950.1	3	13N(1884.6869)	N:1884.6869@MDLTYSVQWIPTN(1)VTFAR;	1884.69	Complex	11	1
1132490_1AA	150348	HexNAc(3)Hex(3)Fuc(1)Pent(1)	414	425	MGENFLN[1373.4968]GSIPK	AT5G65700.1	2	7N(1373.4968)	N:1373.4968@MGENFLN(1)GSIPK;	1373.5	hybrid	8	1
1132490_1AA	316934	HexNAc(4)Hex(3)Fuc(1)Pent(1)	414	425	MGENFLN[1576.5762]GSIPK	AT5G65700.1	2	7N(1576.5762)	N:1576.5762@MGENFLN(1)GSIPK;	1576.58	Complex	9	1
1132490_1AA	104348	HexNAc(2)Hex(3)Fuc(1)Pent(1)	116	128	MGITPEN[1170.4175]ASLPLR	AT2G28960.1	2	7N(1170.4175)	N:1170.4175@MGITPEN(1)ASLPLR;	1170.42	paucimannose	7	1
1132490_1AA	67966.2	HexNAc(4)Hex(3)	424	434	MGLWGN[1298.4760]YSIPK	AT1G74790.1	2	6N(1298.4760)	N:1298.4760@MGLWGN(1)YSIPK;	1298.48	Complex	7	1
1132490_1AA	490576	HexNAc(2)Hex(3)Pent(1)	313	327	MGN[1024.3595]ITPLTGTQGQIR	AT3G32980.1	2	3N(1024.3595)	N:1024.3595@MGN(1)ITPLTGTQGQIR;	1024.36	paucimannose	6	1
1132490_1AA	575867	HexNAc(2)Hex(3)Pent(1)	315	329	MGN[1024.3595]ITPTTGTQGQIR	AT3G49110.1	2	3N(1024.3595)	N:1024.3595@MGN(1)ITPTTGTQGQIR;	1024.36	paucimannose	6	1
1132490_1AA	137452	HexNAc(2)Hex(3)Fuc(1)Pent(1)	313	327	MGN[1170.4175]ITPLTGTQGQIR	AT3G32980.1	2	3N(1170.4175)	N:1170.4175@MGN(1)ITPLTGTQGQIR;	1170.42	paucimannose	7	1
1132490_1AA	1853830	HexNAc(2)Hex(3)Fuc(1)Pent(1)	315	329	MGN[1170.4175]ITPTTGTQGQIR	AT3G49110.1	2	3N(1170.4175)	N:1170.4175@MGN(1)ITPTTGTQGQIR;	1170.42	paucimannose	7	1
1132490_1AA	59909	HexNAc(2)Hex(3)Fuc(2)	315	329	MGN[1184.4330]ITPTTGTQGQIR	AT3G49110.1	2	3N(1184.4330)	N:1184.4330@MGN(1)ITPTTGTQGQIR;	1184.43	paucimannose	7	1
1132490_1AA	51987.4	HexNAc(2)Hex(5)	315	329	MGN[1216.4229]ITPTTGTQGQIR	AT3G49110.1	2	3N(1216.4229)	N:1216.4229@MGN(1)ITPTTGTQGQIR;	1216.42	High mannose	7	1
1132490_1AA	71573.4	HexNAc(3)Hex(3)Pent(1)	313	327	MGN[1227.4388]ITPLTGTQGQIR	AT3G32980.1	2	3N(1227.4388)	N:1227.4388@MGN(1)ITPLTGTQGQIR;	1227.44	hybrid	7	1
1132490_1AA	51675.3	HexNAc(3)Hex(3)Pent(1)	315	329	MGN[1227.4388]ITPTTGTQGQIR	AT3G49110.1	2	3N(1227.4388)	N:1227.4388@MGN(1)ITPTTGTQGQIR;	1227.44	hybrid	7	1
1132490_1AA	19324.3	HexNAc(3)Hex(3)Fuc(1)Pent(1)	315	329	MGN[1373.4968]ITPTTGTQGQIR	AT3G49110.1	2	3N(1373.4968)	N:1373.4968@MGN(1)ITPTTGTQGQIR;	1373.5	hybrid	8	1
1132490_1AA	39666.4	HexNAc(2)Hex(3)Fuc(1)Pent(1)	418	433	MISAFHALNN[1170.4175]STSVDK	AT5G44530.1	2	10N(1170.4175)	N:1170.4175@MISAFHALNN(1)STSVDK;	1170.42	paucimannose	7	1
1132490_1AA	66653.8	HexNAc(4)Hex(3)Pent(1)	249	258	MLN[1430.5183]ATLVIPK	AT1G62330.1	2	3N(1430.5183)	N:1430.5183@MLN(1)ATLVIPK;	1430.52	Complex	8	1
1132490_1AA	2002.07	HexNAc(3)Hex(3)Fuc(2)	103	115	MMN[1387.5125]ASNIQDVYPK	AT5G55480.1	2	3N(1387.5125)	N:1387.5125@MMN(1)ASNIQDVYPK;	1387.51	hybrid	8	1
1132490_1AA	3193.02	HexNAc(3)Hex(5)Fuc(2)	564	595	MNYN[1711.6180]YTEPTLAGNAGLVAALVALSGEEEATGK	AT5G49720.1	3	4N(1711.6180)	N:1711.6180@MNYN(1)YTEPTLAGNAGLVAALVALSGEEEATGK;	1711.62	hybrid	10	1
1132490_1AA	122827	HexNAc(3)Hex(3)Fuc(1)Pent(1)	155	167	M[15.9949]ATILM[15.9949]YLSN[1373.4968]VTK	AT5G18900.1	2	1M(15.9949),6M(15.9949),10N(1373.4968)	N:1373.4968@MATILMYLSN(1)VTK;M:15.9949@M(1)ATILM(1)YLSNVTK;	1373.5	hybrid	8	1
1132490_1AA	219293	HexNAc(4)Hex(3)Fuc(1)Pent(1)	155	167	M[15.9949]ATILM[15.9949]YLSN[1576.5762]VTK	AT5G18900.1	2	1M(15.9949),6M(15.9949),10N(1576.5762)	N:1576.5762@MATILMYLSN(1)VTK;M:15.9949@M(1)ATILM(1)YLSNVTK;	1576.58	Complex	9	1
1132490_1AA	64998.3	HexNAc(2)Hex(3)Pent(1)	110	128	M[15.9949]DFNSWFSYTLVFN[1024.3595]STEHK	AT4G23690.1	2,3	1M(15.9949),14N(1024.3595)	M:15.9949@M(1)DFNSWFSYTLVFNSTEHK;N:1024.3595@MDFNSWFSYTLVFN(1)STEHK;	1024.36	paucimannose	6	1
1132490_1AA	55040.9	HexNAc(2)Hex(3)Fuc(1)Pent(1)	110	128	M[15.9949]DFNSWFSYTLVFN[1170.4175]STEHK	AT4G23690.1	3	1M(15.9949),14N(1170.4175)	N:1170.4175@MDFNSWFSYTLVFN(1)STEHK;M:15.9949@M(1)DFNSWFSYTLVFNSTEHK;	1170.42	paucimannose	7	1
1132490_1AA	17339.3	HexNAc(2)Hex(5)	188	206	M[15.9949]DLTYSVQWIPTN[1216.4229]VTFARR	AT1G10950.1	2	1M(15.9949),13N(1216.4229)	M:15.9949@M(1)DLTYSVQWIPTNVTFARR;N:1216.4229@MDLTYSVQWIPTN(1)VTFARR;	1216.42	High mannose	7	1
1132490_1AA	41539.1	HexNAc(3)Hex(3)Pent(1)	188	205	M[15.9949]DLTYSVQWIPTN[1227.4388]VTFAR	AT1G10950.1	2	1M(15.9949),13N(1227.4388)	M:15.9949@M(1)DLTYSVQWIPTNVTFAR;N:1227.4388@MDLTYSVQWIPTN(1)VTFAR;	1227.44	hybrid	7	1
1132490_1AA	84938.8	HexNAc(3)Hex(3)Fuc(1)Pent(1)	188	205	M[15.9949]DLTYSVQWIPTN[1373.4968]VTFAR	AT1G10950.1	2	1M(15.9949),13N(1373.4968)	N:1373.4968@MDLTYSVQWIPTN(1)VTFAR;M:15.9949@M(1)DLTYSVQWIPTNVTFAR;	1373.5	hybrid	8	1
1132490_1AA	77489.4	HexNAc(4)Hex(3)Fuc(1)Pent(1)	188	205	M[15.9949]DLTYSVQWIPTN[1576.5762]VTFAR	AT1G10950.1	2,3	1M(15.9949),13N(1576.5762)	N:1576.5762@MDLTYSVQWIPTN(1)VTFAR;M:15.9949@M(1)DLTYSVQWIPTNVTFAR;	1576.58	Complex	9	1
1132490_1AA	6918.36	HexNAc(4)Hex(3)Fuc(2)	188	205	M[15.9949]DLTYSVQWIPTN[1590.5918]VTFAR	AT1G10950.1	2	1M(15.9949),13N(1590.5918)	M:15.9949@M(1)DLTYSVQWIPTNVTFAR;N:1590.5918@MDLTYSVQWIPTN(1)VTFAR;	1590.59	Complex	9	1
1132490_1AA	174557	HexNAc(4)Hex(3)Fuc(1)Pent(1)	414	425	M[15.9949]GENFLN[1576.5762]GSIPK	AT5G65700.1	2	1M(15.9949),7N(1576.5762)	N:1576.5762@MGENFLN(1)GSIPK;M:15.9949@M(1)GENFLNGSIPK;	1576.58	Complex	9	1
1132490_1AA	106793	HexNAc(4)Hex(3)	424	434	M[15.9949]GLWGN[1298.4760]YSIPK	AT1G74790.1	2	1M(15.9949),6N(1298.4760)	M:15.9949@M(1)GLWGNYSIPK;N:1298.4760@MGLWGN(1)YSIPK;	1298.48	Complex	7	1
1132490_1AA	218161	HexNAc(4)Hex(3)Fuc(1)	424	434	M[15.9949]GLWGN[1444.5339]YSIPK	AT1G74790.1	2	1M(15.9949),6N(1444.5339)	M:15.9949@M(1)GLWGNYSIPK;N:1444.5339@MGLWGN(1)YSIPK;	1444.53	Complex	8	1
1132490_1AA	160286	HexNAc(2)Hex(3)Pent(1)	313	327	M[15.9949]GN[1024.3595]ITPLTGTQGQIR	AT3G32980.1	2	1M(15.9949),3N(1024.3595)	M:15.9949@M(1)GNITPLTGTQGQIR;N:1024.3595@MGN(1)ITPLTGTQGQIR;	1024.36	paucimannose	6	1
1132490_1AA	134796	HexNAc(2)Hex(3)Pent(1)	315	329	M[15.9949]GN[1024.3595]ITPTTGTQGQIR	AT3G49110.1	2	1M(15.9949),3N(1024.3595)	M:15.9949@M(1)GNITPTTGTQGQIR;N:1024.3595@MGN(1)ITPTTGTQGQIR;	1024.36	paucimannose	6	1
1132490_1AA	76660.2	HexNAc(2)Hex(3)Fuc(1)Pent(1)	313	327	M[15.9949]GN[1170.4175]ITPLTGTQGQIR	AT3G32980.1	2	1M(15.9949),3N(1170.4175)	N:1170.4175@MGN(1)ITPLTGTQGQIR;M:15.9949@M(1)GNITPLTGTQGQIR;	1170.42	paucimannose	7	1
1132490_1AA	378349	HexNAc(2)Hex(3)Fuc(1)Pent(1)	315	329	M[15.9949]GN[1170.4175]ITPTTGTQGQIR	AT3G49110.1	2	1M(15.9949),3N(1170.4175)	N:1170.4175@MGN(1)ITPTTGTQGQIR;M:15.9949@M(1)GNITPTTGTQGQIR;	1170.42	paucimannose	7	1
1132490_1AA	46079.9	HexNAc(1)	315	329	M[15.9949]GN[203.0794]ITPTTGTQGQIR	AT3G49110.1	2	1M(15.9949),3N(203.0794)	M:15.9949@M(1)GNITPTTGTQGQIR;N:203.0794@MGN(1)ITPTTGTQGQIR;	203.079	Truncated	1	1
1132490_1AA	21330.5	HexNAc(2)Hex(3)Fuc(2)	103	115	M[15.9949]M[15.9949]N[1184.4330]ASNIQDVYPK	AT5G55480.1	2	1M(15.9949),2M(15.9949),3N(1184.4330)	M:15.9949@M(1)M(1)NASNIQDVYPK;N:1184.4330@MMN(1)ASNIQDVYPK;	1184.43	paucimannose	7	1
1132490_1AA	54923.9	HexNAc(2)Hex(6)	103	115	M[15.9949]M[15.9949]N[1378.4757]ASNIQDVYPK	AT5G55480.1	2	1M(15.9949),2M(15.9949),3N(1378.4757)	M:15.9949@M(1)M(1)NASNIQDVYPK;N:1378.4757@MMN(1)ASNIQDVYPK;	1378.48	High mannose	8	1
1132490_1AA	17704.3	HexNAc(3)Hex(3)Fuc(2)	103	115	M[15.9949]M[15.9949]N[1387.5125]ASNIQDVYPK	AT5G55480.1	2	1M(15.9949),2M(15.9949),3N(1387.5125)	M:15.9949@M(1)M(1)NASNIQDVYPK;N:1387.5125@MMN(1)ASNIQDVYPK;	1387.51	hybrid	8	1
1132490_1AA	443.063	HexNAc(4)Hex(5)Fuc(1)Pent(1)	618	656	M[15.9949]SQSASMMKVPFGGLQGSSHVDIGST[79.9663]AEASLLEGFKNN[1900.6819]K	AT3G10360.1	4	1M(15.9949),26T(79.9663),38N(1900.6819)	M:15.9949@M(1)SQSASMMKVPFGGLQGSSHVDIGSTAEASLLEGFKNNK;T:79.9663@MSQSASMMKVPFGGLQGSSHVDIGST(1)AEASLLEGFKNNK;N:1900.6819@MSQSASMMKVPFGGLQGSSHVDIGSTAEASLLEGFKNN(1)K;	1900.68	Complex	11	1
1132490_1AA	52895.5	HexNAc(2)Hex(4)	54	96	NAEC[57.0215]LADEVVDQLQNQPC[57.0215]TN[1054.3700]TTGSASVPGTDPGIPNFPNLLAK	AT5G19240.1	3,4	18C(57.0215),4C(57.0215),20N(1054.3700)	N:1054.3700@NAECLADEVVDQLQNQPCTN(1)TTGSASVPGTDPGIPNFPNLLAK;C:57.0215@NAEC(1)LADEVVDQLQNQPC(1)TNTTGSASVPGTDPGIPNFPNLLAK;	1054.37	High mannose	6	1
1132490_1AA	0	HexNAc(3)Hex(3)	54	96	NAEC[57.0215]LADEVVDQLQNQPC[57.0215]TN[1095.3966]TT[79.9663]GS[79.9663]ASVPGTDPGIPNFPNLLAK	AT5G19240.1	3,4	18C(57.0215),22T(79.9663),24S(79.9663),4C(57.0215),20N(1095.3966)	N:1095.3966@NAECLADEVVDQLQNQPCTN(1)TTGSASVPGTDPGIPNFPNLLAK;S:79.9663@NAECLADEVVDQLQNQPCTNTTGS(1)ASVPGTDPGIPNFPNLLAK;T:79.9663@NAECLADEVVDQLQNQPCTNTT(1)GSASVPGTDPGIPNFPNLLAK;C:57.0215@NAEC(1)LADEVVDQLQNQPC(1)TNTTGSASVPGTDPGIPNFPNLLAK;	1095.4	hybrid	6	1
1132490_1AA	1337.5	HexNAc(4)Hex(3)	54	96	NAEC[57.0215]LADEVVDQLQNQPC[57.0215]T[79.9663]N[1298.4760]T[79.9663]TGSASVPGTDPGIPNFPNLLAK	AT5G19240.1	3,4	18C(57.0215),19T(79.9663),21T(79.9663),4C(57.0215),20N(1298.4760)	T:79.9663@NAECLADEVVDQLQNQPCT(1)NT(1)TGSASVPGTDPGIPNFPNLLAK;N:1298.4760@NAECLADEVVDQLQNQPCTN(1)TTGSASVPGTDPGIPNFPNLLAK;C:57.0215@NAEC(1)LADEVVDQLQNQPC(1)TNTTGSASVPGTDPGIPNFPNLLAK;	1298.48	Complex	7	1
1132490_1AA	379.208	HexNAc(2)Hex(6)	54	96	NAEC[57.0215]LADEVVDQLQNQPC[57.0215]T[79.9663]N[1378.4757]TTGSASVPGTDPGIPNFPNLLAK	AT5G19240.1	3,4	18C(57.0215),19T(79.9663),4C(57.0215),20N(1378.4757)	N:1378.4757@NAECLADEVVDQLQNQPCTN(1)TTGSASVPGTDPGIPNFPNLLAK;T:79.9663@NAECLADEVVDQLQNQPCT(1)NTTGSASVPGTDPGIPNFPNLLAK;C:57.0215@NAEC(1)LADEVVDQLQNQPC(1)TNTTGSASVPGTDPGIPNFPNLLAK;	1378.48	High mannose	8	1
1132490_1AA	79268.2	HexNAc(4)Hex(3)Fuc(1)Pent(1)	101	111	NALLM[15.9949]AGILN[1576.5762]R	AT4G17430.1	2	5M(15.9949),10N(1576.5762)	N:1576.5762@NALLMAGILN(1)R;M:15.9949@NALLM(1)AGILNR;	1576.58	Complex	9	1
1132490_1AA	118786	HexNAc(2)Hex(3)Fuc(1)Pent(1)	34	48	NAPIDYNYGITN[1170.4175]VTR	AT2G26370.1	2	12N(1170.4175)	N:1170.4175@NAPIDYNYGITN(1)VTR;	1170.42	paucimannose	7	1
1132490_1AA	93729.4	HexNAc(2)Hex(2)	321	336	NEHEFLHYN[730.2644]FSQDPYK	AT1G74210.1	2	9N(730.2644)	N:730.2644@NEHEFLHYN(1)FSQDPYK;	730.264	paucimannose	4	1
1132490_1AA	167134	HexNAc(2)Hex(4)	462	472	NELVDHIN[1054.3700]TTK	AT5G63810.1	2	8N(1054.3700)	N:1054.3700@NELVDHIN(1)TTK;	1054.37	High mannose	6	1
1132490_1AA	190876	HexNAc(2)Hex(5)	462	472	NELVDHIN[1216.4229]TTK	AT5G63810.1	2	8N(1216.4229)	N:1216.4229@NELVDHIN(1)TTK;	1216.42	High mannose	7	1
1132490_1AA	53332.3	HexNAc(2)Hex(6)	462	472	NELVDHIN[1378.4757]TTK	AT5G63810.1	2	8N(1378.4757)	N:1378.4757@NELVDHIN(1)TTK;	1378.48	High mannose	8	1
1132490_1AA	74014.5	HexNAc(2)Hex(7)	462	472	NELVDHIN[1540.5286]TTK	AT5G63810.1	2	8N(1540.5286)	N:1540.5286@NELVDHIN(1)TTK;	1540.53	High mannose	9	1
1132490_1AA	130804	HexNAc(2)Hex(8)	462	472	NELVDHIN[1702.5813]TTK	AT5G63810.1	2	8N(1702.5813)	N:1702.5813@NELVDHIN(1)TTK;	1702.58	High mannose	10	1
1132490_1AA	16905.6	HexNAc(2)Hex(9)	462	472	NELVDHIN[1864.6342]TTK	AT5G63810.1	2	8N(1864.6342)	N:1864.6342@NELVDHIN(1)TTK;	1864.63	High mannose	11	1
1132490_1AA	153949	HexNAc(1)	462	472	NELVDHIN[203.0794]TTK	AT5G63810.1	2	8N(203.0794)	N:203.0794@NELVDHIN(1)TTK;	203.079	Truncated	1	1
1132490_1AA	70751.4	HexNAc(2)Hex(1)	462	472	NELVDHIN[568.2115]TTK	AT5G63810.1	2	8N(568.2115)	N:568.2115@NELVDHIN(1)TTK;	568.212	paucimannose	3	1
1132490_1AA	76934.6	HexNAc(2)Hex(2)	462	472	NELVDHIN[730.2644]TTK	AT5G63810.1	2	8N(730.2644)	N:730.2644@NELVDHIN(1)TTK;	730.264	paucimannose	4	1
1132490_1AA	1713.83	HexNAc(4)Hex(3)Fuc(1)Pent(1)	403	418	NGDVPYTHAN[1576.5762]VSLAYK	AT3G23820.1	2	10N(1576.5762)	N:1576.5762@NGDVPYTHAN(1)VSLAYK;	1576.58	Complex	9	1
1132490_1AA	0	HexNAc(2)Hex(3)Fuc(1)Pent(1)	256	276	NGFGN[1170.4175]LTIIVGEVGWPTDGDK	AT4G31140.1	2	5N(1170.4175)	N:1170.4175@NGFGN(1)LTIIVGEVGWPTDGDK;	1170.42	paucimannose	7	1
1132490_1AA	65314.7	HexNAc(4)Hex(3)Fuc(1)Pent(1)	256	276	NGFGN[1576.5762]LTIIVGEVGWPTDGDK	AT4G31140.1	2,3	5N(1576.5762)	N:1576.5762@NGFGN(1)LTIIVGEVGWPTDGDK;	1576.58	Complex	9	1
1132490_1AA	39269.7	HexNAc(4)Hex(3)Fuc(1)Pent(1)	149	164	NGFIGEVPSSISN[1576.5762]LSR	AT5G40170.1	2	13N(1576.5762)	N:1576.5762@NGFIGEVPSSISN(1)LSR;	1576.58	Complex	9	1
1132490_1AA	220830	HexNAc(2)Hex(3)Fuc(1)Pent(1)	197	236	NGGFEEGPYVLPN[1170.4175]ATTGVLVPPFIEDDHSPLPAWMVESLK	AT5G11420.1	3,4	13N(1170.4175)	N:1170.4175@NGGFEEGPYVLPN(1)ATTGVLVPPFIEDDHSPLPAWMVESLK;	1170.42	paucimannose	7	1
1132490_1AA	309728	HexNAc(2)Hex(3)Fuc(1)Pent(1)	197	236	NGGFEEGPYVLPN[1170.4175]ATTGVLVPPFIEDDHSPLPAWM[15.9949]VESLK	AT5G11420.1	3,4	35M(15.9949),13N(1170.4175)	N:1170.4175@NGGFEEGPYVLPN(1)ATTGVLVPPFIEDDHSPLPAWMVESLK;M:15.9949@NGGFEEGPYVLPNATTGVLVPPFIEDDHSPLPAWM(1)VESLK;	1170.42	paucimannose	7	1
1132490_1AA	6259.39	HexNAc(2)Hex(3)Fuc(2)	197	236	NGGFEEGPYVLPN[1184.4330]ATTGVLVPPFIEDDHSPLPAWM[15.9949]VESLK	AT5G11420.1	3,4	35M(15.9949),13N(1184.4330)	M:15.9949@NGGFEEGPYVLPNATTGVLVPPFIEDDHSPLPAWM(1)VESLK;N:1184.4330@NGGFEEGPYVLPN(1)ATTGVLVPPFIEDDHSPLPAWMVESLK;	1184.43	paucimannose	7	1
1132490_1AA	6630.2	HexNAc(2)Hex(4)Fuc(1)	197	236	NGGFEEGPYVLPN[1200.4280]ATTGVLVPPFIEDDHSPLPAWMVESLK	AT5G11420.1	4	13N(1200.4280)	N:1200.4280@NGGFEEGPYVLPN(1)ATTGVLVPPFIEDDHSPLPAWMVESLK;	1200.43	High mannose	7	1
1132490_1AA	2249.1	HexNAc(2)Hex(5)	197	236	NGGFEEGPYVLPN[1216.4229]AT[79.9663]T[79.9663]GVLVPPFIEDDHSPLPAWMVESLK	AT5G11420.1	4	15T(79.9663),16T(79.9663),13N(1216.4229)	N:1216.4229@NGGFEEGPYVLPN(1)ATTGVLVPPFIEDDHSPLPAWMVESLK;T:79.9663@NGGFEEGPYVLPNAT(1)T(1)GVLVPPFIEDDHSPLPAWMVESLK;	1216.42	High mannose	7	1
1132490_1AA	47702	HexNAc(4)Hex(3)Fuc(1)Pent(1)	197	236	NGGFEEGPYVLPN[1576.5762]ATTGVLVPPFIEDDHSPLPAWMVESLK	AT5G11420.1	3,4	13N(1576.5762)	N:1576.5762@NGGFEEGPYVLPN(1)ATTGVLVPPFIEDDHSPLPAWMVESLK;	1576.58	Complex	9	1
1132490_1AA	59170.3	HexNAc(4)Hex(3)Fuc(1)Pent(1)	197	236	NGGFEEGPYVLPN[1576.5762]ATTGVLVPPFIEDDHSPLPAWM[15.9949]VESLK	AT5G11420.1	3,4	35M(15.9949),13N(1576.5762)	N:1576.5762@NGGFEEGPYVLPN(1)ATTGVLVPPFIEDDHSPLPAWMVESLK;M:15.9949@NGGFEEGPYVLPNATTGVLVPPFIEDDHSPLPAWM(1)VESLK;	1576.58	Complex	9	1
1132490_1AA	232372	HexNAc(2)Hex(3)Fuc(1)Pent(1)	203	225	NGGFEIGPHVFAN[1170.4175]FSTGILIPAR	AT2G41800.1	2,3	13N(1170.4175)	N:1170.4175@NGGFEIGPHVFAN(1)FSTGILIPAR;	1170.42	paucimannose	7	1
1132490_1AA	325226	HexNAc(2)Hex(3)Pent(1)	243	255	NGN[1024.3595]QSVLVDFDLR	AT3G49110.1	2	3N(1024.3595)	N:1024.3595@NGN(1)QSVLVDFDLR;	1024.36	paucimannose	6	1
1132490_1AA	1213590	HexNAc(2)Hex(3)Pent(1)	241	253	NGN[1024.3595]QTVLVDFDLR	AT3G32980.1	2	3N(1024.3595)	N:1024.3595@NGN(1)QTVLVDFDLR;	1024.36	paucimannose	6	1
1132490_1AA	289642	HexNAc(2)Hex(3)Fuc(1)	241	253	NGN[1038.3751]QTVLVDFDLR	AT3G32980.1	2	3N(1038.3751)	N:1038.3751@NGN(1)QTVLVDFDLR;	1038.38	paucimannose	6	1
1132490_1AA	788789	HexNAc(2)Hex(3)Fuc(1)Pent(1)	243	255	NGN[1170.4175]QSVLVDFDLR	AT3G49110.1	2	3N(1170.4175)	N:1170.4175@NGN(1)QSVLVDFDLR;	1170.42	paucimannose	7	1
1132490_1AA	4321460	HexNAc(2)Hex(3)Fuc(1)Pent(1)	241	253	NGN[1170.4175]QTVLVDFDLR	AT3G32980.1	2	3N(1170.4175)	N:1170.4175@NGN(1)QTVLVDFDLR;	1170.42	paucimannose	7	1
1132490_1AA	11026.5	HexNAc(2)Hex(3)Fuc(1)Pent(1)	241	261	NGN[1170.4175]QTVLVDFDLRTPTVFDNK	AT3G32980.1	2,3	3N(1170.4175)	N:1170.4175@NGN(1)QTVLVDFDLRTPTVFDNK;	1170.42	paucimannose	7	1
1132490_1AA	40301	HexNAc(2)Hex(3)Fuc(2)	243	255	NGN[1184.4330]QSVLVDFDLR	AT3G49110.1	2	3N(1184.4330)	N:1184.4330@NGN(1)QSVLVDFDLR;	1184.43	paucimannose	7	1
1132490_1AA	12069.5	HexNAc(2)Hex(3)Fuc(2)	241	253	NGN[1184.4330]QTVLVDFDLR	AT3G32980.1	2	3N(1184.4330)	N:1184.4330@NGN(1)QTVLVDFDLR;	1184.43	paucimannose	7	1
1132490_1AA	196157	HexNAc(3)Hex(3)Pent(1)	241	253	NGN[1227.4388]QTVLVDFDLR	AT3G32980.1	2	3N(1227.4388)	N:1227.4388@NGN(1)QTVLVDFDLR;	1227.44	hybrid	7	1
1132490_1AA	547515	HexNAc(2)Hex(4)Fuc(2)	243	255	NGN[1346.4858]QSVLVDFDLR	AT3G49110.1	2	3N(1346.4858)	N:1346.4858@NGN(1)QSVLVDFDLR;	1346.49	High mannose	8	1
1132490_1AA	228410	HexNAc(3)Hex(3)Fuc(1)Pent(1)	243	255	NGN[1373.4968]QSVLVDFDLR	AT3G49110.1	2	3N(1373.4968)	N:1373.4968@NGN(1)QSVLVDFDLR;	1373.5	hybrid	8	1
1132490_1AA	1336180	HexNAc(3)Hex(3)Fuc(1)Pent(1)	241	253	NGN[1373.4968]QTVLVDFDLR	AT3G32980.1	2	3N(1373.4968)	N:1373.4968@NGN(1)QTVLVDFDLR;	1373.5	hybrid	8	1
1132490_1AA	121324	HexNAc(3)Hex(4)Fuc(1)Pent(1)	241	253	NGN[1535.5497]QTVLVDFDLR	AT3G32980.1	2	3N(1535.5497)	N:1535.5497@NGN(1)QTVLVDFDLR;	1535.55	hybrid	9	1
1132490_1AA	45005.4	HexNAc(4)Hex(3)Fuc(1)Pent(1)	241	253	NGN[1576.5762]QTVLVDFDLR	AT3G32980.1	2	3N(1576.5762)	N:1576.5762@NGN(1)QTVLVDFDLR;	1576.58	Complex	9	1
1132490_1AA	73831.1	HexNAc(2)Hex(2)	241	253	NGN[730.2644]QTVLVDFDLR	AT3G32980.1	2	3N(730.2644)	N:730.2644@NGN(1)QTVLVDFDLR;	730.264	paucimannose	4	1
1132490_1AA	189664	HexNAc(2)Hex(3)	241	253	NGN[892.3172]QTVLVDFDLR	AT3G32980.1	2	3N(892.3172)	N:892.3172@NGN(1)QTVLVDFDLR;	892.317	paucimannose	5	1
1132490_1AA	234107	HexNAc(2)Hex(3)Fuc(1)Pent(1)	524	536	NGPN[1170.4175]STVSIDSMR	AT2G32810.1	2	4N(1170.4175)	N:1170.4175@NGPN(1)STVSIDSMR;	1170.42	paucimannose	7	1
1132490_1AA	103027	HexNAc(1)	430	455	NHVSSLAIVGPMANN[203.0794]ISNMGGTYTGK	AT5G10560.1	2	15N(203.0794)	N:203.0794@NHVSSLAIVGPMANN(1)ISNMGGTYTGK;	203.079	Truncated	1	1
1132490_1AA	2250.2	HexNAc(2)Hex(5)	52	96	NKNAEC[57.0215]LADEVVDQLQNQPC[57.0215]TN[1216.4229]TTGSASVPGTDPGIPNFPNLLAK	AT5G19240.1	3,4	20C(57.0215),6C(57.0215),22N(1216.4229)	N:1216.4229@NKNAECLADEVVDQLQNQPCTN(1)TTGSASVPGTDPGIPNFPNLLAK;C:57.0215@NKNAEC(1)LADEVVDQLQNQPC(1)TNTTGSASVPGTDPGIPNFPNLLAK;	1216.42	High mannose	7	1
1132490_1AA	3474.02	HexNAc(2)Hex(2)	52	96	NKNAEC[57.0215]LADEVVDQLQNQPC[57.0215]TN[730.2644]TTGS[79.9663]ASVPGTDPGIPNFPNLLAK	AT5G19240.1	4	20C(57.0215),26S(79.9663),6C(57.0215),22N(730.2644)	S:79.9663@NKNAECLADEVVDQLQNQPCTNTTGS(1)ASVPGTDPGIPNFPNLLAK;N:730.2644@NKNAECLADEVVDQLQNQPCTN(1)TTGSASVPGTDPGIPNFPNLLAK;C:57.0215@NKNAEC(1)LADEVVDQLQNQPC(1)TNTTGSASVPGTDPGIPNFPNLLAK;	730.264	paucimannose	4	1
1132490_1AA	14246.7	HexNAc(3)Hex(3)	52	96	NKNAEC[57.0215]LADEVVDQLQNQPC[57.0215]T[79.9663]N[1095.3966]TTGS[79.9663]ASVPGTDPGIPNFPNLLAK	AT5G19240.1	4	20C(57.0215),21T(79.9663),26S(79.9663),6C(57.0215),22N(1095.3966)	N:1095.3966@NKNAECLADEVVDQLQNQPCTN(1)TTGSASVPGTDPGIPNFPNLLAK;S:79.9663@NKNAECLADEVVDQLQNQPCTNTTGS(1)ASVPGTDPGIPNFPNLLAK;T:79.9663@NKNAECLADEVVDQLQNQPCT(1)NTTGSASVPGTDPGIPNFPNLLAK;C:57.0215@NKNAEC(1)LADEVVDQLQNQPC(1)TNTTGSASVPGTDPGIPNFPNLLAK;	1095.4	hybrid	6	1
1132490_1AA	1189.84	HexNAc(3)Hex(3)	52	96	NKNAEC[57.0215]LADEVVDQLQNQPC[57.0215]T[79.9663]N[1095.3966]T[79.9663]TGSASVPGTDPGIPNFPNLLAK	AT5G19240.1	4	20C(57.0215),21T(79.9663),23T(79.9663),6C(57.0215),22N(1095.3966)	N:1095.3966@NKNAECLADEVVDQLQNQPCTN(1)TTGSASVPGTDPGIPNFPNLLAK;T:79.9663@NKNAECLADEVVDQLQNQPCT(1)NT(1)TGSASVPGTDPGIPNFPNLLAK;C:57.0215@NKNAEC(1)LADEVVDQLQNQPC(1)TNTTGSASVPGTDPGIPNFPNLLAK;	1095.4	hybrid	6	1
1132490_1AA	0	HexNAc(2)Hex(2)	52	96	NKNAEC[57.0215]LADEVVDQLQNQPC[57.0215]T[79.9663]N[730.2644]TTGSASVPGTDPGIPNFPNLLAK	AT5G19240.1	3,4	20C(57.0215),21T(79.9663),6C(57.0215),22N(730.2644)	T:79.9663@NKNAECLADEVVDQLQNQPCT(1)NTTGSASVPGTDPGIPNFPNLLAK;N:730.2644@NKNAECLADEVVDQLQNQPCTN(1)TTGSASVPGTDPGIPNFPNLLAK;C:57.0215@NKNAEC(1)LADEVVDQLQNQPC(1)TNTTGSASVPGTDPGIPNFPNLLAK;	730.264	paucimannose	4	1
1132490_1AA	55500.5	HexNAc(2)Hex(9)	328	354	NLDAFNFM[15.9949]FLNN[1864.6342]NSLTGPVPQFIINSK	AT1G53430.1	3	8M(15.9949),12N(1864.6342)	M:15.9949@NLDAFNFM(1)FLNNNSLTGPVPQFIINSK;N:1864.6342@NLDAFNFMFLNN(1)NSLTGPVPQFIINSK;	1864.63	High mannose	11	1
1132490_1AA	14923	HexNAc(4)Hex(3)Fuc(1)Pent(1)	404	418	NLLN[1576.5762]LTNLEILDLHR	AT1G62950.1	3	4N(1576.5762)	N:1576.5762@NLLN(1)LTNLEILDLHR;	1576.58	Complex	9	1
1132490_1AA	87787	HexNAc(2)Hex(3)Pent(1)	355	365	NLM[15.9949]LM[15.9949]GDGIN[1024.3595]K	AT3G10720.2	2	3M(15.9949),5M(15.9949),10N(1024.3595)	M:15.9949@NLM(1)LM(1)GDGINK;N:1024.3595@NLMLMGDGIN(1)K;	1024.36	paucimannose	6	1
1132490_1AA	140563	HexNAc(4)Hex(3)Pent(1)	355	365	NLM[15.9949]LM[15.9949]GDGIN[1430.5183]K	AT3G10720.2	2	3M(15.9949),5M(15.9949),10N(1430.5183)	M:15.9949@NLM(1)LM(1)GDGINK;N:1430.5183@NLMLMGDGIN(1)K;	1430.52	Complex	8	1
1132490_1AA	162469	HexNAc(2)Hex(3)Fuc(1)Pent(1)	272	290	NLN[1170.4175]VSDVAVLVTESGWPSK	AT1G11820.1	2,3	3N(1170.4175)	N:1170.4175@NLN(1)VSDVAVLVTESGWPSK;	1170.42	paucimannose	7	1
1132490_1AA	88656	HexNAc(4)Hex(3)Fuc(1)Pent(1)	272	290	NLN[1576.5762]VSDVAVLVTESGWPSK	AT1G11820.1	2,3	3N(1576.5762)	N:1576.5762@NLN(1)VSDVAVLVTESGWPSK;	1576.58	Complex	9	1
1132490_1AA	322208	HexNAc(2)Hex(3)Fuc(1)Pent(1)	224	242	NLPLNDGLWFEIVNSN[1170.4175]DTK	AT3G14920.1	2,3	16N(1170.4175)	N:1170.4175@NLPLNDGLWFEIVNSN(1)DTK;	1170.42	paucimannose	7	1
1132490_1AA	10410	HexNAc(2)Hex(5)	224	242	NLPLNDGLWFEIVNSN[1216.4229]DTK	AT3G14920.1	2,3	16N(1216.4229)	N:1216.4229@NLPLNDGLWFEIVNSN(1)DTK;	1216.42	High mannose	7	1
1132490_1AA	22601.4	HexNAc(4)Hex(3)Fuc(1)Pent(1)	224	242	NLPLNDGLWFEIVNSN[1576.5762]DTK	AT3G14920.1	3	16N(1576.5762)	N:1576.5762@NLPLNDGLWFEIVNSN(1)DTK;	1576.58	Complex	9	1
1132490_1AA	108203	HexNAc(2)Hex(3)Fuc(1)Pent(1)	170	188	NLPSPFLN[1170.4175]ASQLIQTFGQR	AT4G33420.1	2,3	8N(1170.4175)	N:1170.4175@NLPSPFLN(1)ASQLIQTFGQR;	1170.42	paucimannose	7	1
1132490_1AA	77181.4	HexNAc(3)Hex(3)Fuc(1)Pent(1)	170	188	NLPSPFLN[1373.4968]ASQLIQTFGQR	AT4G33420.1	3	8N(1373.4968)	N:1373.4968@NLPSPFLN(1)ASQLIQTFGQR;	1373.5	hybrid	8	1
1132490_1AA	86097.8	HexNAc(4)Hex(3)Fuc(1)Pent(1)	170	188	NLPSPFLN[1576.5762]ASQLIQTFGQR	AT4G33420.1	2,3	8N(1576.5762)	N:1576.5762@NLPSPFLN(1)ASQLIQTFGQR;	1576.58	Complex	9	1
1132490_1AA	8206.66	HexNAc(2)Hex(3)Fuc(2)	140	152	NM[15.9949]KSNWN[1184.4330]DSYIEK	AT3G14210.1	2	2M(15.9949),7N(1184.4330)	M:15.9949@NM(1)KSNWNDSYIEK;N:1184.4330@NMKSNWN(1)DSYIEK;	1184.43	paucimannose	7	1
1132490_1AA	156379	HexNAc(3)Hex(3)	150	176	NM[15.9949]TPFVTLFHWDLPQTLQDEYNGFLN[1095.3966]K	AT5G26000.1	3,4	2M(15.9949),26N(1095.3966)	M:15.9949@NM(1)TPFVTLFHWDLPQTLQDEYNGFLNK;N:1095.3966@NMTPFVTLFHWDLPQTLQDEYNGFLN(1)K;	1095.4	hybrid	6	1
1132490_1AA	147087	HexNAc(2)Hex(3)Fuc(1)Pent(1)	191	200	NNN[1170.4175]ISGVIPR	AT5G12940.1	2	3N(1170.4175)	N:1170.4175@NNN(1)ISGVIPR;	1170.42	paucimannose	7	1
1132490_1AA	379757	HexNAc(2)Hex(3)Pent(1)	100	113	NNPVGDN[1024.3595]STLSFGR	AT1G78820.1	2	7N(1024.3595)	N:1024.3595@NNPVGDN(1)STLSFGR;	1024.36	paucimannose	6	1
1132490_1AA	1532890	HexNAc(2)Hex(3)Fuc(1)Pent(1)	100	113	NNPVGDN[1170.4175]STLSFGR	AT1G78820.1	2	7N(1170.4175)	N:1170.4175@NNPVGDN(1)STLSFGR;	1170.42	paucimannose	7	1
1132490_1AA	78692.1	HexNAc(3)Hex(3)Fuc(1)Pent(1)	100	113	NNPVGDN[1373.4968]STLSFGR	AT1G78820.1	2	7N(1373.4968)	N:1373.4968@NNPVGDN(1)STLSFGR;	1373.5	hybrid	8	1
1132490_1AA	134627	HexNAc(4)Hex(3)Fuc(1)Pent(1)	100	113	NNPVGDN[1576.5762]STLSFGR	AT1G78820.1	2	7N(1576.5762)	N:1576.5762@NNPVGDN(1)STLSFGR;	1576.58	Complex	9	1
1132490_1AA	1185920	HexNAc(2)Hex(3)Pent(1)	100	113	NNPVGEN[1024.3595]ATLSLGR	AT1G78830.1	2	7N(1024.3595)	N:1024.3595@NNPVGEN(1)ATLSLGR;	1024.36	paucimannose	6	1
1132490_1AA	391295	HexNAc(2)Hex(3)Fuc(1)	100	113	NNPVGEN[1038.3751]ATLSLGR	AT1G78830.1	2	7N(1038.3751)	N:1038.3751@NNPVGEN(1)ATLSLGR;	1038.38	paucimannose	6	1
1132490_1AA	21404.5	HexNAc(2)Hex(4)	100	113	NNPVGEN[1054.3700]ATLSLGR	AT1G78830.1	2	7N(1054.3700)	N:1054.3700@NNPVGEN(1)ATLSLGR;	1054.37	High mannose	6	1
1132490_1AA	3148910	HexNAc(2)Hex(3)Fuc(1)Pent(1)	100	113	NNPVGEN[1170.4175]ATLSLGR	AT1G78830.1	2	7N(1170.4175)	N:1170.4175@NNPVGEN(1)ATLSLGR;	1170.42	paucimannose	7	1
1132490_1AA	910834	HexNAc(3)Hex(3)Fuc(1)Pent(1)	100	113	NNPVGEN[1373.4968]ATLSLGR	AT1G78830.1	2	7N(1373.4968)	N:1373.4968@NNPVGEN(1)ATLSLGR;	1373.5	hybrid	8	1
1132490_1AA	44261.5	HexNAc(4)Hex(3)Pent(1)	100	113	NNPVGEN[1430.5183]ATLSLGR	AT1G78830.1	2	7N(1430.5183)	N:1430.5183@NNPVGEN(1)ATLSLGR;	1430.52	Complex	8	1
1132490_1AA	882549	HexNAc(4)Hex(3)Fuc(1)Pent(1)	100	113	NNPVGEN[1576.5762]ATLSLGR	AT1G78830.1	2	7N(1576.5762)	N:1576.5762@NNPVGEN(1)ATLSLGR;	1576.58	Complex	9	1
1132490_1AA	160444	HexNAc(2)Hex(2)	100	113	NNPVGEN[730.2644]ATLSLGR	AT1G78830.1	2	7N(730.2644)	N:730.2644@NNPVGEN(1)ATLSLGR;	730.264	paucimannose	4	1
1132490_1AA	281707	HexNAc(2)Hex(3)	100	113	NNPVGEN[892.3172]ATLSLGR	AT1G78830.1	2	7N(892.3172)	N:892.3172@NNPVGEN(1)ATLSLGR;	892.317	paucimannose	5	1
1132490_1AA	127829	HexNAc(2)Hex(3)Pent(1)	272	284	NN[1024.3595]ISTLATNGAGK	AT2G45470.1	2	2N(1024.3595)	N:1024.3595@NN(1)ISTLATNGAGK;	1024.36	paucimannose	6	1
1132490_1AA	259691	HexNAc(2)Hex(3)Pent(1)	474	486	NN[1024.3595]VTLALWGHVHR	AT1G13900.1	2	2N(1024.3595)	N:1024.3595@NN(1)VTLALWGHVHR;	1024.36	paucimannose	6	1
1132490_1AA	111209	HexNAc(2)Hex(3)Fuc(1)Pent(1)	747	765	NN[1170.4175]ATISGSDLNLPSITVSK	AT4G20430.1	2	2N(1170.4175)	N:1170.4175@NN(1)ATISGSDLNLPSITVSK;	1170.42	paucimannose	7	1
1132490_1AA	126127	HexNAc(2)Hex(3)Fuc(1)Pent(1)	348	373	NN[1170.4175]ATNLIGTLLHDAVSDSGTVTLPFK	AT1G26560.1	3,4	2N(1170.4175)	N:1170.4175@NN(1)ATNLIGTLLHDAVSDSGTVTLPFK;	1170.42	paucimannose	7	1
1132490_1AA	30402.1	HexNAc(2)Hex(3)Fuc(1)Pent(1)	150	175	NN[1170.4175]ESNDISGNHVGININSMTSLVAEK	AT3G15356.1	2,3	2N(1170.4175)	N:1170.4175@NN(1)ESNDISGNHVGININSMTSLVAEK;	1170.42	paucimannose	7	1
1132490_1AA	35960.4	HexNAc(2)Hex(3)Fuc(1)Pent(1)	150	175	NN[1170.4175]ESNDISGNHVGININSM[15.9949]TSLVAEK	AT3G15356.1	3	19M(15.9949),2N(1170.4175)	N:1170.4175@NN(1)ESNDISGNHVGININSMTSLVAEK;M:15.9949@NNESNDISGNHVGININSM(1)TSLVAEK;	1170.42	paucimannose	7	1
1132490_1AA	1922310	HexNAc(2)Hex(3)Fuc(1)Pent(1)	272	284	NN[1170.4175]ISTLATNGAGK	AT2G45470.1	2	2N(1170.4175)	N:1170.4175@NN(1)ISTLATNGAGK;	1170.42	paucimannose	7	1
1132490_1AA	13321.1	HexNAc(2)Hex(3)Fuc(1)Pent(1)	27	45	NN[1170.4175]ITLSFDDIEANFAPSVK	AT1G71980.1	2	2N(1170.4175)	N:1170.4175@NN(1)ITLSFDDIEANFAPSVK;	1170.42	paucimannose	7	1
1132490_1AA	44695.5	HexNAc(2)Hex(3)Fuc(1)Pent(1)	139	159	NN[1170.4175]LSLDM[15.9949]TPQSIETELAWFEK	AT3G48460.1	3	7M(15.9949),2N(1170.4175)	N:1170.4175@NN(1)LSLDMTPQSIETELAWFEK;M:15.9949@NNLSLDM(1)TPQSIETELAWFEK;	1170.42	paucimannose	7	1
1132490_1AA	176100	HexNAc(3)Hex(3)Pent(1)	474	486	NN[1227.4388]VTLALWGHVHR	AT1G13900.1	2	2N(1227.4388)	N:1227.4388@NN(1)VTLALWGHVHR;	1227.44	hybrid	7	1
1132490_1AA	566105	HexNAc(3)Hex(3)Fuc(1)Pent(1)	272	284	NN[1373.4968]ISTLATNGAGK	AT2G45470.1	2	2N(1373.4968)	N:1373.4968@NN(1)ISTLATNGAGK;	1373.5	hybrid	8	1
1132490_1AA	258739	HexNAc(4)Hex(3)Fuc(1)Pent(1)	272	284	NN[1576.5762]ISTLATNGAGK	AT2G45470.1	2	2N(1576.5762)	N:1576.5762@NN(1)ISTLATNGAGK;	1576.58	Complex	9	1
1132490_1AA	318886	HexNAc(4)Hex(3)Fuc(1)Pent(1)	69	80	NN[1576.5762]ITSLFISNQK	AT1G66940.1	2	2N(1576.5762)	N:1576.5762@NN(1)ITSLFISNQK;	1576.58	Complex	9	1
1132490_1AA	120930	HexNAc(4)Hex(3)Fuc(1)Pent(1)	102	109	NN[1576.5762]LSASWR	AT3G61130.1	2	2N(1576.5762)	N:1576.5762@NN(1)LSASWR;	1576.58	Complex	9	1
1132490_1AA	33810.8	HexNAc(4)Hex(3)Fuc(1)Pent(1)	139	159	NN[1576.5762]LSLDM[15.9949]TPQSIETELAWFEK	AT3G48460.1	3	7M(15.9949),2N(1576.5762)	N:1576.5762@NN(1)LSLDMTPQSIETELAWFEK;M:15.9949@NNLSLDM(1)TPQSIETELAWFEK;	1576.58	Complex	9	1
1132490_1AA	38210.2	HexNAc(4)Hex(3)Fuc(1)Pent(1)	189	197	NN[1576.5762]VSLAVNK	AT1G54320.1	2	2N(1576.5762)	N:1576.5762@NN(1)VSLAVNK;	1576.58	Complex	9	1
1132490_1AA	104577	HexNAc(2)Hex(8)	493	500	NN[1702.5813]LTRYEK	AT3G09260.1	2,3	2N(1702.5813)	N:1702.5813@NN(1)LTRYEK;	1702.58	High mannose	10	1
1132490_1AA	62729.1	HexNAc(1)	150	175	NN[203.0794]ESNDISGNHVGININSM[15.9949]TSLVAEK	AT3G15356.1	2	19M(15.9949),2N(203.0794)	M:15.9949@NNESNDISGNHVGININSM(1)TSLVAEK;N:203.0794@NN(1)ESNDISGNHVGININSMTSLVAEK;	203.079	Truncated	1	1
1132490_1AA	182819	HexNAc(1)	474	486	NN[203.0794]VTLALWGHVHR	AT1G13900.1	2	2N(203.0794)	N:203.0794@NN(1)VTLALWGHVHR;	203.079	Truncated	1	1
1132490_1AA	27800.3	HexNAc(2)	150	175	NN[406.1588]ESNDISGNHVGININSMTSLVAEK	AT3G15356.1	2	2N(406.1588)	N:406.1588@NN(1)ESNDISGNHVGININSMTSLVAEK;	406.159	Truncated	2	1
1132490_1AA	174058	HexNAc(2)	474	486	NN[406.1588]VTLALWGHVHR	AT1G13900.1	2	2N(406.1588)	N:406.1588@NN(1)VTLALWGHVHR;	406.159	Truncated	2	1
1132490_1AA	74090.1	HexNAc(2)Hex(1)	474	486	NN[568.2115]VTLALWGHVHR	AT1G13900.1	2	2N(568.2115)	N:568.2115@NN(1)VTLALWGHVHR;	568.212	paucimannose	3	1
1132490_1AA	367887	HexNAc(2)Hex(3)Pent(1)	43	68	NPDQVTENDFAFTGLGTAGN[1024.3595]TSNIIK	AT5G20630.1	2,3	20N(1024.3595)	N:1024.3595@NPDQVTENDFAFTGLGTAGN(1)TSNIIK;	1024.36	paucimannose	6	1
1132490_1AA	76587.3	HexNAc(2)Hex(3)Fuc(1)	43	68	NPDQVTENDFAFTGLGTAGN[1038.3751]TSNIIK	AT5G20630.1	2,3	20N(1038.3751)	N:1038.3751@NPDQVTENDFAFTGLGTAGN(1)TSNIIK;	1038.38	paucimannose	6	1
1132490_1AA	63938.9	HexNAc(3)Hex(3)	43	68	NPDQVTENDFAFTGLGTAGN[1095.3966]TSNIIK	AT5G20630.1	2	20N(1095.3966)	N:1095.3966@NPDQVTENDFAFTGLGTAGN(1)TSNIIK;	1095.4	hybrid	6	1
1132490_1AA	3209990	HexNAc(2)Hex(3)Fuc(1)Pent(1)	43	68	NPDQVTENDFAFTGLGTAGN[1170.4175]TSNIIK	AT5G20630.1	2,3	20N(1170.4175)	N:1170.4175@NPDQVTENDFAFTGLGTAGN(1)TSNIIK;	1170.42	paucimannose	7	1
1132490_1AA	166684	HexNAc(3)Hex(3)Pent(1)	43	68	NPDQVTENDFAFTGLGTAGN[1227.4388]TSNIIK	AT5G20630.1	2	20N(1227.4388)	N:1227.4388@NPDQVTENDFAFTGLGTAGN(1)TSNIIK;	1227.44	hybrid	7	1
1132490_1AA	46047.1	HexNAc(3)Hex(3)Fuc(1)	43	68	NPDQVTENDFAFTGLGTAGN[1241.4545]TSNIIK	AT5G20630.1	2	20N(1241.4545)	N:1241.4545@NPDQVTENDFAFTGLGTAGN(1)TSNIIK;	1241.45	hybrid	7	1
1132490_1AA	167777	HexNAc(3)Hex(3)Fuc(1)Pent(1)	43	68	NPDQVTENDFAFTGLGTAGN[1373.4968]TSNIIK	AT5G20630.1	2,3	20N(1373.4968)	N:1373.4968@NPDQVTENDFAFTGLGTAGN(1)TSNIIK;	1373.5	hybrid	8	1
1132490_1AA	111410	HexNAc(4)Hex(3)Fuc(1)Pent(1)	43	68	NPDQVTENDFAFTGLGTAGN[1576.5762]TSNIIK	AT5G20630.1	2,3	20N(1576.5762)	N:1576.5762@NPDQVTENDFAFTGLGTAGN(1)TSNIIK;	1576.58	Complex	9	1
1132490_1AA	219358	HexNAc(1)	43	68	NPDQVTENDFAFTGLGTAGN[203.0794]TSNIIK	AT5G20630.1	2,3	20N(203.0794)	N:203.0794@NPDQVTENDFAFTGLGTAGN(1)TSNIIK;	203.079	Truncated	1	1
1132490_1AA	1117330	HexNAc(2)	43	68	NPDQVTENDFAFTGLGTAGN[406.1588]TSNIIK	AT5G20630.1	2,3	20N(406.1588)	N:406.1588@NPDQVTENDFAFTGLGTAGN(1)TSNIIK;	406.159	Truncated	2	1
1132490_1AA	1384120	HexNAc(2)Hex(1)	43	68	NPDQVTENDFAFTGLGTAGN[568.2115]TSNIIK	AT5G20630.1	3	20N(568.2115)	N:568.2115@NPDQVTENDFAFTGLGTAGN(1)TSNIIK;	568.212	paucimannose	3	1
1132490_1AA	362637	HexNAc(2)Hex(2)	43	68	NPDQVTENDFAFTGLGTAGN[730.2644]TSNIIK	AT5G20630.1	2,3	20N(730.2644)	N:730.2644@NPDQVTENDFAFTGLGTAGN(1)TSNIIK;	730.264	paucimannose	4	1
1132490_1AA	72532.2	HexNAc(2)Hex(3)	43	68	NPDQVTENDFAFTGLGTAGN[892.3172]TSNIIK	AT5G20630.1	2,3	20N(892.3172)	N:892.3172@NPDQVTENDFAFTGLGTAGN(1)TSNIIK;	892.317	paucimannose	5	1
1132490_1AA	363654	HexNAc(3)Hex(3)	43	68	NPDQVTENDFAFTGLGT[79.9663]AGN[1095.3966]TSNIIK	AT5G20630.1	2	17T(79.9663),20N(1095.3966)	N:1095.3966@NPDQVTENDFAFTGLGTAGN(1)TSNIIK;T:79.9663@NPDQVTENDFAFTGLGT(1)AGNTSNIIK;	1095.4	hybrid	6	1
1132490_1AA	352607	HexNAc(3)Hex(3)	43	68	NPDQVTENDFAFT[79.9663]GLGTAGN[1095.3966]TSNIIK	AT5G20630.1	2	13T(79.9663),20N(1095.3966)	N:1095.3966@NPDQVTENDFAFTGLGTAGN(1)TSNIIK;T:79.9663@NPDQVTENDFAFT(1)GLGTAGNTSNIIK;	1095.4	hybrid	6	1
1132490_1AA	216378	HexNAc(2)Hex(3)Fuc(1)Pent(1)	44	56	NPIN[1170.4175]LTTHTLDSR	AT4G20860.1	2	4N(1170.4175)	N:1170.4175@NPIN(1)LTTHTLDSR;	1170.42	paucimannose	7	1
1132490_1AA	115914	HexNAc(3)Hex(3)Fuc(1)Pent(1)	44	56	NPIN[1373.4968]LTTHTLDSR	AT4G20860.1	2	4N(1373.4968)	N:1373.4968@NPIN(1)LTTHTLDSR;	1373.5	hybrid	8	1
1132490_1AA	38456.6	HexNAc(4)Hex(3)Fuc(1)Pent(1)	44	56	NPIN[1576.5762]LTTHTLDSR	AT4G20860.1	2	4N(1576.5762)	N:1576.5762@NPIN(1)LTTHTLDSR;	1576.58	Complex	9	1
1132490_1AA	39206.6	HexNAc(2)Hex(3)Fuc(1)Pent(1)	411	440	NPLTYITENGVADLDLGN[1170.4175]VTLATALADNGR	AT1G51470.1	3	18N(1170.4175)	N:1170.4175@NPLTYITENGVADLDLGN(1)VTLATALADNGR;	1170.42	paucimannose	7	1
1132490_1AA	138758	HexNAc(3)Hex(3)Fuc(1)Pent(1)	411	440	NPLTYITENGVADLDLGN[1373.4968]VTLATALADNGR	AT1G51470.1	3	18N(1373.4968)	N:1373.4968@NPLTYITENGVADLDLGN(1)VTLATALADNGR;	1373.5	hybrid	8	1
1132490_1AA	54337	HexNAc(3)Hex(4)Fuc(1)Pent(1)	411	440	NPLTYITENGVADLDLGN[1535.5497]VTLATALADNGR	AT1G51470.1	3	18N(1535.5497)	N:1535.5497@NPLTYITENGVADLDLGN(1)VTLATALADNGR;	1535.55	hybrid	9	1
1132490_1AA	685384	HexNAc(2)Hex(3)Fuc(1)Pent(1)	99	107	NPPLSN[1170.4175]LTK	AT2G04780.1	2	6N(1170.4175)	N:1170.4175@NPPLSN(1)LTK;	1170.42	paucimannose	7	1
1132490_1AA	585877	HexNAc(3)Hex(3)Fuc(1)Pent(1)	99	107	NPPLSN[1373.4968]LTK	AT2G04780.1	2	6N(1373.4968)	N:1373.4968@NPPLSN(1)LTK;	1373.5	hybrid	8	1
1132490_1AA	1236860	HexNAc(4)Hex(3)Fuc(1)Pent(1)	99	107	NPPLSN[1576.5762]LTK	AT2G04780.1	2	6N(1576.5762)	N:1576.5762@NPPLSN(1)LTK;	1576.58	Complex	9	1
1132490_1AA	185506	HexNAc(2)Hex(3)Pent(1)	206	237	NQC[57.0215]RFIM[15.9949]DRLYNFSNT[79.9663]GLPDPTLN[1024.3595]TTYLQTLR	AT3G49110.1	3,4	16T(79.9663),3C(57.0215),7M(15.9949),24N(1024.3595)	M:15.9949@NQCRFIM(1)DRLYNFSNTGLPDPTLNTTYLQTLR;N:1024.3595@NQCRFIMDRLYNFSNTGLPDPTLN(1)TTYLQTLR;T:79.9663@NQCRFIMDRLYNFSNT(1)GLPDPTLNTTYLQTLR;C:57.0215@NQC(1)RFIMDRLYNFSNTGLPDPTLNTTYLQTLR;	1024.36	paucimannose	6	1
1132490_1AA	163176	HexNAc(2)Hex(3)Pent(1)	206	237	NQC[57.0215]RFIM[15.9949]DRLY[79.9663]NFSNTGLPDPTLN[1024.3595]TTYLQTLR	AT3G49110.1	3	11Y(79.9663),3C(57.0215),7M(15.9949),24N(1024.3595)	M:15.9949@NQCRFIM(1)DRLYNFSNTGLPDPTLNTTYLQTLR;N:1024.3595@NQCRFIMDRLYNFSNTGLPDPTLN(1)TTYLQTLR;C:57.0215@NQC(1)RFIMDRLYNFSNTGLPDPTLNTTYLQTLR;Y:79.9663@NQCRFIMDRLY(1)NFSNTGLPDPTLNTTYLQTLR;	1024.36	paucimannose	6	1
1132490_1AA	146456	HexNAc(2)Hex(3)Pent(1)	65	74	NQHNILEVN[1024.3595]K	AT5G15350.1	2	9N(1024.3595)	N:1024.3595@NQHNILEVN(1)K;	1024.36	paucimannose	6	1
1132490_1AA	77098.5	HexNAc(3)Hex(3)	65	74	NQHNILEVN[1095.3966]K	AT5G15350.1	2	9N(1095.3966)	N:1095.3966@NQHNILEVN(1)K;	1095.4	hybrid	6	1
1132490_1AA	1000460	HexNAc(2)Hex(3)Fuc(1)Pent(1)	65	74	NQHNILEVN[1170.4175]K	AT5G15350.1	2	9N(1170.4175)	N:1170.4175@NQHNILEVN(1)K;	1170.42	paucimannose	7	1
1132490_1AA	212978	HexNAc(3)Hex(3)Pent(1)	65	74	NQHNILEVN[1227.4388]K	AT5G15350.1	2	9N(1227.4388)	N:1227.4388@NQHNILEVN(1)K;	1227.44	hybrid	7	1
1132490_1AA	133797	HexNAc(3)Hex(3)Fuc(1)	65	74	NQHNILEVN[1241.4545]K	AT5G15350.1	2	9N(1241.4545)	N:1241.4545@NQHNILEVN(1)K;	1241.45	hybrid	7	1
1132490_1AA	1476840	HexNAc(3)Hex(3)Fuc(1)Pent(1)	65	74	NQHNILEVN[1373.4968]K	AT5G15350.1	2	9N(1373.4968)	N:1373.4968@NQHNILEVN(1)K;	1373.5	hybrid	8	1
1132490_1AA	558848	HexNAc(4)Hex(3)Fuc(1)Pent(1)	65	74	NQHNILEVN[1576.5762]K	AT5G15350.1	2	9N(1576.5762)	N:1576.5762@NQHNILEVN(1)K;	1576.58	Complex	9	1
1132490_1AA	57544.1	HexNAc(2)	65	74	NQHNILEVN[406.1588]K	AT5G15350.1	2	9N(406.1588)	N:406.1588@NQHNILEVN(1)K;	406.159	Truncated	2	1
1132490_1AA	76958.8	HexNAc(2)Hex(2)	65	74	NQHNILEVN[730.2644]K	AT5G15350.1	2	9N(730.2644)	N:730.2644@NQHNILEVN(1)K;	730.264	paucimannose	4	1
1132490_1AA	71056.9	HexNAc(2)Hex(3)	65	74	NQHNILEVN[892.3172]K	AT5G15350.1	2	9N(892.3172)	N:892.3172@NQHNILEVN(1)K;	892.317	paucimannose	5	1
1132490_1AA	198538	HexNAc(2)Hex(3)Pent(1)	419	431	NSIAALQNTFSN[1024.3595]R	AT1G66970.1	2	12N(1024.3595)	N:1024.3595@NSIAALQNTFSN(1)R;	1024.36	paucimannose	6	1
1132490_1AA	535611	HexNAc(2)Hex(3)Fuc(1)Pent(1)	419	431	NSIAALQNTFSN[1170.4175]R	AT1G66970.1	2	12N(1170.4175)	N:1170.4175@NSIAALQNTFSN(1)R;	1170.42	paucimannose	7	1
1132490_1AA	150596	HexNAc(3)Hex(3)Pent(1)	419	431	NSIAALQNTFSN[1227.4388]R	AT1G66970.1	2	12N(1227.4388)	N:1227.4388@NSIAALQNTFSN(1)R;	1227.44	hybrid	7	1
1132490_1AA	646490	HexNAc(3)Hex(3)Fuc(1)Pent(1)	419	431	NSIAALQNTFSN[1373.4968]R	AT1G66970.1	2	12N(1373.4968)	N:1373.4968@NSIAALQNTFSN(1)R;	1373.5	hybrid	8	1
1132490_1AA	771730	HexNAc(4)Hex(3)Fuc(1)Pent(1)	419	431	NSIAALQNTFSN[1576.5762]R	AT1G66970.1	2	12N(1576.5762)	N:1576.5762@NSIAALQNTFSN(1)R;	1576.58	Complex	9	1
1132490_1AA	46876.2	HexNAc(2)Hex(7)	65	88	NSTVSDN[1540.5286]NTISLSLSEEPALETLK	AT3G15950.1	2	7N(1540.5286)	N:1540.5286@NSTVSDN(1)NTISLSLSEEPALETLK;	1540.53	High mannose	9	1
1132490_1AA	148326	HexNAc(2)Hex(4)	106	121	NTPAFEWN[1054.3700]NSMLSWQR	AT1G12240.1	2	8N(1054.3700)	N:1054.3700@NTPAFEWN(1)NSMLSWQR;	1054.37	High mannose	6	1
1132490_1AA	93271.7	HexNAc(2)Hex(4)	106	121	NTPAFEWN[1054.3700]NSM[15.9949]LSWQR	AT1G12240.1	2	11M(15.9949),8N(1054.3700)	M:15.9949@NTPAFEWNNSM(1)LSWQR;N:1054.3700@NTPAFEWN(1)NSMLSWQR;	1054.37	High mannose	6	1
1132490_1AA	79672.1	HexNAc(1)	214	229	NVN[203.0794]VSHMIHDLSFGPK	AT3G22290.1	2	3N(203.0794)	N:203.0794@NVN(1)VSHMIHDLSFGPK;	203.079	Truncated	1	1
1132490_1AA	157047	HexNAc(3)Hex(3)Fuc(1)Pent(1)	365	375	NVQNAYGLIN[1373.4968]R	AT1G51805.1	2	10N(1373.4968)	N:1373.4968@NVQNAYGLIN(1)R;	1373.5	hybrid	8	1
1132490_1AA	233688	HexNAc(4)Hex(3)Fuc(1)Pent(1)	365	375	NVQNAYGLIN[1576.5762]R	AT1G51805.1	2	10N(1576.5762)	N:1576.5762@NVQNAYGLIN(1)R;	1576.58	Complex	9	1
1132490_1AA	10117.8	HexNAc(4)Hex(5)Fuc(1)	165	207	NVSC[57.0215]SAPQC[57.0215]KQVPNPTC[57.0215]GARAC[57.0215]SFNLTYGSSSIAAN[1768.6395]LSQDTIR	AT5G07030.1	4	17C(57.0215),22C(57.0215),4C(57.0215),9C(57.0215),36N(1768.6395)	C:57.0215@NVSC(1)SAPQC(1)KQVPNPTC(1)GARAC(1)SFNLTYGSSSIAANLSQDTIR;N:1768.6395@NVSCSAPQCKQVPNPTCGARACSFNLTYGSSSIAAN(1)LSQDTIR;	1768.64	Complex	10	1
1132490_1AA	210568	HexNAc(2)Hex(3)Fuc(1)Pent(1)	328	343	NWGLFYTN[1170.4175]GTPVYTLR	AT2G01630.1	2	8N(1170.4175)	N:1170.4175@NWGLFYTN(1)GTPVYTLR;	1170.42	paucimannose	7	1
1132490_1AA	82366.9	HexNAc(3)Hex(3)Fuc(1)Pent(1)	328	343	NWGLFYTN[1373.4968]GTPVYTLR	AT2G01630.1	2,3	8N(1373.4968)	N:1373.4968@NWGLFYTN(1)GTPVYTLR;	1373.5	hybrid	8	1
1132490_1AA	92012.8	HexNAc(2)Hex(3)Pent(1)	365	378	NWN[1024.3595]DTDSTVLPIYR	AT3G02110.1	2	3N(1024.3595)	N:1024.3595@NWN(1)DTDSTVLPIYR;	1024.36	paucimannose	6	1
1132490_1AA	450509	HexNAc(2)Hex(3)Fuc(1)Pent(1)	365	378	NWN[1170.4175]DTDSTVLPIYR	AT3G02110.1	2	3N(1170.4175)	N:1170.4175@NWN(1)DTDSTVLPIYR;	1170.42	paucimannose	7	1
1132490_1AA	144090	HexNAc(3)Hex(3)Fuc(1)Pent(1)	365	378	NWN[1373.4968]DTDSTVLPIYR	AT3G02110.1	2	3N(1373.4968)	N:1373.4968@NWN(1)DTDSTVLPIYR;	1373.5	hybrid	8	1
1132490_1AA	106275	HexNAc(4)Hex(3)Pent(1)	365	378	NWN[1430.5183]DTDSTVLPIYR	AT3G02110.1	2	3N(1430.5183)	N:1430.5183@NWN(1)DTDSTVLPIYR;	1430.52	Complex	8	1
1132490_1AA	122322	HexNAc(4)Hex(3)Fuc(1)Pent(1)	365	378	NWN[1576.5762]DTDSTVLPIYR	AT3G02110.1	2	3N(1576.5762)	N:1576.5762@NWN(1)DTDSTVLPIYR;	1576.58	Complex	9	1
1132490_1AA	152797	HexNAc(3)Hex(3)Fuc(1)Pent(1)	284	305	NYEEDNHN[1373.4968]STHPYHDLPEGPAK	AT5G08580.1	3	8N(1373.4968)	N:1373.4968@NYEEDNHN(1)STHPYHDLPEGPAK;	1373.5	hybrid	8	1
1132490_1AA	95571.9	HexNAc(4)Hex(3)Fuc(1)Pent(1)	284	305	NYEEDNHN[1576.5762]STHPYHDLPEGPAK	AT5G08580.1	3	8N(1576.5762)	N:1576.5762@NYEEDNHN(1)STHPYHDLPEGPAK;	1576.58	Complex	9	1
1132490_1AA	9028.37	HexNAc(4)Hex(3)Pent(1)	873	881	NYN[1430.5183]YSSESR	AT1G42470.1	2	3N(1430.5183)	N:1430.5183@NYN(1)YSSESR;	1430.52	Complex	8	1
1132490_1AA	305998	HexNAc(2)Hex(3)Pent(1)	223	235	N[1024.3595]ASFLGYAAGTAR	AT2G05920.1	2	1N(1024.3595)	N:1024.3595@N(1)ASFLGYAAGTAR;	1024.36	paucimannose	6	1
1132490_1AA	187368	HexNAc(2)Hex(3)Pent(1)	86	98	N[1024.3595]ATAEITVDQYHR	AT3G18080.1	2	1N(1024.3595)	N:1024.3595@N(1)ATAEITVDQYHR;	1024.36	paucimannose	6	1
1132490_1AA	1263820	HexNAc(2)Hex(3)Pent(1)	379	398	N[1024.3595]ATGHAPGPPFNAASYYYPK	AT5G26000.1	2	1N(1024.3595)	N:1024.3595@N(1)ATGHAPGPPFNAASYYYPK;	1024.36	paucimannose	6	1
1132490_1AA	329887	HexNAc(2)Hex(3)Pent(1)	79	90	N[1024.3595]DTTYFGAIVGR	AT3G47800.1	2	1N(1024.3595)	N:1024.3595@N(1)DTTYFGAIVGR;	1024.36	paucimannose	6	1
1132490_1AA	91905	HexNAc(2)Hex(3)Pent(1)	291	308	N[1024.3595]GSYINYYMYHGGTNFGR	AT5G63800.1	2	1N(1024.3595)	N:1024.3595@N(1)GSYINYYMYHGGTNFGR;	1024.36	paucimannose	6	1
1132490_1AA	40847.2	HexNAc(2)Hex(3)Pent(1)	327	355	N[1024.3595]ITISDVDLTSVDTAIVANGHTGSHPDDK	AT3G16850.1	3	1N(1024.3595)	N:1024.3595@N(1)ITISDVDLTSVDTAIVANGHTGSHPDDK;	1024.36	paucimannose	6	1
1132490_1AA	312435	HexNAc(2)Hex(3)Pent(1)	452	463	N[1024.3595]LSDTIVALVTK	AT5G65760.1	2	1N(1024.3595)	N:1024.3595@N(1)LSDTIVALVTK;	1024.36	paucimannose	6	1
1132490_1AA	296480	HexNAc(2)Hex(3)Pent(1)	130	148	N[1024.3595]LSQSGPVSTFAGGQYSLK	AT2G04780.1	2	1N(1024.3595)	N:1024.3595@N(1)LSQSGPVSTFAGGQYSLK;	1024.36	paucimannose	6	1
1132490_1AA	122348	HexNAc(2)Hex(3)Pent(1)	315	327	N[1024.3595]MTAETLEILSNK	AT3G56310.1	2	1N(1024.3595)	N:1024.3595@N(1)MTAETLEILSNK;	1024.36	paucimannose	6	1
1132490_1AA	95725.2	HexNAc(2)Hex(3)Pent(1)	315	327	N[1024.3595]M[15.9949]TAETLEILSNK	AT3G56310.1	2	2M(15.9949),1N(1024.3595)	M:15.9949@NM(1)TAETLEILSNK;N:1024.3595@N(1)MTAETLEILSNK;	1024.36	paucimannose	6	1
1132490_1AA	149139	HexNAc(2)Hex(3)Pent(1)	99	110	N[1024.3595]SSSIEAVYPTR	AT4G26690.1	2	1N(1024.3595)	N:1024.3595@N(1)SSSIEAVYPTR;	1024.36	paucimannose	6	1
1132490_1AA	92318.9	HexNAc(2)Hex(3)Pent(1)	323	336	N[1024.3595]VSDLEYVVDGYAK	AT5G11720.1	2	1N(1024.3595)	N:1024.3595@N(1)VSDLEYVVDGYAK;	1024.36	paucimannose	6	1
1132490_1AA	510956	HexNAc(2)Hex(3)Pent(1)	188	203	N[1024.3595]VTLDNLEAAGVTYWK	AT5G24770.1	2	1N(1024.3595)	N:1024.3595@N(1)VTLDNLEAAGVTYWK;	1024.36	paucimannose	6	1
1132490_1AA	209896	HexNAc(2)Hex(3)Fuc(1)	223	235	N[1038.3751]ASFLGYAAGTAR	AT2G05920.1	2	1N(1038.3751)	N:1038.3751@N(1)ASFLGYAAGTAR;	1038.38	paucimannose	6	1
1132490_1AA	59842.8	HexNAc(2)Hex(3)Fuc(1)	352	360	N[1038.3751]FTGVSLFK	AT5G67360.1	2	1N(1038.3751)	N:1038.3751@N(1)FTGVSLFK;	1038.38	paucimannose	6	1
1132490_1AA	231674	HexNAc(2)Hex(3)Fuc(1)	130	148	N[1038.3751]LSQSGPVSTFAGGQYSLK	AT2G04780.1	2	1N(1038.3751)	N:1038.3751@N(1)LSQSGPVSTFAGGQYSLK;	1038.38	paucimannose	6	1
1132490_1AA	126519	HexNAc(2)Hex(3)Fuc(1)	315	327	N[1038.3751]MTAETLEILSNK	AT3G56310.1	2	1N(1038.3751)	N:1038.3751@N(1)MTAETLEILSNK;	1038.38	paucimannose	6	1
1132490_1AA	108048	HexNAc(2)Hex(3)Fuc(1)	315	327	N[1038.3751]M[15.9949]TAETLEILSNK	AT3G56310.1	2	2M(15.9949),1N(1038.3751)	M:15.9949@NM(1)TAETLEILSNK;N:1038.3751@N(1)MTAETLEILSNK;	1038.38	paucimannose	6	1
1132490_1AA	67178.2	HexNAc(2)Hex(3)Fuc(1)	274	285	N[1038.3751]VSNYLIFGSSR	AT3G12700.1	2	1N(1038.3751)	N:1038.3751@N(1)VSNYLIFGSSR;	1038.38	paucimannose	6	1
1132490_1AA	255883	HexNAc(2)Hex(3)Fuc(1)	188	203	N[1038.3751]VTLDNLEAAGVTYWK	AT5G24770.1	2	1N(1038.3751)	N:1038.3751@N(1)VTLDNLEAAGVTYWK;	1038.38	paucimannose	6	1
1132490_1AA	2286150	HexNAc(2)Hex(4)	379	398	N[1054.3700]ATGHAPGPPFNAASYYYPK	AT5G26000.1	2,3	1N(1054.3700)	N:1054.3700@N(1)ATGHAPGPPFNAASYYYPK;	1054.37	High mannose	6	1
1132490_1AA	332141	HexNAc(2)Hex(4)	177	202	N[1054.3700]C[57.0215]TVGC[57.0215]PPYILQYGLGSTAGVLITEK	AT3G52500.1	2,3	2C(57.0215),6C(57.0215),1N(1054.3700)	N:1054.3700@N(1)CTVGCPPYILQYGLGSTAGVLITEK;C:57.0215@NC(1)TVGC(1)PPYILQYGLGSTAGVLITEK;	1054.37	High mannose	6	1
1132490_1AA	103566	HexNAc(2)Hex(4)	53	71	N[1054.3700]FTFGAATSAYQIEGAAHR	AT1G51470.1	2	1N(1054.3700)	N:1054.3700@N(1)FTFGAATSAYQIEGAAHR;	1054.37	High mannose	6	1
1132490_1AA	62652.4	HexNAc(2)Hex(4)	284	301	N[1054.3700]GSFVNYYM[15.9949]YHGGTNFGR	AT1G77410.1	2	9M(15.9949),1N(1054.3700)	M:15.9949@NGSFVNYYM(1)YHGGTNFGR;N:1054.3700@N(1)GSFVNYYMYHGGTNFGR;	1054.37	High mannose	6	1
1132490_1AA	80812.8	HexNAc(2)Hex(4)	452	463	N[1054.3700]LSDTIVALVTK	AT5G65760.1	2	1N(1054.3700)	N:1054.3700@N(1)LSDTIVALVTK;	1054.37	High mannose	6	1
1132490_1AA	60988.3	HexNAc(2)Hex(4)	97	110	N[1054.3700]VSTHISTDNVNIR	AT5G58090.1	2	1N(1054.3700)	N:1054.3700@N(1)VSTHISTDNVNIR;	1054.37	High mannose	6	1
1132490_1AA	827840	HexNAc(2)Hex(3)Fuc(1)Pent(1)	223	235	N[1170.4175]ASFLGYAAGTAR	AT2G05920.1	2	1N(1170.4175)	N:1170.4175@N(1)ASFLGYAAGTAR;	1170.42	paucimannose	7	1
1132490_1AA	70350.6	HexNAc(2)Hex(3)Fuc(1)Pent(1)	435	451	N[1170.4175]ASSGLGPFGLMVLASK	AT3G13784.1	2	1N(1170.4175)	N:1170.4175@N(1)ASSGLGPFGLMVLASK;	1170.42	paucimannose	7	1
1132490_1AA	89768.3	HexNAc(2)Hex(3)Fuc(1)Pent(1)	435	451	N[1170.4175]ASSGLGPFGLM[15.9949]VLASK	AT3G13784.1	2	12M(15.9949),1N(1170.4175)	N:1170.4175@N(1)ASSGLGPFGLMVLASK;M:15.9949@NASSGLGPFGLM(1)VLASK;	1170.42	paucimannose	7	1
1132490_1AA	1910490	HexNAc(2)Hex(3)Fuc(1)Pent(1)	86	98	N[1170.4175]ATAEITVDQYHR	AT3G18080.1	2	1N(1170.4175)	N:1170.4175@N(1)ATAEITVDQYHR;	1170.42	paucimannose	7	1
1132490_1AA	54057.2	HexNAc(2)Hex(3)Fuc(1)Pent(1)	247	262	N[1170.4175]ATAGTTLGDYYFVSR	AT4G21590.1	2	1N(1170.4175)	N:1170.4175@N(1)ATAGTTLGDYYFVSR;	1170.42	paucimannose	7	1
1132490_1AA	102957	HexNAc(2)Hex(3)Fuc(1)Pent(1)	252	267	N[1170.4175]ATPGTTLGDDYFLSR	AT4G21585.1	2	1N(1170.4175)	N:1170.4175@N(1)ATPGTTLGDDYFLSR;	1170.42	paucimannose	7	1
1132490_1AA	127954	HexNAc(2)Hex(3)Fuc(1)Pent(1)	249	264	N[1170.4175]ATPGTTLGDEYFLSR	AT4G21600.1	2	1N(1170.4175)	N:1170.4175@N(1)ATPGTTLGDEYFLSR;	1170.42	paucimannose	7	1
1132490_1AA	170866	HexNAc(2)Hex(3)Fuc(1)Pent(1)	275	285	N[1170.4175]ATVIYLDTHK	AT4G01130.1	2	1N(1170.4175)	N:1170.4175@N(1)ATVIYLDTHK;	1170.42	paucimannose	7	1
1132490_1AA	110619	HexNAc(2)Hex(3)Fuc(1)Pent(1)	249	262	N[1170.4175]DSDFEDQAVTFGK	AT2G46750.1	2	1N(1170.4175)	N:1170.4175@N(1)DSDFEDQAVTFGK;	1170.42	paucimannose	7	1
1132490_1AA	888152	HexNAc(2)Hex(3)Fuc(1)Pent(1)	79	90	N[1170.4175]DTTYFGAIVGR	AT3G47800.1	2	1N(1170.4175)	N:1170.4175@N(1)DTTYFGAIVGR;	1170.42	paucimannose	7	1
1132490_1AA	410282	HexNAc(2)Hex(3)Fuc(1)Pent(1)	168	183	N[1170.4175]ETQILSVYLGNLIDK	AT3G14920.1	2,3	1N(1170.4175)	N:1170.4175@N(1)ETQILSVYLGNLIDK;	1170.42	paucimannose	7	1
1132490_1AA	86654.9	HexNAc(2)Hex(3)Fuc(1)Pent(1)	491	501	N[1170.4175]ETWALWTWYR	AT3G07130.1	2	1N(1170.4175)	N:1170.4175@N(1)ETWALWTWYR;	1170.42	paucimannose	7	1
1132490_1AA	160000	HexNAc(2)Hex(3)Fuc(1)Pent(1)	304	319	N[1170.4175]FTFDVISGILADMRK	AT3G55260.1	2,3	1N(1170.4175)	N:1170.4175@N(1)FTFDVISGILADMRK;	1170.42	paucimannose	7	1
1132490_1AA	36581.9	HexNAc(2)Hex(3)Fuc(1)Pent(1)	304	318	N[1170.4175]FTFDVISGILADM[15.9949]R	AT3G55260.1	2	14M(15.9949),1N(1170.4175)	N:1170.4175@N(1)FTFDVISGILADMR;M:15.9949@NFTFDVISGILADM(1)R;	1170.42	paucimannose	7	1
1132490_1AA	48791	HexNAc(2)Hex(3)Fuc(1)Pent(1)	304	319	N[1170.4175]FTFDVISGILADM[15.9949]RK	AT3G55260.1	2,3	14M(15.9949),1N(1170.4175)	N:1170.4175@N(1)FTFDVISGILADMRK;M:15.9949@NFTFDVISGILADM(1)RK;	1170.42	paucimannose	7	1
1132490_1AA	242779	HexNAc(2)Hex(3)Fuc(1)Pent(1)	352	360	N[1170.4175]FTGVSLFK	AT5G67360.1	2	1N(1170.4175)	N:1170.4175@N(1)FTGVSLFK;	1170.42	paucimannose	7	1
1132490_1AA	149213	HexNAc(2)Hex(3)Fuc(1)Pent(1)	108	116	N[1170.4175]FTYVIQVK	AT4G22010.1	2	1N(1170.4175)	N:1170.4175@N(1)FTYVIQVK;	1170.42	paucimannose	7	1
1132490_1AA	202064	HexNAc(2)Hex(3)Fuc(1)Pent(1)	73	83	N[1170.4175]GSFANVSEMK	AT4G34180.1	2	1N(1170.4175)	N:1170.4175@N(1)GSFANVSEMK;	1170.42	paucimannose	7	1
1132490_1AA	151452	HexNAc(2)Hex(3)Fuc(1)Pent(1)	73	83	N[1170.4175]GSFANVSEM[15.9949]K	AT4G34180.1	2	10M(15.9949),1N(1170.4175)	N:1170.4175@N(1)GSFANVSEMK;M:15.9949@NGSFANVSEM(1)K;	1170.42	paucimannose	7	1
1132490_1AA	11799.8	HexNAc(2)Hex(3)Fuc(1)Pent(1)	138	149	N[1170.4175]GSVSEMIHVLR	AT1G51890.1	2	1N(1170.4175)	N:1170.4175@N(1)GSVSEMIHVLR;	1170.42	paucimannose	7	1
1132490_1AA	100028	HexNAc(2)Hex(3)Fuc(1)Pent(1)	436	446	N[1170.4175]GTNFMIQYYR	AT5G44390.1	2	1N(1170.4175)	N:1170.4175@N(1)GTNFMIQYYR;	1170.42	paucimannose	7	1
1132490_1AA	109272	HexNAc(2)Hex(3)Fuc(1)Pent(1)	216	225	N[1170.4175]ISLDFSLFK	AT5G58480.1	2	1N(1170.4175)	N:1170.4175@N(1)ISLDFSLFK;	1170.42	paucimannose	7	1
1132490_1AA	157988	HexNAc(2)Hex(3)Fuc(1)Pent(1)	269	278	N[1170.4175]ITAETTTDK	AT1G28290.1	2	1N(1170.4175)	N:1170.4175@N(1)ITAETTTDK;	1170.42	paucimannose	7	1
1132490_1AA	2112360	HexNAc(2)Hex(3)Fuc(1)Pent(1)	113	129	N[1170.4175]ITGSFPQFLFQLPNLK	AT1G33590.1	2,3	1N(1170.4175)	N:1170.4175@N(1)ITGSFPQFLFQLPNLK;	1170.42	paucimannose	7	1
1132490_1AA	603915	HexNAc(2)Hex(3)Fuc(1)Pent(1)	113	129	N[1170.4175]ITGSFPQFLFQLPNVK	AT1G33600.1	2,3	1N(1170.4175)	N:1170.4175@N(1)ITGSFPQFLFQLPNVK;	1170.42	paucimannose	7	1
1132490_1AA	74764.5	HexNAc(2)Hex(3)Fuc(1)Pent(1)	327	355	N[1170.4175]ITISDVDLTSVDTAIVANGHTGSHPDDK	AT3G16850.1	3	1N(1170.4175)	N:1170.4175@N(1)ITISDVDLTSVDTAIVANGHTGSHPDDK;	1170.42	paucimannose	7	1
1132490_1AA	239848	HexNAc(2)Hex(3)Fuc(1)Pent(1)	144	156	N[1170.4175]LSALNLPQLDLR	AT3G08600.1	2	1N(1170.4175)	N:1170.4175@N(1)LSALNLPQLDLR;	1170.42	paucimannose	7	1
1132490_1AA	145171	HexNAc(2)Hex(3)Fuc(1)Pent(1)	159	169	N[1170.4175]LSDPYLREWK	AT3G13790.1	2	1N(1170.4175)	N:1170.4175@N(1)LSDPYLREWK;	1170.42	paucimannose	7	1
1132490_1AA	2684740	HexNAc(2)Hex(3)Fuc(1)Pent(1)	130	148	N[1170.4175]LSQSGPVSTFAGGQYSLK	AT2G04780.1	2	1N(1170.4175)	N:1170.4175@N(1)LSQSGPVSTFAGGQYSLK;	1170.42	paucimannose	7	1
1132490_1AA	238370	HexNAc(2)Hex(3)Fuc(1)Pent(1)	310	327	N[1170.4175]LTAGPNVPVIEIGLPGR	AT5G19110.1	2	1N(1170.4175)	N:1170.4175@N(1)LTAGPNVPVIEIGLPGR;	1170.42	paucimannose	7	1
1132490_1AA	57571.6	HexNAc(2)Hex(3)Fuc(1)Pent(1)	312	320	N[1170.4175]LTLLNLFR	AT5G65700.1	2	1N(1170.4175)	N:1170.4175@N(1)LTLLNLFR;	1170.42	paucimannose	7	1
1132490_1AA	191078	HexNAc(2)Hex(3)Fuc(1)Pent(1)	477	489	N[1170.4175]LTPSFFPLSFEK	AT1G52780.1	2	1N(1170.4175)	N:1170.4175@N(1)LTPSFFPLSFEK;	1170.42	paucimannose	7	1
1132490_1AA	262242	HexNAc(2)Hex(3)Fuc(1)Pent(1)	315	327	N[1170.4175]MTAETLEILSNK	AT3G56310.1	2	1N(1170.4175)	N:1170.4175@N(1)MTAETLEILSNK;	1170.42	paucimannose	7	1
1132490_1AA	92809.4	HexNAc(2)Hex(3)Fuc(1)Pent(1)	359	366	N[1170.4175]NSIPVTR	AT5G04885.1	2	1N(1170.4175)	N:1170.4175@N(1)NSIPVTR;	1170.42	paucimannose	7	1
1132490_1AA	131621	HexNAc(2)Hex(3)Fuc(1)Pent(1)	111	126	N[1170.4175]NSLPLLHLNPYSWSK	AT4G12910.1	2	1N(1170.4175)	N:1170.4175@N(1)NSLPLLHLNPYSWSK;	1170.42	paucimannose	7	1
1132490_1AA	8333.92	HexNAc(2)Hex(3)Fuc(1)Pent(1)	230	250	N[1170.4175]QTGFLQSSAAVNGLLGLGLK	AT3G51330.1	2,3	1N(1170.4175)	N:1170.4175@N(1)QTGFLQSSAAVNGLLGLGLK;	1170.42	paucimannose	7	1
1132490_1AA	113993	HexNAc(2)Hex(3)Fuc(1)Pent(1)	152	170	N[1170.4175]QTLNQSPLFIVAESYGGK	AT2G27920.1	2	1N(1170.4175)	N:1170.4175@N(1)QTLNQSPLFIVAESYGGK;	1170.42	paucimannose	7	1
1132490_1AA	31759.8	HexNAc(2)Hex(3)Fuc(1)Pent(1)	92	125	N[1170.4175]SSGTGGSALLQGLHVIISSSTDELEYGADESYK	AT1G65590.1	3	1N(1170.4175)	N:1170.4175@N(1)SSGTGGSALLQGLHVIISSSTDELEYGADESYK;	1170.42	paucimannose	7	1
1132490_1AA	329570	HexNAc(2)Hex(3)Fuc(1)Pent(1)	242	255	N[1170.4175]SSITFEIDGLFTK	AT1G04970.1	2	1N(1170.4175)	N:1170.4175@N(1)SSITFEIDGLFTK;	1170.42	paucimannose	7	1
1132490_1AA	560358	HexNAc(2)Hex(3)Fuc(1)Pent(1)	99	110	N[1170.4175]SSSIEAVYPTR	AT4G26690.1	2	1N(1170.4175)	N:1170.4175@N(1)SSSIEAVYPTR;	1170.42	paucimannose	7	1
1132490_1AA	152257	HexNAc(2)Hex(3)Fuc(1)Pent(1)	488	506	N[1170.4175]STSLSGVLISVENAAYLR	AT4G26690.1	2,3	1N(1170.4175)	N:1170.4175@N(1)STSLSGVLISVENAAYLR;	1170.42	paucimannose	7	1
1132490_1AA	168365	HexNAc(2)Hex(3)Fuc(1)Pent(1)	488	515	N[1170.4175]STSLSGVLISVENAAYLREEQGLDVVK	AT4G26690.1	3	1N(1170.4175)	N:1170.4175@N(1)STSLSGVLISVENAAYLREEQGLDVVK;	1170.42	paucimannose	7	1
1132490_1AA	33679	HexNAc(2)Hex(3)Fuc(1)Pent(1)	231	258	N[1170.4175]TSLGVLLPTNLDEEISSLPGWTVESNR	AT1G29980.1	3	1N(1170.4175)	N:1170.4175@N(1)TSLGVLLPTNLDEEISSLPGWTVESNR;	1170.42	paucimannose	7	1
1132490_1AA	42716.8	HexNAc(2)Hex(3)Fuc(1)Pent(1)	227	254	N[1170.4175]TTLGVLLPTNLDEEISSLPGWTVESNR	AT2G34510.1	3	1N(1170.4175)	N:1170.4175@N(1)TTLGVLLPTNLDEEISSLPGWTVESNR;	1170.42	paucimannose	7	1
1132490_1AA	227253	HexNAc(2)Hex(3)Fuc(1)Pent(1)	323	336	N[1170.4175]VSDLEYVVDGYAK	AT5G11720.1	2	1N(1170.4175)	N:1170.4175@N(1)VSDLEYVVDGYAK;	1170.42	paucimannose	7	1
1132490_1AA	45315.5	HexNAc(2)Hex(3)Fuc(1)Pent(1)	37	48	N[1170.4175]VSDPDVVAVAK	AT4G16500.1	2	1N(1170.4175)	N:1170.4175@N(1)VSDPDVVAVAK;	1170.42	paucimannose	7	1
1132490_1AA	321665	HexNAc(2)Hex(3)Fuc(1)Pent(1)	153	165	N[1170.4175]VSDPSTFNSQTK	AT3G22060.1	2	1N(1170.4175)	N:1170.4175@N(1)VSDPSTFNSQTK;	1170.42	paucimannose	7	1
1132490_1AA	0	HexNAc(2)Hex(3)Fuc(1)Pent(1)	62	82	N[1170.4175]VSLFNQVLESTAQNLQFLAK	AT5G44380.1	2,3	1N(1170.4175)	N:1170.4175@N(1)VSLFNQVLESTAQNLQFLAK;	1170.42	paucimannose	7	1
1132490_1AA	41129.7	HexNAc(2)Hex(3)Fuc(1)Pent(1)	59	75	N[1170.4175]VSMFSQVLESTAQNLR	AT5G44400.1	2,3	1N(1170.4175)	N:1170.4175@N(1)VSMFSQVLESTAQNLR;	1170.42	paucimannose	7	1
1132490_1AA	180527	HexNAc(2)Hex(3)Fuc(1)Pent(1)	274	285	N[1170.4175]VSNYLIFGSSR	AT3G12700.1	2	1N(1170.4175)	N:1170.4175@N(1)VSNYLIFGSSR;	1170.42	paucimannose	7	1
1132490_1AA	70483.8	HexNAc(2)Hex(3)Fuc(1)Pent(1)	117	145	N[1170.4175]VTHAPRPGGFSSSVVSGLSQGSGEYFTR	AT1G01300.1	3	1N(1170.4175)	N:1170.4175@N(1)VTHAPRPGGFSSSVVSGLSQGSGEYFTR;	1170.42	paucimannose	7	1
1132490_1AA	1147320	HexNAc(2)Hex(3)Fuc(1)Pent(1)	188	203	N[1170.4175]VTLDNLEAAGVTYWK	AT5G24770.1	2	1N(1170.4175)	N:1170.4175@N(1)VTLDNLEAAGVTYWK;	1170.42	paucimannose	7	1
1132490_1AA	79735	HexNAc(2)Hex(3)Fuc(1)Pent(1)	57	70	N[1170.4175]VTQAEIIEDLHDR	AT3G51730.1	2	1N(1170.4175)	N:1170.4175@N(1)VTQAEIIEDLHDR;	1170.42	paucimannose	7	1
1132490_1AA	0	HexNAc(2)Hex(3)Fuc(1)Pent(1)	62	73	N[1170.4175]WTDAIPIGNGR	AT4G34260.1	2	1N(1170.4175)	N:1170.4175@N(1)WTDAIPIGNGR;	1170.42	paucimannose	7	1
1132490_1AA	49997.4	HexNAc(2)Hex(3)Fuc(1)Pent(1)	374	389	N[1170.4175]WTPVNWEETFSSFGK	AT3G55260.1	2	1N(1170.4175)	N:1170.4175@N(1)WTPVNWEETFSSFGK;	1170.42	paucimannose	7	1
1132490_1AA	72399.4	HexNAc(2)Hex(3)Fuc(1)Pent(1)	203	210	N[1170.4175]YTQQLTR	AT1G33811.1	2	1N(1170.4175)	N:1170.4175@N(1)YTQQLTR;	1170.42	paucimannose	7	1
1132490_1AA	29504.7	HexNAc(2)Hex(3)Fuc(2)	379	398	N[1184.4330]ATGHAPGPPFNAASYYYPK	AT5G26000.1	2	1N(1184.4330)	N:1184.4330@N(1)ATGHAPGPPFNAASYYYPK;	1184.43	paucimannose	7	1
1132490_1AA	12082.7	HexNAc(2)Hex(3)Fuc(2)	291	308	N[1184.4330]GSYINYYMYHGGTNFGR	AT5G63800.1	2	1N(1184.4330)	N:1184.4330@N(1)GSYINYYMYHGGTNFGR;	1184.43	paucimannose	7	1
1132490_1AA	10449.3	HexNAc(2)Hex(3)Fuc(2)	291	308	N[1184.4330]GSYINYYM[15.9949]YHGGTNFGR	AT5G63800.1	2	9M(15.9949),1N(1184.4330)	M:15.9949@NGSYINYYM(1)YHGGTNFGR;N:1184.4330@N(1)GSYINYYMYHGGTNFGR;	1184.43	paucimannose	7	1
1132490_1AA	13562.6	HexNAc(2)Hex(3)Fuc(2)	452	463	N[1184.4330]LSDTIVALVTK	AT5G65760.1	2	1N(1184.4330)	N:1184.4330@N(1)LSDTIVALVTK;	1184.43	paucimannose	7	1
1132490_1AA	15153.9	HexNAc(2)Hex(4)Fuc(1)	217	257	N[1200.4280]LTILAPLESPNTDGVDPDS[79.9663]STNVC[57.0215]IEDC[57.0215]YIVTGDDLVSIK	AT3G62110.1	3	20S(79.9663),25C(57.0215),29C(57.0215),1N(1200.4280)	S:79.9663@NLTILAPLESPNTDGVDPDS(1)STNVCIEDCYIVTGDDLVSIK;C:57.0215@NLTILAPLESPNTDGVDPDSSTNVC(1)IEDC(1)YIVTGDDLVSIK;N:1200.4280@N(1)LTILAPLESPNTDGVDPDSSTNVCIEDCYIVTGDDLVSIK;	1200.43	High mannose	7	1
1132490_1AA	8943500	HexNAc(2)Hex(5)	379	398	N[1216.4229]ATGHAPGPPFNAASYYYPK	AT5G26000.1	2,3	1N(1216.4229)	N:1216.4229@N(1)ATGHAPGPPFNAASYYYPK;	1216.42	High mannose	7	1
1132490_1AA	19986.1	HexNAc(2)Hex(5)	142	159	N[1216.4229]FSASQTAEALTYAFIIK	AT3G51550.1	2,3	1N(1216.4229)	N:1216.4229@N(1)FSASQTAEALTYAFIIK;	1216.42	High mannose	7	1
1132490_1AA	70663.3	HexNAc(2)Hex(5)	53	71	N[1216.4229]FTFGAATSAYQIEGAAHR	AT1G51470.1	2	1N(1216.4229)	N:1216.4229@N(1)FTFGAATSAYQIEGAAHR;	1216.42	High mannose	7	1
1132490_1AA	63997	HexNAc(2)Hex(5)	230	247	N[1216.4229]GS[79.9663]HVNYYMYHGGT[79.9663]NFGR	AT4G38590.1	2	14T(79.9663),3S(79.9663),1N(1216.4229)	N:1216.4229@N(1)GSHVNYYMYHGGTNFGR;S:79.9663@NGS(1)HVNYYMYHGGTNFGR;T:79.9663@NGSHVNYYMYHGGT(1)NFGR;	1216.42	High mannose	7	1
1132490_1AA	94526.1	HexNAc(2)Hex(5)	131	144	N[1216.4229]ITAEVMESLHIQR	AT4G34180.1	2	1N(1216.4229)	N:1216.4229@N(1)ITAEVMESLHIQR;	1216.42	High mannose	7	1
1132490_1AA	410548	HexNAc(2)Hex(5)	162	188	N[1216.4229]ITPFVTLFHWDLPQSLQDEYEGFLDR	AT5G25980.2	3,4	1N(1216.4229)	N:1216.4229@N(1)ITPFVTLFHWDLPQSLQDEYEGFLDR;	1216.42	High mannose	7	1
1132490_1AA	99040.1	HexNAc(2)Hex(5)	452	463	N[1216.4229]LSDTIVALVTK	AT5G65760.1	2	1N(1216.4229)	N:1216.4229@N(1)LSDTIVALVTK;	1216.42	High mannose	7	1
1132490_1AA	70241.6	HexNAc(2)Hex(5)	324	344	N[1216.4229]LTASGPRPNPQGSYHYGLIK	AT4G22010.1	3	1N(1216.4229)	N:1216.4229@N(1)LTASGPRPNPQGSYHYGLIK;	1216.42	High mannose	7	1
1132490_1AA	50557.3	HexNAc(2)Hex(5)	97	110	N[1216.4229]VSTHISTDNVNIR	AT5G58090.1	2	1N(1216.4229)	N:1216.4229@N(1)VSTHISTDNVNIR;	1216.42	High mannose	7	1
1132490_1AA	32146.6	HexNAc(2)Hex(5)	203	210	N[1216.4229]YTQQLTR	AT1G33811.1	2	1N(1216.4229)	N:1216.4229@N(1)YTQQLTR;	1216.42	High mannose	7	1
1132490_1AA	62928.6	HexNAc(2)Hex(5)	110	118	N[1216.4229]YTYILQMK	AT1G76160.1	2	1N(1216.4229)	N:1216.4229@N(1)YTYILQMK;	1216.42	High mannose	7	1
1132490_1AA	77628.2	HexNAc(3)Hex(3)Pent(1)	86	98	N[1227.4388]ATAEITVDQYHR	AT3G18080.1	2	1N(1227.4388)	N:1227.4388@N(1)ATAEITVDQYHR;	1227.44	hybrid	7	1
1132490_1AA	133517	HexNAc(3)Hex(3)Pent(1)	79	90	N[1227.4388]DTTYFGAIVGR	AT3G47800.1	2	1N(1227.4388)	N:1227.4388@N(1)DTTYFGAIVGR;	1227.44	hybrid	7	1
1132490_1AA	72617.2	HexNAc(3)Hex(3)Pent(1)	230	247	N[1227.4388]GSHVNYYMYHGGTNFGR	AT4G38590.1	2	1N(1227.4388)	N:1227.4388@N(1)GSHVNYYMYHGGTNFGR;	1227.44	hybrid	7	1
1132490_1AA	77319.6	HexNAc(3)Hex(3)Pent(1)	144	156	N[1227.4388]LSALNLPQLDLR	AT3G08600.1	2	1N(1227.4388)	N:1227.4388@N(1)LSALNLPQLDLR;	1227.44	hybrid	7	1
1132490_1AA	52436.5	HexNAc(3)Hex(3)Pent(1)	452	463	N[1227.4388]LSDTIVALVTK	AT5G65760.1	2	1N(1227.4388)	N:1227.4388@N(1)LSDTIVALVTK;	1227.44	hybrid	7	1
1132490_1AA	188807	HexNAc(3)Hex(3)Pent(1)	130	148	N[1227.4388]LSQSGPVSTFAGGQYSLK	AT2G04780.1	2	1N(1227.4388)	N:1227.4388@N(1)LSQSGPVSTFAGGQYSLK;	1227.44	hybrid	7	1
1132490_1AA	128317	HexNAc(3)Hex(3)Pent(1)	99	110	N[1227.4388]SSSIEAVYPTR	AT4G26690.1	2	1N(1227.4388)	N:1227.4388@N(1)SSSIEAVYPTR;	1227.44	hybrid	7	1
1132490_1AA	3369.49	HexNAc(3)Hex(3)Fuc(1)	379	408	N[1241.4545]ATGHAPGPPFNAASYYYPKGIYYVM[15.9949]DYFK	AT5G26000.1	3,4	26M(15.9949),1N(1241.4545)	M:15.9949@NATGHAPGPPFNAASYYYPKGIYYVM(1)DYFK;N:1241.4545@N(1)ATGHAPGPPFNAASYYYPKGIYYVMDYFK;	1241.45	hybrid	7	1
1132490_1AA	27580.4	HexNAc(3)Hex(3)Fuc(1)	130	148	N[1241.4545]LSQSGPVSTFAGGQYSLK	AT2G04780.1	2	1N(1241.4545)	N:1241.4545@N(1)LSQSGPVSTFAGGQYSLK;	1241.45	hybrid	7	1
1132490_1AA	100508	HexNAc(3)Hex(3)Fuc(1)	312	320	N[1241.4545]LTLLNLFR	AT5G65700.1	2	1N(1241.4545)	N:1241.4545@N(1)LTLLNLFR;	1241.45	hybrid	7	1
1132490_1AA	312929	HexNAc(3)Hex(3)Fuc(1)	99	110	N[1241.4545]SSSIEAVYPTR	AT4G26690.1	2	1N(1241.4545)	N:1241.4545@N(1)SSSIEAVYPTR;	1241.45	hybrid	7	1
1132490_1AA	11359.8	HexNAc(2)Hex(4)Fuc(2)	379	398	N[1346.4858]ATGHAPGPPFNAASYYYPK	AT5G26000.1	2	1N(1346.4858)	N:1346.4858@N(1)ATGHAPGPPFNAASYYYPK;	1346.49	High mannose	8	1
1132490_1AA	5190.2	HexNAc(2)Hex(4)Fuc(2)	162	188	N[1346.4858]ITPFVTLFHWDLPQSLQDEYEGFLDR	AT5G25980.2	3	1N(1346.4858)	N:1346.4858@N(1)ITPFVTLFHWDLPQSLQDEYEGFLDR;	1346.49	High mannose	8	1
1132490_1AA	125602	HexNAc(3)Hex(3)Fuc(1)Pent(1)	223	235	N[1373.4968]ASFLGYAAGTAR	AT2G05920.1	2	1N(1373.4968)	N:1373.4968@N(1)ASFLGYAAGTAR;	1373.5	hybrid	8	1
1132490_1AA	282089	HexNAc(3)Hex(3)Fuc(1)Pent(1)	86	98	N[1373.4968]ATAEITVDQYHR	AT3G18080.1	2	1N(1373.4968)	N:1373.4968@N(1)ATAEITVDQYHR;	1373.5	hybrid	8	1
1132490_1AA	104778	HexNAc(3)Hex(3)Fuc(1)Pent(1)	299	314	N[1373.4968]DTFTSSGSGGINVYK	AT1G52780.1	2	1N(1373.4968)	N:1373.4968@N(1)DTFTSSGSGGINVYK;	1373.5	hybrid	8	1
1132490_1AA	493279	HexNAc(3)Hex(3)Fuc(1)Pent(1)	79	90	N[1373.4968]DTTYFGAIVGR	AT3G47800.1	2	1N(1373.4968)	N:1373.4968@N(1)DTTYFGAIVGR;	1373.5	hybrid	8	1
1132490_1AA	12475.4	HexNAc(3)Hex(3)Fuc(1)Pent(1)	168	183	N[1373.4968]ETQILSVYLGNLIDK	AT3G14920.1	2,3	1N(1373.4968)	N:1373.4968@N(1)ETQILSVYLGNLIDK;	1373.5	hybrid	8	1
1132490_1AA	99766	HexNAc(3)Hex(3)Fuc(1)Pent(1)	73	83	N[1373.4968]GSFANVSEMK	AT4G34180.1	2	1N(1373.4968)	N:1373.4968@N(1)GSFANVSEMK;	1373.5	hybrid	8	1
1132490_1AA	24438.2	HexNAc(3)Hex(3)Fuc(1)Pent(1)	73	83	N[1373.4968]GSFANVSEM[15.9949]K	AT4G34180.1	2	10M(15.9949),1N(1373.4968)	N:1373.4968@N(1)GSFANVSEMK;M:15.9949@NGSFANVSEM(1)K;	1373.5	hybrid	8	1
1132490_1AA	95431.4	HexNAc(3)Hex(3)Fuc(1)Pent(1)	375	386	N[1373.4968]GSHLWQLALQK	AT3G26370.1	2	1N(1373.4968)	N:1373.4968@N(1)GSHLWQLALQK;	1373.5	hybrid	8	1
1132490_1AA	0	HexNAc(3)Hex(3)Fuc(1)Pent(1)	90	100	N[1373.4968]GSLANNSEM[15.9949]K	AT4G35220.1	2	10M(15.9949),1N(1373.4968)	N:1373.4968@N(1)GSLANNSEMK;M:15.9949@NGSLANNSEM(1)K;	1373.5	hybrid	8	1
1132490_1AA	130024	HexNAc(3)Hex(3)Fuc(1)Pent(1)	216	225	N[1373.4968]ISLDFSLFK	AT5G58480.1	2	1N(1373.4968)	N:1373.4968@N(1)ISLDFSLFK;	1373.5	hybrid	8	1
1132490_1AA	120166	HexNAc(3)Hex(3)Fuc(1)Pent(1)	113	129	N[1373.4968]ITGSFPQFLFQLPNLK	AT1G33590.1	2,3	1N(1373.4968)	N:1373.4968@N(1)ITGSFPQFLFQLPNLK;	1373.5	hybrid	8	1
1132490_1AA	627633	HexNAc(3)Hex(3)Fuc(1)Pent(1)	144	156	N[1373.4968]LSALNLPQLDLR	AT3G08600.1	2	1N(1373.4968)	N:1373.4968@N(1)LSALNLPQLDLR;	1373.5	hybrid	8	1
1132490_1AA	145222	HexNAc(3)Hex(3)Fuc(1)Pent(1)	159	166	N[1373.4968]LSDPYLR	AT3G13790.1	2	1N(1373.4968)	N:1373.4968@N(1)LSDPYLR;	1373.5	hybrid	8	1
1132490_1AA	1166850	HexNAc(3)Hex(3)Fuc(1)Pent(1)	130	148	N[1373.4968]LSQSGPVSTFAGGQYSLK	AT2G04780.1	2	1N(1373.4968)	N:1373.4968@N(1)LSQSGPVSTFAGGQYSLK;	1373.5	hybrid	8	1
1132490_1AA	64449.6	HexNAc(3)Hex(3)Fuc(1)Pent(1)	312	320	N[1373.4968]LTLLNLFR	AT5G65700.1	2	1N(1373.4968)	N:1373.4968@N(1)LTLLNLFR;	1373.5	hybrid	8	1
1132490_1AA	63172.9	HexNAc(3)Hex(3)Fuc(1)Pent(1)	335	352	N[1373.4968]LTM[15.9949]PPPGVSQSVVTLVK	AT5G25265.1	2	4M(15.9949),1N(1373.4968)	N:1373.4968@N(1)LTMPPPGVSQSVVTLVK;M:15.9949@NLTM(1)PPPGVSQSVVTLVK;	1373.5	hybrid	8	1
1132490_1AA	266994	HexNAc(3)Hex(3)Fuc(1)Pent(1)	477	489	N[1373.4968]LTPSFFPLSFEK	AT1G52780.1	2	1N(1373.4968)	N:1373.4968@N(1)LTPSFFPLSFEK;	1373.5	hybrid	8	1
1132490_1AA	80567.5	HexNAc(3)Hex(3)Fuc(1)Pent(1)	242	255	N[1373.4968]SSITFEIDGLFTK	AT1G04970.1	2	1N(1373.4968)	N:1373.4968@N(1)SSITFEIDGLFTK;	1373.5	hybrid	8	1
1132490_1AA	767155	HexNAc(3)Hex(3)Fuc(1)Pent(1)	99	110	N[1373.4968]SSSIEAVYPTR	AT4G26690.1	2	1N(1373.4968)	N:1373.4968@N(1)SSSIEAVYPTR;	1373.5	hybrid	8	1
1132490_1AA	136907	HexNAc(3)Hex(3)Fuc(1)Pent(1)	488	506	N[1373.4968]STSLSGVLISVENAAYLR	AT4G26690.1	2,3	1N(1373.4968)	N:1373.4968@N(1)STSLSGVLISVENAAYLR;	1373.5	hybrid	8	1
1132490_1AA	162449	HexNAc(3)Hex(3)Fuc(1)Pent(1)	488	515	N[1373.4968]STSLSGVLISVENAAYLREEQGLDVVK	AT4G26690.1	3	1N(1373.4968)	N:1373.4968@N(1)STSLSGVLISVENAAYLREEQGLDVVK;	1373.5	hybrid	8	1
1132490_1AA	121771	HexNAc(3)Hex(3)Fuc(1)Pent(1)	231	258	N[1373.4968]TSLGVLLPTNLDEEISSLPGWTVESNR	AT1G29980.1	3	1N(1373.4968)	N:1373.4968@N(1)TSLGVLLPTNLDEEISSLPGWTVESNR;	1373.5	hybrid	8	1
1132490_1AA	109315	HexNAc(3)Hex(3)Fuc(1)Pent(1)	227	254	N[1373.4968]TTLGVLLPTNLDEEISSLPGWTVESNR	AT2G34510.1	3	1N(1373.4968)	N:1373.4968@N(1)TTLGVLLPTNLDEEISSLPGWTVESNR;	1373.5	hybrid	8	1
1132490_1AA	2131.87	HexNAc(3)Hex(3)Fuc(1)Pent(1)	138	160	N[1373.4968]TTVLTPTFQGQNLVIFNAGQSR	AT2G35980.1	2	1N(1373.4968)	N:1373.4968@N(1)TTVLTPTFQGQNLVIFNAGQSR;	1373.5	hybrid	8	1
1132490_1AA	213896	HexNAc(3)Hex(3)Fuc(1)Pent(1)	188	203	N[1373.4968]VTLDNLEAAGVTYWK	AT5G24770.1	2	1N(1373.4968)	N:1373.4968@N(1)VTLDNLEAAGVTYWK;	1373.5	hybrid	8	1
1132490_1AA	10952	HexNAc(3)Hex(3)Fuc(1)Pent(1)	137	145	N[1373.4968]VTSSDIDK	AT1G11960.1	2	1N(1373.4968)	N:1373.4968@N(1)VTSSDIDK;	1373.5	hybrid	8	1
1132490_1AA	2324.85	HexNAc(3)Hex(3)Fuc(1)Pent(1)	282	303	N[1373.4968]VTVITNTLNNGAPFSEFIAAR	AT3G27230.1	2,3	1N(1373.4968)	N:1373.4968@N(1)VTVITNTLNNGAPFSEFIAAR;	1373.5	hybrid	8	1
1132490_1AA	104637	HexNAc(3)Hex(3)Fuc(1)Pent(1)	121	132	N[1373.4968]YTDLINKPTYR	AT3G25140.1	2	1N(1373.4968)	N:1373.4968@N(1)YTDLINKPTYR;	1373.5	hybrid	8	1
1132490_1AA	477540	HexNAc(2)Hex(6)	379	398	N[1378.4757]ATGHAPGPPFNAASYYYPK	AT5G26000.1	2,3	1N(1378.4757)	N:1378.4757@N(1)ATGHAPGPPFNAASYYYPK;	1378.48	High mannose	8	1
1132490_1AA	3515.62	HexNAc(2)Hex(6)	177	202	N[1378.4757]C[57.0215]T[79.9663]VGC[57.0215]PPYILQYGLGSTAGVLITEK	AT3G52500.1	3	2C(57.0215),3T(79.9663),6C(57.0215),1N(1378.4757)	N:1378.4757@N(1)CTVGCPPYILQYGLGSTAGVLITEK;T:79.9663@NCT(1)VGCPPYILQYGLGSTAGVLITEK;C:57.0215@NC(1)TVGC(1)PPYILQYGLGSTAGVLITEK;	1378.48	High mannose	8	1
1132490_1AA	67440.5	HexNAc(2)Hex(6)	142	159	N[1378.4757]FSASQTAEALTYAFIIK	AT3G51550.1	2,3	1N(1378.4757)	N:1378.4757@N(1)FSASQTAEALTYAFIIK;	1378.48	High mannose	8	1
1132490_1AA	40193.4	HexNAc(2)Hex(6)	53	71	N[1378.4757]FTFGAATSAYQIEGAAHR	AT1G51470.1	2	1N(1378.4757)	N:1378.4757@N(1)FTFGAATSAYQIEGAAHR;	1378.48	High mannose	8	1
1132490_1AA	58519.5	HexNAc(2)Hex(6)	327	333	N[1378.4757]GTILPR	AT4G16120.1	2	1N(1378.4757)	N:1378.4757@N(1)GTILPR;	1378.48	High mannose	8	1
1132490_1AA	107298	HexNAc(2)Hex(6)	131	144	N[1378.4757]ITAEVMESLHIQR	AT4G34180.1	2	1N(1378.4757)	N:1378.4757@N(1)ITAEVMESLHIQR;	1378.48	High mannose	8	1
1132490_1AA	77349	HexNAc(2)Hex(6)	131	144	N[1378.4757]ITAEVM[15.9949]ESLHIQR	AT4G34180.1	2	7M(15.9949),1N(1378.4757)	M:15.9949@NITAEVM(1)ESLHIQR;N:1378.4757@N(1)ITAEVMESLHIQR;	1378.48	High mannose	8	1
1132490_1AA	92085.7	HexNAc(2)Hex(6)	324	344	N[1378.4757]LTASGPRPNPQGSYHYGLIK	AT4G22010.1	3	1N(1378.4757)	N:1378.4757@N(1)LTASGPRPNPQGSYHYGLIK;	1378.48	High mannose	8	1
1132490_1AA	158117	HexNAc(2)Hex(6)	97	110	N[1378.4757]VSTHISTDNVNIR	AT5G58090.1	2	1N(1378.4757)	N:1378.4757@N(1)VSTHISTDNVNIR;	1378.48	High mannose	8	1
1132490_1AA	865.932	HexNAc(3)Hex(3)Fuc(2)	142	159	N[1387.5125]FSASQTAEALTYAFIIK	AT3G51550.1	3	1N(1387.5125)	N:1387.5125@N(1)FSASQTAEALTYAFIIK;	1387.51	hybrid	8	1
1132490_1AA	29412	HexNAc(4)Hex(3)Pent(1)	130	148	N[1430.5183]LSQSGPVSTFAGGQYSLK	AT2G04780.1	2	1N(1430.5183)	N:1430.5183@N(1)LSQSGPVSTFAGGQYSLK;	1430.52	Complex	8	1
1132490_1AA	386464	HexNAc(4)Hex(3)Fuc(1)	312	320	N[1444.5339]LTLLNLFR	AT5G65700.1	2	1N(1444.5339)	N:1444.5339@N(1)LTLLNLFR;	1444.53	Complex	8	1
1132490_1AA	431093	HexNAc(4)Hex(3)Fuc(1)	99	110	N[1444.5339]SSSIEAVYPTR	AT4G26690.1	2	1N(1444.5339)	N:1444.5339@N(1)SSSIEAVYPTR;	1444.53	Complex	8	1
1132490_1AA	9665.97	HexNAc(2)Hex(5)Fuc(2)	231	258	N[1508.5387]T[79.9663]SLGVLLPTNLDEEISSLPGWTVESNR	AT1G29980.1	3	2T(79.9663),1N(1508.5387)	T:79.9663@NT(1)SLGVLLPTNLDEEISSLPGWTVESNR;N:1508.5387@N(1)TSLGVLLPTNLDEEISSLPGWTVESNR;	1508.54	High mannose	9	1
1132490_1AA	599.201	HexNAc(3)Hex(4)Fuc(1)Pent(1)	53	71	N[1535.5497]FTFGAATSAYQIEGAAHR	AT1G51470.1	2	1N(1535.5497)	N:1535.5497@N(1)FTFGAATSAYQIEGAAHR;	1535.55	hybrid	9	1
1132490_1AA	24207.1	HexNAc(2)Hex(7)	379	398	N[1540.5286]ATGHAPGPPFNAASYYYPK	AT5G26000.1	2	1N(1540.5286)	N:1540.5286@N(1)ATGHAPGPPFNAASYYYPK;	1540.53	High mannose	9	1
1132490_1AA	45411	HexNAc(2)Hex(7)	142	159	N[1540.5286]FSASQTAEALTYAFIIK	AT3G51550.1	3	1N(1540.5286)	N:1540.5286@N(1)FSASQTAEALTYAFIIK;	1540.53	High mannose	9	1
1132490_1AA	24130.3	HexNAc(2)Hex(7)	53	71	N[1540.5286]FTFGAATSAYQIEGAAHR	AT1G51470.1	2,3	1N(1540.5286)	N:1540.5286@N(1)FTFGAATSAYQIEGAAHR;	1540.53	High mannose	9	1
1132490_1AA	155828	HexNAc(2)Hex(7)	73	83	N[1540.5286]GSFANVSEMK	AT4G34180.1	2	1N(1540.5286)	N:1540.5286@N(1)GSFANVSEMK;	1540.53	High mannose	9	1
1132490_1AA	54665.7	HexNAc(2)Hex(7)	73	83	N[1540.5286]GSFANVSEM[15.9949]K	AT4G34180.1	2	10M(15.9949),1N(1540.5286)	M:15.9949@NGSFANVSEM(1)K;N:1540.5286@N(1)GSFANVSEMK;	1540.53	High mannose	9	1
1132490_1AA	370984	HexNAc(2)Hex(7)	518	524	N[1540.5286]LSAPIK	AT4G16660.1	2	1N(1540.5286)	N:1540.5286@N(1)LSAPIK;	1540.53	High mannose	9	1
1132490_1AA	105142	HexNAc(2)Hex(7)	324	344	N[1540.5286]LTASGPRPNPQGSYHYGLIK	AT4G22010.1	2,3	1N(1540.5286)	N:1540.5286@N(1)LTASGPRPNPQGSYHYGLIK;	1540.53	High mannose	9	1
1132490_1AA	76599.1	HexNAc(2)Hex(7)	65	88	N[1540.5286]STVSDNNTISLSLSEEPALETLK	AT3G15950.1	2	1N(1540.5286)	N:1540.5286@N(1)STVSDNNTISLSLSEEPALETLK;	1540.53	High mannose	9	1
1132490_1AA	68258.8	HexNAc(2)Hex(7)	97	110	N[1540.5286]VSTHISTDNVNIR	AT5G58090.1	2	1N(1540.5286)	N:1540.5286@N(1)VSTHISTDNVNIR;	1540.53	High mannose	9	1
1132490_1AA	145271	HexNAc(4)Hex(3)Fuc(1)Pent(1)	223	235	N[1576.5762]ASFLGYAAGTAR	AT2G05920.1	2	1N(1576.5762)	N:1576.5762@N(1)ASFLGYAAGTAR;	1576.58	Complex	9	1
1132490_1AA	89237	HexNAc(4)Hex(3)Fuc(1)Pent(1)	86	98	N[1576.5762]ATAEITVDQYHR	AT3G18080.1	2	1N(1576.5762)	N:1576.5762@N(1)ATAEITVDQYHR;	1576.58	Complex	9	1
1132490_1AA	35677.7	HexNAc(4)Hex(3)Fuc(1)Pent(1)	275	285	N[1576.5762]ATVIYLDTHK	AT4G01130.1	2	1N(1576.5762)	N:1576.5762@N(1)ATVIYLDTHK;	1576.58	Complex	9	1
1132490_1AA	37103.5	HexNAc(4)Hex(3)Fuc(1)Pent(1)	299	314	N[1576.5762]DTFTSSGSGGINVYK	AT1G52780.1	2	1N(1576.5762)	N:1576.5762@N(1)DTFTSSGSGGINVYK;	1576.58	Complex	9	1
1132490_1AA	273457	HexNAc(4)Hex(3)Fuc(1)Pent(1)	79	90	N[1576.5762]DTTYFGAIVGR	AT3G47800.1	2	1N(1576.5762)	N:1576.5762@N(1)DTTYFGAIVGR;	1576.58	Complex	9	1
1132490_1AA	49057.7	HexNAc(4)Hex(3)Fuc(1)Pent(1)	145	166	N[1576.5762]ETETEALNILGFDQAAETMIK	AT3G22290.1	3	1N(1576.5762)	N:1576.5762@N(1)ETETEALNILGFDQAAETMIK;	1576.58	Complex	9	1
1132490_1AA	134741	HexNAc(4)Hex(3)Fuc(1)Pent(1)	73	83	N[1576.5762]GSFANVSEMK	AT4G34180.1	2	1N(1576.5762)	N:1576.5762@N(1)GSFANVSEMK;	1576.58	Complex	9	1
1132490_1AA	40232.6	HexNAc(4)Hex(3)Fuc(1)Pent(1)	73	83	N[1576.5762]GSFANVSEM[15.9949]K	AT4G34180.1	2	10M(15.9949),1N(1576.5762)	N:1576.5762@N(1)GSFANVSEMK;M:15.9949@NGSFANVSEM(1)K;	1576.58	Complex	9	1
1132490_1AA	197555	HexNAc(4)Hex(3)Fuc(1)Pent(1)	216	225	N[1576.5762]ISLDFSLFK	AT5G58480.1	2	1N(1576.5762)	N:1576.5762@N(1)ISLDFSLFK;	1576.58	Complex	9	1
1132490_1AA	146847	HexNAc(4)Hex(3)Fuc(1)Pent(1)	113	129	N[1576.5762]ITGSFPQFLFQLPNLK	AT1G33590.1	2,3	1N(1576.5762)	N:1576.5762@N(1)ITGSFPQFLFQLPNLK;	1576.58	Complex	9	1
1132490_1AA	670893	HexNAc(4)Hex(3)Fuc(1)Pent(1)	144	156	N[1576.5762]LSALNLPQLDLR	AT3G08600.1	2	1N(1576.5762)	N:1576.5762@N(1)LSALNLPQLDLR;	1576.58	Complex	9	1
1132490_1AA	199634	HexNAc(4)Hex(3)Fuc(1)Pent(1)	159	166	N[1576.5762]LSDPYLR	AT3G13790.1	2	1N(1576.5762)	N:1576.5762@N(1)LSDPYLR;	1576.58	Complex	9	1
1132490_1AA	552351	HexNAc(4)Hex(3)Fuc(1)Pent(1)	130	148	N[1576.5762]LSQSGPVSTFAGGQYSLK	AT2G04780.1	2,3	1N(1576.5762)	N:1576.5762@N(1)LSQSGPVSTFAGGQYSLK;	1576.58	Complex	9	1
1132490_1AA	191016	HexNAc(4)Hex(3)Fuc(1)Pent(1)	312	320	N[1576.5762]LTLLNLFR	AT5G65700.1	2	1N(1576.5762)	N:1576.5762@N(1)LTLLNLFR;	1576.58	Complex	9	1
1132490_1AA	63638.3	HexNAc(4)Hex(3)Fuc(1)Pent(1)	477	489	N[1576.5762]LTPSFFPLSFEK	AT1G52780.1	2	1N(1576.5762)	N:1576.5762@N(1)LTPSFFPLSFEK;	1576.58	Complex	9	1
1132490_1AA	277250	HexNAc(4)Hex(3)Fuc(1)Pent(1)	99	110	N[1576.5762]SSSIEAVYPTR	AT4G26690.1	2	1N(1576.5762)	N:1576.5762@N(1)SSSIEAVYPTR;	1576.58	Complex	9	1
1132490_1AA	26759	HexNAc(4)Hex(3)Fuc(1)Pent(1)	494	512	N[1576.5762]SSSLTGVLISVENATYLR	AT5G55480.1	3	1N(1576.5762)	N:1576.5762@N(1)SSSLTGVLISVENATYLR;	1576.58	Complex	9	1
1132490_1AA	216848	HexNAc(4)Hex(3)Fuc(1)Pent(1)	488	506	N[1576.5762]STSLSGVLISVENAAYLR	AT4G26690.1	2,3	1N(1576.5762)	N:1576.5762@N(1)STSLSGVLISVENAAYLR;	1576.58	Complex	9	1
1132490_1AA	201654	HexNAc(4)Hex(3)Fuc(1)Pent(1)	488	515	N[1576.5762]STSLSGVLISVENAAYLREEQGLDVVK	AT4G26690.1	3,4	1N(1576.5762)	N:1576.5762@N(1)STSLSGVLISVENAAYLREEQGLDVVK;	1576.58	Complex	9	1
1132490_1AA	284123	HexNAc(4)Hex(3)Fuc(1)Pent(1)	231	258	N[1576.5762]TSLGVLLPTNLDEEISSLPGWTVESNR	AT1G29980.1	3	1N(1576.5762)	N:1576.5762@N(1)TSLGVLLPTNLDEEISSLPGWTVESNR;	1576.58	Complex	9	1
1132490_1AA	271705	HexNAc(4)Hex(3)Fuc(1)Pent(1)	227	254	N[1576.5762]TTLGVLLPTNLDEEISSLPGWTVESNR	AT2G34510.1	3	1N(1576.5762)	N:1576.5762@N(1)TTLGVLLPTNLDEEISSLPGWTVESNR;	1576.58	Complex	9	1
1132490_1AA	39257.6	HexNAc(4)Hex(3)Fuc(1)Pent(1)	62	82	N[1576.5762]VSLFNQVLESTAQNLQFLAK	AT5G44380.1	3	1N(1576.5762)	N:1576.5762@N(1)VSLFNQVLESTAQNLQFLAK;	1576.58	Complex	9	1
1132490_1AA	34025.5	HexNAc(4)Hex(3)Fuc(1)Pent(1)	436	447	N[1576.5762]VTGIYHYWQEK	AT2G20810.1	2	1N(1576.5762)	N:1576.5762@N(1)VTGIYHYWQEK;	1576.58	Complex	9	1
1132490_1AA	21284	HexNAc(4)Hex(3)Fuc(1)Pent(1)	57	70	N[1576.5762]VTQAEIIEDLHDR	AT3G51730.1	2	1N(1576.5762)	N:1576.5762@N(1)VTQAEIIEDLHDR;	1576.58	Complex	9	1
1132490_1AA	76255.6	HexNAc(4)Hex(3)Fuc(1)Pent(1)	121	132	N[1576.5762]YTDLINKPTYR	AT3G25140.1	2	1N(1576.5762)	N:1576.5762@N(1)YTDLINKPTYR;	1576.58	Complex	9	1
1132490_1AA	34577	HexNAc(2)Hex(8)	249	262	N[1702.5813]DSDFEDQAVTFGK	AT2G46750.1	2	1N(1702.5813)	N:1702.5813@N(1)DSDFEDQAVTFGK;	1702.58	High mannose	10	1
1132490_1AA	16792.1	HexNAc(2)Hex(8)	53	71	N[1702.5813]FTFGAATSAYQIEGAAHR	AT1G51470.1	2,3	1N(1702.5813)	N:1702.5813@N(1)FTFGAATSAYQIEGAAHR;	1702.58	High mannose	10	1
1132490_1AA	252775	HexNAc(2)Hex(8)	73	83	N[1702.5813]GSFANVSEMK	AT4G34180.1	2	1N(1702.5813)	N:1702.5813@N(1)GSFANVSEMK;	1702.58	High mannose	10	1
1132490_1AA	58714.4	HexNAc(2)Hex(8)	73	83	N[1702.5813]GSFANVSEM[15.9949]K	AT4G34180.1	2	10M(15.9949),1N(1702.5813)	M:15.9949@NGSFANVSEM(1)K;N:1702.5813@N(1)GSFANVSEMK;	1702.58	High mannose	10	1
1132490_1AA	5534.11	HexNAc(2)Hex(8)	128	135	N[1702.5813]HTNILMR	AT1G67420.1	2	1N(1702.5813)	N:1702.5813@N(1)HTNILMR;	1702.58	High mannose	10	1
1132490_1AA	99279	HexNAc(2)Hex(8)	131	144	N[1702.5813]ITAEVMESLHIQR	AT4G34180.1	2	1N(1702.5813)	N:1702.5813@N(1)ITAEVMESLHIQR;	1702.58	High mannose	10	1
1132490_1AA	41936	HexNAc(2)Hex(8)	131	144	N[1702.5813]ITAEVM[15.9949]ESLHIQR	AT4G34180.1	2	7M(15.9949),1N(1702.5813)	M:15.9949@NITAEVM(1)ESLHIQR;N:1702.5813@N(1)ITAEVMESLHIQR;	1702.58	High mannose	10	1
1132490_1AA	81685.7	HexNAc(2)Hex(8)	518	524	N[1702.5813]LSAPIK	AT4G16660.1	2	1N(1702.5813)	N:1702.5813@N(1)LSAPIK;	1702.58	High mannose	10	1
1132490_1AA	86022.2	HexNAc(2)Hex(8)	452	463	N[1702.5813]LSDTIVALVTK	AT5G65760.1	2	1N(1702.5813)	N:1702.5813@N(1)LSDTIVALVTK;	1702.58	High mannose	10	1
1132490_1AA	230316	HexNAc(2)Hex(8)	324	344	N[1702.5813]LTASGPRPNPQGSYHYGLIK	AT4G22010.1	2,3	1N(1702.5813)	N:1702.5813@N(1)LTASGPRPNPQGSYHYGLIK;	1702.58	High mannose	10	1
1132490_1AA	105188	HexNAc(2)Hex(8)	322	330	N[1702.5813]MTYSIQEK	AT1G44820.1	2	1N(1702.5813)	N:1702.5813@N(1)MTYSIQEK;	1702.58	High mannose	10	1
1132490_1AA	221300	HexNAc(2)Hex(8)	317	323	N[1702.5813]M[15.9949]SFEFK	AT4G38220.1	2	2M(15.9949),1N(1702.5813)	M:15.9949@NM(1)SFEFK;N:1702.5813@N(1)MSFEFK;	1702.58	High mannose	10	1
1132490_1AA	10813.1	HexNAc(2)Hex(8)	322	330	N[1702.5813]M[15.9949]TYSIQEK	AT1G44820.1	2	2M(15.9949),1N(1702.5813)	M:15.9949@NM(1)TYSIQEK;N:1702.5813@N(1)MTYSIQEK;	1702.58	High mannose	10	1
1132490_1AA	25757.6	HexNAc(2)Hex(8)	192	209	N[1702.5813]SSFVVTGHQNGAVLLHR	AT1G19370.1	3	1N(1702.5813)	N:1702.5813@N(1)SSFVVTGHQNGAVLLHR;	1702.58	High mannose	10	1
1132490_1AA	31687	HexNAc(2)Hex(8)	65	88	N[1702.5813]STVSDNNTISLSLSEEPALETLK	AT3G15950.1	2,3	1N(1702.5813)	N:1702.5813@N(1)STVSDNNTISLSLSEEPALETLK;	1702.58	High mannose	10	1
1132490_1AA	45798.8	HexNAc(2)Hex(8)	97	110	N[1702.5813]VSTHISTDNVNIR	AT5G58090.1	2	1N(1702.5813)	N:1702.5813@N(1)VSTHISTDNVNIR;	1702.58	High mannose	10	1
1132490_1AA	40154.8	HexNAc(2)Hex(8)	56	67	N[1702.5813]YSVSTGLNQAK	AT5G63910.1	2	1N(1702.5813)	N:1702.5813@N(1)YSVSTGLNQAK;	1702.58	High mannose	10	1
1132490_1AA	8850.93	HexNAc(2)Hex(9)	379	398	N[1864.6342]ATGHAPGPPFNAASYYYPK	AT5G26000.1	2,3	1N(1864.6342)	N:1864.6342@N(1)ATGHAPGPPFNAASYYYPK;	1864.63	High mannose	11	1
1132490_1AA	58991.4	HexNAc(2)Hex(9)	182	193	N[1864.6342]ISFMNVAPIPK	AT1G05310.1	2	1N(1864.6342)	N:1864.6342@N(1)ISFMNVAPIPK;	1864.63	High mannose	11	1
1132490_1AA	182917	HexNAc(2)Hex(9)	324	344	N[1864.6342]LTASGPRPNPQGSYHYGLIK	AT4G22010.1	3	1N(1864.6342)	N:1864.6342@N(1)LTASGPRPNPQGSYHYGLIK;	1864.63	High mannose	11	1
1132490_1AA	28419.5	HexNAc(2)Hex(9)	312	320	N[1864.6342]LTLLNLFR	AT5G65700.1	2	1N(1864.6342)	N:1864.6342@N(1)LTLLNLFR;	1864.63	High mannose	11	1
1132490_1AA	29615.5	HexNAc(2)Hex(9)	317	323	N[1864.6342]MSFEFK	AT4G38220.1	2	1N(1864.6342)	N:1864.6342@N(1)MSFEFK;	1864.63	High mannose	11	1
1132490_1AA	47268	HexNAc(2)Hex(9)	322	330	N[1864.6342]MTYSIQEK	AT1G44820.1	2	1N(1864.6342)	N:1864.6342@N(1)MTYSIQEK;	1864.63	High mannose	11	1
1132490_1AA	460094	HexNAc(2)Hex(9)	317	323	N[1864.6342]M[15.9949]SFEFK	AT4G38220.1	2	2M(15.9949),1N(1864.6342)	M:15.9949@NM(1)SFEFK;N:1864.6342@N(1)MSFEFK;	1864.63	High mannose	11	1
1132490_1AA	62888.7	HexNAc(2)Hex(9)	397	422	N[1864.6342]NSVSGSLPSLWGDSQFSVIDLSSNK	AT5G10020.1	3	1N(1864.6342)	N:1864.6342@N(1)NSVSGSLPSLWGDSQFSVIDLSSNK;	1864.63	High mannose	11	1
1132490_1AA	63039.8	HexNAc(2)Hex(9)	195	204	N[1864.6342]VSDYLNAAK	AT2G12400.1	2	1N(1864.6342)	N:1864.6342@N(1)VSDYLNAAK;	1864.63	High mannose	11	1
1132490_1AA	15334.9	HexNAc(2)Hex(9)	56	67	N[1864.6342]YSVSTGLNQAK	AT5G63910.1	2	1N(1864.6342)	N:1864.6342@N(1)YSVSTGLNQAK;	1864.63	High mannose	11	1
1132490_1AA	44781.4	HexNAc(1)	61	77	N[203.0794]ASIFTEVLESTAQNQR	AT5G44390.1	2	1N(203.0794)	N:203.0794@N(1)ASIFTEVLESTAQNQR;	203.079	Truncated	1	1
1132490_1AA	1581950	HexNAc(1)	86	98	N[203.0794]ATAEITVDQYHR	AT3G18080.1	2	1N(203.0794)	N:203.0794@N(1)ATAEITVDQYHR;	203.079	Truncated	1	1
[truncated: 6,684 more rows]

## Sheet: Table S2B
File name	Intensity	C: Composition	N: Start	N: End	T: Modified Sequence	T: Protein	T: Charges	T: Assigned Modifications	T: Localization	T: Value	T: classification	T: #glycan	replicate
1132495_0p5FA	81293.7	HexNAc(2)Hex(3)Fuc(1)Pent(1)	643	656	AAAVPLLLVN[1170.4175]GTYR	AT5G58100.1	2	10N(1170.4175)	N:1170.4175@AAAVPLLLVN(1)GTYR;	1170.42	paucimannose	7	1
1132495_0p5FA	229735	HexNAc(3)Hex(3)Fuc(1)Pent(1)	643	656	AAAVPLLLVN[1373.4968]GTYR	AT5G58100.1	2	10N(1373.4968)	N:1373.4968@AAAVPLLLVN(1)GTYR;	1373.5	hybrid	8	1
1132495_0p5FA	207080	HexNAc(4)Hex(3)Fuc(1)Pent(1)	643	656	AAAVPLLLVN[1576.5762]GTYR	AT5G58100.1	2	10N(1576.5762)	N:1576.5762@AAAVPLLLVN(1)GTYR;	1576.58	Complex	9	1
1132495_0p5FA	38877.6	HexNAc(2)Hex(3)Pent(1)	140	161	AANLLFLESPVGVGFSYTN[1024.3595]TSR	AT5G23210.1	2,3	19N(1024.3595)	N:1024.3595@AANLLFLESPVGVGFSYTN(1)TSR;	1024.36	paucimannose	6	1
1132495_0p5FA	7763.86	HexNAc(2)Hex(3)Fuc(2)	140	161	AANLLFLESPVGVGFSYTN[1184.4330]TSR	AT5G23210.1	2,3	19N(1184.4330)	N:1184.4330@AANLLFLESPVGVGFSYTN(1)TSR;	1184.43	paucimannose	7	1
1132495_0p5FA	56818.7	HexNAc(3)Hex(3)Pent(1)	140	161	AANLLFLESPVGVGFSYTN[1227.4388]TSR	AT5G23210.1	3	19N(1227.4388)	N:1227.4388@AANLLFLESPVGVGFSYTN(1)TSR;	1227.44	hybrid	7	1
1132495_0p5FA	3691.6	HexNAc(2)Hex(4)Fuc(2)	140	161	AANLLFLESPVGVGFSYTN[1346.4858]TSR	AT5G23210.1	2,3	19N(1346.4858)	N:1346.4858@AANLLFLESPVGVGFSYTN(1)TSR;	1346.49	High mannose	8	1
1132495_0p5FA	16945.4	HexNAc(3)Hex(3)Fuc(2)	140	161	AANLLFLESPVGVGFSYTN[1387.5125]TSR	AT5G23210.1	2,3	19N(1387.5125)	N:1387.5125@AANLLFLESPVGVGFSYTN(1)TSR;	1387.51	hybrid	8	1
1132495_0p5FA	57743.3	HexNAc(4)Hex(3)Pent(1)	140	161	AANLLFLESPVGVGFSYTN[1430.5183]TSR	AT5G23210.1	3	19N(1430.5183)	N:1430.5183@AANLLFLESPVGVGFSYTN(1)TSR;	1430.52	Complex	8	1
1132495_0p5FA	868.547	HexNAc(3)Hex(4)Fuc(2)	140	161	AANLLFLESPVGVGFSYTN[1549.5652]TSR	AT5G23210.1	3	19N(1549.5652)	N:1549.5652@AANLLFLESPVGVGFSYTN(1)TSR;	1549.57	hybrid	9	1
1132495_0p5FA	44010.6	HexNAc(3)Hex(3)Fuc(1)Pent(1)	211	226	AAPGTTN[1373.4968]SSIVASLAK	AT2G26890.1	2	7N(1373.4968)	N:1373.4968@AAPGTTN(1)SSIVASLAK;	1373.5	hybrid	8	1
1132495_0p5FA	1189650	HexNAc(2)Hex(3)Pent(1)	478	495	AAPNN[1024.3595]GSDEFSSSILLPR	AT4G29680.1	2	5N(1024.3595)	N:1024.3595@AAPNN(1)GSDEFSSSILLPR;	1024.36	paucimannose	6	1
1132495_0p5FA	577712	HexNAc(2)Hex(4)	478	495	AAPNN[1054.3700]GSDEFSSSILLPR	AT4G29680.1	2	5N(1054.3700)	N:1054.3700@AAPNN(1)GSDEFSSSILLPR;	1054.37	High mannose	6	1
1132495_0p5FA	6227.13	HexNAc(2)Hex(3)Fuc(2)	478	495	AAPNN[1184.4330]GSDEFSSSILLPR	AT4G29680.1	2	5N(1184.4330)	N:1184.4330@AAPNN(1)GSDEFSSSILLPR;	1184.43	paucimannose	7	1
1132495_0p5FA	629170	HexNAc(2)Hex(5)	478	495	AAPNN[1216.4229]GSDEFSSSILLPR	AT4G29680.1	2	5N(1216.4229)	N:1216.4229@AAPNN(1)GSDEFSSSILLPR;	1216.42	High mannose	7	1
1132495_0p5FA	212817	HexNAc(2)Hex(6)	478	495	AAPNN[1378.4757]GSDEFSSSILLPR	AT4G29680.1	2	5N(1378.4757)	N:1378.4757@AAPNN(1)GSDEFSSSILLPR;	1378.48	High mannose	8	1
1132495_0p5FA	447413	HexNAc(1)	478	495	AAPNN[203.0794]GSDEFSSSILLPR	AT4G29680.1	2	5N(203.0794)	N:203.0794@AAPNN(1)GSDEFSSSILLPR;	203.079	Truncated	1	1
1132495_0p5FA	1506340	HexNAc(2)Hex(3)	478	495	AAPNN[892.3172]GSDEFSSSILLPR	AT4G29680.1	2	5N(892.3172)	N:892.3172@AAPNN(1)GSDEFSSSILLPR;	892.317	paucimannose	5	1
1132495_0p5FA	108588	HexNAc(2)Hex(7)	507	521	ADGFPTILFFPGGN[1540.5286]K	AT3G54960.1	2	14N(1540.5286)	N:1540.5286@ADGFPTILFFPGGN(1)K;	1540.53	High mannose	9	1
1132495_0p5FA	124969	HexNAc(2)Hex(8)	507	521	ADGFPTILFFPGGN[1702.5813]K	AT3G54960.1	2	14N(1702.5813)	N:1702.5813@ADGFPTILFFPGGN(1)K;	1702.58	High mannose	10	1
1132495_0p5FA	209062	HexNAc(4)Hex(3)	511	525	AEGFPTILFFPAGN[1298.4760]K	AT5G60640.1	2	14N(1298.4760)	N:1298.4760@AEGFPTILFFPAGN(1)K;	1298.48	Complex	7	1
1132495_0p5FA	157598	HexNAc(2)Hex(6)	511	525	AEGFPTILFFPAGN[1378.4757]K	AT5G60640.1	2	14N(1378.4757)	N:1378.4757@AEGFPTILFFPAGN(1)K;	1378.48	High mannose	8	1
1132495_0p5FA	25305	HexNAc(4)Hex(3)Pent(1)	511	525	AEGFPTILFFPAGN[1430.5183]K	AT5G60640.1	2	14N(1430.5183)	N:1430.5183@AEGFPTILFFPAGN(1)K;	1430.52	Complex	8	1
1132495_0p5FA	81267	HexNAc(4)Hex(3)Fuc(1)	511	525	AEGFPTILFFPAGN[1444.5339]K	AT5G60640.1	2	14N(1444.5339)	N:1444.5339@AEGFPTILFFPAGN(1)K;	1444.53	Complex	8	1
1132495_0p5FA	819303	HexNAc(2)Hex(7)	511	525	AEGFPTILFFPAGN[1540.5286]K	AT5G60640.1	2,3	14N(1540.5286)	N:1540.5286@AEGFPTILFFPAGN(1)K;	1540.53	High mannose	9	1
1132495_0p5FA	1019040	HexNAc(2)Hex(8)	511	525	AEGFPTILFFPAGN[1702.5813]K	AT5G60640.1	2,3	14N(1702.5813)	N:1702.5813@AEGFPTILFFPAGN(1)K;	1702.58	High mannose	10	1
1132495_0p5FA	22483.7	HexNAc(2)Hex(9)	511	525	AEGFPTILFFPAGN[1864.6342]K	AT5G60640.1	2	14N(1864.6342)	N:1864.6342@AEGFPTILFFPAGN(1)K;	1864.63	High mannose	11	1
1132495_0p5FA	62582.3	HexNAc(4)Hex(3)Pent(1)	129	139	AEN[1430.5183]YSFYNEYK	AT1G70520.1	2	3N(1430.5183)	N:1430.5183@AEN(1)YSFYNEYK;	1430.52	Complex	8	1
1132495_0p5FA	943.709	HexNAc(3)Hex(5)Fuc(1)	2	39	AETAETIN[1565.5602]TTISSPPPES[79.9663]ESSTTISAMTDPTSQEAASK	AT1G47200.1	3	18S(79.9663),8N(1565.5602)	S:79.9663@AETAETINTTISSPPPES(1)ESSTTISAMTDPTSQEAASK;N:1565.5602@AETAETIN(1)TTISSPPPESESSTTISAMTDPTSQEAASK;	1565.56	hybrid	9	1
1132495_0p5FA	501025	HexNAc(2)Hex(3)Pent(1)	322	337	AFAAASLYYN[1024.3595]YSGSEK	AT2G24280.1	2	10N(1024.3595)	N:1024.3595@AFAAASLYYN(1)YSGSEK;	1024.36	paucimannose	6	1
1132495_0p5FA	186373	HexNAc(3)Hex(3)Pent(1)	322	337	AFAAASLYYN[1227.4388]YSGSEK	AT2G24280.1	2	10N(1227.4388)	N:1227.4388@AFAAASLYYN(1)YSGSEK;	1227.44	hybrid	7	1
1132495_0p5FA	162553	HexNAc(4)Hex(3)Pent(1)	322	337	AFAAASLYYN[1430.5183]YSGSEK	AT2G24280.1	2	10N(1430.5183)	N:1430.5183@AFAAASLYYN(1)YSGSEK;	1430.52	Complex	8	1
1132495_0p5FA	99819.3	HexNAc(2)Hex(3)	322	337	AFAAASLYYN[892.3172]YSGSEK	AT2G24280.1	2	10N(892.3172)	N:892.3172@AFAAASLYYN(1)YSGSEK;	892.317	paucimannose	5	1
1132495_0p5FA	136750	HexNAc(2)Hex(3)Pent(1)	72	85	AFAGDTIVVN[1024.3595]LTNK	AT5G21105.1	2	10N(1024.3595)	N:1024.3595@AFAGDTIVVN(1)LTNK;	1024.36	paucimannose	6	1
1132495_0p5FA	566207	HexNAc(2)Hex(3)Fuc(1)Pent(1)	72	85	AFAGDTIVVN[1170.4175]LTNK	AT5G21105.1	2	10N(1170.4175)	N:1170.4175@AFAGDTIVVN(1)LTNK;	1170.42	paucimannose	7	1
1132495_0p5FA	128391	HexNAc(3)Hex(3)Pent(1)	72	85	AFAGDTIVVN[1227.4388]LTNK	AT5G21105.1	2	10N(1227.4388)	N:1227.4388@AFAGDTIVVN(1)LTNK;	1227.44	hybrid	7	1
1132495_0p5FA	570873	HexNAc(3)Hex(3)Fuc(1)Pent(1)	72	85	AFAGDTIVVN[1373.4968]LTNK	AT5G21105.1	2	10N(1373.4968)	N:1373.4968@AFAGDTIVVN(1)LTNK;	1373.5	hybrid	8	1
1132495_0p5FA	57397.3	HexNAc(4)Hex(3)Pent(1)	72	85	AFAGDTIVVN[1430.5183]LTNK	AT5G21105.1	2	10N(1430.5183)	N:1430.5183@AFAGDTIVVN(1)LTNK;	1430.52	Complex	8	1
1132495_0p5FA	454144	HexNAc(4)Hex(3)Fuc(1)Pent(1)	72	85	AFAGDTIVVN[1576.5762]LTNK	AT5G21105.1	2	10N(1576.5762)	N:1576.5762@AFAGDTIVVN(1)LTNK;	1576.58	Complex	9	1
1132495_0p5FA	95595.6	HexNAc(2)Hex(3)Fuc(1)Pent(1)	127	149	AFN[1170.4175]GTFEGITLPALQNIQSAIIK	AT4G31140.1	2,3	3N(1170.4175)	N:1170.4175@AFN(1)GTFEGITLPALQNIQSAIIK;	1170.42	paucimannose	7	1
1132495_0p5FA	108506	HexNAc(2)Hex(3)Fuc(1)Pent(1)	197	207	AFN[1170.4175]NTPIINLK	AT2G24010.1	2	3N(1170.4175)	N:1170.4175@AFN(1)NTPIINLK;	1170.42	paucimannose	7	1
1132495_0p5FA	108841	HexNAc(3)Hex(3)Fuc(1)Pent(1)	127	149	AFN[1373.4968]GTFEGITLPALQNIQSAIIK	AT4G31140.1	2,3	3N(1373.4968)	N:1373.4968@AFN(1)GTFEGITLPALQNIQSAIIK;	1373.5	hybrid	8	1
1132495_0p5FA	396918	HexNAc(4)Hex(3)Fuc(1)Pent(1)	127	149	AFN[1576.5762]GTFEGITLPALQNIQSAIIK	AT4G31140.1	3	3N(1576.5762)	N:1576.5762@AFN(1)GTFEGITLPALQNIQSAIIK;	1576.58	Complex	9	1
1132495_0p5FA	450510	HexNAc(2)Hex(3)Fuc(1)Pent(1)	352	360	AFVN[1170.4175]SSSIR	AT2G28100.1	2	4N(1170.4175)	N:1170.4175@AFVN(1)SSSIR;	1170.42	paucimannose	7	1
1132495_0p5FA	60294.8	HexNAc(2)Hex(3)Pent(1)	219	231	AFYN[1024.3595]GTVGVNLAR	AT4G39640.1	2	4N(1024.3595)	N:1024.3595@AFYN(1)GTVGVNLAR;	1024.36	paucimannose	6	1
1132495_0p5FA	303134	HexNAc(2)Hex(3)Fuc(1)Pent(1)	219	231	AFYN[1170.4175]GTVGVNLAR	AT4G39640.1	2	4N(1170.4175)	N:1170.4175@AFYN(1)GTVGVNLAR;	1170.42	paucimannose	7	1
1132495_0p5FA	101151	HexNAc(3)Hex(4)Fuc(1)Pent(1)	342	349	AGLN[1535.5497]FTAK	AT1G29980.1	2	4N(1535.5497)	N:1535.5497@AGLN(1)FTAK;	1535.55	hybrid	9	1
1132495_0p5FA	151445	HexNAc(4)Hex(3)Fuc(1)Pent(1)	342	349	AGLN[1576.5762]FTAK	AT1G29980.1	2	4N(1576.5762)	N:1576.5762@AGLN(1)FTAK;	1576.58	Complex	9	1
1132495_0p5FA	92152	HexNAc(4)Hex(4)Fuc(1)Pent(1)	342	349	AGLN[1738.6290]FTAK	AT1G29980.1	2	4N(1738.6290)	N:1738.6290@AGLN(1)FTAK;	1738.63	Complex	10	1
1132495_0p5FA	63413.6	HexNAc(2)Hex(3)Fuc(1)Pent(1)	345	355	AGLVN[1170.4175]ETAIDK	AT5G09730.1	2	5N(1170.4175)	N:1170.4175@AGLVN(1)ETAIDK;	1170.42	paucimannose	7	1
1132495_0p5FA	50602.8	HexNAc(2)Hex(7)	288	306	AHSIYYRDDIGN[1540.5286]ISTSEM[15.9949]K	AT1G76400.1	3	18M(15.9949),12N(1540.5286)	M:15.9949@AHSIYYRDDIGNISTSEM(1)K;N:1540.5286@AHSIYYRDDIGN(1)ISTSEMK;	1540.53	High mannose	9	1
1132495_0p5FA	122597	HexNAc(2)Hex(3)Fuc(1)Pent(1)	73	92	AIFTTPITFKPN[1170.4175]ASALYPFK	AT1G53070.1	2,3	12N(1170.4175)	N:1170.4175@AIFTTPITFKPN(1)ASALYPFK;	1170.42	paucimannose	7	1
1132495_0p5FA	149079	HexNAc(2)Hex(3)Fuc(1)Pent(1)	68	82	ALFYWFFEAQQN[1170.4175]SSR	AT5G08260.1	2,3	12N(1170.4175)	N:1170.4175@ALFYWFFEAQQN(1)SSR;	1170.42	paucimannose	7	1
1132495_0p5FA	23607.3	HexNAc(4)Hex(3)Fuc(1)Pent(1)	68	82	ALFYWFFEAQQN[1576.5762]SSR	AT5G08260.1	2,3	12N(1576.5762)	N:1576.5762@ALFYWFFEAQQN(1)SSR;	1576.58	Complex	9	1
1132495_0p5FA	22168.4	HexNAc(2)Hex(3)Fuc(1)Pent(1)	168	189	ALGFDGLQNPELVAN[1170.4175]NSVLAFK	AT4G01700.1	2,3	15N(1170.4175)	N:1170.4175@ALGFDGLQNPELVAN(1)NSVLAFK;	1170.42	paucimannose	7	1
1132495_0p5FA	52777.2	HexNAc(1)	168	189	ALGFDGLQNPELVAN[203.0794]NSVLAFK	AT4G01700.1	2	15N(203.0794)	N:203.0794@ALGFDGLQNPELVAN(1)NSVLAFK;	203.079	Truncated	1	1
1132495_0p5FA	77002.9	HexNAc(2)Hex(3)Fuc(1)Pent(1)	96	117	ALHIVDTLNAN[1170.4175]ATFNLLEGIFK	AT1G20225.1	3	11N(1170.4175)	N:1170.4175@ALHIVDTLNAN(1)ATFNLLEGIFK;	1170.42	paucimannose	7	1
1132495_0p5FA	22589.7	HexNAc(3)Hex(3)Fuc(1)Pent(1)	96	117	ALHIVDTLNAN[1373.4968]ATFNLLEGIFK	AT1G20225.1	3	11N(1373.4968)	N:1373.4968@ALHIVDTLNAN(1)ATFNLLEGIFK;	1373.5	hybrid	8	1
1132495_0p5FA	53270.5	HexNAc(3)Hex(3)Fuc(1)Pent(1)	123	143	ALLAGVNYASGGGGIM[15.9949]N[1373.4968]ATGR	AT2G23540.1	2	16M(15.9949),17N(1373.4968)	N:1373.4968@ALLAGVNYASGGGGIMN(1)ATGR;M:15.9949@ALLAGVNYASGGGGIM(1)NATGR;	1373.5	hybrid	8	1
1132495_0p5FA	13587.4	HexNAc(2)Hex(8)	66	85	ALLYPGAVVNGLAIN[1702.5813]M[15.9949]TFPK	AT5G11280.1	2,3	16M(15.9949),15N(1702.5813)	M:15.9949@ALLYPGAVVNGLAINM(1)TFPK;N:1702.5813@ALLYPGAVVNGLAIN(1)MTFPK;	1702.58	High mannose	10	1
1132495_0p5FA	52928.2	HexNAc(2)Hex(9)	66	85	ALLYPGAVVNGLAIN[1864.6342]MTFPK	AT5G11280.1	2,3	15N(1864.6342)	N:1864.6342@ALLYPGAVVNGLAIN(1)MTFPK;	1864.63	High mannose	11	1
1132495_0p5FA	1380810	HexNAc(2)Hex(3)Pent(1)	311	322	ALNQLN[1024.3595]LSNIER	AT3G20370.1	2	6N(1024.3595)	N:1024.3595@ALNQLN(1)LSNIER;	1024.36	paucimannose	6	1
1132495_0p5FA	320489	HexNAc(2)Hex(3)Fuc(1)	311	322	ALNQLN[1038.3751]LSNIER	AT3G20370.1	2	6N(1038.3751)	N:1038.3751@ALNQLN(1)LSNIER;	1038.38	paucimannose	6	1
1132495_0p5FA	6838390	HexNAc(2)Hex(3)Fuc(1)Pent(1)	311	322	ALNQLN[1170.4175]LSNIER	AT3G20370.1	2	6N(1170.4175)	N:1170.4175@ALNQLN(1)LSNIER;	1170.42	paucimannose	7	1
1132495_0p5FA	572496	HexNAc(3)Hex(3)Fuc(1)Pent(1)	311	322	ALNQLN[1373.4968]LSNIER	AT3G20370.1	2	6N(1373.4968)	N:1373.4968@ALNQLN(1)LSNIER;	1373.5	hybrid	8	1
1132495_0p5FA	69780.1	HexNAc(2)Hex(7)	311	322	ALNQLN[1540.5286]LSNIER	AT3G20370.1	2	6N(1540.5286)	N:1540.5286@ALNQLN(1)LSNIER;	1540.53	High mannose	9	1
1132495_0p5FA	64955.7	HexNAc(2)Hex(8)	311	322	ALNQLN[1702.5813]LSNIER	AT3G20370.1	2	6N(1702.5813)	N:1702.5813@ALNQLN(1)LSNIER;	1702.58	High mannose	10	1
1132495_0p5FA	173509	HexNAc(2)Hex(3)	311	322	ALNQLN[892.3172]LSNIER	AT3G20370.1	2	6N(892.3172)	N:892.3172@ALNQLN(1)LSNIER;	892.317	paucimannose	5	1
1132495_0p5FA	2752.39	HexNAc(3)Hex(4)Fuc(2)	112	118	ALN[1549.5652]STLR	AT1G67830.1	2	3N(1549.5652)	N:1549.5652@ALN(1)STLR;	1549.57	hybrid	9	1
1132495_0p5FA	325.966	HexNAc(4)Hex(3)Fuc(1)	1279	1312	ALS[79.9663]PLIEMLN[1444.5339]TTLESERVAALTALVKLTM[15.9949]GINPR	AT1G44120.1	5	29M(15.9949),3S(79.9663),10N(1444.5339)	M:15.9949@ALSPLIEMLNTTLESERVAALTALVKLTM(1)GINPR;S:79.9663@ALS(1)PLIEMLNTTLESERVAALTALVKLTMGINPR;N:1444.5339@ALSPLIEMLN(1)TTLESERVAALTALVKLTMGINPR;	1444.53	Complex	8	1
1132495_0p5FA	94954.2	HexNAc(2)Hex(3)Fuc(1)Pent(1)	164	183	ALYTFDIGQNDLTAGYFAN[1170.4175]K	AT1G67830.1	2,3	19N(1170.4175)	N:1170.4175@ALYTFDIGQNDLTAGYFAN(1)K;	1170.42	paucimannose	7	1
1132495_0p5FA	62748.8	HexNAc(3)Hex(3)Fuc(1)Pent(1)	164	183	ALYTFDIGQNDLTAGYFAN[1373.4968]K	AT1G67830.1	2	19N(1373.4968)	N:1373.4968@ALYTFDIGQNDLTAGYFAN(1)K;	1373.5	hybrid	8	1
1132495_0p5FA	33863.4	HexNAc(4)Hex(3)Fuc(1)Pent(1)	164	183	ALYTFDIGQNDLTAGYFAN[1576.5762]K	AT1G67830.1	2,3	19N(1576.5762)	N:1576.5762@ALYTFDIGQNDLTAGYFAN(1)K;	1576.58	Complex	9	1
1132495_0p5FA	66952.7	HexNAc(1)	164	183	ALYTFDIGQNDLTAGYFAN[203.0794]K	AT1G67830.1	2	19N(203.0794)	N:203.0794@ALYTFDIGQNDLTAGYFAN(1)K;	203.079	Truncated	1	1
1132495_0p5FA	148786	HexNAc(2)Hex(4)	323	336	AMHAN[1054.3700]ITGLAYPWK	AT2G35780.1	2	5N(1054.3700)	N:1054.3700@AMHAN(1)ITGLAYPWK;	1054.37	High mannose	6	1
1132495_0p5FA	193150	HexNAc(2)Hex(4)	334	343	AMHAN[1054.3700]VTGIR	AT4G30610.1	2	5N(1054.3700)	N:1054.3700@AMHAN(1)VTGIR;	1054.37	High mannose	6	1
1132495_0p5FA	112146	HexNAc(2)Hex(5)	334	343	AMHAN[1216.4229]VTGIR	AT4G30610.1	2	5N(1216.4229)	N:1216.4229@AMHAN(1)VTGIR;	1216.42	High mannose	7	1
1132495_0p5FA	175713	HexNAc(2)Hex(6)	323	336	AMHAN[1378.4757]ITGLAYPWK	AT2G35780.1	2	5N(1378.4757)	N:1378.4757@AMHAN(1)ITGLAYPWK;	1378.48	High mannose	8	1
1132495_0p5FA	145664	HexNAc(2)Hex(6)	334	343	AMHAN[1378.4757]VTGIR	AT4G30610.1	2	5N(1378.4757)	N:1378.4757@AMHAN(1)VTGIR;	1378.48	High mannose	8	1
1132495_0p5FA	85981	HexNAc(2)Hex(7)	334	343	AMHAN[1540.5286]VTGIR	AT4G30610.1	2,3	5N(1540.5286)	N:1540.5286@AMHAN(1)VTGIR;	1540.53	High mannose	9	1
1132495_0p5FA	87973.7	HexNAc(2)Hex(1)	323	336	AMHAN[568.2115]ITGLAYPWK	AT2G35780.1	2	5N(568.2115)	N:568.2115@AMHAN(1)ITGLAYPWK;	568.212	paucimannose	3	1
1132495_0p5FA	92796.1	HexNAc(2)Hex(2)	323	336	AMHAN[730.2644]ITGLAYPWK	AT2G35780.1	2	5N(730.2644)	N:730.2644@AMHAN(1)ITGLAYPWK;	730.264	paucimannose	4	1
1132495_0p5FA	63190.4	HexNAc(2)Hex(2)	334	343	AMHAN[730.2644]VTGIR	AT4G30610.1	2	5N(730.2644)	N:730.2644@AMHAN(1)VTGIR;	730.264	paucimannose	4	1
1132495_0p5FA	132900	HexNAc(2)Hex(3)	323	336	AMHAN[892.3172]ITGLAYPWK	AT2G35780.1	2	5N(892.3172)	N:892.3172@AMHAN(1)ITGLAYPWK;	892.317	paucimannose	5	1
1132495_0p5FA	135140	HexNAc(2)Hex(3)	334	343	AMHAN[892.3172]VTGIR	AT4G30610.1	2	5N(892.3172)	N:892.3172@AMHAN(1)VTGIR;	892.317	paucimannose	5	1
1132495_0p5FA	116232	HexNAc(2)Hex(7)	270	285	AMLFIN[1540.5286]FTGEGAESLK	AT1G21750.1	2	6N(1540.5286)	N:1540.5286@AMLFIN(1)FTGEGAESLK;	1540.53	High mannose	9	1
1132495_0p5FA	203793	HexNAc(2)Hex(8)	270	285	AMLFIN[1702.5813]FTGEGAESLK	AT1G21750.1	2	6N(1702.5813)	N:1702.5813@AMLFIN(1)FTGEGAESLK;	1702.58	High mannose	10	1
1132495_0p5FA	47560.6	HexNAc(2)Hex(7)	268	283	AMMFVN[1540.5286]FTGATAEALK	AT1G77510.1	2	6N(1540.5286)	N:1540.5286@AMMFVN(1)FTGATAEALK;	1540.53	High mannose	9	1
1132495_0p5FA	81785.7	HexNAc(2)Hex(8)	268	283	AMMFVN[1702.5813]FTGATAEALK	AT1G77510.1	2	6N(1702.5813)	N:1702.5813@AMMFVN(1)FTGATAEALK;	1702.58	High mannose	10	1
1132495_0p5FA	135657	HexNAc(2)Hex(4)	323	336	AM[15.9949]HAN[1054.3700]ITGLAYPWK	AT2G35780.1	2	2M(15.9949),5N(1054.3700)	N:1054.3700@AMHAN(1)ITGLAYPWK;M:15.9949@AM(1)HANITGLAYPWK;	1054.37	High mannose	6	1
1132495_0p5FA	128978	HexNAc(2)Hex(6)	323	336	AM[15.9949]HAN[1378.4757]ITGLAYPWK	AT2G35780.1	2	2M(15.9949),5N(1378.4757)	N:1378.4757@AMHAN(1)ITGLAYPWK;M:15.9949@AM(1)HANITGLAYPWK;	1378.48	High mannose	8	1
1132495_0p5FA	113815	HexNAc(2)Hex(6)	334	343	AM[15.9949]HAN[1378.4757]VTGIR	AT4G30610.1	2,3	2M(15.9949),5N(1378.4757)	N:1378.4757@AMHAN(1)VTGIR;M:15.9949@AM(1)HANVTGIR;	1378.48	High mannose	8	1
1132495_0p5FA	13546.6	HexNAc(2)Hex(7)	323	336	AM[15.9949]HAN[1540.5286]ITGLAYPWK	AT2G35780.1	2	2M(15.9949),5N(1540.5286)	M:15.9949@AM(1)HANITGLAYPWK;N:1540.5286@AMHAN(1)ITGLAYPWK;	1540.53	High mannose	9	1
1132495_0p5FA	90897.5	HexNAc(2)Hex(7)	334	343	AM[15.9949]HAN[1540.5286]VTGIR	AT4G30610.1	2,3	2M(15.9949),5N(1540.5286)	M:15.9949@AM(1)HANVTGIR;N:1540.5286@AMHAN(1)VTGIR;	1540.53	High mannose	9	1
1132495_0p5FA	37644	HexNAc(2)	323	336	AM[15.9949]HAN[406.1588]ITGLAYPWK	AT2G35780.1	2	2M(15.9949),5N(406.1588)	M:15.9949@AM(1)HANITGLAYPWK;N:406.1588@AMHAN(1)ITGLAYPWK;	406.159	Truncated	2	1
1132495_0p5FA	56870.7	HexNAc(2)Hex(1)	323	336	AM[15.9949]HAN[568.2115]ITGLAYPWK	AT2G35780.1	2	2M(15.9949),5N(568.2115)	M:15.9949@AM(1)HANITGLAYPWK;N:568.2115@AMHAN(1)ITGLAYPWK;	568.212	paucimannose	3	1
1132495_0p5FA	88985.9	HexNAc(2)Hex(3)	323	336	AM[15.9949]HAN[892.3172]ITGLAYPWK	AT2G35780.1	2	2M(15.9949),5N(892.3172)	N:892.3172@AMHAN(1)ITGLAYPWK;M:15.9949@AM(1)HANITGLAYPWK;	892.317	paucimannose	5	1
1132495_0p5FA	195495	HexNAc(2)Hex(7)	270	285	AM[15.9949]LFIN[1540.5286]FTGEGAESLK	AT1G21750.1	2	2M(15.9949),6N(1540.5286)	M:15.9949@AM(1)LFINFTGEGAESLK;N:1540.5286@AMLFIN(1)FTGEGAESLK;	1540.53	High mannose	9	1
1132495_0p5FA	648326	HexNAc(2)Hex(8)	270	285	AM[15.9949]LFIN[1702.5813]FTGEGAESLK	AT1G21750.1	2	2M(15.9949),6N(1702.5813)	M:15.9949@AM(1)LFINFTGEGAESLK;N:1702.5813@AMLFIN(1)FTGEGAESLK;	1702.58	High mannose	10	1
1132495_0p5FA	119187	HexNAc(1)	270	285	AM[15.9949]LFIN[203.0794]FTGEGAESLK	AT1G21750.1	2	2M(15.9949),6N(203.0794)	N:203.0794@AMLFIN(1)FTGEGAESLK;M:15.9949@AM(1)LFINFTGEGAESLK;	203.079	Truncated	1	1
1132495_0p5FA	66622.4	HexNAc(2)Hex(1)	270	285	AM[15.9949]LFIN[568.2115]FTGEGAESLK	AT1G21750.1	2	2M(15.9949),6N(568.2115)	M:15.9949@AM(1)LFINFTGEGAESLK;N:568.2115@AMLFIN(1)FTGEGAESLK;	568.212	paucimannose	3	1
1132495_0p5FA	27694.7	HexNAc(4)Hex(3)Fuc(2)Pent(1)	268	283	AM[15.9949]MFVN[1722.6340]FTGATAEALK	AT1G77510.1	2	2M(15.9949),6N(1722.6340)	M:15.9949@AM(1)MFVNFTGATAEALK;N:1722.6340@AMMFVN(1)FTGATAEALK;	1722.63	Complex	10	1
1132495_0p5FA	33995.2	HexNAc(2)Hex(6)	268	283	AM[15.9949]M[15.9949]FVN[1378.4757]FTGATAEALK	AT1G77510.1	2	2M(15.9949),3M(15.9949),6N(1378.4757)	N:1378.4757@AMMFVN(1)FTGATAEALK;M:15.9949@AM(1)M(1)FVNFTGATAEALK;	1378.48	High mannose	8	1
1132495_0p5FA	166514	HexNAc(2)Hex(7)	268	283	AM[15.9949]M[15.9949]FVN[1540.5286]FTGATAEALK	AT1G77510.1	2	2M(15.9949),3M(15.9949),6N(1540.5286)	M:15.9949@AM(1)M(1)FVNFTGATAEALK;N:1540.5286@AMMFVN(1)FTGATAEALK;	1540.53	High mannose	9	1
1132495_0p5FA	284742	HexNAc(2)Hex(8)	268	283	AM[15.9949]M[15.9949]FVN[1702.5813]FTGATAEALK	AT1G77510.1	2	2M(15.9949),3M(15.9949),6N(1702.5813)	M:15.9949@AM(1)M(1)FVNFTGATAEALK;N:1702.5813@AMMFVN(1)FTGATAEALK;	1702.58	High mannose	10	1
1132495_0p5FA	138912	HexNAc(1)	268	283	AM[15.9949]M[15.9949]FVN[203.0794]FTGATAEALK	AT1G77510.1	2	2M(15.9949),3M(15.9949),6N(203.0794)	N:203.0794@AMMFVN(1)FTGATAEALK;M:15.9949@AM(1)M(1)FVNFTGATAEALK;	203.079	Truncated	1	1
1132495_0p5FA	57202	HexNAc(2)Hex(1)	268	283	AM[15.9949]M[15.9949]FVN[568.2115]FTGATAEALK	AT1G77510.1	2	2M(15.9949),3M(15.9949),6N(568.2115)	M:15.9949@AM(1)M(1)FVNFTGATAEALK;N:568.2115@AMMFVN(1)FTGATAEALK;	568.212	paucimannose	3	1
1132495_0p5FA	60605.2	HexNAc(2)Hex(3)	268	283	AM[15.9949]M[15.9949]FVN[892.3172]FTGATAEALK	AT1G77510.1	2	2M(15.9949),3M(15.9949),6N(892.3172)	N:892.3172@AMMFVN(1)FTGATAEALK;M:15.9949@AM(1)M(1)FVNFTGATAEALK;	892.317	paucimannose	5	1
1132495_0p5FA	28074.6	HexNAc(4)Hex(3)Fuc(1)	101	134	AM[15.9949]SLPSAC[57.0215]HVPAN[1444.5339]ISQC[57.0215]PDLLHLLPDSPASQIFK	AT3G58550.1	4	17C(57.0215),2M(15.9949),8C(57.0215),13N(1444.5339)	M:15.9949@AM(1)SLPSACHVPANISQCPDLLHLLPDSPASQIFK;N:1444.5339@AMSLPSACHVPAN(1)ISQCPDLLHLLPDSPASQIFK;C:57.0215@AMSLPSAC(1)HVPANISQC(1)PDLLHLLPDSPASQIFK;	1444.53	Complex	8	1
1132495_0p5FA	1095.18	HexNAc(2)Hex(6)	101	134	AM[15.9949]SLPS[79.9663]AC[57.0215]HVPAN[1378.4757]ISQC[57.0215]PDLLHLLPDSPASQIFK	AT3G58550.1	4	17C(57.0215),2M(15.9949),6S(79.9663),8C(57.0215),13N(1378.4757)	N:1378.4757@AMSLPSACHVPAN(1)ISQCPDLLHLLPDSPASQIFK;M:15.9949@AM(1)SLPSACHVPANISQCPDLLHLLPDSPASQIFK;S:79.9663@AMSLPS(1)ACHVPANISQCPDLLHLLPDSPASQIFK;C:57.0215@AMSLPSAC(1)HVPANISQC(1)PDLLHLLPDSPASQIFK;	1378.48	High mannose	8	1
1132495_0p5FA	39976.5	HexNAc(4)Hex(3)Fuc(1)Pent(1)	275	287	ANDQPAFNLALN[1576.5762]K	AT4G01770.1	2	12N(1576.5762)	N:1576.5762@ANDQPAFNLALN(1)K;	1576.58	Complex	9	1
1132495_0p5FA	1956.1	HexNAc(2)Hex(10)	412	421	ANHLN[2026.6870]LSYNK	AT4G20940.1	2	5N(2026.6870)	N:2026.6870@ANHLN(1)LSYNK;	2026.69	Unprocessed	12	1
1132495_0p5FA	37099.9	HexNAc(2)Hex(3)Fuc(1)Pent(1)	71	91	ANPSIFNPTHLN[1170.4175]ASQWVQIAK	AT2G28100.1	2,3	12N(1170.4175)	N:1170.4175@ANPSIFNPTHLN(1)ASQWVQIAK;	1170.42	paucimannose	7	1
1132495_0p5FA	125382	HexNAc(1)	71	91	ANPSIFNPTHLN[203.0794]ASQWVQIAK	AT2G28100.1	2	12N(203.0794)	N:203.0794@ANPSIFNPTHLN(1)ASQWVQIAK;	203.079	Truncated	1	1
1132495_0p5FA	75845.1	HexNAc(3)Hex(3)	161	174	ANPVEFDSVFN[1095.3966]QSR	AT3G01380.2	2	11N(1095.3966)	N:1095.3966@ANPVEFDSVFN(1)QSR;	1095.4	hybrid	6	1
1132495_0p5FA	64679.2	HexNAc(4)Hex(3)	161	174	ANPVEFDSVFN[1298.4760]QSR	AT3G01380.2	2	11N(1298.4760)	N:1298.4760@ANPVEFDSVFN(1)QSR;	1298.48	Complex	7	1
1132495_0p5FA	163297	HexNAc(2)Hex(6)	161	174	ANPVEFDSVFN[1378.4757]QSR	AT3G01380.2	2	11N(1378.4757)	N:1378.4757@ANPVEFDSVFN(1)QSR;	1378.48	High mannose	8	1
1132495_0p5FA	39494.5	HexNAc(2)Hex(3)Pent(1)	164	175	AN[1024.3595]ATFLIDLFER	AT2G22420.1	2	2N(1024.3595)	N:1024.3595@AN(1)ATFLIDLFER;	1024.36	paucimannose	6	1
1132495_0p5FA	696247	HexNAc(2)Hex(3)Fuc(1)Pent(1)	164	175	AN[1170.4175]ATFLIDLFER	AT2G22420.1	2	2N(1170.4175)	N:1170.4175@AN(1)ATFLIDLFER;	1170.42	paucimannose	7	1
1132495_0p5FA	22776.4	HexNAc(2)Hex(3)Fuc(1)Pent(1)	171	177	AN[1170.4175]HTDLR	AT1G76160.1	2,3	2N(1170.4175)	N:1170.4175@AN(1)HTDLR;	1170.42	paucimannose	7	1
1132495_0p5FA	43531.1	HexNAc(2)Hex(5)	164	175	AN[1216.4229]ATFLIDLFER	AT2G22420.1	2	2N(1216.4229)	N:1216.4229@AN(1)ATFLIDLFER;	1216.42	High mannose	7	1
1132495_0p5FA	43723.6	HexNAc(3)Hex(3)Fuc(1)Pent(1)	164	175	AN[1373.4968]ATFLIDLFER	AT2G22420.1	2	2N(1373.4968)	N:1373.4968@AN(1)ATFLIDLFER;	1373.5	hybrid	8	1
1132495_0p5FA	60493.4	HexNAc(3)Hex(4)Fuc(1)Pent(1)	410	418	AN[1535.5497]TSTLSIK	AT3G48200.1	2	2N(1535.5497)	N:1535.5497@AN(1)TSTLSIK;	1535.55	hybrid	9	1
1132495_0p5FA	131752	HexNAc(2)Hex(3)Fuc(1)Pent(1)	143	164	APGGSSLDLNIYSPN[1170.4175]ASSTSTK	AT2G17760.1	2	15N(1170.4175)	N:1170.4175@APGGSSLDLNIYSPN(1)ASSTSTK;	1170.42	paucimannose	7	1
1132495_0p5FA	31059.1	HexNAc(3)Hex(3)Fuc(1)Pent(1)	143	164	APGGSSLDLNIYSPN[1373.4968]ASSTSTK	AT2G17760.1	2	15N(1373.4968)	N:1373.4968@APGGSSLDLNIYSPN(1)ASSTSTK;	1373.5	hybrid	8	1
1132495_0p5FA	73606	HexNAc(2)Hex(3)Pent(1)	181	192	APYN[1024.3595]VSVPLEER	AT4G29690.1	2	4N(1024.3595)	N:1024.3595@APYN(1)VSVPLEER;	1024.36	paucimannose	6	1
1132495_0p5FA	1824950	HexNAc(2)Hex(3)Fuc(1)Pent(1)	181	192	APYN[1170.4175]VSVPLEER	AT4G29690.1	2	4N(1170.4175)	N:1170.4175@APYN(1)VSVPLEER;	1170.42	paucimannose	7	1
1132495_0p5FA	161925	HexNAc(2)Hex(3)Fuc(1)Pent(1)	181	205	APYN[1170.4175]VSVPLEERVDTILNYFDLPER	AT4G29690.1	3	4N(1170.4175)	N:1170.4175@APYN(1)VSVPLEERVDTILNYFDLPER;	1170.42	paucimannose	7	1
1132495_0p5FA	263805	HexNAc(3)Hex(3)Fuc(1)Pent(1)	181	192	APYN[1373.4968]VSVPLEER	AT4G29690.1	2	4N(1373.4968)	N:1373.4968@APYN(1)VSVPLEER;	1373.5	hybrid	8	1
1132495_0p5FA	31549.5	HexNAc(2)Hex(4)Fuc(2)	236	263	ARGVPDLTN[1346.4858]LTQAEVVSLLEYHALAEYK	AT3G60900.1	3	9N(1346.4858)	N:1346.4858@ARGVPDLTN(1)LTQAEVVSLLEYHALAEYK;	1346.49	High mannose	8	1
1132495_0p5FA	3280.71	HexNAc(2)Hex(4)	38	74	ASFPEGFLFGTATAAYQVEGAIN[1054.3700]ETC[57.0215]RGPALWDIYC[57.0215]R	AT3G09260.1	4	26C(57.0215),36C(57.0215),23N(1054.3700)	N:1054.3700@ASFPEGFLFGTATAAYQVEGAIN(1)ETCRGPALWDIYCR;C:57.0215@ASFPEGFLFGTATAAYQVEGAINETC(1)RGPALWDIYC(1)R;	1054.37	High mannose	6	1
1132495_0p5FA	145620	HexNAc(2)Hex(3)Fuc(2)	38	74	ASFPEGFLFGTATAAYQVEGAIN[1184.4330]ET[79.9663]C[57.0215]RGPALWDIYC[57.0215]R	AT3G09260.1	4	25T(79.9663),26C(57.0215),36C(57.0215),23N(1184.4330)	N:1184.4330@ASFPEGFLFGTATAAYQVEGAIN(1)ETCRGPALWDIYCR;T:79.9663@ASFPEGFLFGTATAAYQVEGAINET(1)CRGPALWDIYCR;C:57.0215@ASFPEGFLFGTATAAYQVEGAINETC(1)RGPALWDIYC(1)R;	1184.43	paucimannose	7	1
1132495_0p5FA	2428.66	HexNAc(2)Hex(5)	38	74	ASFPEGFLFGTATAAYQVEGAIN[1216.4229]ETC[57.0215]RGPALWDIYC[57.0215]R	AT3G09260.1	4	26C(57.0215),36C(57.0215),23N(1216.4229)	N:1216.4229@ASFPEGFLFGTATAAYQVEGAIN(1)ETCRGPALWDIYCR;C:57.0215@ASFPEGFLFGTATAAYQVEGAINETC(1)RGPALWDIYC(1)R;	1216.42	High mannose	7	1
1132495_0p5FA	94182.3	HexNAc(2)Hex(4)Fuc(2)	38	74	ASFPEGFLFGTATAAYQVEGAIN[1346.4858]ETC[57.0215]RGPALWDIY[79.9663]C[57.0215]R	AT3G09260.1	4	26C(57.0215),35Y(79.9663),36C(57.0215),23N(1346.4858)	N:1346.4858@ASFPEGFLFGTATAAYQVEGAIN(1)ETCRGPALWDIYCR;C:57.0215@ASFPEGFLFGTATAAYQVEGAINETC(1)RGPALWDIYC(1)R;Y:79.9663@ASFPEGFLFGTATAAYQVEGAINETCRGPALWDIY(1)CR;	1346.49	High mannose	8	1
1132495_0p5FA	109934	HexNAc(2)Hex(4)Fuc(2)	38	74	ASFPEGFLFGTATAAYQVEGAIN[1346.4858]ET[79.9663]C[57.0215]RGPALWDIYC[57.0215]R	AT3G09260.1	4	25T(79.9663),26C(57.0215),36C(57.0215),23N(1346.4858)	N:1346.4858@ASFPEGFLFGTATAAYQVEGAIN(1)ETCRGPALWDIYCR;T:79.9663@ASFPEGFLFGTATAAYQVEGAINET(1)CRGPALWDIYCR;C:57.0215@ASFPEGFLFGTATAAYQVEGAINETC(1)RGPALWDIYC(1)R;	1346.49	High mannose	8	1
1132495_0p5FA	41516.3	HexNAc(4)Hex(3)Pent(1)	38	75	ASFPEGFLFGTATAAYQVEGAIN[1430.5183]ETC[57.0215]RGPALWDIYC[57.0215]RR	AT3G09260.1	3,4	26C(57.0215),36C(57.0215),23N(1430.5183)	N:1430.5183@ASFPEGFLFGTATAAYQVEGAIN(1)ETCRGPALWDIYCRR;C:57.0215@ASFPEGFLFGTATAAYQVEGAINETC(1)RGPALWDIYC(1)RR;	1430.52	Complex	8	1
1132495_0p5FA	2045.95	HexNAc(4)Hex(3)Pent(1)	38	75	ASFPEGFLFGTATAAYQVEGAIN[1430.5183]ET[79.9663]C[57.0215]RGPALWDIY[79.9663]C[57.0215]RR	AT3G09260.1	3,4	25T(79.9663),26C(57.0215),35Y(79.9663),36C(57.0215),23N(1430.5183)	N:1430.5183@ASFPEGFLFGTATAAYQVEGAIN(1)ETCRGPALWDIYCRR;T:79.9663@ASFPEGFLFGTATAAYQVEGAINET(1)CRGPALWDIYCRR;C:57.0215@ASFPEGFLFGTATAAYQVEGAINETC(1)RGPALWDIYC(1)RR;Y:79.9663@ASFPEGFLFGTATAAYQVEGAINETCRGPALWDIY(1)CRR;	1430.52	Complex	8	1
1132495_0p5FA	287853	HexNAc(2)Hex(6)Fuc(1)	38	74	ASFPEGFLFGTATAAYQVEGAIN[1524.5336]ET[79.9663]C[57.0215]RGPALWDIYC[57.0215]R	AT3G09260.1	4	25T(79.9663),26C(57.0215),36C(57.0215),23N(1524.5336)	T:79.9663@ASFPEGFLFGTATAAYQVEGAINET(1)CRGPALWDIYCR;C:57.0215@ASFPEGFLFGTATAAYQVEGAINETC(1)RGPALWDIYC(1)R;N:1524.5336@ASFPEGFLFGTATAAYQVEGAIN(1)ETCRGPALWDIYCR;	1524.53	High mannose	9	1
1132495_0p5FA	11407.2	HexNAc(4)Hex(4)Fuc(1)	38	74	ASFPEGFLFGTATAAYQVEGAIN[1606.5867]ET[79.9663]C[57.0215]RGPALWDIY[79.9663]C[57.0215]R	AT3G09260.1	4	25T(79.9663),26C(57.0215),35Y(79.9663),36C(57.0215),23N(1606.5867)	T:79.9663@ASFPEGFLFGTATAAYQVEGAINET(1)CRGPALWDIYCR;C:57.0215@ASFPEGFLFGTATAAYQVEGAINETC(1)RGPALWDIYC(1)R;Y:79.9663@ASFPEGFLFGTATAAYQVEGAINETCRGPALWDIY(1)CR;N:1606.5867@ASFPEGFLFGTATAAYQVEGAIN(1)ETCRGPALWDIYCR;	1606.59	Complex	9	1
1132495_0p5FA	3036.18	HexNAc(4)Hex(5)Fuc(1)Pent(1)	38	74	ASFPEGFLFGTATAAYQVEGAIN[1900.6819]ETC[57.0215]RGPALWDIYC[57.0215]R	AT3G09260.1	4	26C(57.0215),36C(57.0215),23N(1900.6819)	C:57.0215@ASFPEGFLFGTATAAYQVEGAINETC(1)RGPALWDIYC(1)R;N:1900.6819@ASFPEGFLFGTATAAYQVEGAIN(1)ETCRGPALWDIYCR;	1900.68	Complex	11	1
1132495_0p5FA	0	HexNAc(4)Hex(5)Fuc(1)Pent(1)	38	74	ASFPEGFLFGTATAAYQVEGAIN[1900.6819]ET[79.9663]C[57.0215]RGPALWDIY[79.9663]C[57.0215]R	AT3G09260.1	4	25T(79.9663),26C(57.0215),35Y(79.9663),36C(57.0215),23N(1900.6819)	T:79.9663@ASFPEGFLFGTATAAYQVEGAINET(1)CRGPALWDIYCR;C:57.0215@ASFPEGFLFGTATAAYQVEGAINETC(1)RGPALWDIYC(1)R;Y:79.9663@ASFPEGFLFGTATAAYQVEGAINETCRGPALWDIY(1)CR;N:1900.6819@ASFPEGFLFGTATAAYQVEGAIN(1)ETCRGPALWDIYCR;	1900.68	Complex	11	1
1132495_0p5FA	29144.1	HexNAc(4)Hex(3)Fuc(1)	38	74	ASFPEGFLFGTATAAY[79.9663]QVEGAIN[1444.5339]ETC[57.0215]RGPALWDIY[79.9663]C[57.0215]R	AT3G09260.1	4	16Y(79.9663),26C(57.0215),35Y(79.9663),36C(57.0215),23N(1444.5339)	N:1444.5339@ASFPEGFLFGTATAAYQVEGAIN(1)ETCRGPALWDIYCR;C:57.0215@ASFPEGFLFGTATAAYQVEGAINETC(1)RGPALWDIYC(1)R;Y:79.9663@ASFPEGFLFGTATAAY(1)QVEGAINETCRGPALWDIY(1)CR;	1444.53	Complex	8	1
1132495_0p5FA	30802.8	HexNAc(4)Hex(3)Fuc(1)	38	74	ASFPEGFLFGTATAAY[79.9663]QVEGAIN[1444.5339]ET[79.9663]C[57.0215]RGPALWDIYC[57.0215]R	AT3G09260.1	4	16Y(79.9663),25T(79.9663),26C(57.0215),36C(57.0215),23N(1444.5339)	T:79.9663@ASFPEGFLFGTATAAYQVEGAINET(1)CRGPALWDIYCR;N:1444.5339@ASFPEGFLFGTATAAYQVEGAIN(1)ETCRGPALWDIYCR;C:57.0215@ASFPEGFLFGTATAAYQVEGAINETC(1)RGPALWDIYC(1)R;Y:79.9663@ASFPEGFLFGTATAAY(1)QVEGAINETCRGPALWDIYCR;	1444.53	Complex	8	1
1132495_0p5FA	128987	HexNAc(2)Hex(6)Fuc(1)	38	74	ASFPEGFLFGTATAAY[79.9663]QVEGAIN[1524.5336]ETC[57.0215]RGPALWDIYC[57.0215]R	AT3G09260.1	4	16Y(79.9663),26C(57.0215),36C(57.0215),23N(1524.5336)	C:57.0215@ASFPEGFLFGTATAAYQVEGAINETC(1)RGPALWDIYC(1)R;Y:79.9663@ASFPEGFLFGTATAAY(1)QVEGAINETCRGPALWDIYCR;N:1524.5336@ASFPEGFLFGTATAAYQVEGAIN(1)ETCRGPALWDIYCR;	1524.53	High mannose	9	1
1132495_0p5FA	0	HexNAc(4)Hex(4)Fuc(1)Pent(1)	38	74	ASFPEGFLFGTATAAY[79.9663]QVEGAIN[1738.6290]ETC[57.0215]RGPALWDIY[79.9663]C[57.0215]R	AT3G09260.1	4	16Y(79.9663),26C(57.0215),35Y(79.9663),36C(57.0215),23N(1738.6290)	N:1738.6290@ASFPEGFLFGTATAAYQVEGAIN(1)ETCRGPALWDIYCR;C:57.0215@ASFPEGFLFGTATAAYQVEGAINETC(1)RGPALWDIYC(1)R;Y:79.9663@ASFPEGFLFGTATAAY(1)QVEGAINETCRGPALWDIY(1)CR;	1738.63	Complex	10	1
1132495_0p5FA	0	HexNAc(4)Hex(5)Fuc(1)Pent(1)	38	74	ASFPEGFLFGTATAAY[79.9663]QVEGAIN[1900.6819]ET[79.9663]C[57.0215]RGPALWDIYC[57.0215]R	AT3G09260.1	4	16Y(79.9663),25T(79.9663),26C(57.0215),36C(57.0215),23N(1900.6819)	T:79.9663@ASFPEGFLFGTATAAYQVEGAINET(1)CRGPALWDIYCR;C:57.0215@ASFPEGFLFGTATAAYQVEGAINETC(1)RGPALWDIYC(1)R;Y:79.9663@ASFPEGFLFGTATAAY(1)QVEGAINETCRGPALWDIYCR;N:1900.6819@ASFPEGFLFGTATAAYQVEGAIN(1)ETCRGPALWDIYCR;	1900.68	Complex	11	1
1132495_0p5FA	21547.8	HexNAc(4)Hex(3)Fuc(1)	38	74	ASFPEGFLFGTAT[79.9663]AAYQVEGAIN[1444.5339]ETC[57.0215]RGPALWDIY[79.9663]C[57.0215]R	AT3G09260.1	4	13T(79.9663),26C(57.0215),35Y(79.9663),36C(57.0215),23N(1444.5339)	T:79.9663@ASFPEGFLFGTAT(1)AAYQVEGAINETCRGPALWDIYCR;N:1444.5339@ASFPEGFLFGTATAAYQVEGAIN(1)ETCRGPALWDIYCR;C:57.0215@ASFPEGFLFGTATAAYQVEGAINETC(1)RGPALWDIYC(1)R;Y:79.9663@ASFPEGFLFGTATAAYQVEGAINETCRGPALWDIY(1)CR;	1444.53	Complex	8	1
1132495_0p5FA	48269.6	HexNAc(4)Hex(3)Fuc(1)	38	74	ASFPEGFLFGTAT[79.9663]AAY[79.9663]QVEGAIN[1444.5339]ETC[57.0215]RGPALWDIYC[57.0215]R	AT3G09260.1	4	13T(79.9663),16Y(79.9663),26C(57.0215),36C(57.0215),23N(1444.5339)	T:79.9663@ASFPEGFLFGTAT(1)AAYQVEGAINETCRGPALWDIYCR;N:1444.5339@ASFPEGFLFGTATAAYQVEGAIN(1)ETCRGPALWDIYCR;C:57.0215@ASFPEGFLFGTATAAYQVEGAINETC(1)RGPALWDIYC(1)R;Y:79.9663@ASFPEGFLFGTATAAY(1)QVEGAINETCRGPALWDIYCR;	1444.53	Complex	8	1
1132495_0p5FA	47994.1	HexNAc(4)Hex(4)Fuc(1)	38	74	ASFPEGFLFGTAT[79.9663]AAY[79.9663]QVEGAIN[1606.5867]ETC[57.0215]RGPALWDIYC[57.0215]R	AT3G09260.1	4	13T(79.9663),16Y(79.9663),26C(57.0215),36C(57.0215),23N(1606.5867)	T:79.9663@ASFPEGFLFGTAT(1)AAYQVEGAINETCRGPALWDIYCR;C:57.0215@ASFPEGFLFGTATAAYQVEGAINETC(1)RGPALWDIYC(1)R;Y:79.9663@ASFPEGFLFGTATAAY(1)QVEGAINETCRGPALWDIYCR;N:1606.5867@ASFPEGFLFGTATAAYQVEGAIN(1)ETCRGPALWDIYCR;	1606.59	Complex	9	1
1132495_0p5FA	0	HexNAc(4)Hex(4)Fuc(1)Pent(1)	38	74	ASFPEGFLFGTAT[79.9663]AAY[79.9663]QVEGAIN[1738.6290]ETC[57.0215]RGPALWDIYC[57.0215]R	AT3G09260.1	4	13T(79.9663),16Y(79.9663),26C(57.0215),36C(57.0215),23N(1738.6290)	T:79.9663@ASFPEGFLFGTAT(1)AAYQVEGAINETCRGPALWDIYCR;N:1738.6290@ASFPEGFLFGTATAAYQVEGAIN(1)ETCRGPALWDIYCR;C:57.0215@ASFPEGFLFGTATAAYQVEGAINETC(1)RGPALWDIYC(1)R;Y:79.9663@ASFPEGFLFGTATAAY(1)QVEGAINETCRGPALWDIYCR;	1738.63	Complex	10	1
1132495_0p5FA	0	HexNAc(4)Hex(4)Fuc(1)Pent(1)	38	74	ASFPEGFLFGT[79.9663]ATAAY[79.9663]QVEGAIN[1738.6290]ETC[57.0215]RGPALWDIYC[57.0215]R	AT3G09260.1	4	11T(79.9663),16Y(79.9663),26C(57.0215),36C(57.0215),23N(1738.6290)	T:79.9663@ASFPEGFLFGT(1)ATAAYQVEGAINETCRGPALWDIYCR;N:1738.6290@ASFPEGFLFGTATAAYQVEGAIN(1)ETCRGPALWDIYCR;C:57.0215@ASFPEGFLFGTATAAYQVEGAINETC(1)RGPALWDIYC(1)R;Y:79.9663@ASFPEGFLFGTATAAY(1)QVEGAINETCRGPALWDIYCR;	1738.63	Complex	10	1
1132495_0p5FA	24348	HexNAc(2)Hex(3)Fuc(1)Pent(1)	120	139	ASHLLFVESPAGVGWSYSN[1170.4175]K	AT5G42240.1	2	19N(1170.4175)	N:1170.4175@ASHLLFVESPAGVGWSYSN(1)K;	1170.42	paucimannose	7	1
1132495_0p5FA	78844.4	HexNAc(3)Hex(3)Pent(1)	120	139	ASHLLFVESPAGVGWSYSN[1227.4388]K	AT5G42240.1	2	19N(1227.4388)	N:1227.4388@ASHLLFVESPAGVGWSYSN(1)K;	1227.44	hybrid	7	1
1132495_0p5FA	301582	HexNAc(1)	120	139	ASHLLFVESPAGVGWSYSN[203.0794]K	AT5G42240.1	2	19N(203.0794)	N:203.0794@ASHLLFVESPAGVGWSYSN(1)K;	203.079	Truncated	1	1
1132495_0p5FA	311114	HexNAc(2)Hex(4)	203	213	ASPSIHN[1054.3700]ITTK	AT3G54960.1	2	7N(1054.3700)	N:1054.3700@ASPSIHN(1)ITTK;	1054.37	High mannose	6	1
1132495_0p5FA	235026	HexNAc(2)Hex(5)	203	213	ASPSIHN[1216.4229]ITTK	AT3G54960.1	2	7N(1216.4229)	N:1216.4229@ASPSIHN(1)ITTK;	1216.42	High mannose	7	1
1132495_0p5FA	53373.1	HexNAc(2)Hex(6)	203	213	ASPSIHN[1378.4757]ITTK	AT3G54960.1	2	7N(1378.4757)	N:1378.4757@ASPSIHN(1)ITTK;	1378.48	High mannose	8	1
1132495_0p5FA	174758	HexNAc(2)Hex(7)	203	213	ASPSIHN[1540.5286]ITTK	AT3G54960.1	2,3	7N(1540.5286)	N:1540.5286@ASPSIHN(1)ITTK;	1540.53	High mannose	9	1
1132495_0p5FA	40594.8	HexNAc(2)Hex(8)	203	213	ASPSIHN[1702.5813]ITTK	AT3G54960.1	2	7N(1702.5813)	N:1702.5813@ASPSIHN(1)ITTK;	1702.58	High mannose	10	1
1132495_0p5FA	89920.5	HexNAc(2)Hex(1)	203	213	ASPSIHN[568.2115]ITTK	AT3G54960.1	2	7N(568.2115)	N:568.2115@ASPSIHN(1)ITTK;	568.212	paucimannose	3	1
1132495_0p5FA	120901	HexNAc(2)Hex(2)	203	213	ASPSIHN[730.2644]ITTK	AT3G54960.1	2	7N(730.2644)	N:730.2644@ASPSIHN(1)ITTK;	730.264	paucimannose	4	1
1132495_0p5FA	195817	HexNAc(2)Hex(3)	203	213	ASPSIHN[892.3172]ITTK	AT3G54960.1	2	7N(892.3172)	N:892.3172@ASPSIHN(1)ITTK;	892.317	paucimannose	5	1
1132495_0p5FA	49223.8	HexNAc(1)	501	518	ASYEN[203.0794]WTTVFNDHFEIPK	AT4G39640.1	2	5N(203.0794)	N:203.0794@ASYEN(1)WTTVFNDHFEIPK;	203.079	Truncated	1	1
1132495_0p5FA	188561	HexNAc(2)Hex(3)Fuc(1)Pent(1)	46	88	ATDFVFSGLGTPGN[1170.4175]TTNIINAAVTPAFAAQFPGLNGLGLSTAR	AT1G72610.1	3,4,5	14N(1170.4175)	N:1170.4175@ATDFVFSGLGTPGN(1)TTNIINAAVTPAFAAQFPGLNGLGLSTAR;	1170.42	paucimannose	7	1
1132495_0p5FA	195399	HexNAc(3)Hex(3)Fuc(1)Pent(1)	46	88	ATDFVFSGLGTPGN[1373.4968]TTNIINAAVTPAFAAQFPGLNGLGLSTAR	AT1G72610.1	3,4,5	14N(1373.4968)	N:1373.4968@ATDFVFSGLGTPGN(1)TTNIINAAVTPAFAAQFPGLNGLGLSTAR;	1373.5	hybrid	8	1
1132495_0p5FA	323072	HexNAc(4)Hex(3)Fuc(1)Pent(1)	46	88	ATDFVFSGLGTPGN[1576.5762]TTNIINAAVTPAFAAQFPGLNGLGLSTAR	AT1G72610.1	3,4,5	14N(1576.5762)	N:1576.5762@ATDFVFSGLGTPGN(1)TTNIINAAVTPAFAAQFPGLNGLGLSTAR;	1576.58	Complex	9	1
1132495_0p5FA	141095	HexNAc(2)Hex(3)Pent(1)	24	35	ATISISPNALN[1024.3595]R	AT1G13900.1	2	11N(1024.3595)	N:1024.3595@ATISISPNALN(1)R;	1024.36	paucimannose	6	1
1132495_0p5FA	601090	HexNAc(2)Hex(3)Fuc(1)Pent(1)	24	35	ATISISPNALN[1170.4175]R	AT1G13900.1	2	11N(1170.4175)	N:1170.4175@ATISISPNALN(1)R;	1170.42	paucimannose	7	1
1132495_0p5FA	384353	HexNAc(3)Hex(3)Fuc(1)Pent(1)	24	35	ATISISPNALN[1373.4968]R	AT1G13900.1	2	11N(1373.4968)	N:1373.4968@ATISISPNALN(1)R;	1373.5	hybrid	8	1
1132495_0p5FA	211148	HexNAc(4)Hex(3)Fuc(1)Pent(1)	24	35	ATISISPNALN[1576.5762]R	AT1G13900.1	2	11N(1576.5762)	N:1576.5762@ATISISPNALN(1)R;	1576.58	Complex	9	1
1132495_0p5FA	127552	HexNAc(2)Hex(3)Fuc(1)Pent(1)	22	33	ATISISPQTLN[1170.4175]R	AT2G03450.1	2	11N(1170.4175)	N:1170.4175@ATISISPQTLN(1)R;	1170.42	paucimannose	7	1
1132495_0p5FA	232495	HexNAc(3)Hex(3)Pent(1)	247	256	ATN[1227.4388]LTFLDLR	AT3G19320.1	2	3N(1227.4388)	N:1227.4388@ATN(1)LTFLDLR;	1227.44	hybrid	7	1
1132495_0p5FA	6189.01	HexNAc(2)Hex(3)Fuc(1)	23	46	AT[79.9663]AQPAAPAPEPAGPIN[1038.3751]LTAILEK	AT1G03870.1	2,3	2T(79.9663),17N(1038.3751)	T:79.9663@AT(1)AQPAAPAPEPAGPINLTAILEK;N:1038.3751@ATAQPAAPAPEPAGPIN(1)LTAILEK;	1038.38	paucimannose	6	1
1132495_0p5FA	3217.07	HexNAc(2)Hex(4)Fuc(1)	23	46	AT[79.9663]AQPAAPAPEPAGPIN[1200.4280]LTAILEK	AT1G03870.1	3	2T(79.9663),17N(1200.4280)	T:79.9663@AT(1)AQPAAPAPEPAGPINLTAILEK;N:1200.4280@ATAQPAAPAPEPAGPIN(1)LTAILEK;	1200.43	High mannose	7	1
1132495_0p5FA	119858	HexNAc(3)Hex(3)Fuc(1)Pent(1)	37	50	AVELN[1373.4968]TTNFDSVLK	AT2G01270.1	2	5N(1373.4968)	N:1373.4968@AVELN(1)TTNFDSVLK;	1373.5	hybrid	8	1
1132495_0p5FA	142777	HexNAc(4)Hex(3)Fuc(1)Pent(1)	37	50	AVELN[1576.5762]TTNFDSVLK	AT2G01270.1	2	5N(1576.5762)	N:1576.5762@AVELN(1)TTNFDSVLK;	1576.58	Complex	9	1
1132495_0p5FA	109723	HexNAc(2)Hex(3)Pent(1)	522	535	AVLDTLTEAGYSN[1024.3595]K	AT5G55480.1	2	13N(1024.3595)	N:1024.3595@AVLDTLTEAGYSN(1)K;	1024.36	paucimannose	6	1
1132495_0p5FA	212118	HexNAc(2)Hex(3)Fuc(1)Pent(1)	522	535	AVLDTLTEAGYSN[1170.4175]K	AT5G55480.1	2	13N(1170.4175)	N:1170.4175@AVLDTLTEAGYSN(1)K;	1170.42	paucimannose	7	1
1132495_0p5FA	1373660	HexNAc(3)Hex(3)Fuc(1)Pent(1)	522	535	AVLDTLTEAGYSN[1373.4968]K	AT5G55480.1	2	13N(1373.4968)	N:1373.4968@AVLDTLTEAGYSN(1)K;	1373.5	hybrid	8	1
1132495_0p5FA	105415	HexNAc(4)Hex(3)Pent(1)	522	535	AVLDTLTEAGYSN[1430.5183]K	AT5G55480.1	2	13N(1430.5183)	N:1430.5183@AVLDTLTEAGYSN(1)K;	1430.52	Complex	8	1
1132495_0p5FA	577950	HexNAc(4)Hex(3)Fuc(1)Pent(1)	522	535	AVLDTLTEAGYSN[1576.5762]K	AT5G55480.1	2	13N(1576.5762)	N:1576.5762@AVLDTLTEAGYSN(1)K;	1576.58	Complex	9	1
1132495_0p5FA	4109.24	HexNAc(2)Hex(2)	522	540	AVLDTLTEAGYSN[730.2644]KT[79.9663]TTTR	AT5G55480.1	2	15T(79.9663),13N(730.2644)	T:79.9663@AVLDTLTEAGYSNKT(1)TTTR;N:730.2644@AVLDTLTEAGYSN(1)KTTTTR;	730.264	paucimannose	4	1
[truncated: 9,095 more rows]

## Sheet: Table S2C
File name	Intensity	C: Composition	N: Start	N: End	T: Modified Sequence	T: Protein	T: Charges	T: Assigned Modifications	T: Localization	T: Value	T: classification	T: #glycan	replicate
[truncated: 9,505 more rows]
