# Supplementary material for: Integrated Single-Tip IMAC-HILIC Enables Simultaneous Analysis of Plant Phosphoproteomics and N‑Glycoproteomics
Source: J Proteome Res. 2025 Jun 23;24(7):3560–8. doi: 10.1021/acs.jproteome.5c00185 (PMC12235695; doi:10.1021/acs.jproteome.5c00185)
Supplement: Supplementary file 4 [file pr5c00185_si_004.xlsx]

## Sheet: Legend
Phosphopeptides and N-glycopeptides identified using the IMAC-HILIC tip or TIMAHAC approach
Sheet Name	Sheet Contents									column key:
Supplemental Table 3A	All phosphopeptides identified in the PP fraction using the IMAC-HILIC tip									R.FileName
Supplemental Table 3B	All phosphopeptides identified in the PP fraction using the TIMAHAC method									Aggregation of experiment name, experimental condition and technical replicate number.
Supplemental Table 3C	All N-glycopeptides identified in the GP fraction using the IMAC-HILIC tip
Supplemental Table 3D	All N-glycopeptides identified in the GP fraction using the TIMAHAC method									PG.FASTAName
										All protein meta information from the associated FASTA files for the proteins in the protein group.
										PG.ProteinAccessions
										All protein accession IDs from the associated FASTA file for the proteins in the protein group.
										PEP.MolecularWeight
										The molecular weight of this peptide.
										PP.Label-Free Quant
										The peptide precursor quantity calculated as defined in the quantification section of the experiment settings.
										PEP.EndingPositions
										The ending position(s) of the peptide in the inference proteins.
										PP.Charge
										The peptide precursor charge.
										PEP.NrOfMissedCleavages
										The number of missed cleavages in this peptide given the specified digestion rules.
										PEP.StrippedSequence
										The peptide sequence as provided by the FASTA file without any modifications.
										PEP.Qvalue
										q value is the minimal false discovery rate at which the identification is considered correct.
										EG.PTMAssayProbability
										The overall localization confidence of this peptide (based on the best scoring PSM). This value is not defined for peptides without variable modifications.
										EG.PrecursorId
										The labeled sequence with modifications and labels represented using the modification name or id.
										P.TheoreticalMZ
										The theoretical m/z value of the precursor.
										num_sites
										Number of phosphorylation sites detected along peptide. Note this does not mean the number of confidently localized phosphorylation sites.
										replicate
										"Different technical replicates generated by single MS injection"
										1 = technical replicate 1
										2 = technical replicate 2
										3 = technical replicate 3

## Sheet: Table S3A
R.FileName	PG.FASTAName	PEP.MolecularWeight	PG.ProteinAccessions	PP.Label-Free Quant	PEP.EndingPositions	PP.Charge	PEP.NrOfMissedCleavages	PEP.StrippedSequence	PEP.QValue	EG.PTMAssayProbability	EG.PrecursorId	P.TheoreticalMZ	num_sites	replicate
1140131_M-PP-1_A227_20250116_S4-C1_1_9403.d	Araport11_pep_20220914	1420.4	>AT3G20410.1;>AT3G20410.2	284.777	(518);(518)	2	0	EVLSDVDSDNDGR	0	1	_EVLS[Phospho (STY)]DVDSDNDGR_	750.796	1	1
1140131_M-PP-1_A227_20250116_S4-C1_1_9403.d	Araport11_pep_20220914	1465.58	>AT3G20410.1;>AT3G20410.2	183.675	(88);(88)	2	0	SNSILENAFEDVK	0	1	_SNS[Phospho (STY)]ILENAFEDVK_	773.345	1	1
1140131_M-PP-1_A227_20250116_S4-C1_1_9403.d	Araport11_pep_20220914	953.102	>AT3G20410.1;>AT3G20410.2	162.053	(71);(71)	2	0	AAAAAPGLSPK	0	1	_AAAAAPGLS[Phospho (STY)]PK_	517.258	1	1
1140131_M-PP-1_A227_20250116_S4-C1_1_9403.d	Araport11_pep_20220914	1586.67	>AT1G59610.1	2122.29	-547	2	0	ATSPQPDGPSSTGGSLK	0	1	_ATS[Phospho (STY)]PQPDGPSSTGGSLK_	833.87	1	1
1140131_M-PP-1_A227_20250116_S4-C1_1_9403.d	Araport11_pep_20220914	1780.78	>AT1G59610.1	1247.93	-846	2	0	AAAASSWSDNSGTESSPR	0	1	_AAAASSWSDNSGTESS[Phospho (STY)]PR_	930.873	1	1
1140131_M-PP-1_A227_20250116_S4-C1_1_9403.d	Araport11_pep_20220914	1063.12	>AT1G59610.1	813.4	-725	2	0	QSLSEGSLDK	0.000137268	1	_QSLS[Phospho (STY)]EGSLDK_	572.25	1	1
1140131_M-PP-1_A227_20250116_S4-C1_1_9403.d	Araport11_pep_20220914	1063.12	>AT1G59610.1	812.899	-725	2	0	QSLSEGSLDK	0.000137268	0.5	_QSLSEGS[Phospho (STY)]LDK_	572.25	1	1
1140131_M-PP-1_A227_20250116_S4-C1_1_9403.d	Araport11_pep_20220914	2013.96	>AT1G59610.1	270.764	-900	2	1	RYSDPAQNGEDSSGSGGSSR	0	1	_RYS[Phospho (STY)]DPAQNGEDSSGSGGSSR_	1047.41	1	1
1140131_M-PP-1_A227_20250116_S4-C1_1_9403.d	Araport11_pep_20220914	982.059	>AT1G59610.1	917.569	-828	2	0	QLSIHDNR	0	1	_QLS[Phospho (STY)]IHDNR_	531.74	1	1
1140131_M-PP-1_A227_20250116_S4-C1_1_9403.d	Araport11_pep_20220914	1857.77	>AT1G59610.1	366.634	-900	2	0	YSDPAQNGEDSSGSGGSSR	0	0.3333	_YSDPAQNGEDSSGSGGSS[Phospho (STY)]R_	969.361	1	1
1140131_M-PP-1_A227_20250116_S4-C1_1_9403.d	Araport11_pep_20220914	1483.59	>AT1G10290.1	2717.24	-546	2	0	ATSPQPDGPTAGGSLK	0	1	_ATS[Phospho (STY)]PQPDGPTAGGSLK_	782.356	1	1
1140131_M-PP-1_A227_20250116_S4-C1_1_9403.d	Araport11_pep_20220914	1757.74	>AT1G10290.1	586.447	-839	2	0	AAAASSYSDNSGTESSPR	0	1	_AAAASSYSDNSGTESS[Phospho (STY)]PR_	919.365	1	1
1140131_M-PP-1_A227_20250116_S4-C1_1_9403.d	Araport11_pep_20220914	1203.27	>AT1G10290.1	731.69	-530	2	0	GQDAEQSLLSR	0	1	_GQDAEQSLLS[Phospho (STY)]R_	642.285	1	1
1140131_M-PP-1_A227_20250116_S4-C1_1_9403.d	Araport11_pep_20220914	2197.25	>AT1G18150.1;>AT1G18150.2;>AT1G18150.3	857.073	(541);(541);(541)	2	0	AAAAVASTLESEEADNGGGYSAR	0	1	_AAAAVASTLESEEADNGGGYS[Phospho (STY)]AR_	1138.99	1	1
1140131_M-PP-1_A227_20250116_S4-C1_1_9403.d	Araport11_pep_20220914	2197.25	>AT1G18150.1;>AT1G18150.2;>AT1G18150.3	866.062	(541);(541);(541)	2	0	AAAAVASTLESEEADNGGGYSAR	0	1	_AAAAVASTLESEEADNGGGY[Phospho (STY)]SAR_	1138.99	1	1
1140131_M-PP-1_A227_20250116_S4-C1_1_9403.d	Araport11_pep_20220914	2174.39	>AT1G18150.1;>AT1G18150.2;>AT1G18150.3	381.656	(272);(272);(272)	2	0	VSFNDAPTAIFWTDYVATR	0	1	_VSFNDAPTAIFWT[Phospho (STY)]DY[Phospho (STY)]VATR_	1167.5	2	1
1140131_M-PP-1_A227_20250116_S4-C1_1_9403.d	Araport11_pep_20220914	1881.92	>AT1G66680.1	1523.78	-39	2	0	AAAAVTTTTTDSLASDDDR	0	1	_AAAAVTTTTTDSLAS[Phospho (STY)]DDDR_	981.42	1	1
1140131_M-PP-1_A227_20250116_S4-C1_1_9403.d	Araport11_pep_20220914	1881.92	>AT1G66680.1	500.542	-39	2	0	AAAAVTTTTTDSLASDDDR	0	1	_AAAAVTTTTTDS[Phospho (STY)]LAS[Phospho (STY)]DDDR_	1021.4	2	1
1140131_M-PP-1_A227_20250116_S4-C1_1_9403.d	Araport11_pep_20220914	1385.36	>AT1G66680.1	792.583	-61	2	0	SEYGSTLDDDQR	0	1	_S[Phospho (STY)]EYGSTLDDDQR_	733.278	1	1
1140131_M-PP-1_A227_20250116_S4-C1_1_9403.d	Araport11_pep_20220914	1385.36	>AT1G66680.1	197.955	-61	2	0	SEYGSTLDDDQR	0	1	_S[Phospho (STY)]EYGS[Phospho (STY)]TLDDDQR_	773.261	2	1
1140131_M-PP-1_A227_20250116_S4-C1_1_9403.d	Araport11_pep_20220914	1385.36	>AT1G66680.1	210.492	-61	2	0	SEYGSTLDDDQR	0	0.5	_S[Phospho (STY)]EYGST[Phospho (STY)]LDDDQR_	773.261	2	1
1140131_M-PP-1_A227_20250116_S4-C1_1_9403.d	Araport11_pep_20220914	2826.88	>AT1G66680.1	258.986	-75	3	1	SEYGSTLDDDQRHADAAEALSSANFR	0.000595167	0.9914	_SEY[Phospho (STY)]GSTLDDDQRHADAAEALSSANFR_	969.412	1	1
1140131_M-PP-1_A227_20250116_S4-C1_1_9403.d	Araport11_pep_20220914	1077.2	>AT1G66680.1	137.934	-49	2	0	SIAADSWSIK	0.000931966	1	_SIAADS[Phospho (STY)]WS[Phospho (STY)]IK_	619.249	2	1
1140131_M-PP-1_A227_20250116_S4-C1_1_9403.d	Araport11_pep_20220914	1101.23	>AT2G28890.1	299.58	-171	2	0	SFSHGLANLR	0	1	_SFS[Phospho (STY)]HGLANLR_	591.277	1	1
1140131_M-PP-1_A227_20250116_S4-C1_1_9403.d	Araport11_pep_20220914	1101.23	>AT2G28890.1	386.255	-171	2	0	SFSHGLANLR	0	0.9431	_S[Phospho (STY)]FSHGLANLR_	591.277	1	1
1140131_M-PP-1_A227_20250116_S4-C1_1_9403.d	Araport11_pep_20220914	1352.51	>AT2G28890.1	257.238	-127	2	0	SSGPIVPGSGPLER	0	1	_SSGPIVPGS[Phospho (STY)]GPLER_	716.845	1	1
1140131_M-PP-1_A227_20250116_S4-C1_1_9403.d	Araport11_pep_20220914	2120.39	>AT2G28890.1	377.812	-113	2	0	AAAFESTTSFSSIPLQPIPR	0	1	_AAAFESTT[Phospho (STY)]SFSSIPLQPIPR_	1100.54	1	1
1140131_M-PP-1_A227_20250116_S4-C1_1_9403.d	Araport11_pep_20220914	3082.28	>AT3G08020.1	83.586	-401	3	0	AAAGLPTEEEIFSIFPFSDDEENGPVSGR	0	1	_AAAGLPTEEEIFSIFPFS[Phospho (STY)]DDEENGPVSGR_	1054.47	1	1
1140131_M-PP-1_A227_20250116_S4-C1_1_9403.d	Araport11_pep_20220914	1384.59	>AT1G12900.1;>AT1G12900.3;>AT1G12900.4;>AT1G12900.5	506.042	(278);(229);(229);(320)	2	0	AAALNIVPTSTGAAK	0	1	_AAALNIVPTS[Phospho (STY)]TGAAK_	732.877	1	1
1140131_M-PP-1_A227_20250116_S4-C1_1_9403.d	Araport11_pep_20220914	1384.59	>AT1G12900.1;>AT1G12900.3;>AT1G12900.4;>AT1G12900.5	465.565	(278);(229);(229);(320)	2	0	AAALNIVPTSTGAAK	0	1	_AAALNIVPTST[Phospho (STY)]GAAK_	732.877	1	1
1140131_M-PP-1_A227_20250116_S4-C1_1_9403.d	Araport11_pep_20220914	1521.6	>AT3G09760.1	389.384	-156	2	0	AADLGFVSSPSSGNGR	0	0.5	_AADLGFVSS[Phospho (STY)]PSSGNGR_	801.351	1	1
1140131_M-PP-1_A227_20250116_S4-C1_1_9403.d	Araport11_pep_20220914	1815.87	>AT3G09760.1	290.859	-43	2	0	DGNSAEIAQGQELSSPGR	0	1	_DGNSAEIAQGQELSS[Phospho (STY)]PGR_	948.41	1	1
1140131_M-PP-1_A227_20250116_S4-C1_1_9403.d	Araport11_pep_20220914	1212.42	>AT3G09760.1	377.475	-243	2	0	VIPTPNMSPTR	0.000595167	1	_VIPTPNMS[Phospho (STY)]PTR_	646.807	1	1
1140131_M-PP-1_A227_20250116_S4-C1_1_9403.d	Araport11_pep_20220914	1212.42	>AT3G09760.1	377.47	-243	2	0	VIPTPNMSPTR	0.000595167	0.9462	_VIPT[Phospho (STY)]PNMSPTR_	646.807	1	1
1140131_M-PP-1_A227_20250116_S4-C1_1_9403.d	Araport11_pep_20220914	1535.58	>AT1G15690.1	430.157	-55	2	0	LTSDLGASSSGGANNGK	0	1	_LTSDLGASSS[Phospho (STY)]GGANNGK_	808.352	1	1
1140131_M-PP-1_A227_20250116_S4-C1_1_9403.d	Araport11_pep_20220914	978.195	>ATCG00270.1	343.65	-10	2	1	TIALGKFTK	0.000270563	1	_[Acetyl (Protein N-term)]T[Phospho (STY)]IALGKFTK_	550.791	1	1
1140131_M-PP-1_A227_20250116_S4-C1_1_9403.d	Araport11_pep_20220914	1327.45	>AT2G20260.1	8360.07	-114	2	0	NVGSVVAVDQDPK	0	1	_NVGS[Phospho (STY)]VVAVDQDPK_	704.329	1	1
1140131_M-PP-1_A227_20250116_S4-C1_1_9403.d	Araport11_pep_20220914	3001.21	>AT5G35630.1;>AT5G35630.2;>AT5G35630.3	172.602	(137);(137);(137)	2	0	WNYDGSSTGQAPGEDSEVILYPQAIFR	0	0.5	_WNYDGSS[Phospho (STY)]TGQAPGEDSEVILYPQAIFR_	1540.69	1	1
1140131_M-PP-1_A227_20250116_S4-C1_1_9403.d	Araport11_pep_20220914	2590.75	>AT4G31880.1	1853.26	-450	2	0	TSGDETANVSSPSMAEELPEQSVPK	0	0.5	_TSGDETANVSS[Phospho (STY)]PSMAEELPEQSVPK_	1335.58	1	1
1140131_M-PP-1_A227_20250116_S4-C1_1_9403.d	Araport11_pep_20220914	2590.75	>AT4G31880.1	798.25	-450	2	0	TSGDETANVSSPSMAEELPEQSVPK	0	1	_TSGDETANVSS[Phospho (STY)]PSM[Oxidation (M)]AEELPEQSVPK_	1343.58	1	1
1140131_M-PP-1_A227_20250116_S4-C1_1_9403.d	Araport11_pep_20220914	2590.75	>AT4G31880.1	485.5	-450	3	0	TSGDETANVSSPSMAEELPEQSVPK	0	1	_TSGDETANVSS[Phospho (STY)]PSMAEELPEQSVPK_	890.721	1	1
1140131_M-PP-1_A227_20250116_S4-C1_1_9403.d	Araport11_pep_20220914	2590.75	>AT4G31880.1	1853.02	-450	2	0	TSGDETANVSSPSMAEELPEQSVPK	0	1	_TSGDETANVS[Phospho (STY)]SPSMAEELPEQSVPK_	1335.58	1	1
1140131_M-PP-1_A227_20250116_S4-C1_1_9403.d	Araport11_pep_20220914	2590.75	>AT4G31880.1	1853.02	-450	2	0	TSGDETANVSSPSMAEELPEQSVPK	0	0.3333	_TSGDETANVSSPS[Phospho (STY)]MAEELPEQSVPK_	1335.58	1	1
1140131_M-PP-1_A227_20250116_S4-C1_1_9403.d	Araport11_pep_20220914	2590.75	>AT4G31880.1	798.021	-450	2	0	TSGDETANVSSPSMAEELPEQSVPK	0	0.4152	_TSGDETANVSSPS[Phospho (STY)]M[Oxidation (M)]AEELPEQSVPK_	1343.58	1	1
1140131_M-PP-1_A227_20250116_S4-C1_1_9403.d	Araport11_pep_20220914	2590.75	>AT4G31880.1	484.72	-450	3	0	TSGDETANVSSPSMAEELPEQSVPK	0	0.5	_TSGDETANVSSPS[Phospho (STY)]MAEELPEQSVPK_	890.721	1	1
1140131_M-PP-1_A227_20250116_S4-C1_1_9403.d	Araport11_pep_20220914	2590.75	>AT4G31880.1	464.075	-450	2	0	TSGDETANVSSPSMAEELPEQSVPK	0	1	_TSGDETANVS[Phospho (STY)]SPS[Phospho (STY)]MAEELPEQSVPK_	1375.56	2	1
1140131_M-PP-1_A227_20250116_S4-C1_1_9403.d	Araport11_pep_20220914	2590.75	>AT4G31880.1	461.126	-450	2	0	TSGDETANVSSPSMAEELPEQSVPK	0	1	_TSGDETANVS[Phospho (STY)]S[Phospho (STY)]PSMAEELPEQSVPK_	1375.56	2	1
1140131_M-PP-1_A227_20250116_S4-C1_1_9403.d	Araport11_pep_20220914	2234.35	>AT4G31880.1	1139.22	-415	2	0	DVLTSPPVDSSVTAATSSENEK	0	1	_DVLTSPPVDSSVTAATSS[Phospho (STY)]ENEK_	1157.52	1	1
1140131_M-PP-1_A227_20250116_S4-C1_1_9403.d	Araport11_pep_20220914	2234.35	>AT4G31880.1	235.876	-415	2	0	DVLTSPPVDSSVTAATSSENEK	0	0.5	_DVLTS[Phospho (STY)]PPVDSSVTAATSSENEK_	1157.52	1	1
1140131_M-PP-1_A227_20250116_S4-C1_1_9403.d	Araport11_pep_20220914	2234.35	>AT4G31880.1	1114.05	-415	2	0	DVLTSPPVDSSVTAATSSENEK	0	0.5	_DVLTSPPVDSS[Phospho (STY)]VTAATSSENEK_	1157.52	1	1
1140131_M-PP-1_A227_20250116_S4-C1_1_9403.d	Araport11_pep_20220914	3320.47	>AT4G31880.1	867.274	-489	3	0	ESSTEEVKPSASIATEEVSEEPNTSEPQVTK	0	0.6018	_ES[Phospho (STY)]STEEVKPSASIATEEVSEEPNTSEPQVTK_	1133.85	1	1
1140131_M-PP-1_A227_20250116_S4-C1_1_9403.d	Araport11_pep_20220914	3320.47	>AT4G31880.1	435.625	-489	3	0	ESSTEEVKPSASIATEEVSEEPNTSEPQVTK	0	1	_ESSTEEVKPSASIATEEVS[Phospho (STY)]EEPNTSEPQVTK_	1133.85	1	1
1140131_M-PP-1_A227_20250116_S4-C1_1_9403.d	Araport11_pep_20220914	3320.47	>AT4G31880.1	864.029	-489	3	0	ESSTEEVKPSASIATEEVSEEPNTSEPQVTK	0	0.5	_ESSTEEVKPSAS[Phospho (STY)]IATEEVSEEPNTSEPQVTK_	1133.85	1	1
1140131_M-PP-1_A227_20250116_S4-C1_1_9403.d	Araport11_pep_20220914	3320.47	>AT4G31880.1	577.882	-489	3	0	ESSTEEVKPSASIATEEVSEEPNTSEPQVTK	0	0.6667	_ESSTEEVKPSAS[Phospho (STY)]IAT[Phospho (STY)]EEVSEEPNTSEPQVTK_	1160.5	2	1
1140131_M-PP-1_A227_20250116_S4-C1_1_9403.d	Araport11_pep_20220914	3320.47	>AT4G31880.1	274.366	-489	3	0	ESSTEEVKPSASIATEEVSEEPNTSEPQVTK	0	0.5	_ESSTEEVKPSASIATEEVSEEPNTS[Phospho (STY)]EPQVTK_	1133.85	1	1
1140131_M-PP-1_A227_20250116_S4-C1_1_9403.d	Araport11_pep_20220914	973.046	>AT4G31880.1	706.515	-292	2	0	AAEISTPER	0	1	_AAEIST[Phospho (STY)]PER_	527.234	1	1
1140131_M-PP-1_A227_20250116_S4-C1_1_9403.d	Araport11_pep_20220914	1485.61	>AT4G31880.1	694.09	-297	2	1	AAEISTPERTDAPK	0	1	_AAEIST[Phospho (STY)]PERTDAPK_	783.364	1	1
1140131_M-PP-1_A227_20250116_S4-C1_1_9403.d	Araport11_pep_20220914	1485.61	>AT4G31880.1	498.001	-297	3	1	AAEISTPERTDAPK	0	1	_AAEIST[Phospho (STY)]PERTDAPK_	522.578	1	1
1140131_M-PP-1_A227_20250116_S4-C1_1_9403.d	Araport11_pep_20220914	1485.61	>AT4G31880.1	434.748	-297	3	1	AAEISTPERTDAPK	0	1	_AAEISTPERT[Phospho (STY)]DAPK_	522.578	1	1
1140131_M-PP-1_A227_20250116_S4-C1_1_9403.d	Araport11_pep_20220914	3506.6	>AT4G31880.1	610.506	-688	3	0	WSPLDESELSQDEEAADQTGQEEDASTVPLTK	0	1	_WSPLDESELS[Phospho (STY)]QDEEAADQTGQEEDASTVPLTK_	1195.85	1	1
1140131_M-PP-1_A227_20250116_S4-C1_1_9403.d	Araport11_pep_20220914	3506.6	>AT4G31880.1	348.545	-688	3	0	WSPLDESELSQDEEAADQTGQEEDASTVPLTK	0	1	_WSPLDES[Phospho (STY)]ELS[Phospho (STY)]QDEEAADQTGQEEDASTVPLTK_	1222.5	2	1
1140131_M-PP-1_A227_20250116_S4-C1_1_9403.d	Araport11_pep_20220914	2126.19	>AT4G31880.1	260.235	-323	2	0	SGVSNGVAQQNDSSVDTDSMK	0	1	_S[Phospho (STY)]GVSNGVAQQNDSSVDTDSMK_	1103.45	1	1
1140131_M-PP-1_A227_20250116_S4-C1_1_9403.d	Araport11_pep_20220914	2126.19	>AT4G31880.1	194.143	-323	2	0	SGVSNGVAQQNDSSVDTDSMK	0	1	_S[Phospho (STY)]GVS[Phospho (STY)]NGVAQQNDSSVDTDSMK_	1143.44	2	1
1140131_M-PP-1_A227_20250116_S4-C1_1_9403.d	Araport11_pep_20220914	1219.31	>AT4G31880.1	462.74	-381	2	1	QADLSKDSDIK	0.00182046	1	_QADLSKDS[Phospho (STY)]DIK_	650.295	1	1
1140131_M-PP-1_A227_20250116_S4-C1_1_9403.d	Araport11_pep_20220914	1919.02	>AT4G31880.1	291.838	-393	2	1	DSDIKEETEPAELLDSK	0.000595167	1	_DS[Phospho (STY)]DIKEETEPAELLDSK_	999.943	1	1
1140131_M-PP-1_A227_20250116_S4-C1_1_9403.d	Araport11_pep_20220914	3257.8	>AT4G31880.1	4803.17	-66	3	1	LFVSLAEVEQSPPDSMQNALTPLMKGLVGGK	0.00627132	1	_LFVSLAEVEQS[Phospho (STY)]PPDS[Phospho (STY)]M[Oxidation (M)]QNALTPLM[Oxidation (M)]KGLVGGK_	1150.21	2	1
1140131_M-PP-1_A227_20250116_S4-C1_1_9403.d	Araport11_pep_20220914	2536.52	>AT5G55670.1;>AT5G55670.2	596.692	(554);(429)	3	0	AAESSYGEEAASDHQYGEVNHER	0	1	_AAESSYGEEAAS[Phospho (STY)]DHQYGEVNHER_	872.681	1	1
1140131_M-PP-1_A227_20250116_S4-C1_1_9403.d	Araport11_pep_20220914	2536.52	>AT5G55670.1;>AT5G55670.2	729.28	(554);(429)	3	0	AAESSYGEEAASDHQYGEVNHER	0	0.5	_AAESS[Phospho (STY)]YGEEAAS[Phospho (STY)]DHQYGEVNHER_	899.336	2	1
1140131_M-PP-1_A227_20250116_S4-C1_1_9403.d	Araport11_pep_20220914	2536.52	>AT5G55670.1;>AT5G55670.2	582.732	(554);(429)	3	0	AAESSYGEEAASDHQYGEVNHER	0	1	_AAES[Phospho (STY)]SYGEEAAS[Phospho (STY)]DHQYGEVNHER_	899.336	2	1
1140131_M-PP-1_A227_20250116_S4-C1_1_9403.d	Araport11_pep_20220914	2536.52	>AT5G55670.1;>AT5G55670.2	436.29	(554);(429)	3	0	AAESSYGEEAASDHQYGEVNHER	0	1	_AAESS[Phospho (STY)]YGEEAASDHQYGEVNHER_	872.681	1	1
1140131_M-PP-1_A227_20250116_S4-C1_1_9403.d	Araport11_pep_20220914	2536.52	>AT5G55670.1;>AT5G55670.2	283.185	(554);(429)	3	0	AAESSYGEEAASDHQYGEVNHER	0	1	_AAES[Phospho (STY)]S[Phospho (STY)]YGEEAASDHQYGEVNHER_	899.336	2	1
1140131_M-PP-1_A227_20250116_S4-C1_1_9403.d	Araport11_pep_20220914	2536.52	>AT5G55670.1;>AT5G55670.2	451.514	(554);(429)	3	0	AAESSYGEEAASDHQYGEVNHER	0	1	_AAES[Phospho (STY)]SYGEEAASDHQYGEVNHER_	872.681	1	1
1140131_M-PP-1_A227_20250116_S4-C1_1_9403.d	Araport11_pep_20220914	2536.52	>AT5G55670.1;>AT5G55670.2	248.294	(554);(429)	2	0	AAESSYGEEAASDHQYGEVNHER	0	0.6674	_AAESS[Phospho (STY)]Y[Phospho (STY)]GEEAAS[Phospho (STY)]DHQYGEVNHER_	1388.48	3	1
1140131_M-PP-1_A227_20250116_S4-C1_1_9403.d	Araport11_pep_20220914	2742.8	>AT5G55670.1;>AT5G55670.2	195.994	(130);(130)	3	0	EAEAESGGGGSGSGTDVVVASSGYGAQEVK	0	1	_EAEAESGGGGSGSGT[Phospho (STY)]DVVVASSGYGAQEVK_	941.405	1	1
1140131_M-PP-1_A227_20250116_S4-C1_1_9403.d	Araport11_pep_20220914	2742.8	>AT5G55670.1;>AT5G55670.2	112.252	(130);(130)	2	0	EAEAESGGGGSGSGTDVVVASSGYGAQEVK	0	1	_EAEAES[Phospho (STY)]GGGGSGSGTDVVVASSGYGAQEVK_	1411.6	1	1
1140131_M-PP-1_A227_20250116_S4-C1_1_9403.d	Araport11_pep_20220914	1079.09	>AT5G55670.1;>AT5G55670.2	267.941	(579);(454)	2	1	EWSGSSDRR	0.0074252	0.5	_EWS[Phospho (STY)]GSS[Phospho (STY)]DRR_	620.213	2	1
1140131_M-PP-1_A227_20250116_S4-C1_1_9403.d	Araport11_pep_20220914	1865.88	>AT4G02485.1;>AT4G02485.2	336.998	(27);(27)	2	0	AAFGDSSDDEDIADRPGK	0	1	_AAFGDS[Phospho (STY)]S[Phospho (STY)]DDEDIADRPGK_	1013.38	2	1
1140131_M-PP-1_A227_20250116_S4-C1_1_9403.d	Araport11_pep_20220914	1905.07	>AT5G54440.1;>AT5G54440.2	645.654	(533);(533)	3	0	TNSSPGNFESPLDRPMR	0	1	_TNS[Phospho (STY)]SPGNFESPLDRPMR_	662.291	1	1
1140131_M-PP-1_A227_20250116_S4-C1_1_9403.d	Araport11_pep_20220914	1905.07	>AT5G54440.1;>AT5G54440.2	873.857	(533);(533)	2	0	TNSSPGNFESPLDRPMR	0	1	_TNS[Phospho (STY)]SPGNFESPLDRPMR_	992.933	1	1
1140131_M-PP-1_A227_20250116_S4-C1_1_9403.d	Araport11_pep_20220914	3011.26	>AT5G54440.1;>AT5G54440.2	418.773	(502);(502)	3	0	ASLSTGNIPEMFDGRPSFTEGSGLEASPR	0	0.3333	_ASLST[Phospho (STY)]GNIPEM[Oxidation (M)]FDGRPSFTEGSGLEASPR_	1036.13	1	1
1140131_M-PP-1_A227_20250116_S4-C1_1_9403.d	Araport11_pep_20220914	3011.26	>AT5G54440.1;>AT5G54440.2	365.466	(502);(502)	3	0	ASLSTGNIPEMFDGRPSFTEGSGLEASPR	0	1	_ASLS[Phospho (STY)]TGNIPEMFDGRPSFTEGSGLEASPR_	1030.8	1	1
1140131_M-PP-1_A227_20250116_S4-C1_1_9403.d	Araport11_pep_20220914	3011.26	>AT5G54440.1;>AT5G54440.2	317.546	(502);(502)	3	0	ASLSTGNIPEMFDGRPSFTEGSGLEASPR	0	1	_AS[Phospho (STY)]LSTGNIPEMFDGRPSFTEGSGLEASPR_	1030.8	1	1
1140131_M-PP-1_A227_20250116_S4-C1_1_9403.d	Araport11_pep_20220914	1658.83	>AT5G17920.1;>AT5G17920.2	887.05	(704);(704)	3	0	YGAGIGPGVYDIHSPR	0	1	_YGAGIGPGVYDIHS[Phospho (STY)]PR_	580.27	1	1
1140131_M-PP-1_A227_20250116_S4-C1_1_9403.d	Araport11_pep_20220914	1658.83	>AT5G17920.1;>AT5G17920.2	596.99	(704);(704)	2	0	YGAGIGPGVYDIHSPR	0	1	_YGAGIGPGVYDIHS[Phospho (STY)]PR_	869.901	1	1
1140131_M-PP-1_A227_20250116_S4-C1_1_9403.d	Araport11_pep_20220914	1235.43	>AT5G17920.1;>AT5G17920.2	569.613	(111);(111)	2	0	GNASVPAMEMTK	0	1	_GNAS[Phospho (STY)]VPAMEMTK_	658.275	1	1
1140131_M-PP-1_A227_20250116_S4-C1_1_9403.d	Araport11_pep_20220914	2275.33	>AT1G56220.1;>AT1G56220.3;>AT1G56220.5	427.858	(47);(72);(72)	4	0	HHTFSFRPSSGNDQSEAGSAR	0	1	_HHT[Phospho (STY)]FSFRPSSGNDQSEAGSAR_	589.503	1	1
1140131_M-PP-1_A227_20250116_S4-C1_1_9403.d	Araport11_pep_20220914	1722.84	>AT1G56220.1;>AT1G56220.3;>AT1G56220.5	1481.46	(137);(165);(162)	2	1	AAGGSETGPRSSPPTYGM	0.000595167	1	_AAGGSETGPRS[Phospho (STY)]SPPTYGM_	901.874	1	1
1140131_M-PP-1_A227_20250116_S4-C1_1_9403.d	Araport11_pep_20220914	1722.84	>AT1G56220.1;>AT1G56220.3;>AT1G56220.5	1159.21	(137);(165);(162)	2	1	AAGGSETGPRSSPPTYGM	0.000595167	0.5	_AAGGSETGPRSS[Phospho (STY)]PPTYGM_	901.874	1	1
1140131_M-PP-1_A227_20250116_S4-C1_1_9403.d	Araport11_pep_20220914	1423.49	>AT1G56220.1;>AT1G56220.3;>AT1G56220.5	316.944	(60);(85);(85)	2	0	SYGEDSLPEEAVK	0	1	_S[Phospho (STY)]YGEDSLPEEAVK_	752.316	1	1
1140131_M-PP-1_A227_20250116_S4-C1_1_9403.d	Araport11_pep_20220914	1621.8	>AT4G10930.1;>AT4G10930.2	273.667	(420);(415)	2	0	SPSNNTTVDIFSIVK	0	1	_S[Phospho (STY)]PSNNTTVDIFSIVK_	851.408	1	1
1140131_M-PP-1_A227_20250116_S4-C1_1_9403.d	Araport11_pep_20220914	1353.45	>AT4G10930.1;>AT4G10930.2	211.131	(873);(868)	2	0	AAGLADSPPNSPTR	0	1	_AAGLADS[Phospho (STY)]PPNS[Phospho (STY)]PTR_	757.308	2	1
1140131_M-PP-1_A227_20250116_S4-C1_1_9403.d	Araport11_pep_20220914	2254.33	>AT4G10930.1;>AT4G10930.2	140.773	(843);(838)	2	0	TMDNAVEPNSSSPMADSESER	0.000389509	0.3333	_TMDNAVEPNSSS[Phospho (STY)]PMADSESER_	1167.45	1	1
1140131_M-PP-1_A227_20250116_S4-C1_1_9403.d	Araport11_pep_20220914	893.049	>AT2G18960.1	10951.1	-888	2	0	TLHGLQPK	0.000137268	1	_T[Phospho (STY)]LHGLQPK_	487.247	1	1
1140131_M-PP-1_A227_20250116_S4-C1_1_9403.d	Araport11_pep_20220914	1398.49	>AT2G18960.1	2058.23	-949	2	0	GLDIDTAGHHYTV	0	1	_GLDIDTAGHHYT[Phospho (STY)]V_	739.819	1	1
1140131_M-PP-1_A227_20250116_S4-C1_1_9403.d	Araport11_pep_20220914	1656.85	>AT2G18960.1	334.715	-557	2	0	DSNIASIPVEELIEK	0	1	_DS[Phospho (STY)]NIASIPVEELIEK_	868.921	1	1
1140131_M-PP-1_A227_20250116_S4-C1_1_9403.d	Araport11_pep_20220914	2716.85	>AT4G08920.1	242.677	-525	2	0	AAIENGSEEGLGDSAEVEEAPIEFPR	0	1	_AAIENGS[Phospho (STY)]EEGLGDSAEVEEAPIEFPR_	1398.62	1	1
1140131_M-PP-1_A227_20250116_S4-C1_1_9403.d	Araport11_pep_20220914	2716.85	>AT4G08920.1	187.263	-525	3	0	AAIENGSEEGLGDSAEVEEAPIEFPR	0	1	_AAIENGS[Phospho (STY)]EEGLGDSAEVEEAPIEFPR_	932.746	1	1
1140131_M-PP-1_A227_20250116_S4-C1_1_9403.d	Araport11_pep_20220914	2468.74	>AT5G49720.1	228.076	-55	3	0	AALSRPLDETQQSWLLGPTEQK	0	1	_AALS[Phospho (STY)]RPLDETQQSWLLGPTEQK_	850.086	1	1
1140131_M-PP-1_A227_20250116_S4-C1_1_9403.d	Araport11_pep_20220914	2145.18	>AT5G49720.1	188.253	-24	2	0	DPWGGPLEINTADSATDDDR	0	1	_DPWGGPLEINTADS[Phospho (STY)]AT[Phospho (STY)]DDDR_	1152.94	2	1
1140131_M-PP-1_A227_20250116_S4-C1_1_9403.d	Araport11_pep_20220914	2145.18	>AT5G49720.1	301.865	-24	2	0	DPWGGPLEINTADSATDDDR	0	1	_DPWGGPLEINT[Phospho (STY)]ADS[Phospho (STY)]ATDDDR_	1152.94	2	1
1140131_M-PP-1_A227_20250116_S4-C1_1_9403.d	Araport11_pep_20220914	3571.46	>AT4G26670.1	332.997	-36	3	0	AANDSSNAIDIDGNLDSDSNLNTDGDEATDNDSSK	0	1	_[Acetyl (Protein N-term)]AANDSSNAIDIDGNLDSDSNLNT[Phospho (STY)]DGDEATDNDSSK_	1231.49	1	1
1140131_M-PP-1_A227_20250116_S4-C1_1_9403.d	Araport11_pep_20220914	3571.46	>AT4G26670.1	335.131	-36	3	0	AANDSSNAIDIDGNLDSDSNLNTDGDEATDNDSSK	0	0.4986	_[Acetyl (Protein N-term)]AANDSSNAIDIDGNLDSDS[Phospho (STY)]NLNTDGDEATDNDSSK_	1231.49	1	1
1140131_M-PP-1_A227_20250116_S4-C1_1_9403.d	Araport11_pep_20220914	1064.17	>AT2G45540.1;>AT2G45540.2;>AT2G45540.3;>AT2G45540.4;>AT2G45540.5;>AT2G45540.6	1146.61	(2083);(2138);(2083);(2083);(2083);(2083)	2	0	TSNDLEMVR	0	1	_TS[Phospho (STY)]NDLEMVR_	572.739	1	1
1140131_M-PP-1_A227_20250116_S4-C1_1_9403.d	Araport11_pep_20220914	1064.17	>AT2G45540.1;>AT2G45540.2;>AT2G45540.3;>AT2G45540.4;>AT2G45540.5;>AT2G45540.6	556.419	(2083);(2138);(2083);(2083);(2083);(2083)	2	0	TSNDLEMVR	0	1	_TS[Phospho (STY)]NDLEM[Oxidation (M)]VR_	580.736	1	1
1140131_M-PP-1_A227_20250116_S4-C1_1_9403.d	Araport11_pep_20220914	1624.63	>AT2G45540.1;>AT2G45540.2;>AT2G45540.3;>AT2G45540.4;>AT2G45540.5;>AT2G45540.6	566.065	(54);(54);(54);(54);(54);(54)	2	0	DDDFEQVSLGDQEK	0	1	_DDDFEQVS[Phospho (STY)]LGDQEK_	852.835	1	1
1140131_M-PP-1_A227_20250116_S4-C1_1_9403.d	Araport11_pep_20220914	1725.82	>AT2G45540.1;>AT2G45540.2;>AT2G45540.3;>AT2G45540.4;>AT2G45540.5;>AT2G45540.6	346.494	(1425);(1480);(1425);(1425);(1425);(1425)	2	0	TSTLTAIGESSEISSSR	0	0.9701	_T[Phospho (STY)]STLTAIGESSEISSSR_	903.412	1	1
1140131_M-PP-1_A227_20250116_S4-C1_1_9403.d	Araport11_pep_20220914	1882.01	>AT2G45540.1;>AT2G45540.2;>AT2G45540.3;>AT2G45540.4;>AT2G45540.5;>AT2G45540.6	215.307	(1425);(1480);(1425);(1425);(1425);(1425)	3	1	RTSTLTAIGESSEISSSR	0	1	_RTSTLT[Phospho (STY)]AIGESSEISSSR_	654.644	1	1
1140131_M-PP-1_A227_20250116_S4-C1_1_9403.d	Araport11_pep_20220914	2303.3	>AT2G45540.1;>AT2G45540.2;>AT2G45540.3;>AT2G45540.4;>AT2G45540.5;>AT2G45540.6	475.572	(76);(76);(76);(76);(76);(76)	3	0	AANESQGDLQEPGSFSNSDHGR	0.000512558	0.997	_AANESQGDLQEPGSFSNS[Phospho (STY)]DHGR_	794.991	1	1
1140131_M-PP-1_A227_20250116_S4-C1_1_9403.d	Araport11_pep_20220914	2296.26	>AT2G45540.1;>AT2G45540.2;>AT2G45540.3;>AT2G45540.4;>AT2G45540.5;>AT2G45540.6	188.482	(2003);(2058);(2003);(2003);(2003);(2003)	3	0	NYSGTDHHGAAADYDDQTETK	0	1	_NYS[Phospho (STY)]GTDHHGAAADYDDQTETK_	792.64	1	1
1140131_M-PP-1_A227_20250116_S4-C1_1_9403.d	Araport11_pep_20220914	2058.14	>AT1G22710.1	513.714	-28	2	0	AANGASALETQTGELDQPER	0	1	_AANGAS[Phospho (STY)]ALETQTGELDQPER_	1069.47	1	1
1140131_M-PP-1_A227_20250116_S4-C1_1_9403.d	Araport11_pep_20220914	2570.52	>AT5G45900.1	108.769	-697	2	0	AANSFNLDWEDDDTDDDDVAVDL	0	1	_AANSFNLDWEDDDT[Phospho (STY)]DDDDVAVDL_	1325.5	1	1
1140131_M-PP-1_A227_20250116_S4-C1_1_9403.d	Araport11_pep_20220914	1998.04	>AT1G32400.1;>AT1G32400.2;>AT1G32400.3	6472.52	(204);(204);(204)	2	0	AANTPAEYDSDDEYLAPR	0	1	_AANTPAEYDS[Phospho (STY)]DDEYLAPR_	1039.42	1	1
1140131_M-PP-1_A227_20250116_S4-C1_1_9403.d	Araport11_pep_20220914	1998.04	>AT1G32400.1;>AT1G32400.2;>AT1G32400.3	322.702	(204);(204);(204)	3	0	AANTPAEYDSDDEYLAPR	0	1	_AANTPAEYDS[Phospho (STY)]DDEYLAPR_	693.284	1	1
1140131_M-PP-1_A227_20250116_S4-C1_1_9403.d	Araport11_pep_20220914	1998.04	>AT1G32400.1;>AT1G32400.2;>AT1G32400.3	6472.52	(204);(204);(204)	2	0	AANTPAEYDSDDEYLAPR	0	0.5	_AANTPAEYDSDDEY[Phospho (STY)]LAPR_	1039.42	1	1
1140131_M-PP-1_A227_20250116_S4-C1_1_9403.d	Araport11_pep_20220914	1998.04	>AT1G32400.1;>AT1G32400.2;>AT1G32400.3	6465.39	(204);(204);(204)	2	0	AANTPAEYDSDDEYLAPR	0	1	_AANTPAEY[Phospho (STY)]DSDDEYLAPR_	1039.42	1	1
1140131_M-PP-1_A227_20250116_S4-C1_1_9403.d	Araport11_pep_20220914	2003.06	>AT1G32400.1;>AT1G32400.2;>AT1G32400.3	3766.59	(262);(262);(262)	3	0	YGLDTSEFTYNPSESHR	0	1	_YGLDTSEFTYNPSES[Phospho (STY)]HR_	694.953	1	1
1140131_M-PP-1_A227_20250116_S4-C1_1_9403.d	Araport11_pep_20220914	2003.06	>AT1G32400.1;>AT1G32400.2;>AT1G32400.3	3148.78	(262);(262);(262)	2	0	YGLDTSEFTYNPSESHR	0	1	_YGLDTSEFTYNPSES[Phospho (STY)]HR_	1041.93	1	1
1140131_M-PP-1_A227_20250116_S4-C1_1_9403.d	Araport11_pep_20220914	2060.34	>AT1G32400.1;>AT1G32400.2;>AT1G32400.3	609.971	(234);(234);(234)	3	0	QAAPVTGVPVAPTLDQRPSR	0	1	_QAAPVTGVPVAPTLDQRPS[Phospho (STY)]R_	714.035	1	1
1140131_M-PP-1_A227_20250116_S4-C1_1_9403.d	Araport11_pep_20220914	2060.34	>AT1G32400.1;>AT1G32400.2;>AT1G32400.3	694.568	(234);(234);(234)	2	0	QAAPVTGVPVAPTLDQRPSR	0	1	_QAAPVTGVPVAPTLDQRPS[Phospho (STY)]R_	1070.55	1	1
1140131_M-PP-1_A227_20250116_S4-C1_1_9403.d	Araport11_pep_20220914	2860.18	>AT1G32400.1;>AT1G32400.2;>AT1G32400.3	216.057	(241);(241);(241)	3	1	QAAPVTGVPVAPTLDQRPSRSDPWSAR	0.000270563	0.5	_QAAPVTGVPVAPTLDQRPSRS[Phospho (STY)]DPWSAR_	980.489	1	1
1140131_M-PP-1_A227_20250116_S4-C1_1_9403.d	Araport11_pep_20220914	1063.17	>AT3G53390.1	935.187	-116	2	0	ALSFVGGNGGGK	0	1	_ALS[Phospho (STY)]FVGGNGGGK_	572.263	1	1
1140131_M-PP-1_A227_20250116_S4-C1_1_9403.d	Araport11_pep_20220914	1888.96	>AT3G53390.1	378.827	-90	2	0	AAPSTPTGTSSGYSASSGFR	0	1	_AAPST[Phospho (STY)]PTGTSSGYSASSGFR_	984.92	1	1
1140131_M-PP-1_A227_20250116_S4-C1_1_9403.d	Araport11_pep_20220914	2251.36	>AT3G53390.1	291.582	-145	2	0	ISGSFAASNSNTSMTNTNFDGK	0	1	_IS[Phospho (STY)]GSFAASNSNTSMTNTNFDGK_	1165.98	1	1
1140131_M-PP-1_A227_20250116_S4-C1_1_9403.d	Araport11_pep_20220914	3285.52	>AT3G53390.1	281.431	-540	3	0	IWTRPSESETQTNSSEANPTTALLSTSFTK	0	0.5	_IWTRPSESETQTNSSEANPTTALLSTSFT[Phospho (STY)]K_	1122.19	1	1
1140131_M-PP-1_A227_20250116_S4-C1_1_9403.d	Araport11_pep_20220914	1807.93	>AT5G03280.1	1407.4	-647	2	0	AAPTSNFTVGSDGPPSFR	0	1	_AAPTSNFTVGSDGPPS[Phospho (STY)]FR_	944.417	1	1
1140131_M-PP-1_A227_20250116_S4-C1_1_9403.d	Araport11_pep_20220914	1807.93	>AT5G03280.1	1417.42	-647	2	0	AAPTSNFTVGSDGPPSFR	0	1	_AAPTSNFTVGS[Phospho (STY)]DGPPSFR_	944.417	1	1
1140131_M-PP-1_A227_20250116_S4-C1_1_9403.d	Araport11_pep_20220914	1351.39	>AT5G03280.1	1014.03	-662	2	0	SLSGEGGSGTGSLSR	0	1	_SLSGEGGS[Phospho (STY)]GTGS[Phospho (STY)]LSR_	756.292	2	1
1140131_M-PP-1_A227_20250116_S4-C1_1_9403.d	Araport11_pep_20220914	1351.39	>AT5G03280.1	609.633	-662	2	0	SLSGEGGSGTGSLSR	0	1	_SLSGEGGS[Phospho (STY)]GTGSLSR_	716.309	1	1
1140131_M-PP-1_A227_20250116_S4-C1_1_9403.d	Araport11_pep_20220914	1351.39	>AT5G03280.1	573.121	-662	2	0	SLSGEGGSGTGSLSR	0	0.5	_SLSGEGGSGTGS[Phospho (STY)]LSR_	716.309	1	1
1140131_M-PP-1_A227_20250116_S4-C1_1_9403.d	Araport11_pep_20220914	1601.81	>AT5G03280.1	387.156	-936	2	0	YSSMPDISGLSMSAR	0	1	_YSS[Phospho (STY)]MPDISGLSMSAR_	841.352	1	1
1140131_M-PP-1_A227_20250116_S4-C1_1_9403.d	Araport11_pep_20220914	1601.81	>AT5G03280.1	278.763	-936	2	0	YSSMPDISGLSMSAR	0	1	_YSS[Phospho (STY)]M[Oxidation (M)]PDISGLSMSAR_	849.349	1	1
1140131_M-PP-1_A227_20250116_S4-C1_1_9403.d	Araport11_pep_20220914	1601.81	>AT5G03280.1	408.089	-936	2	0	YSSMPDISGLSMSAR	0	1	_YSS[Phospho (STY)]MPDISGLSM[Oxidation (M)]SAR_	849.349	1	1
1140131_M-PP-1_A227_20250116_S4-C1_1_9403.d	Araport11_pep_20220914	1406.55	>AT5G03280.1	397.125	-766	2	0	TPGSIDSLYGLQR	0	1	_TPGS[Phospho (STY)]IDSLYGLQR_	743.851	1	1
1140131_M-PP-1_A227_20250116_S4-C1_1_9403.d	Araport11_pep_20220914	2004.14	>AT5G03280.1	225.701	-890	2	0	SQNGLTPGPAPGFENFAGSR	0	1	_S[Phospho (STY)]QNGLTPGPAPGFENFAGSR_	1042.47	1	1
1140131_M-PP-1_A227_20250116_S4-C1_1_9403.d	Araport11_pep_20220914	1880.9	>AT5G03280.1	202.152	-963	2	0	SGYWDPSSGGGGYGASYGR	0.000389509	0.9995	_S[Phospho (STY)]GYWDPSSGGGGYGASYGR_	980.879	1	1
1140131_M-PP-1_A227_20250116_S4-C1_1_9403.d	Araport11_pep_20220914	1729.98	>AT5G03280.1	290.248	-936	2	1	KYSSMPDISGLSMSAR	0.000595167	1	_KYSS[Phospho (STY)]MPDISGLSMSAR_	905.399	1	1
1140131_M-PP-1_A227_20250116_S4-C1_1_9403.d	Araport11_pep_20220914	1268.42	>AT1G07110.1	3063.93	-312	2	0	SLSASSFLIDTK	0	1	_SLS[Phospho (STY)]ASSFLIDTK_	674.823	1	1
1140131_M-PP-1_A227_20250116_S4-C1_1_9403.d	Araport11_pep_20220914	1268.42	>AT1G07110.1	200.453	-312	2	0	SLSASSFLIDTK	0	1	_SLS[Phospho (STY)]ASS[Phospho (STY)]FLIDTK_	714.807	2	1
1140131_M-PP-1_A227_20250116_S4-C1_1_9403.d	Araport11_pep_20220914	910.978	>AT1G07110.1	2629.58	-222	2	0	SLSASGSFR	0	1	_SLSASGS[Phospho (STY)]FR_	496.216	1	1
1140131_M-PP-1_A227_20250116_S4-C1_1_9403.d	Araport11_pep_20220914	910.978	>AT1G07110.1	612.29	-222	2	0	SLSASGSFR	0	1	_SLS[Phospho (STY)]ASGSFR_	496.216	1	1
1140131_M-PP-1_A227_20250116_S4-C1_1_9403.d	Araport11_pep_20220914	1263.41	>AT1G07110.1	1412.66	-281	2	0	SVETLSPFQQK	0	1	_SVETLS[Phospho (STY)]PFQQK_	672.316	1	1
1140131_M-PP-1_A227_20250116_S4-C1_1_9403.d	Araport11_pep_20220914	1263.41	>AT1G07110.1	331.436	-281	2	0	SVETLSPFQQK	0	1	_S[Phospho (STY)]VETLSPFQQK_	672.316	1	1
1140131_M-PP-1_A227_20250116_S4-C1_1_9403.d	Araport11_pep_20220914	1553.64	>AT1G07110.1	1180.27	-228	2	1	SLSASGSFRNDSTPK	0	1	_SLSASGS[Phospho (STY)]FRNDSTPK_	817.365	1	1
1140131_M-PP-1_A227_20250116_S4-C1_1_9403.d	Araport11_pep_20220914	1553.64	>AT1G07110.1	493.107	-228	3	1	SLSASGSFRNDSTPK	0	1	_SLSASGS[Phospho (STY)]FRNDSTPK_	545.245	1	1
1140131_M-PP-1_A227_20250116_S4-C1_1_9403.d	Araport11_pep_20220914	1553.64	>AT1G07110.1	588.311	-228	3	1	SLSASGSFRNDSTPK	0	0.3922	_SLSASGSFRNDST[Phospho (STY)]PK_	545.245	1	1
1140131_M-PP-1_A227_20250116_S4-C1_1_9403.d	Araport11_pep_20220914	1553.64	>AT1G07110.1	255.15	-228	2	1	SLSASGSFRNDSTPK	0	1	_SLS[Phospho (STY)]ASGSFRNDST[Phospho (STY)]PK_	857.348	2	1
1140131_M-PP-1_A227_20250116_S4-C1_1_9403.d	Araport11_pep_20220914	1549.56	>AT1G07110.1	652.261	-248	2	0	NSEDSGVTVDGSPSAK	0	1	_NS[Phospho (STY)]EDSGVTVDGSPSAK_	815.336	1	1
1140131_M-PP-1_A227_20250116_S4-C1_1_9403.d	Araport11_pep_20220914	1549.56	>AT1G07110.1	412.973	-248	2	0	NSEDSGVTVDGSPSAK	0	1	_NSEDSGVTVDGS[Phospho (STY)]PSAK_	815.336	1	1
1140131_M-PP-1_A227_20250116_S4-C1_1_9403.d	Araport11_pep_20220914	1549.56	>AT1G07110.1	411.675	-248	2	0	NSEDSGVTVDGSPSAK	0	1	_NSEDSGVTVDGSPS[Phospho (STY)]AK_	815.336	1	1
1140131_M-PP-1_A227_20250116_S4-C1_1_9403.d	Araport11_pep_20220914	2155.17	>AT1G07110.1	451.589	-28	2	0	NTEEDDDGSNGGGGQLYVSLK	0	1	_NTEEDDDGS[Phospho (STY)]NGGGGQLYVSLK_	1117.96	1	1
1140131_M-PP-1_A227_20250116_S4-C1_1_9403.d	Araport11_pep_20220914	1976.04	>AT1G07110.1	175.885	-248	2	1	AAQRNSEDSGVTVDGSPSAK	0	1	_AAQRNS[Phospho (STY)]EDSGVTVDGSPSAK_	1028.45	1	1
1140131_M-PP-1_A227_20250116_S4-C1_1_9403.d	Araport11_pep_20220914	1740.75	>AT3G49601.1	880.062	-405	2	1	AARDSDDSEIEYQNK	0	1	_AARDS[Phospho (STY)]DDS[Phospho (STY)]EIEYQNK_	950.854	2	1
1140131_M-PP-1_A227_20250116_S4-C1_1_9403.d	Araport11_pep_20220914	1740.75	>AT3G49601.1	359.95	-405	2	1	AARDSDDSEIEYQNK	0	1	_AARDS[Phospho (STY)]DDSEIEYQNK_	910.87	1	1
1140131_M-PP-1_A227_20250116_S4-C1_1_9403.d	Araport11_pep_20220914	1884.84	>AT3G49601.1	563.509	-460	2	1	EVARDSDDSEAEYENR	0	1	_EVARDS[Phospho (STY)]DDS[Phospho (STY)]EAEYENR_	1022.86	2	1
1140131_M-PP-1_A227_20250116_S4-C1_1_9403.d	Araport11_pep_20220914	2013.01	>AT3G49601.1	367.768	-461	3	2	EVARDSDDSEAEYENRK	0	1	_EVARDS[Phospho (STY)]DDS[Phospho (STY)]EAEYENRK_	724.942	2	1
1140131_M-PP-1_A227_20250116_S4-C1_1_9403.d	Araport11_pep_20220914	2013.01	>AT3G49601.1	454.527	-461	2	2	EVARDSDDSEAEYENRK	0	1	_EVARDS[Phospho (STY)]DDS[Phospho (STY)]EAEYENRK_	1086.91	2	1
1140131_M-PP-1_A227_20250116_S4-C1_1_9403.d	Araport11_pep_20220914	1442.41	>AT3G49601.1	448.658	-405	2	0	DSDDSEIEYQNK	0	1	_DS[Phospho (STY)]DDS[Phospho (STY)]EIEYQNK_	801.766	2	1
1140131_M-PP-1_A227_20250116_S4-C1_1_9403.d	Araport11_pep_20220914	1743.71	>AT3G49601.1	182.474	-352	2	1	RHDSDVSEPESEDNK	0	1	_RHDS[Phospho (STY)]DVS[Phospho (STY)]EPES[Phospho (STY)]EDNK_	992.324	3	1
1140131_M-PP-1_A227_20250116_S4-C1_1_9403.d	Araport11_pep_20220914	1743.71	>AT3G49601.1	239.309	-352	2	1	RHDSDVSEPESEDNK	0	1	_RHDS[Phospho (STY)]DVS[Phospho (STY)]EPESEDNK_	952.341	2	1
1140131_M-PP-1_A227_20250116_S4-C1_1_9403.d	Araport11_pep_20220914	1056.22	>AT3G14420.1;>AT3G14420.2	354.481	(160);(160)	2	0	AIALTVDTPR	0	1	_AIALTVDT[Phospho (STY)]PR_	568.789	1	1
1140131_M-PP-1_A227_20250116_S4-C1_1_9403.d	Araport11_pep_20220914	1109.11	>AT1G30630.1	232.229	-286	2	0	AASAEDNFER	0	1	_AAS[Phospho (STY)]AEDNFER_	595.23	1	1
1140131_M-PP-1_A227_20250116_S4-C1_1_9403.d	Araport11_pep_20220914	1732.9	>AT1G70180.1;>AT1G70180.2;>AT1G70180.4;>AT1G70180.5;>AT1G70180.6	664.335	(309);(309);(309);(309);(309)	2	0	NMGSYMSSSQGFSPPR	0	1	_NMGSYMSSSQGFS[Phospho (STY)]PPR_	906.858	1	1
1140131_M-PP-1_A227_20250116_S4-C1_1_9403.d	Araport11_pep_20220914	1732.9	>AT1G70180.1;>AT1G70180.2;>AT1G70180.4;>AT1G70180.5;>AT1G70180.6	340.339	(309);(309);(309);(309);(309)	2	0	NMGSYMSSSQGFSPPR	0	1	_NM[Oxidation (M)]GSYM[Oxidation (M)]SSSQGFS[Phospho (STY)]PPR_	922.853	1	1
1140131_M-PP-1_A227_20250116_S4-C1_1_9403.d	Araport11_pep_20220914	1421.48	>AT1G70180.1;>AT1G70180.2;>AT1G70180.4;>AT1G70180.5;>AT1G70180.6	480.769	(36);(36);(36);(36);(36)	2	0	AASDIDDGYELPR	0	1	_AAS[Phospho (STY)]DIDDGYELPR_	751.314	1	1
1140131_M-PP-1_A227_20250116_S4-C1_1_9403.d	Araport11_pep_20220914	1083.16	>AT1G70180.1;>AT1G70180.2;>AT1G70180.4;>AT1G70180.5;>AT1G70180.6	467.921	(233);(233);(233);(233);(233)	2	1	DISPPRDAGR	0.00971398	1	_DIS[Phospho (STY)]PPRDAGR_	582.264	1	1
1140131_M-PP-1_A227_20250116_S4-C1_1_9403.d	Araport11_pep_20220914	1476.51	>AT5G52310.1	955.553	-637	2	0	AASEEGEAVEEEVK	0	1	_AAS[Phospho (STY)]EEGEAVEEEVK_	778.822	1	1
1140131_M-PP-1_A227_20250116_S4-C1_1_9403.d	Araport11_pep_20220914	2192.41	>AT5G52310.1	843.183	-708	2	0	SPHSVEESPQSLGSTVVPVQK	0	1	_S[Phospho (STY)]PHSVEESPQSLGSTVVPVQK_	1136.55	1	1
1140131_M-PP-1_A227_20250116_S4-C1_1_9403.d	Araport11_pep_20220914	2192.41	>AT5G52310.1	819.159	-708	3	0	SPHSVEESPQSLGSTVVPVQK	0	0.9225	_S[Phospho (STY)]PHSVEESPQSLGSTVVPVQK_	758.033	1	1
1140131_M-PP-1_A227_20250116_S4-C1_1_9403.d	Araport11_pep_20220914	2511.68	>AT5G52310.1	804.505	-671	3	0	GWFGGGATDEVKPESPHSVEEAPK	0	1	_GWFGGGATDEVKPES[Phospho (STY)]PHSVEEAPK_	864.387	1	1
1140131_M-PP-1_A227_20250116_S4-C1_1_9403.d	Araport11_pep_20220914	2511.68	>AT5G52310.1	811.8	-671	3	0	GWFGGGATDEVKPESPHSVEEAPK	0	1	_GWFGGGATDEVKPESPHS[Phospho (STY)]VEEAPK_	864.387	1	1
1140131_M-PP-1_A227_20250116_S4-C1_1_9403.d	Araport11_pep_20220914	1639.75	>AT5G52310.1	544.951	-370	2	0	NSPMGFGSESGAELEK	0	1	_NSPMGFGS[Phospho (STY)]ESGAELEK_	860.35	1	1
1140131_M-PP-1_A227_20250116_S4-C1_1_9403.d	Araport11_pep_20220914	1639.75	>AT5G52310.1	397.306	-370	2	0	NSPMGFGSESGAELEK	0	1	_NSPM[Oxidation (M)]GFGS[Phospho (STY)]ESGAELEK_	868.348	1	1
1140131_M-PP-1_A227_20250116_S4-C1_1_9403.d	Araport11_pep_20220914	1639.75	>AT5G52310.1	145.456	-370	2	0	NSPMGFGSESGAELEK	0	0.9987	_NSPMGFGSES[Phospho (STY)]GAELEK_	860.35	1	1
1140131_M-PP-1_A227_20250116_S4-C1_1_9403.d	Araport11_pep_20220914	2233.37	>AT5G52310.1	396.746	-402	2	0	NEYSPESDGGLGAPLGGNFPVR	0	1	_NEYSPES[Phospho (STY)]DGGLGAPLGGNFPVR_	1157.01	1	1
1140131_M-PP-1_A227_20250116_S4-C1_1_9403.d	Araport11_pep_20220914	1295.34	>AT5G52310.1	209.295	-340	2	0	TETGMDTNSPSR	0	1	_TETGMDTNS[Phospho (STY)]PSR_	688.263	1	1
1140131_M-PP-1_A227_20250116_S4-C1_1_9403.d	Araport11_pep_20220914	2152.27	>AT5G52310.1	337.401	-347	3	1	TETGMDTNSPSRSHEFDLK	0	1	_TETGMDTNS[Phospho (STY)]PSRSHEFDLK_	744.647	1	1
1140131_M-PP-1_A227_20250116_S4-C1_1_9403.d	Araport11_pep_20220914	1434.61	>AT1G13440.1	795.349	-219	2	0	AASFNIIPSSTGAAK	0	1	_AAS[Phospho (STY)]FNIIPSSTGAAK_	757.866	1	1
1140131_M-PP-1_A227_20250116_S4-C1_1_9403.d	Araport11_pep_20220914	1434.61	>AT1G13440.1	460.672	-219	2	0	AASFNIIPSSTGAAK	0	1	_AASFNIIPSS[Phospho (STY)]TGAAK_	757.866	1	1
1140131_M-PP-1_A227_20250116_S4-C1_1_9403.d	Araport11_pep_20220914	810.962	>AT1G13440.1	624.035	-238	2	0	LTGMSFR	0.0014898	1	_LTGMS[Phospho (STY)]FR_	446.193	1	1
1140131_M-PP-1_A227_20250116_S4-C1_1_9403.d	Araport11_pep_20220914	1709.74	>AT4G11740.1;>AT4G11740.2	1871.29	(341);(341)	2	0	SGSPEEEHASINPAER	0	1	_S[Phospho (STY)]GS[Phospho (STY)]PEEEHASINPAER_	935.356	2	1
1140131_M-PP-1_A227_20250116_S4-C1_1_9403.d	Araport11_pep_20220914	1709.74	>AT4G11740.1;>AT4G11740.2	1431.6	(341);(341)	2	0	SGSPEEEHASINPAER	0	1	_SGS[Phospho (STY)]PEEEHASINPAER_	895.373	1	1
1140131_M-PP-1_A227_20250116_S4-C1_1_9403.d	Araport11_pep_20220914	1709.74	>AT4G11740.1;>AT4G11740.2	668.604	(341);(341)	3	0	SGSPEEEHASINPAER	0	1	_SGS[Phospho (STY)]PEEEHASINPAER_	597.251	1	1
1140131_M-PP-1_A227_20250116_S4-C1_1_9403.d	Araport11_pep_20220914	1709.74	>AT4G11740.1;>AT4G11740.2	475.417	(341);(341)	3	0	SGSPEEEHASINPAER	0	1	_S[Phospho (STY)]GS[Phospho (STY)]PEEEHASINPAER_	623.907	2	1
1140131_M-PP-1_A227_20250116_S4-C1_1_9403.d	Araport11_pep_20220914	1505.69	>AT4G11740.1;>AT4G11740.2	1277.05	(401);(401)	3	0	AQPRPPSPSLTAQR	0	1	_AQPRPPS[Phospho (STY)]PSLTAQR_	529.266	1	1
1140131_M-PP-1_A227_20250116_S4-C1_1_9403.d	Araport11_pep_20220914	1505.69	>AT4G11740.1;>AT4G11740.2	869.069	(401);(401)	2	0	AQPRPPSPSLTAQR	0	1	_AQPRPPS[Phospho (STY)]PSLTAQR_	793.396	1	1
1140131_M-PP-1_A227_20250116_S4-C1_1_9403.d	Araport11_pep_20220914	1505.69	>AT4G11740.1;>AT4G11740.2	1255.05	(401);(401)	3	0	AQPRPPSPSLTAQR	0	0.5	_AQPRPPSPS[Phospho (STY)]LTAQR_	529.266	1	1
1140131_M-PP-1_A227_20250116_S4-C1_1_9403.d	Araport11_pep_20220914	2388.48	>AT4G11740.1;>AT4G11740.2	945.53	(305);(305)	2	0	LAAPSSPFDDDSDDVDEQPLVR	0	1	_LAAPSS[Phospho (STY)]PFDDDS[Phospho (STY)]DDVDEQPLVR_	1274.51	2	1
1140131_M-PP-1_A227_20250116_S4-C1_1_9403.d	Araport11_pep_20220914	2388.48	>AT4G11740.1;>AT4G11740.2	868.811	(305);(305)	2	0	LAAPSSPFDDDSDDVDEQPLVR	0	1	_LAAPSSPFDDDS[Phospho (STY)]DDVDEQPLVR_	1234.53	1	1
1140131_M-PP-1_A227_20250116_S4-C1_1_9403.d	Araport11_pep_20220914	2388.48	>AT4G11740.1;>AT4G11740.2	599.815	(305);(305)	2	0	LAAPSSPFDDDSDDVDEQPLVR	0	1	_LAAPSS[Phospho (STY)]PFDDDSDDVDEQPLVR_	1234.53	1	1
1140131_M-PP-1_A227_20250116_S4-C1_1_9403.d	Araport11_pep_20220914	1226.31	>AT4G11740.1;>AT4G11740.2	745.668	(323);(323)	2	0	AASGSLAPPNADR	0	1	_AAS[Phospho (STY)]GSLAPPNADR_	653.793	1	1
1140131_M-PP-1_A227_20250116_S4-C1_1_9403.d	Araport11_pep_20220914	1953.01	>AT4G11740.1;>AT4G11740.2	540.725	(341);(341)	2	1	SRSGSPEEEHASINPAER	0	1	_S[Phospho (STY)]RS[Phospho (STY)]GS[Phospho (STY)]PEEEHASINPAER_	1096.91	3	1
1140131_M-PP-1_A227_20250116_S4-C1_1_9403.d	Araport11_pep_20220914	1953.01	>AT4G11740.1;>AT4G11740.2	492.37	(341);(341)	3	1	SRSGSPEEEHASINPAER	0	1	_S[Phospho (STY)]RS[Phospho (STY)]GS[Phospho (STY)]PEEEHASINPAER_	731.606	3	1
1140131_M-PP-1_A227_20250116_S4-C1_1_9403.d	Araport11_pep_20220914	1469.57	>AT4G11740.1;>AT4G11740.2	790.871	(325);(325)	2	1	AASGSLAPPNADRSR	0	1	_AASGSLAPPNADRS[Phospho (STY)]R_	775.36	1	1
1140131_M-PP-1_A227_20250116_S4-C1_1_9403.d	Araport11_pep_20220914	3161.3	>AT4G11740.1;>AT4G11740.2	641.262	(341);(341)	4	2	AASGSLAPPNADRSRSGSPEEEHASINPAER	0	1	_AASGSLAPPNADRS[Phospho (STY)]RS[Phospho (STY)]GS[Phospho (STY)]PEEEHASINPAER_	850.855	3	1
1140131_M-PP-1_A227_20250116_S4-C1_1_9403.d	Araport11_pep_20220914	1097.27	>AT5G07980.1;>AT5G07980.2	908.367	(611);(611)	2	0	AASNPNLVALK	0	1	_AAS[Phospho (STY)]NPNLVALK_	589.302	1	1
1140131_M-PP-1_A227_20250116_S4-C1_1_9403.d	Araport11_pep_20220914	1425.6	>AT5G07940.1;>AT5G07940.2;>AT5G07940.3;>AT5G07940.4;>AT5G07940.5	530.159	(614);(614);(614);(573);(573)	2	0	AASNPNVAALIEQK	0	1	_AAS[Phospho (STY)]NPNVAALIEQK_	753.372	1	1
1140131_M-PP-1_A227_20250116_S4-C1_1_9403.d	Araport11_pep_20220914	1515.6	>AT5G07940.1;>AT5G07940.2;>AT5G07940.3;>AT5G07940.4;>AT5G07940.5	356.703	(1167);(1167);(1167);(1126);(1126)	2	1	GEQQSPSRSDGLVR	0	1	_GEQQS[Phospho (STY)]PSRS[Phospho (STY)]DGLVR_	838.345	2	1
1140131_M-PP-1_A227_20250116_S4-C1_1_9403.d	Araport11_pep_20220914	1589.63	>AT4G35980.1	440.275	-77	2	0	AASPDPLGESSSSGTAR	0	1	_AAS[Phospho (STY)]PDPLGESSSSGTAR_	835.357	1	1
1140131_M-PP-1_A227_20250116_S4-C1_1_9403.d	Araport11_pep_20220914	1100.19	>AT2G33435.1	488.767	-801	2	0	AASPPNLSSEK	0	1	_AAS[Phospho (STY)]PPNLSSEK_	590.766	1	1
1140131_M-PP-1_A227_20250116_S4-C1_1_9403.d	Araport11_pep_20220914	1246.44	>AT3G54760.2	476.15	-509	2	0	AASQMAGSPSVLK	0	1	_AASQMAGS[Phospho (STY)]PSVLK_	663.81	1	1
1140131_M-PP-1_A227_20250116_S4-C1_1_9403.d	Araport11_pep_20220914	1246.44	>AT3G54760.2	385.243	-509	2	0	AASQMAGSPSVLK	0	0.5	_AASQM[Oxidation (M)]AGSPS[Phospho (STY)]VLK_	671.807	1	1
1140131_M-PP-1_A227_20250116_S4-C1_1_9403.d	Araport11_pep_20220914	2295.41	>AT3G54760.2	430.652	-362	2	0	VTDMAEDVVTADIETESNEAR	0	1	_VTDMAEDVVTADIETES[Phospho (STY)]NEAR_	1188	1	1
1140131_M-PP-1_A227_20250116_S4-C1_1_9403.d	Araport11_pep_20220914	1331.35	>AT3G54760.2	464.143	-472	2	0	ADVLSEDSPGEGR	0	1	_ADVLSEDS[Phospho (STY)]PGEGR_	706.29	1	1
1140131_M-PP-1_A227_20250116_S4-C1_1_9403.d	Araport11_pep_20220914	1331.35	>AT3G54760.2	238.114	-472	2	0	ADVLSEDSPGEGR	0	1	_ADVLS[Phospho (STY)]EDS[Phospho (STY)]PGEGR_	746.274	2	1
1140131_M-PP-1_A227_20250116_S4-C1_1_9403.d	Araport11_pep_20220914	1459.53	>AT3G54760.2	401.159	-473	2	1	ADVLSEDSPGEGRK	0	1	_ADVLS[Phospho (STY)]EDS[Phospho (STY)]PGEGRK_	810.321	2	1
1140131_M-PP-1_A227_20250116_S4-C1_1_9403.d	Araport11_pep_20220914	2727.76	>AT3G54760.2	395.662	-452	3	0	ENAEMEENHNNFVYADDEAGSDVK	0	1	_ENAEMEENHNNFVYADDEAGS[Phospho (STY)]DVK_	936.364	1	1
1140131_M-PP-1_A227_20250116_S4-C1_1_9403.d	Araport11_pep_20220914	3775.96	>AT3G54760.2	385.38	-328	3	0	DNADMTSDLTGTIESADSAIPNSPTEDAAPGNIQDLK	0	0.8176	_DNADMTSDLTGTIESADSAIPNS[Phospho (STY)]PTEDAAPGNIQDLK_	1285.56	1	1
1140131_M-PP-1_A227_20250116_S4-C1_1_9403.d	Araport11_pep_20220914	3775.96	>AT3G54760.2	286.308	-328	3	0	DNADMTSDLTGTIESADSAIPNSPTEDAAPGNIQDLK	0	0.5	_DNADM[Oxidation (M)]TSDLTGTIESADSAIPNSPT[Phospho (STY)]EDAAPGNIQDLK_	1290.9	1	1
1140131_M-PP-1_A227_20250116_S4-C1_1_9403.d	Araport11_pep_20220914	1751.73	>AT3G54760.2	307.316	-394	2	0	ETSDATLGSEENQQDK	0	1	_ETSDATLGS[Phospho (STY)]EENQQDK_	916.365	1	1
1140131_M-PP-1_A227_20250116_S4-C1_1_9403.d	Araport11_pep_20220914	1751.73	>AT3G54760.2	372.477	-394	2	0	ETSDATLGSEENQQDK	0	1	_ET[Phospho (STY)]SDATLGSEENQQDK_	916.365	1	1
1140131_M-PP-1_A227_20250116_S4-C1_1_9403.d	Araport11_pep_20220914	1751.73	>AT3G54760.2	266.276	-394	2	0	ETSDATLGSEENQQDK	0	1	_ET[Phospho (STY)]S[Phospho (STY)]DATLGSEENQQDK_	956.348	2	1
1140131_M-PP-1_A227_20250116_S4-C1_1_9403.d	Araport11_pep_20220914	2606.56	>AT3G54760.2	274.006	-125	3	0	SGATHETAGEEETENSVANEATDEK	0	1	_SGATHETAGEEETENS[Phospho (STY)]VANEATDEK_	896.026	1	1
1140131_M-PP-1_A227_20250116_S4-C1_1_9403.d	Araport11_pep_20220914	1459.53	>AT3G54760.2	546.803	-472	2	1	KADVLSEDSPGEGR	0.0014898	1	_KADVLSEDS[Phospho (STY)]PGEGR_	770.338	1	1
1140131_M-PP-1_A227_20250116_S4-C1_1_9403.d	Araport11_pep_20220914	1780.92	>AT4G16310.1;>AT4G16310.2;>AT4G16310.3;>AT4G16310.4;>AT4G16310.5	292.79	(580);(580);(580);(580);(580)	2	0	SVSMNALQDSTASNVEK	0	0.9384	_S[Phospho (STY)]VSMNALQDSTASNVEK_	930.906	1	1
1140131_M-PP-1_A227_20250116_S4-C1_1_9403.d	Araport11_pep_20220914	1638.71	>AT4G16310.1;>AT4G16310.2;>AT4G16310.3;>AT4G16310.4;>AT4G16310.5	266.605	(492);(492);(492);(492);(492)	2	0	AASSTNQDYDLLQGR	0	1	_AASST[Phospho (STY)]NQDYDLLQGR_	859.873	1	1
1140131_M-PP-1_A227_20250116_S4-C1_1_9403.d	Araport11_pep_20220914	2238.39	>AT4G16310.1;>AT4G16310.2;>AT4G16310.3;>AT4G16310.4;>AT4G16310.5	511.411	(1442);(1442);(1442);(1442);(1442)	3	0	IPVDNYSQPSHSNELVSHSK	0	0.6405	_IPVDNYS[Phospho (STY)]QPSHS[Phospho (STY)]NELVSHSK_	800.009	2	1
1140131_M-PP-1_A227_20250116_S4-C1_1_9403.d	Araport11_pep_20220914	1135.15	>AT4G02510.1;>AT4G02510.2;>AT4G02510.3;>AT4G02510.4	7872.84	(75);(75);(75);(75)	2	0	VGADDLSDSEK	0	1	_VGADDLS[Phospho (STY)]DSEK_	608.242	1	1
1140131_M-PP-1_A227_20250116_S4-C1_1_9403.d	Araport11_pep_20220914	2516.65	>AT4G02510.1;>AT4G02510.2;>AT4G02510.3;>AT4G02510.4	5435.85	(606);(606);(606);(606)	3	1	VVEGDSAEEDENKLPVEDIVSSR	0	1	_VVEGDS[Phospho (STY)]AEEDENKLPVEDIVSSR_	866.06	1	1
1140131_M-PP-1_A227_20250116_S4-C1_1_9403.d	Araport11_pep_20220914	2516.65	>AT4G02510.1;>AT4G02510.2;>AT4G02510.3;>AT4G02510.4	2425.54	(606);(606);(606);(606)	2	1	VVEGDSAEEDENKLPVEDIVSSR	0	1	_VVEGDS[Phospho (STY)]AEEDENKLPVEDIVSSR_	1298.59	1	1
1140131_M-PP-1_A227_20250116_S4-C1_1_9403.d	Araport11_pep_20220914	2438.4	>AT4G02510.1;>AT4G02510.2;>AT4G02510.3;>AT4G02510.4	2964.89	(699);(699);(699);(699)	2	0	IDGQIVTDSDEDVDTEDEGEEK	0	1	_IDGQIVT[Phospho (STY)]DS[Phospho (STY)]DEDVDT[Phospho (STY)]EDEGEEK_	1339.46	3	1
1140131_M-PP-1_A227_20250116_S4-C1_1_9403.d	Araport11_pep_20220914	2438.4	>AT4G02510.1;>AT4G02510.2;>AT4G02510.3;>AT4G02510.4	1308.48	(699);(699);(699);(699)	2	0	IDGQIVTDSDEDVDTEDEGEEK	0	1	_IDGQIVTDS[Phospho (STY)]DEDVDT[Phospho (STY)]EDEGEEK_	1299.48	2	1
1140131_M-PP-1_A227_20250116_S4-C1_1_9403.d	Araport11_pep_20220914	2438.4	>AT4G02510.1;>AT4G02510.2;>AT4G02510.3;>AT4G02510.4	1307.77	(699);(699);(699);(699)	2	0	IDGQIVTDSDEDVDTEDEGEEK	0	1	_IDGQIVT[Phospho (STY)]DS[Phospho (STY)]DEDVDTEDEGEEK_	1299.48	2	1
1140131_M-PP-1_A227_20250116_S4-C1_1_9403.d	Araport11_pep_20220914	2438.4	>AT4G02510.1;>AT4G02510.2;>AT4G02510.3;>AT4G02510.4	1218.17	(699);(699);(699);(699)	2	0	IDGQIVTDSDEDVDTEDEGEEK	0	1	_IDGQIVT[Phospho (STY)]DSDEDVDT[Phospho (STY)]EDEGEEK_	1299.48	2	1
1140131_M-PP-1_A227_20250116_S4-C1_1_9403.d	Araport11_pep_20220914	2438.4	>AT4G02510.1;>AT4G02510.2;>AT4G02510.3;>AT4G02510.4	246.73	(699);(699);(699);(699)	2	0	IDGQIVTDSDEDVDTEDEGEEK	0	1	_IDGQIVTDS[Phospho (STY)]DEDVDTEDEGEEK_	1259.5	1	1
1140131_M-PP-1_A227_20250116_S4-C1_1_9403.d	Araport11_pep_20220914	2438.4	>AT4G02510.1;>AT4G02510.2;>AT4G02510.3;>AT4G02510.4	243.694	(699);(699);(699);(699)	2	0	IDGQIVTDSDEDVDTEDEGEEK	0	1	_IDGQIVT[Phospho (STY)]DSDEDVDTEDEGEEK_	1259.5	1	1
1140131_M-PP-1_A227_20250116_S4-C1_1_9403.d	Araport11_pep_20220914	2361.42	>AT4G02510.1;>AT4G02510.2;>AT4G02510.3;>AT4G02510.4	2239.73	(648);(648);(648);(648)	2	0	VDGSESEEETEEMIFGSSEAAK	0	1	_VDGS[Phospho (STY)]ES[Phospho (STY)]EEETEEM[Oxidation (M)]IFGSSEAAK_	1268.96	2	1
1140131_M-PP-1_A227_20250116_S4-C1_1_9403.d	Araport11_pep_20220914	2361.42	>AT4G02510.1;>AT4G02510.2;>AT4G02510.3;>AT4G02510.4	526.247	(648);(648);(648);(648)	2	0	VDGSESEEETEEMIFGSSEAAK	0	1	_VDGSES[Phospho (STY)]EEETEEMIFGSSEAAK_	1220.98	1	1
1140131_M-PP-1_A227_20250116_S4-C1_1_9403.d	Araport11_pep_20220914	2361.42	>AT4G02510.1;>AT4G02510.2;>AT4G02510.3;>AT4G02510.4	516.302	(648);(648);(648);(648)	3	0	VDGSESEEETEEMIFGSSEAAK	0	1	_VDGS[Phospho (STY)]ES[Phospho (STY)]EEETEEMIFGSSEAAK_	840.98	2	1
1140131_M-PP-1_A227_20250116_S4-C1_1_9403.d	Araport11_pep_20220914	2361.42	>AT4G02510.1;>AT4G02510.2;>AT4G02510.3;>AT4G02510.4	470.19	(648);(648);(648);(648)	2	0	VDGSESEEETEEMIFGSSEAAK	0	0.5	_VDGSES[Phospho (STY)]EEETEEM[Oxidation (M)]IFGSSEAAK_	1228.98	1	1
1140131_M-PP-1_A227_20250116_S4-C1_1_9403.d	Araport11_pep_20220914	2361.42	>AT4G02510.1;>AT4G02510.2;>AT4G02510.3;>AT4G02510.4	416.351	(648);(648);(648);(648)	2	0	VDGSESEEETEEMIFGSSEAAK	0	1	_VDGS[Phospho (STY)]ESEEETEEMIFGSSEAAK_	1220.98	1	1
1140131_M-PP-1_A227_20250116_S4-C1_1_9403.d	Araport11_pep_20220914	2361.42	>AT4G02510.1;>AT4G02510.2;>AT4G02510.3;>AT4G02510.4	397.639	(648);(648);(648);(648)	2	0	VDGSESEEETEEMIFGSSEAAK	0	1	_VDGS[Phospho (STY)]ES[Phospho (STY)]EEETEEMIFGSSEAAK_	1260.97	2	1
1140131_M-PP-1_A227_20250116_S4-C1_1_9403.d	Araport11_pep_20220914	2361.42	>AT4G02510.1;>AT4G02510.2;>AT4G02510.3;>AT4G02510.4	476.054	(648);(648);(648);(648)	2	0	VDGSESEEETEEMIFGSSEAAK	0	0.3333	_VDGSESEEET[Phospho (STY)]EEM[Oxidation (M)]IFGSSEAAK_	1228.98	1	1
1140131_M-PP-1_A227_20250116_S4-C1_1_9403.d	Araport11_pep_20220914	2000.01	>AT4G02510.1;>AT4G02510.2;>AT4G02510.3;>AT4G02510.4	1926.75	(290);(290);(290);(290)	2	0	FDQIGDDDSGEFEPVSDK	0	1	_FDQIGDDDS[Phospho (STY)]GEFEPVSDK_	1040.41	1	1
1140131_M-PP-1_A227_20250116_S4-C1_1_9403.d	Araport11_pep_20220914	2000.01	>AT4G02510.1;>AT4G02510.2;>AT4G02510.3;>AT4G02510.4	595.495	(290);(290);(290);(290)	2	0	FDQIGDDDSGEFEPVSDK	0	1	_FDQIGDDDSGEFEPVS[Phospho (STY)]DK_	1040.41	1	1
1140131_M-PP-1_A227_20250116_S4-C1_1_9403.d	Araport11_pep_20220914	2000.01	>AT4G02510.1;>AT4G02510.2;>AT4G02510.3;>AT4G02510.4	269.284	(290);(290);(290);(290)	2	0	FDQIGDDDSGEFEPVSDK	0	1	_FDQIGDDDS[Phospho (STY)]GEFEPVS[Phospho (STY)]DK_	1080.39	2	1
1140131_M-PP-1_A227_20250116_S4-C1_1_9403.d	Araport11_pep_20220914	2205.25	>AT4G02510.1;>AT4G02510.2;>AT4G02510.3;>AT4G02510.4	1603.74	(677);(677);(677);(677)	3	0	ASSGIEAHSDEANISNNMSDR	0	1	_ASSGIEAHS[Phospho (STY)]DEANISNNMSDR_	762.309	1	1
1140131_M-PP-1_A227_20250116_S4-C1_1_9403.d	Araport11_pep_20220914	2205.25	>AT4G02510.1;>AT4G02510.2;>AT4G02510.3;>AT4G02510.4	669.987	(677);(677);(677);(677)	2	0	ASSGIEAHSDEANISNNMSDR	0	1	_ASSGIEAHS[Phospho (STY)]DEANISNNMSDR_	1142.96	1	1
1140131_M-PP-1_A227_20250116_S4-C1_1_9403.d	Araport11_pep_20220914	2205.25	>AT4G02510.1;>AT4G02510.2;>AT4G02510.3;>AT4G02510.4	616.369	(677);(677);(677);(677)	3	0	ASSGIEAHSDEANISNNMSDR	0	1	_ASSGIEAHS[Phospho (STY)]DEANISNNM[Oxidation (M)]SDR_	767.641	1	1
1140131_M-PP-1_A227_20250116_S4-C1_1_9403.d	Araport11_pep_20220914	2205.25	>AT4G02510.1;>AT4G02510.2;>AT4G02510.3;>AT4G02510.4	471.633	(677);(677);(677);(677)	3	0	ASSGIEAHSDEANISNNMSDR	0	1	_ASSGIEAHSDEANISNNMS[Phospho (STY)]DR_	762.309	1	1
1140131_M-PP-1_A227_20250116_S4-C1_1_9403.d	Araport11_pep_20220914	2205.25	>AT4G02510.1;>AT4G02510.2;>AT4G02510.3;>AT4G02510.4	443.533	(677);(677);(677);(677)	3	0	ASSGIEAHSDEANISNNMSDR	0	1	_ASS[Phospho (STY)]GIEAHSDEANISNNMSDR_	762.309	1	1
1140131_M-PP-1_A227_20250116_S4-C1_1_9403.d	Araport11_pep_20220914	2205.25	>AT4G02510.1;>AT4G02510.2;>AT4G02510.3;>AT4G02510.4	358.083	(677);(677);(677);(677)	3	0	ASSGIEAHSDEANISNNMSDR	0	1	_ASS[Phospho (STY)]GIEAHS[Phospho (STY)]DEANISNNMSDR_	788.965	2	1
1140131_M-PP-1_A227_20250116_S4-C1_1_9403.d	Araport11_pep_20220914	2205.25	>AT4G02510.1;>AT4G02510.2;>AT4G02510.3;>AT4G02510.4	724.779	(677);(677);(677);(677)	2	0	ASSGIEAHSDEANISNNMSDR	0	0.5	_ASS[Phospho (STY)]GIEAHSDEANISNNMSDR_	1142.96	1	1
1140131_M-PP-1_A227_20250116_S4-C1_1_9403.d	Araport11_pep_20220914	2205.25	>AT4G02510.1;>AT4G02510.2;>AT4G02510.3;>AT4G02510.4	724.779	(677);(677);(677);(677)	2	0	ASSGIEAHSDEANISNNMSDR	0	1	_AS[Phospho (STY)]SGIEAHSDEANISNNMSDR_	1142.96	1	1
1140131_M-PP-1_A227_20250116_S4-C1_1_9403.d	Araport11_pep_20220914	2205.25	>AT4G02510.1;>AT4G02510.2;>AT4G02510.3;>AT4G02510.4	228.507	(677);(677);(677);(677)	2	0	ASSGIEAHSDEANISNNMSDR	0	0.5	_ASSGIEAHSDEANISNNMS[Phospho (STY)]DR_	1142.96	1	1
1140131_M-PP-1_A227_20250116_S4-C1_1_9403.d	Araport11_pep_20220914	1676.75	>AT4G02510.1;>AT4G02510.2;>AT4G02510.3;>AT4G02510.4	1045.9	(224);(224);(224);(224)	2	0	SDNVIEEEGVELTDK	0	1	_S[Phospho (STY)]DNVIEEEGVELTDK_	878.88	1	1
1140131_M-PP-1_A227_20250116_S4-C1_1_9403.d	Araport11_pep_20220914	4683.02	>AT4G02510.1;>AT4G02510.2;>AT4G02510.3;>AT4G02510.4	842.187	(141);(141);(141);(141)	4	0	EDSTTPEATPKPEVVSGETIGVDDVSSLSPKPEAVSDGVGVVEENK	0	0.5	_EDSTTPEATPKPEVVSGETIGVDDVSSLSPKPEAVS[Phospho (STY)]DGVGVVEENK_	1191.07	1	1
1140131_M-PP-1_A227_20250116_S4-C1_1_9403.d	Araport11_pep_20220914	4683.02	>AT4G02510.1;>AT4G02510.2;>AT4G02510.3;>AT4G02510.4	838.837	(141);(141);(141);(141)	4	0	EDSTTPEATPKPEVVSGETIGVDDVSSLSPKPEAVSDGVGVVEENK	0	0.5	_EDSTTPEATPKPEVVSGETIGVDDVSSLS[Phospho (STY)]PKPEAVSDGVGVVEENK_	1191.07	1	1
1140131_M-PP-1_A227_20250116_S4-C1_1_9403.d	Araport11_pep_20220914	1905.99	>AT4G02510.1;>AT4G02510.2;>AT4G02510.3;>AT4G02510.4	788.848	(450);(450);(450);(450)	2	0	FDPIGQGEGGEVELESDK	0	1	_FDPIGQGEGGEVELES[Phospho (STY)]DK_	993.422	1	1
1140131_M-PP-1_A227_20250116_S4-C1_1_9403.d	Araport11_pep_20220914	3745.84	>AT4G02510.1;>AT4G02510.2;>AT4G02510.3;>AT4G02510.4	772.285	(648);(648);(648);(648)	3	1	EVDQEPSGEGVTRVDGSESEEETEEMIFGSSEAAK	0	1	_EVDQEPSGEGVTRVDGS[Phospho (STY)]ES[Phospho (STY)]EEETEEMIFGSSEAAK_	1302.19	2	1
1140131_M-PP-1_A227_20250116_S4-C1_1_9403.d	Araport11_pep_20220914	3745.84	>AT4G02510.1;>AT4G02510.2;>AT4G02510.3;>AT4G02510.4	623.809	(648);(648);(648);(648)	3	1	EVDQEPSGEGVTRVDGSESEEETEEMIFGSSEAAK	0	0.5	_EVDQEPSGEGVTRVDGS[Phospho (STY)]ES[Phospho (STY)]EEETEEM[Oxidation (M)]IFGSSEAAK_	1307.52	2	1
1140131_M-PP-1_A227_20250116_S4-C1_1_9403.d	Araport11_pep_20220914	3745.84	>AT4G02510.1;>AT4G02510.2;>AT4G02510.3;>AT4G02510.4	772.285	(648);(648);(648);(648)	3	1	EVDQEPSGEGVTRVDGSESEEETEEMIFGSSEAAK	0	0.5001	_EVDQEPSGEGVT[Phospho (STY)]RVDGSES[Phospho (STY)]EEETEEMIFGSSEAAK_	1302.19	2	1
1140131_M-PP-1_A227_20250116_S4-C1_1_9403.d	Araport11_pep_20220914	3745.84	>AT4G02510.1;>AT4G02510.2;>AT4G02510.3;>AT4G02510.4	771.153	(648);(648);(648);(648)	3	1	EVDQEPSGEGVTRVDGSESEEETEEMIFGSSEAAK	0	0.6	_EVDQEPSGEGVTRVDGSES[Phospho (STY)]EEET[Phospho (STY)]EEMIFGSSEAAK_	1302.19	2	1
1140131_M-PP-1_A227_20250116_S4-C1_1_9403.d	Araport11_pep_20220914	2235.34	>AT4G02510.1;>AT4G02510.2;>AT4G02510.3;>AT4G02510.4	675.274	(582);(582);(582);(582)	2	0	VGSVDAEEDSIPAAESQFEVR	0	1	_VGS[Phospho (STY)]VDAEEDSIPAAESQFEVR_	1158.01	1	1
1140131_M-PP-1_A227_20250116_S4-C1_1_9403.d	Araport11_pep_20220914	2348.45	>AT4G02510.1;>AT4G02510.2;>AT4G02510.3;>AT4G02510.4	684.199	(224);(224);(224);(224)	2	1	VDVDDKSDNVIEEEGVELTDK	0	1	_VDVDDKS[Phospho (STY)]DNVIEEEGVELTDK_	1214.54	1	1
1140131_M-PP-1_A227_20250116_S4-C1_1_9403.d	Araport11_pep_20220914	2348.45	>AT4G02510.1;>AT4G02510.2;>AT4G02510.3;>AT4G02510.4	663.25	(224);(224);(224);(224)	3	1	VDVDDKSDNVIEEEGVELTDK	0	1	_VDVDDKS[Phospho (STY)]DNVIEEEGVELTDK_	810.027	1	1
1140131_M-PP-1_A227_20250116_S4-C1_1_9403.d	Araport11_pep_20220914	1420.4	>AT4G02510.1;>AT4G02510.2;>AT4G02510.3;>AT4G02510.4	735.358	(596);(596);(596);(596)	2	0	VVEGDSAEEDENK	0	1	_VVEGDS[Phospho (STY)]AEEDENK_	750.791	1	1
1140131_M-PP-1_A227_20250116_S4-C1_1_9403.d	Araport11_pep_20220914	1524.51	>AT4G02510.1;>AT4G02510.2;>AT4G02510.3;>AT4G02510.4	489.89	(64);(64);(64);(64)	2	0	ELDSSSEAVSGNSDK	0	1	_ELDSSSEAVSGNS[Phospho (STY)]DK_	802.82	1	1
1140131_M-PP-1_A227_20250116_S4-C1_1_9403.d	Araport11_pep_20220914	1524.51	>AT4G02510.1;>AT4G02510.2;>AT4G02510.3;>AT4G02510.4	217.297	(64);(64);(64);(64)	2	0	ELDSSSEAVSGNSDK	0	1	_ELDS[Phospho (STY)]SSEAVSGNSDK_	802.82	1	1
1140131_M-PP-1_A227_20250116_S4-C1_1_9403.d	Araport11_pep_20220914	1373.39	>AT4G02510.1;>AT4G02510.2;>AT4G02510.3;>AT4G02510.4	475.381	(311);(311);(311);(311)	2	0	FTSESDSIADSSK	0	0.9998	_FTSESDS[Phospho (STY)]IADSSK_	727.29	1	1
1140131_M-PP-1_A227_20250116_S4-C1_1_9403.d	Araport11_pep_20220914	1373.39	>AT4G02510.1;>AT4G02510.2;>AT4G02510.3;>AT4G02510.4	336.471	(311);(311);(311);(311)	2	0	FTSESDSIADSSK	0	1	_FTS[Phospho (STY)]ESDSIADSSK_	727.29	1	1
1140131_M-PP-1_A227_20250116_S4-C1_1_9403.d	Araport11_pep_20220914	1373.39	>AT4G02510.1;>AT4G02510.2;>AT4G02510.3;>AT4G02510.4	186.945	(311);(311);(311);(311)	2	0	FTSESDSIADSSK	0	1	_FTSES[Phospho (STY)]DSIADSSK_	727.29	1	1
1140131_M-PP-1_A227_20250116_S4-C1_1_9403.d	Araport11_pep_20220914	1373.39	>AT4G02510.1;>AT4G02510.2;>AT4G02510.3;>AT4G02510.4	209.773	(311);(311);(311);(311)	2	0	FTSESDSIADSSK	0	1	_FTS[Phospho (STY)]ESDS[Phospho (STY)]IADSSK_	767.273	2	1
1140131_M-PP-1_A227_20250116_S4-C1_1_9403.d	Araport11_pep_20220914	1174.27	>AT4G02510.1;>AT4G02510.2;>AT4G02510.3;>AT4G02510.4	359.259	(168);(168);(168);(168)	2	0	IENGSVDVDVK	0	1	_IENGS[Phospho (STY)]VDVDVK_	627.784	1	1
1140131_M-PP-1_A227_20250116_S4-C1_1_9403.d	Araport11_pep_20220914	1263.28	>AT4G02510.1;>AT4G02510.2;>AT4G02510.3;>AT4G02510.4	299.848	(203);(203);(203);(203)	2	1	KDDEGESELGGK	0	1	_KDDEGES[Phospho (STY)]ELGGK_	672.272	1	1
1140131_M-PP-1_A227_20250116_S4-C1_1_9403.d	Araport11_pep_20220914	2644.82	>AT4G02510.1;>AT4G02510.2;>AT4G02510.3;>AT4G02510.4	728.441	(606);(606);(606);(606)	3	2	KVVEGDSAEEDENKLPVEDIVSSR	0.000389509	1	_KVVEGDS[Phospho (STY)]AEEDENKLPVEDIVSSR_	908.759	1	1
1140131_M-PP-1_A227_20250116_S4-C1_1_9403.d	Araport11_pep_20220914	1548.58	>AT4G02510.1;>AT4G02510.2;>AT4G02510.3;>AT4G02510.4	90.4304	(596);(596);(596);(596)	2	1	KVVEGDSAEEDENK	0	1	_KVVEGDS[Phospho (STY)]AEEDENK_	814.838	1	1
1140131_M-PP-1_A227_20250116_S4-C1_1_9403.d	Araport11_pep_20220914	1271.43	>AT1G53570.1;>AT1G53570.2;>AT1G53570.3;>AT1G53570.4;>AT1G53570.5;>AT1G53570.6;>AT1G53570.7	581.682	(153);(153);(153);(153);(153);(153);(153)	2	0	AATITTRPTSPR	0	0.5	_AATITTRPTS[Phospho (STY)]PR_	676.34	1	1
1140131_M-PP-1_A227_20250116_S4-C1_1_9403.d	Araport11_pep_20220914	1077.23	>AT1G52320.1;>AT1G52320.2;>AT1G52320.5	376.931	(115);(138);(138)	2	0	AATMPEMNGR	0	1	_AAT[Phospho (STY)]MPEMNGR_	579.228	1	1
1140131_M-PP-1_A227_20250116_S4-C1_1_9403.d	Araport11_pep_20220914	991.168	>AT2G46630.1	1443.85	-108	2	0	HMSPPTPPK	0	1	_HMS[Phospho (STY)]PPT[Phospho (STY)]PPK_	576.221	2	1
1140131_M-PP-1_A227_20250116_S4-C1_1_9403.d	Araport11_pep_20220914	991.168	>AT2G46630.1	379.917	-108	2	0	HMSPPTPPK	0	1	_HM[Oxidation (M)]S[Phospho (STY)]PPT[Phospho (STY)]PPK_	584.219	2	1
1140131_M-PP-1_A227_20250116_S4-C1_1_9403.d	Araport11_pep_20220914	1538.6	>AT2G46630.1	898.962	-263	2	0	QPSSSDSENIMSTR	0	0.3333	_QPSSS[Phospho (STY)]DSENIMSTR_	809.824	1	1
1140131_M-PP-1_A227_20250116_S4-C1_1_9403.d	Araport11_pep_20220914	1538.6	>AT2G46630.1	1163.54	-263	2	0	QPSSSDSENIMSTR	0	0.9988	_QPSS[Phospho (STY)]SDSENIMSTR_	809.824	1	1
1140131_M-PP-1_A227_20250116_S4-C1_1_9403.d	Araport11_pep_20220914	1538.6	>AT2G46630.1	713.466	-263	2	0	QPSSSDSENIMSTR	0	1	_QPS[Phospho (STY)]SSDSENIMSTR_	809.824	1	1
1140131_M-PP-1_A227_20250116_S4-C1_1_9403.d	Araport11_pep_20220914	1079.17	>AT2G46630.1	1016.6	-90	2	0	APPTSPPQER	0	1	_APPTS[Phospho (STY)]PPQER_	580.261	1	1
1140131_M-PP-1_A227_20250116_S4-C1_1_9403.d	Araport11_pep_20220914	1079.17	>AT2G46630.1	729.895	-90	2	0	APPTSPPQER	0	1	_APPT[Phospho (STY)]SPPQER_	580.261	1	1
1140131_M-PP-1_A227_20250116_S4-C1_1_9403.d	Araport11_pep_20220914	1021.09	>AT2G46630.1	550.987	-68	2	0	QQDPPSPPR	0	1	_QQDPPS[Phospho (STY)]PPR_	551.24	1	1
1140131_M-PP-1_A227_20250116_S4-C1_1_9403.d	Araport11_pep_20220914	1769.03	>AT2G46630.1	547.635	-191	2	0	VLSPYSLPASLLHSER	0	1	_VLS[Phospho (STY)]PYSLPASLLHSER_	924.966	1	1
1140131_M-PP-1_A227_20250116_S4-C1_1_9403.d	Araport11_pep_20220914	1769.03	>AT2G46630.1	377.527	-191	3	0	VLSPYSLPASLLHSER	0	1	_VLS[Phospho (STY)]PYSLPASLLHSER_	616.98	1	1
1140131_M-PP-1_A227_20250116_S4-C1_1_9403.d	Araport11_pep_20220914	1769.03	>AT2G46630.1	393.685	-191	2	0	VLSPYSLPASLLHSER	0	1	_VLS[Phospho (STY)]PYS[Phospho (STY)]LPAS[Phospho (STY)]LLHSER_	1004.93	3	1
1140131_M-PP-1_A227_20250116_S4-C1_1_9403.d	Araport11_pep_20220914	1000.16	>AT2G46630.1	479.415	-118	2	0	AATPPPPPPR	0	1	_AAT[Phospho (STY)]PPPPPPR_	540.766	1	1
1140131_M-PP-1_A227_20250116_S4-C1_1_9403.d	Araport11_pep_20220914	1050.13	>AT2G46630.1	523.727	-128	2	0	SSYTSPPSPK	0	1	_SSYTS[Phospho (STY)]PPS[Phospho (STY)]PK_	605.725	2	1
1140131_M-PP-1_A227_20250116_S4-C1_1_9403.d	Araport11_pep_20220914	1050.13	>AT2G46630.1	319.557	-128	2	0	SSYTSPPSPK	0	1	_SSYTSPPS[Phospho (STY)]PK_	565.742	1	1
1140131_M-PP-1_A227_20250116_S4-C1_1_9403.d	Araport11_pep_20220914	1192.34	>AT2G46630.1	630.306	-78	2	0	QQQQPLTPPR	0	1	_QQQQPLT[Phospho (STY)]PPR_	636.808	1	1
1140131_M-PP-1_A227_20250116_S4-C1_1_9403.d	Araport11_pep_20220914	2200.22	>AT2G46630.1	357.861	-394	3	0	KPGSDNGFHVSDYGNNGGYTN	0	1	_KPGSDNGFHVSDYGNNGGYT[Phospho (STY)]N_	760.638	1	1
1140131_M-PP-1_A227_20250116_S4-C1_1_9403.d	Araport11_pep_20220914	2200.22	>AT2G46630.1	282.135	-394	3	0	KPGSDNGFHVSDYGNNGGYTN	0	0.9974	_KPGSDNGFHVS[Phospho (STY)]DYGNNGGYTN_	760.638	1	1
1140131_M-PP-1_A227_20250116_S4-C1_1_9403.d	Araport11_pep_20220914	2200.22	>AT2G46630.1	263.62	-394	2	0	KPGSDNGFHVSDYGNNGGYTN	0	1	_KPGSDNGFHVS[Phospho (STY)]DYGNNGGYTN_	1140.45	1	1
1140131_M-PP-1_A227_20250116_S4-C1_1_9403.d	Araport11_pep_20220914	1499.74	>AT2G46630.1	345.293	-286	2	1	GAVMEILRSPQGNK	0.000512558	1	_GAVMEILRS[Phospho (STY)]PQGNK_	790.387	1	1
1140131_M-PP-1_A227_20250116_S4-C1_1_9403.d	Araport11_pep_20220914	2664.78	>AT2G26350.1;>AT2G26350.2;>AT2G26350.3;>AT2G26350.4;>AT2G26350.5	298.865	(159);(159);(88);(159);(159)	3	0	AATQAVTFDESDEFFGDSHIHSPR	0	0.9999	_AATQAVTFDES[Phospho (STY)]DEFFGDSHIHSPR_	915.392	1	1
1140131_M-PP-1_A227_20250116_S4-C1_1_9403.d	Araport11_pep_20220914	2664.78	>AT2G26350.1;>AT2G26350.2;>AT2G26350.3;>AT2G26350.4;>AT2G26350.5	292.364	(159);(159);(88);(159);(159)	3	0	AATQAVTFDESDEFFGDSHIHSPR	0	1	_AATQAVTFDESDEFFGDSHIHS[Phospho (STY)]PR_	915.392	1	1
1140131_M-PP-1_A227_20250116_S4-C1_1_9403.d	Araport11_pep_20220914	1060.17	>AT1G64180.1	270.06	-479	2	0	SQSPSSLQVK	0.000595167	1	_SQS[Phospho (STY)]PSSLQVK_	570.768	1	1
1140131_M-PP-1_A227_20250116_S4-C1_1_9403.d	Araport11_pep_20220914	2521.68	>AT1G64180.1	232.056	-138	3	1	AAVADNNGIELTDHQPESAGSIRR	0.000823626	1	_AAVADNNGIELTDHQPES[Phospho (STY)]AGS[Phospho (STY)]IRR_	894.395	2	1
1140131_M-PP-1_A227_20250116_S4-C1_1_9403.d	Araport11_pep_20220914	3035.94	>AT5G10010.1	1038.89	-86	3	0	GDQEEEEDAKPDSLEEDEENQEDEVK	0	1	_GDQEEEEDAKPDS[Phospho (STY)]LEEDEENQEDEVK_	1039.07	1	1
1140131_M-PP-1_A227_20250116_S4-C1_1_9403.d	Araport11_pep_20220914	3035.94	>AT5G10010.1	402.366	-86	2	0	GDQEEEEDAKPDSLEEDEENQEDEVK	0	1	_GDQEEEEDAKPDS[Phospho (STY)]LEEDEENQEDEVK_	1558.1	1	1
1140131_M-PP-1_A227_20250116_S4-C1_1_9403.d	Araport11_pep_20220914	2144.19	>AT5G10010.1	482.332	-51	3	0	TTQEESQQHEEEVVDEVK	0	1	_TTQEES[Phospho (STY)]QQHEEEVVDEVK_	741.981	1	1
1140131_M-PP-1_A227_20250116_S4-C1_1_9403.d	Araport11_pep_20220914	2144.19	>AT5G10010.1	505.54	-51	2	0	TTQEESQQHEEEVVDEVK	0	1	_TTQEES[Phospho (STY)]QQHEEEVVDEVK_	1112.47	1	1
1140131_M-PP-1_A227_20250116_S4-C1_1_9403.d	Araport11_pep_20220914	2144.19	>AT5G10010.1	260.123	-51	2	0	TTQEESQQHEEEVVDEVK	0	0.6862	_T[Phospho (STY)]TQEESQQHEEEVVDEVK_	1112.47	1	1
1140131_M-PP-1_A227_20250116_S4-C1_1_9403.d	Araport11_pep_20220914	2144.19	>AT5G10010.1	227.703	-51	3	0	TTQEESQQHEEEVVDEVK	0	1	_TT[Phospho (STY)]QEESQQHEEEVVDEVK_	741.981	1	1
1140131_M-PP-1_A227_20250116_S4-C1_1_9403.d	Araport11_pep_20220914	1644.8	>AT1G64190.1	534.459	-64	2	0	AAVEGNLPVSGQYSPR	0	1	_AAVEGNLPVSGQYS[Phospho (STY)]PR_	862.904	1	1
1140131_M-PP-1_A227_20250116_S4-C1_1_9403.d	Araport11_pep_20220914	1644.8	>AT1G64190.1	512.429	-64	2	0	AAVEGNLPVSGQYSPR	0	0.9976	_AAVEGNLPVS[Phospho (STY)]GQYSPR_	862.904	1	1
1140131_M-PP-1_A227_20250116_S4-C1_1_9403.d	Araport11_pep_20220914	4684.31	>AT3G59020.1;>AT3G59020.2	868.499	(928);(929)	3	0	AEEEEEDEDGDDDDMDEFQTDDEDEDGDDENPDETDGSTLR	0	1	_AEEEEEDEDGDDDDMDEFQT[Phospho (STY)]DDEDEDGDDENPDETDGSTLR_	1588.2	1	1
1140131_M-PP-1_A227_20250116_S4-C1_1_9403.d	Araport11_pep_20220914	4684.31	>AT3G59020.1;>AT3G59020.2	395.49	(928);(929)	3	0	AEEEEEDEDGDDDDMDEFQTDDEDEDGDDENPDETDGSTLR	0	1	_AEEEEEDEDGDDDDM[Oxidation (M)]DEFQT[Phospho (STY)]DDEDEDGDDENPDETDGSTLR_	1593.53	1	1
1140131_M-PP-1_A227_20250116_S4-C1_1_9403.d	Araport11_pep_20220914	2702.87	>AT2G23140.1;>AT2G23140.2;>AT2G23140.3;>AT2G23140.4;>AT2G23140.5	767.206	(396);(393);(204);(393);(204)	3	0	EGASPSRPASALGASSPGISGNGYGLDAR	0	1	_EGAS[Phospho (STY)]PSRPASALGASS[Phospho (STY)]PGISGNGYGLDAR_	954.753	2	1
1140131_M-PP-1_A227_20250116_S4-C1_1_9403.d	Araport11_pep_20220914	2702.87	>AT2G23140.1;>AT2G23140.2;>AT2G23140.3;>AT2G23140.4;>AT2G23140.5	685.968	(396);(393);(204);(393);(204)	3	0	EGASPSRPASALGASSPGISGNGYGLDAR	0	1	_EGAS[Phospho (STY)]PSRPASALGASSPGISGNGYGLDAR_	928.098	1	1
1140131_M-PP-1_A227_20250116_S4-C1_1_9403.d	Araport11_pep_20220914	2702.87	>AT2G23140.1;>AT2G23140.2;>AT2G23140.3;>AT2G23140.4;>AT2G23140.5	760.3	(396);(393);(204);(393);(204)	3	0	EGASPSRPASALGASSPGISGNGYGLDAR	0	0.5	_EGASPS[Phospho (STY)]RPASALGASS[Phospho (STY)]PGISGNGYGLDAR_	954.753	2	1
1140131_M-PP-1_A227_20250116_S4-C1_1_9403.d	Araport11_pep_20220914	1608.68	>AT2G23140.1;>AT2G23140.2;>AT2G23140.3;>AT2G23140.4;>AT2G23140.5	763.909	(458);(455);(266);(455);(266)	2	0	SPSATSTVSNEEFPR	0	1	_SPS[Phospho (STY)]ATSTVSNEEFPR_	844.862	1	1
1140131_M-PP-1_A227_20250116_S4-C1_1_9403.d	Araport11_pep_20220914	1608.68	>AT2G23140.1;>AT2G23140.2;>AT2G23140.3;>AT2G23140.4;>AT2G23140.5	416.925	(458);(455);(266);(455);(266)	2	0	SPSATSTVSNEEFPR	0	1	_SPSATSTVS[Phospho (STY)]NEEFPR_	844.862	1	1
1140131_M-PP-1_A227_20250116_S4-C1_1_9403.d	Araport11_pep_20220914	1208.25	>AT2G23140.1;>AT2G23140.2;>AT2G23140.3;>AT2G23140.4;>AT2G23140.5	675.808	(406);(403);(214);(403);(214)	2	1	RGSLNDFEDR	0.000389509	1	_RGS[Phospho (STY)]LNDFEDR_	644.77	1	1
1140131_M-PP-1_A227_20250116_S4-C1_1_9403.d	Araport11_pep_20220914	1203.31	>AT2G23140.1;>AT2G23140.2;>AT2G23140.3;>AT2G23140.4;>AT2G23140.5	639.187	(496);(493);(304);(493);(304)	2	0	SGPLAATTSAATR	0	1	_S[Phospho (STY)]GPLAATTSAATR_	642.303	1	1
1140131_M-PP-1_A227_20250116_S4-C1_1_9403.d	Araport11_pep_20220914	1203.31	>AT2G23140.1;>AT2G23140.2;>AT2G23140.3;>AT2G23140.4;>AT2G23140.5	294.874	(496);(493);(304);(493);(304)	2	0	SGPLAATTSAATR	0	1	_SGPLAATTS[Phospho (STY)]AATR_	642.303	1	1
1140131_M-PP-1_A227_20250116_S4-C1_1_9403.d	Araport11_pep_20220914	1203.31	>AT2G23140.1;>AT2G23140.2;>AT2G23140.3;>AT2G23140.4;>AT2G23140.5	294.874	(496);(493);(304);(493);(304)	2	0	SGPLAATTSAATR	0	0.3333	_SGPLAATTSAAT[Phospho (STY)]R_	642.303	1	1
1140131_M-PP-1_A227_20250116_S4-C1_1_9403.d	Araport11_pep_20220914	907.971	>AT2G23140.1;>AT2G23140.2;>AT2G23140.3;>AT2G23140.4;>AT2G23140.5	248.983	(505);(502);(313);(502);(313)	2	0	DLSDFSPK	0.000595167	1	_DLSDFS[Phospho (STY)]PK_	494.705	1	1
1140131_M-PP-1_A227_20250116_S4-C1_1_9403.d	Araport11_pep_20220914	2608.58	>AT2G23140.1;>AT2G23140.2;>AT2G23140.3;>AT2G23140.4;>AT2G23140.5	200.328	(483);(480);(291);(480);(291)	3	0	ADANENSEESAHATPYSSDASGEIR	0	1	_ADANENS[Phospho (STY)]EESAHATPYSSDASGEIR_	896.695	1	1
1140131_M-PP-1_A227_20250116_S4-C1_1_9403.d	Araport11_pep_20220914	1106.06	>AT2G28390.1	990.053	-144	2	0	ADDGSEDEIR	0	1	_ADDGS[Phospho (STY)]EDEIR_	593.717	1	1
1140131_M-PP-1_A227_20250116_S4-C1_1_9403.d	Araport11_pep_20220914	2096.19	>AT2G28390.1	899.375	-164	2	0	EANVDGDTASQHEAAWLPGK	0	1	_EANVDGDTAS[Phospho (STY)]QHEAAWLPGK_	1088.47	1	1
1140131_M-PP-1_A227_20250116_S4-C1_1_9403.d	Araport11_pep_20220914	2096.19	>AT2G28390.1	735.814	-164	3	0	EANVDGDTASQHEAAWLPGK	0	1	_EANVDGDTAS[Phospho (STY)]QHEAAWLPGK_	725.983	1	1
1140131_M-PP-1_A227_20250116_S4-C1_1_9403.d	Araport11_pep_20220914	1461.41	>AT5G55660.1	688.219	-533	2	0	SVAHSDDESEEEK	0	1	_SVAHS[Phospho (STY)]DDES[Phospho (STY)]EEEK_	811.269	2	1
1140131_M-PP-1_A227_20250116_S4-C1_1_9403.d	Araport11_pep_20220914	1354.36	>AT5G55660.1	325.42	-268	2	1	EESMDDKEDEK	0	1	_EES[Phospho (STY)]MDDKEDEK_	717.753	1	1
1140131_M-PP-1_A227_20250116_S4-C1_1_9403.d	Araport11_pep_20220914	1693.8	>AT5G55660.1	275.802	-124	2	0	ADDGVSGVATEEDAVMK	0	1	_ADDGVS[Phospho (STY)]GVATEEDAVMK_	887.366	1	1
1140131_M-PP-1_A227_20250116_S4-C1_1_9403.d	Araport11_pep_20220914	2372.39	>AT5G56360.1	2209.18	-459	2	0	SDADDDVDFSETTSNPTWLEK	0	1	_S[Phospho (STY)]DADDDVDFSETTSNPTWLEK_	1226.49	1	1
1140131_M-PP-1_A227_20250116_S4-C1_1_9403.d	Araport11_pep_20220914	3721.81	>AT5G56360.1	458.975	-304	4	0	DYPSDEEPAAEGEPTSILDEATHTNPADEHVVER	0	1	_DYPS[Phospho (STY)]DEEPAAEGEPTSILDEATHTNPADEHVVER_	950.908	1	1
1140131_M-PP-1_A227_20250116_S4-C1_1_9403.d	Araport11_pep_20220914	2062.98	>AT5G56360.1	419.646	-430	3	0	YSDHEPEDDSYEEEYR	0	1	_YS[Phospho (STY)]DHEPEDDSYEEEYR_	714.92	1	1
1140131_M-PP-1_A227_20250116_S4-C1_1_9403.d	Araport11_pep_20220914	3914.76	>AT5G56360.1	633.887	-414	4	0	ADDQENHEHTPITAHEADEDDGFVSDGDEDTSDDGK	0	1	_ADDQENHEHTPITAHEADEDDGFVS[Phospho (STY)]DGDEDTSDDGK_	999.13	1	1
1140131_M-PP-1_A227_20250116_S4-C1_1_9403.d	Araport11_pep_20220914	3914.76	>AT5G56360.1	226.995	-414	3	0	ADDQENHEHTPITAHEADEDDGFVSDGDEDTSDDGK	0	1	_ADDQENHEHTPITAHEADEDDGFVS[Phospho (STY)]DGDEDTSDDGK_	1331.84	1	1
1140131_M-PP-1_A227_20250116_S4-C1_1_9403.d	Araport11_pep_20220914	1594.56	>AT2G25970.1	248.159	-15	2	0	ADESQYSSDTYSNK	0.00104615	0.5	_[Acetyl (Protein N-term)]ADESQYSSDTYS[Phospho (STY)]NK_	858.817	1	1
1140131_M-PP-1_A227_20250116_S4-C1_1_9403.d	Araport11_pep_20220914	1459.66	>AT1G01540.1;>AT1G01540.2	551.8	(72);(72)	2	0	ADFASAAIATPPISK	0	1	_ADFASAAIAT[Phospho (STY)]PPIS[Phospho (STY)]K_	810.36	2	1
1140131_M-PP-1_A227_20250116_S4-C1_1_9403.d	Araport11_pep_20220914	1424.53	>AT1G01540.1;>AT1G01540.2	513.77	(112);(112)	2	1	VVFSDRVSSGESR	0	1	_VVFSDRVS[Phospho (STY)]S[Phospho (STY)]GES[Phospho (STY)]R_	832.81	3	1
1140131_M-PP-1_A227_20250116_S4-C1_1_9403.d	Araport11_pep_20220914	961.035	>AT3G45090.1;>AT3G45090.2	450.259	(531);(512)	2	0	ADIIETGSR	0	0.5	_ADIIETGS[Phospho (STY)]R_	521.234	1	1
1140131_M-PP-1_A227_20250116_S4-C1_1_9403.d	Araport11_pep_20220914	3120.17	>AT3G45090.1;>AT3G45090.2	264.17	(613);(594)	3	2	NRDEIGSVDEESTKSDEEYDDLAMEDK	0.000931966	0.5	_NRDEIGS[Phospho (STY)]VDEEST[Phospho (STY)]KSDEEY[Phospho (STY)]DDLAMEDK_	1120.41	3	1
1140131_M-PP-1_A227_20250116_S4-C1_1_9403.d	Araport11_pep_20220914	944.048	>AT5G10950.1	715.499	-365	2	1	KSPEGIDAK	0.000389509	1	_KS[Phospho (STY)]PEGIDAK_	512.739	1	1
1140131_M-PP-1_A227_20250116_S4-C1_1_9403.d	Araport11_pep_20220914	2776.68	>AT5G10950.1	593.77	-239	3	0	HTDDQDEDEEAGDDIDTSSEEAKPK	0	1	_HTDDQDEDEEAGDDIDT[Phospho (STY)]S[Phospho (STY)]S[Phospho (STY)]EEAKPK_	1006.01	3	1
1140131_M-PP-1_A227_20250116_S4-C1_1_9403.d	Araport11_pep_20220914	1736.95	>AT5G10950.1	540.505	-356	2	0	AVDEMSDGEPLVSFLK	0	1	_AVDEMS[Phospho (STY)]DGEPLVSFLK_	908.907	1	1
1140131_M-PP-1_A227_20250116_S4-C1_1_9403.d	Araport11_pep_20220914	1736.95	>AT5G10950.1	439.886	-356	2	0	AVDEMSDGEPLVSFLK	0	1	_AVDEM[Oxidation (M)]S[Phospho (STY)]DGEPLVSFLK_	916.905	1	1
1140131_M-PP-1_A227_20250116_S4-C1_1_9403.d	Araport11_pep_20220914	1980.83	>AT5G10950.1	510.069	-290	2	0	DEDEEENETSDDEAEPK	0	1	_DEDEEENET[Phospho (STY)]S[Phospho (STY)]DDEAEPK_	1070.84	2	1
1140131_M-PP-1_A227_20250116_S4-C1_1_9403.d	Araport11_pep_20220914	2295.17	>AT5G10950.1	146.709	-290	2	1	ADKDEDEEENETSDDEAEPK	0	1	_ADKDEDEEENET[Phospho (STY)]S[Phospho (STY)]DDEAEPK_	1227.92	2	1
1140131_M-PP-1_A227_20250116_S4-C1_1_9403.d	Araport11_pep_20220914	1518.64	>AT1G56190.1;>AT1G56190.2	252.403	(319);(246)	2	0	AQGLSVGSSLVEEDK	0	1	_AQGLS[Phospho (STY)]VGSSLVEEDK_	799.869	1	1
1140131_M-PP-1_A227_20250116_S4-C1_1_9403.d	Araport11_pep_20220914	1479.47	>AT5G56010.1	2058.19	-228	2	1	EISDDEEEEEKK	0	1	_EIS[Phospho (STY)]DDEEEEEKK_	780.303	1	1
1140131_M-PP-1_A227_20250116_S4-C1_1_9403.d	Araport11_pep_20220914	1479.47	>AT5G56010.1	550.559	-228	3	1	EISDDEEEEEKK	0	1	_EIS[Phospho (STY)]DDEEEEEKK_	520.538	1	1
1140131_M-PP-1_A227_20250116_S4-C1_1_9403.d	Araport11_pep_20220914	1351.29	>AT5G56010.1	377.733	-227	2	0	EISDDEEEEEK	0	1	_EIS[Phospho (STY)]DDEEEEEK_	716.256	1	1
1140131_M-PP-1_A227_20250116_S4-C1_1_9403.d	Araport11_pep_20220914	1527.65	>AT5G56010.1	383.632	-298	2	0	SLSNDWEEHLAVK	0	1	_SLS[Phospho (STY)]NDWEEHLAVK_	804.359	1	1
1140131_M-PP-1_A227_20250116_S4-C1_1_9403.d	Araport11_pep_20220914	1579.64	>AT1G05150.1	2343.66	-574	2	0	DNDVPVSYSGSGGPTK	0	1	_DNDVPVSYS[Phospho (STY)]GSGGPTK_	830.349	1	1
1140131_M-PP-1_A227_20250116_S4-C1_1_9403.d	Araport11_pep_20220914	1966.95	>AT1G05150.1	323.59	-188	2	0	ADNNNNNVDAFSDAGWSR	0	1	_ADNNNNNVDAFS[Phospho (STY)]DAGWS[Phospho (STY)]R_	1063.88	2	1
1140131_M-PP-1_A227_20250116_S4-C1_1_9403.d	Araport11_pep_20220914	1966.95	>AT1G05150.1	375.82	-188	2	0	ADNNNNNVDAFSDAGWSR	0	1	_ADNNNNNVDAFS[Phospho (STY)]DAGWSR_	1023.9	1	1
1140131_M-PP-1_A227_20250116_S4-C1_1_9403.d	Araport11_pep_20220914	1966.95	>AT1G05150.1	321.381	-188	2	0	ADNNNNNVDAFSDAGWSR	0	1	_ADNNNNNVDAFSDAGWS[Phospho (STY)]R_	1023.9	1	1
1140131_M-PP-1_A227_20250116_S4-C1_1_9403.d	Araport11_pep_20220914	2129.35	>AT1G05150.1	250.082	-147	3	0	TAAWAVSPNHGIVFDETWK	0	1	_TAAWAVS[Phospho (STY)]PNHGIVFDETWK_	737.009	1	1
1140131_M-PP-1_A227_20250116_S4-C1_1_9403.d	Araport11_pep_20220914	1342.38	>AT5G57020.1	376.287	-14	2	0	ADNNSPPGSVEQK	0	1	_[Acetyl (Protein N-term)]ADNNS[Phospho (STY)]PPGSVEQK_	732.804	1	1
1140131_M-PP-1_A227_20250116_S4-C1_1_9403.d	Araport11_pep_20220914	2247.39	>AT4G15790.1;>AT4G15790.2	254.318	(24);(24)	2	0	ADQTSDSTSPVAPLSVSSPTATK	0	0.3333	_[Acetyl (Protein N-term)]ADQTSDSTSPVAPLSVSSPT[Phospho (STY)]ATK_	1185.04	1	1
1140131_M-PP-1_A227_20250116_S4-C1_1_9403.d	Araport11_pep_20220914	2247.39	>AT4G15790.1;>AT4G15790.2	240.547	(24);(24)	2	0	ADQTSDSTSPVAPLSVSSPTATK	0	0.5	_[Acetyl (Protein N-term)]ADQTSDSTSPVAPLSVSS[Phospho (STY)]PTATK_	1185.04	1	1
1140131_M-PP-1_A227_20250116_S4-C1_1_9403.d	Araport11_pep_20220914	1696.7	>AT2G34357.1	865.744	-1141	2	1	KADSDEEAEFDVEGR	0	1	_KADS[Phospho (STY)]DEEAEFDVEGR_	888.852	1	1
1140131_M-PP-1_A227_20250116_S4-C1_1_9403.d	Araport11_pep_20220914	2594.7	>AT2G34357.1	837.194	-1113	3	0	NQSHLEVDESDDEPLDLMDQHK	0	1	_NQSHLEVDES[Phospho (STY)]DDEPLDLMDQHK_	892.037	1	1
1140131_M-PP-1_A227_20250116_S4-C1_1_9403.d	Araport11_pep_20220914	1568.52	>AT2G34357.1	683.287	-1141	2	0	ADSDEEAEFDVEGR	0	1	_ADS[Phospho (STY)]DEEAEFDVEGR_	824.804	1	1
1140131_M-PP-1_A227_20250116_S4-C1_1_9403.d	Araport11_pep_20220914	2633.6	>AT2G34357.1	352.376	-1071	2	0	IFSDVYADSEDSDGDDMDAESHGR	0	1	_IFSDVYADS[Phospho (STY)]EDS[Phospho (STY)]DGDDMDAESHGR_	1396.98	2	1
1140131_M-PP-1_A227_20250116_S4-C1_1_9403.d	Araport11_pep_20220914	2633.6	>AT2G34357.1	309.938	-1071	3	0	IFSDVYADSEDSDGDDMDAESHGR	0	1	_IFSDVYADS[Phospho (STY)]EDS[Phospho (STY)]DGDDMDAESHGR_	931.656	2	1
1140131_M-PP-1_A227_20250116_S4-C1_1_9403.d	Araport11_pep_20220914	2633.6	>AT2G34357.1	353.528	-1071	2	0	IFSDVYADSEDSDGDDMDAESHGR	0	0.7723	_IFSDVY[Phospho (STY)]ADS[Phospho (STY)]EDSDGDDMDAESHGR_	1396.98	2	1
1140131_M-PP-1_A227_20250116_S4-C1_1_9403.d	Araport11_pep_20220914	2633.6	>AT2G34357.1	354.389	-1071	2	0	IFSDVYADSEDSDGDDMDAESHGR	0	1	_IFS[Phospho (STY)]DVY[Phospho (STY)]ADSEDSDGDDMDAESHGR_	1396.98	2	1
1140131_M-PP-1_A227_20250116_S4-C1_1_9403.d	Araport11_pep_20220914	2633.6	>AT2G34357.1	195.517	-1071	2	0	IFSDVYADSEDSDGDDMDAESHGR	0	1	_IFSDVYADS[Phospho (STY)]EDS[Phospho (STY)]DGDDM[Oxidation (M)]DAESHGR_	1404.98	2	1
1140131_M-PP-1_A227_20250116_S4-C1_1_9403.d	Araport11_pep_20220914	2164.28	>AT2G34357.1	336.111	-720	2	0	TAIAQDESPVSGMDVDNTADK	0	1	_TAIAQDES[Phospho (STY)]PVSGMDVDNTADK_	1122.47	1	1
1140131_M-PP-1_A227_20250116_S4-C1_1_9403.d	Araport11_pep_20220914	2050.07	>AT1G67230.1	1365.37	-875	2	0	EVEVTNVNSDGDQSDINSK	0	1	_EVEVTNVNS[Phospho (STY)]DGDQSDINSK_	1065.45	1	1
1140131_M-PP-1_A227_20250116_S4-C1_1_9403.d	Araport11_pep_20220914	2050.07	>AT1G67230.1	1062.26	-875	2	0	EVEVTNVNSDGDQSDINSK	0	1	_EVEVTNVNS[Phospho (STY)]DGDQS[Phospho (STY)]DINS[Phospho (STY)]K_	1145.41	3	1
1140131_M-PP-1_A227_20250116_S4-C1_1_9403.d	Araport11_pep_20220914	2050.07	>AT1G67230.1	1771.21	-875	2	0	EVEVTNVNSDGDQSDINSK	0	1	_EVEVTNVNS[Phospho (STY)]DGDQS[Phospho (STY)]DINSK_	1105.43	2	1
1140131_M-PP-1_A227_20250116_S4-C1_1_9403.d	Araport11_pep_20220914	2050.07	>AT1G67230.1	1378.1	-875	2	0	EVEVTNVNSDGDQSDINSK	0	1	_EVEVTNVNSDGDQS[Phospho (STY)]DINS[Phospho (STY)]K_	1105.43	2	1
1140131_M-PP-1_A227_20250116_S4-C1_1_9403.d	Araport11_pep_20220914	1975.05	>AT1G67230.1	1496.1	-894	2	0	AQEVAADSLSNLDVDGQSR	0	1	_AQEVAADSLS[Phospho (STY)]NLDVDGQSR_	1027.95	1	1
1140131_M-PP-1_A227_20250116_S4-C1_1_9403.d	Araport11_pep_20220914	1975.05	>AT1G67230.1	929.942	-894	2	0	AQEVAADSLSNLDVDGQSR	0	1	_AQEVAADS[Phospho (STY)]LS[Phospho (STY)]NLDVDGQSR_	1067.94	2	1
1140131_M-PP-1_A227_20250116_S4-C1_1_9403.d	Araport11_pep_20220914	1975.05	>AT1G67230.1	810.27	-894	2	0	AQEVAADSLSNLDVDGQSR	0	1	_AQEVAADS[Phospho (STY)]LSNLDVDGQSR_	1027.95	1	1
1140131_M-PP-1_A227_20250116_S4-C1_1_9403.d	Araport11_pep_20220914	2674.76	>AT1G67230.1	1159.75	-941	2	0	ALYGESINLYEPNDSTENVDDSTK	0	0.5	_ALYGESINLYEPNDST[Phospho (STY)]ENVDDSTK_	1377.59	1	1
1140131_M-PP-1_A227_20250116_S4-C1_1_9403.d	Araport11_pep_20220914	2674.76	>AT1G67230.1	420.225	-941	2	0	ALYGESINLYEPNDSTENVDDSTK	0	0.5	_ALYGESINLYEPNDST[Phospho (STY)]ENVDDST[Phospho (STY)]K_	1417.57	2	1
1140131_M-PP-1_A227_20250116_S4-C1_1_9403.d	Araport11_pep_20220914	2674.76	>AT1G67230.1	338.623	-941	3	0	ALYGESINLYEPNDSTENVDDSTK	0	0.5	_ALYGESINLYEPNDST[Phospho (STY)]ENVDDSTK_	918.727	1	1
1140131_M-PP-1_A227_20250116_S4-C1_1_9403.d	Araport11_pep_20220914	2674.76	>AT1G67230.1	323.512	-941	3	0	ALYGESINLYEPNDSTENVDDSTK	0	1	_ALYGESINLYEPNDS[Phospho (STY)]TENVDDSTK_	918.727	1	1
1140131_M-PP-1_A227_20250116_S4-C1_1_9403.d	Araport11_pep_20220914	2674.76	>AT1G67230.1	1159.75	-941	2	0	ALYGESINLYEPNDSTENVDDSTK	0	0.5	_ALYGESINLYEPNDSTENVDDST[Phospho (STY)]K_	1377.59	1	1
1140131_M-PP-1_A227_20250116_S4-C1_1_9403.d	Araport11_pep_20220914	2674.76	>AT1G67230.1	422.916	-941	2	0	ALYGESINLYEPNDSTENVDDSTK	0	0.5	_ALYGESINLYEPNDS[Phospho (STY)]TENVDDST[Phospho (STY)]K_	1417.57	2	1
1140131_M-PP-1_A227_20250116_S4-C1_1_9403.d	Araport11_pep_20220914	1610.67	>AT1G67230.1	913.73	-1098	2	1	RTDESEAMSEDVNK	0	1	_RTDES[Phospho (STY)]EAMS[Phospho (STY)]EDVNK_	885.818	2	1
1140131_M-PP-1_A227_20250116_S4-C1_1_9403.d	Araport11_pep_20220914	1610.67	>AT1G67230.1	759.252	-1098	2	1	RTDESEAMSEDVNK	0	1	_RTDESEAMS[Phospho (STY)]EDVNK_	845.835	1	1
1140131_M-PP-1_A227_20250116_S4-C1_1_9403.d	Araport11_pep_20220914	1610.67	>AT1G67230.1	464.786	-1098	2	1	RTDESEAMSEDVNK	0	1	_RT[Phospho (STY)]DES[Phospho (STY)]EAMS[Phospho (STY)]EDVNK_	925.801	3	1
1140131_M-PP-1_A227_20250116_S4-C1_1_9403.d	Araport11_pep_20220914	1610.67	>AT1G67230.1	211.132	-1098	2	1	RTDESEAMSEDVNK	0	1	_RTDES[Phospho (STY)]EAM[Oxidation (M)]S[Phospho (STY)]EDVNK_	893.816	2	1
1140131_M-PP-1_A227_20250116_S4-C1_1_9403.d	Araport11_pep_20220914	1773.65	>AT1G67230.1	618.69	-1119	2	0	ADSDGEDDESDAEHPGK	0	1	_ADS[Phospho (STY)]DGEDDES[Phospho (STY)]DAEHPGK_	967.304	2	1
1140131_M-PP-1_A227_20250116_S4-C1_1_9403.d	Araport11_pep_20220914	1773.65	>AT1G67230.1	171.271	-1119	2	0	ADSDGEDDESDAEHPGK	0	1	_ADS[Phospho (STY)]DGEDDESDAEHPGK_	927.321	1	1
1140131_M-PP-1_A227_20250116_S4-C1_1_9403.d	Araport11_pep_20220914	2241.22	>AT1G67230.1	559.597	-1119	3	1	TPLRADSDGEDDESDAEHPGK	0	1	_TPLRADS[Phospho (STY)]DGEDDES[Phospho (STY)]DAEHPGK_	800.967	2	1
1140131_M-PP-1_A227_20250116_S4-C1_1_9403.d	Araport11_pep_20220914	2241.22	>AT1G67230.1	294.839	-1119	2	1	TPLRADSDGEDDESDAEHPGK	0	1	_T[Phospho (STY)]PLRADS[Phospho (STY)]DGEDDES[Phospho (STY)]DAEHPGK_	1240.93	3	1
1140131_M-PP-1_A227_20250116_S4-C1_1_9403.d	Araport11_pep_20220914	2241.22	>AT1G67230.1	266.482	-1119	3	1	TPLRADSDGEDDESDAEHPGK	0	1	_TPLRADS[Phospho (STY)]DGEDDESDAEHPGK_	774.312	1	1
1140131_M-PP-1_A227_20250116_S4-C1_1_9403.d	Araport11_pep_20220914	2078.23	>AT1G67230.1	479.95	-1102	3	2	RTDESEAMSEDVNKTPLR	0.00126728	1	_RTDESEAMS[Phospho (STY)]EDVNKT[Phospho (STY)]PLR_	746.643	2	1
1140131_M-PP-1_A227_20250116_S4-C1_1_9403.d	Araport11_pep_20220914	2078.23	>AT1G67230.1	317.548	-1102	3	2	RTDESEAMSEDVNKTPLR	0.00126728	1	_RTDES[Phospho (STY)]EAMS[Phospho (STY)]EDVNKT[Phospho (STY)]PLR_	773.298	3	1
1140131_M-PP-1_A227_20250116_S4-C1_1_9403.d	Araport11_pep_20220914	1114.14	>AT1G67230.1	395.941	-993	2	0	SDSVTGGAHQR	0	1	_SDS[Phospho (STY)]VTGGAHQR_	597.749	1	1
1140131_M-PP-1_A227_20250116_S4-C1_1_9403.d	Araport11_pep_20220914	1114.14	>AT1G67230.1	229.505	-993	2	0	SDSVTGGAHQR	0	1	_S[Phospho (STY)]DS[Phospho (STY)]VTGGAHQR_	637.732	2	1
1140131_M-PP-1_A227_20250116_S4-C1_1_9403.d	Araport11_pep_20220914	1386.48	>AT1G67230.1	385.285	-1011	2	0	VASEQQGEVVGQR	0	1	_VAS[Phospho (STY)]EQQGEVVGQR_	733.835	1	1
1140131_M-PP-1_A227_20250116_S4-C1_1_9403.d	Araport11_pep_20220914	1553.77	>AT1G67230.1	328.757	-788	2	0	DISPTAAGLGLPVTGGK	0	0.5617	_DIS[Phospho (STY)]PTAAGLGLPVTGGK_	817.413	1	1
1140131_M-PP-1_A227_20250116_S4-C1_1_9403.d	Araport11_pep_20220914	2357.49	>AT1G67230.1	209.203	-40	3	0	ATNPDSNGSSHGTGLDMVTPVSGR	0	0.4999	_ATNPDS[Phospho (STY)]NGSS[Phospho (STY)]HGTGLDMVTPVSGR_	839.675	2	1
1140131_M-PP-1_A227_20250116_S4-C1_1_9403.d	Araport11_pep_20220914	2357.49	>AT1G67230.1	200.064	-40	3	0	ATNPDSNGSSHGTGLDMVTPVSGR	0	0.6667	_ATNPDS[Phospho (STY)]NGSS[Phospho (STY)]HGT[Phospho (STY)]GLDMVTPVSGR_	866.331	3	1
1140131_M-PP-1_A227_20250116_S4-C1_1_9403.d	Araport11_pep_20220914	2357.49	>AT1G67230.1	317.561	-40	2	0	ATNPDSNGSSHGTGLDMVTPVSGR	0	0.5	_ATNPDS[Phospho (STY)]NGSS[Phospho (STY)]HGT[Phospho (STY)]GLDMVTPVSGR_	1298.99	3	1
1140131_M-PP-1_A227_20250116_S4-C1_1_9403.d	Araport11_pep_20220914	2357.49	>AT1G67230.1	199.309	-40	3	0	ATNPDSNGSSHGTGLDMVTPVSGR	0	0.6667	_ATNPDSNGS[Phospho (STY)]S[Phospho (STY)]HGTGLDMVTPVSGR_	839.675	2	1
1140131_M-PP-1_A227_20250116_S4-C1_1_9403.d	Araport11_pep_20220914	1454.48	>AT1G67230.1	293.745	-1098	2	0	TDESEAMSEDVNK	0	1	_TDESEAMS[Phospho (STY)]EDVNK_	767.784	1	1
1140131_M-PP-1_A227_20250116_S4-C1_1_9403.d	Araport11_pep_20220914	1454.48	>AT1G67230.1	212.081	-1098	2	0	TDESEAMSEDVNK	0	1	_TDES[Phospho (STY)]EAMS[Phospho (STY)]EDVNK_	807.768	2	1
1140131_M-PP-1_A227_20250116_S4-C1_1_9403.d	Araport11_pep_20220914	1205.28	>AT1G67230.1	246.496	-50	2	0	VSEIQFDDPR	0	1	_VS[Phospho (STY)]EIQFDDPR_	643.277	1	1
1140131_M-PP-1_A227_20250116_S4-C1_1_9403.d	Araport11_pep_20220914	2842.06	>AT1G79410.1	290.181	-27	2	0	ADSLAPLLPTHIEEDEDTSSPLTFDK	0	0.5	_[Acetyl (Protein N-term)]ADSLAPLLPTHIEEDEDTSS[Phospho (STY)]PLTFDK_	1482.18	1	1
1140131_M-PP-1_A227_20250116_S4-C1_1_9403.d	Araport11_pep_20220914	3233.32	>AT4G26450.1;>AT4G26450.2	544.288	(211);(211)	3	0	AFETETGDDSVSGHQEEQPLAEDIASSVQR	0	0.5	_AFETETGDDSVS[Phospho (STY)]GHQEEQPLAEDIASSVQR_	1104.81	1	1
1140131_M-PP-1_A227_20250116_S4-C1_1_9403.d	Araport11_pep_20220914	3233.32	>AT4G26450.1;>AT4G26450.2	579.309	(211);(211)	3	0	AFETETGDDSVSGHQEEQPLAEDIASSVQR	0	1	_AFETETGDDS[Phospho (STY)]VSGHQEEQPLAEDIASSVQR_	1104.81	1	1
1140131_M-PP-1_A227_20250116_S4-C1_1_9403.d	Araport11_pep_20220914	3233.32	>AT4G26450.1;>AT4G26450.2	317.966	(211);(211)	3	0	AFETETGDDSVSGHQEEQPLAEDIASSVQR	0	1	_AFETETGDDS[Phospho (STY)]VS[Phospho (STY)]GHQEEQPLAEDIASSVQR_	1131.47	2	1
1140131_M-PP-1_A227_20250116_S4-C1_1_9403.d	Araport11_pep_20220914	3233.32	>AT4G26450.1;>AT4G26450.2	544.25	(211);(211)	3	0	AFETETGDDSVSGHQEEQPLAEDIASSVQR	0	1	_AFETET[Phospho (STY)]GDDSVSGHQEEQPLAEDIASSVQR_	1104.81	1	1
1140131_M-PP-1_A227_20250116_S4-C1_1_9403.d	Araport11_pep_20220914	2687.76	>AT4G26450.1;>AT4G26450.2	223.021	(406);(406)	3	0	ADSTGDENDQVEDFALVQYIENSK	0	0.5	_ADST[Phospho (STY)]GDENDQVEDFALVQYIENSK_	923.059	1	1
1140131_M-PP-1_A227_20250116_S4-C1_1_9403.d	Araport11_pep_20220914	2687.76	>AT4G26450.1;>AT4G26450.2	446.43	(406);(406)	2	0	ADSTGDENDQVEDFALVQYIENSK	0	1	_ADS[Phospho (STY)]TGDENDQVEDFALVQYIENSK_	1384.08	1	1
1140131_M-PP-1_A227_20250116_S4-C1_1_9403.d	Araport11_pep_20220914	883.97	>AT4G26450.1;>AT4G26450.2	287.941	(219);(219)	2	0	SASGEFMR	0	1	_SAS[Phospho (STY)]GEFMR_	482.683	1	1
1140131_M-PP-1_A227_20250116_S4-C1_1_9403.d	Araport11_pep_20220914	1554.72	>AT1G17210.1	2964.76	-333	2	1	KASGNYEVLGPEYK	0	1	_KAS[Phospho (STY)]GNYEVLGPEYK_	817.877	1	1
1140131_M-PP-1_A227_20250116_S4-C1_1_9403.d	Araport11_pep_20220914	1147.2	>AT1G17210.1	1131.58	-513	2	0	ADSVEGTVVDR	0	1	_ADS[Phospho (STY)]VEGTVVDR_	614.266	1	1
1140131_M-PP-1_A227_20250116_S4-C1_1_9403.d	Araport11_pep_20220914	1782.84	>AT1G17210.1	945.126	-561	2	0	DLSVGGPSHSLDAENER	0	1	_DLSVGGPSHS[Phospho (STY)]LDAENER_	931.899	1	1
1140131_M-PP-1_A227_20250116_S4-C1_1_9403.d	Araport11_pep_20220914	1782.84	>AT1G17210.1	895.028	-561	3	0	DLSVGGPSHSLDAENER	0	1	_DLSVGGPSHS[Phospho (STY)]LDAENER_	621.602	1	1
1140131_M-PP-1_A227_20250116_S4-C1_1_9403.d	Araport11_pep_20220914	1782.84	>AT1G17210.1	1048.89	-561	2	0	DLSVGGPSHSLDAENER	0	1	_DLSVGGPS[Phospho (STY)]HSLDAENER_	931.899	1	1
1140131_M-PP-1_A227_20250116_S4-C1_1_9403.d	Araport11_pep_20220914	1545.67	>AT1G17210.1	870.578	-772	2	1	LGDSQDRVSQSVVR	0	1	_LGDS[Phospho (STY)]QDRVS[Phospho (STY)]QSVVR_	853.369	2	1
1140131_M-PP-1_A227_20250116_S4-C1_1_9403.d	Araport11_pep_20220914	1545.67	>AT1G17210.1	455.474	-772	2	1	LGDSQDRVSQSVVR	0	1	_LGDSQDRVS[Phospho (STY)]QSVVR_	813.386	1	1
1140131_M-PP-1_A227_20250116_S4-C1_1_9403.d	Araport11_pep_20220914	1545.67	>AT1G17210.1	443.088	-772	3	1	LGDSQDRVSQSVVR	0	1	_LGDSQDRVS[Phospho (STY)]QSVVR_	542.593	1	1
1140131_M-PP-1_A227_20250116_S4-C1_1_9403.d	Araport11_pep_20220914	1545.67	>AT1G17210.1	343.486	-772	2	1	LGDSQDRVSQSVVR	0	1	_LGDSQDRVS[Phospho (STY)]QS[Phospho (STY)]VVR_	853.369	2	1
1140131_M-PP-1_A227_20250116_S4-C1_1_9403.d	Araport11_pep_20220914	1545.67	>AT1G17210.1	291.377	-772	2	1	LGDSQDRVSQSVVR	0	1	_LGDS[Phospho (STY)]QDRVS[Phospho (STY)]QS[Phospho (STY)]VVR_	893.352	3	1
1140131_M-PP-1_A227_20250116_S4-C1_1_9403.d	Araport11_pep_20220914	1650.76	>AT1G17210.1	142.151	-499	3	0	SLDDGGSTVDRPYLR	0	1	_S[Phospho (STY)]LDDGGSTVDRPYLR_	577.596	1	1
1140131_M-PP-1_A227_20250116_S4-C1_1_9403.d	Araport11_pep_20220914	1650.76	>AT1G17210.1	658.553	-499	2	0	SLDDGGSTVDRPYLR	0	1	_S[Phospho (STY)]LDDGGSTVDRPYLR_	865.891	1	1
1140131_M-PP-1_A227_20250116_S4-C1_1_9403.d	Araport11_pep_20220914	1650.76	>AT1G17210.1	628.721	-499	2	0	SLDDGGSTVDRPYLR	0	0.5	_SLDDGGST[Phospho (STY)]VDRPYLR_	865.891	1	1
1140131_M-PP-1_A227_20250116_S4-C1_1_9403.d	Araport11_pep_20220914	1650.76	>AT1G17210.1	544.054	-499	2	0	SLDDGGSTVDRPYLR	0	1	_SLDDGGS[Phospho (STY)]TVDRPYLR_	865.891	1	1
1140131_M-PP-1_A227_20250116_S4-C1_1_9403.d	Araport11_pep_20220914	1650.76	>AT1G17210.1	296.279	-499	2	0	SLDDGGSTVDRPYLR	0	1	_S[Phospho (STY)]LDDGGS[Phospho (STY)]TVDRPYLR_	905.874	2	1
1140131_M-PP-1_A227_20250116_S4-C1_1_9403.d	Araport11_pep_20220914	1426.54	>AT1G17210.1	484.052	-333	2	0	ASGNYEVLGPEYK	0	1	_AS[Phospho (STY)]GNYEVLGPEYK_	753.829	1	1
1140131_M-PP-1_A227_20250116_S4-C1_1_9403.d	Araport11_pep_20220914	2281.38	>AT1G17210.1	462.557	-565	3	1	DLSVGGPSHSLDAENEREVNR	0	1	_DLSVGGPS[Phospho (STY)]HSLDAENEREVNR_	787.687	1	1
1140131_M-PP-1_A227_20250116_S4-C1_1_9403.d	Araport11_pep_20220914	1590.66	>AT1G17210.1	458.758	-34	2	0	NSVASASASASATPVDR	0	1	_NSVASASAS[Phospho (STY)]ASATPVDR_	835.873	1	1
1140131_M-PP-1_A227_20250116_S4-C1_1_9403.d	Araport11_pep_20220914	1939.08	>AT1G17210.1	367.38	-583	2	0	SDPFSEGNEQVMAFPGAR	0	1	_SDPFS[Phospho (STY)]EGNEQVM[Oxidation (M)]AFPGAR_	1017.92	1	1
1140131_M-PP-1_A227_20250116_S4-C1_1_9403.d	Araport11_pep_20220914	1939.08	>AT1G17210.1	349.126	-583	2	0	SDPFSEGNEQVMAFPGAR	0	1	_SDPFS[Phospho (STY)]EGNEQVMAFPGAR_	1009.92	1	1
1140131_M-PP-1_A227_20250116_S4-C1_1_9403.d	Araport11_pep_20220914	1939.08	>AT1G17210.1	135.833	-583	2	0	SDPFSEGNEQVMAFPGAR	0	1	_S[Phospho (STY)]DPFS[Phospho (STY)]EGNEQVMAFPGAR_	1049.9	2	1
1140131_M-PP-1_A227_20250116_S4-C1_1_9403.d	Araport11_pep_20220914	1373.39	>AT1G17210.1	346.575	-14	2	0	EEDVSSQNVNPR	0	1	_EEDVSS[Phospho (STY)]QNVNPR_	727.301	1	1
1140131_M-PP-1_A227_20250116_S4-C1_1_9403.d	Araport11_pep_20220914	3458.58	>AT1G17210.1	269.204	-415	3	0	GTSATSGINGWFANEGMGQQQNEDVDEAETSVK	0	0.5	_GTS[Phospho (STY)]ATS[Phospho (STY)]GINGWFANEGMGQQQNEDVDEAETSVK_	1206.49	2	1
1140131_M-PP-1_A227_20250116_S4-C1_1_9403.d	Araport11_pep_20220914	2437.62	>AT1G17210.1	204.101	-583	3	1	EVNRSDPFSEGNEQVMAFPGAR	0	1	_EVNRS[Phospho (STY)]DPFS[Phospho (STY)]EGNEQVMAFPGAR_	866.356	2	1
1140131_M-PP-1_A227_20250116_S4-C1_1_9403.d	Araport11_pep_20220914	2437.62	>AT1G17210.1	234.698	-583	3	1	EVNRSDPFSEGNEQVMAFPGAR	0	1	_EVNRS[Phospho (STY)]DPFS[Phospho (STY)]EGNEQVM[Oxidation (M)]AFPGAR_	871.687	2	1
1140131_M-PP-1_A227_20250116_S4-C1_1_9403.d	Araport11_pep_20220914	2873.19	>AT1G17210.1	94.6415	-445	2	0	LVSNVGLSFYQNAAGASSSAQLNMSVTR	0	0.3333	_LVSNVGLSFYQNAAGASSS[Phospho (STY)]AQLNMSVTR_	1476.7	1	1
1140131_M-PP-1_A227_20250116_S4-C1_1_9403.d	Araport11_pep_20220914	2873.19	>AT1G17210.1	201.521	-445	3	0	LVSNVGLSFYQNAAGASSSAQLNMSVTR	0	0.5	_LVSNVGLSFYQNAAGASSS[Phospho (STY)]AQLNM[Oxidation (M)]SVTR_	990.134	1	1
1140131_M-PP-1_A227_20250116_S4-C1_1_9403.d	Araport11_pep_20220914	2873.19	>AT1G17210.1	123.207	-445	2	0	LVSNVGLSFYQNAAGASSSAQLNMSVTR	0	1	_LVSNVGLSFYQNAAGASS[Phospho (STY)]SAQLNM[Oxidation (M)]SVTR_	1484.7	1	1
1140131_M-PP-1_A227_20250116_S4-C1_1_9403.d	Araport11_pep_20220914	2534.54	>AT1G17210.1	565.533	-527	3	1	ADSVEGTVVDRDGDEVNDDSAGPSK	0	1	_ADS[Phospho (STY)]VEGTVVDRDGDEVNDDSAGPSK_	872.031	1	1
1140131_M-PP-1_A227_20250116_S4-C1_1_9403.d	Araport11_pep_20220914	3902.29	>AT1G17210.1	263.536	-79	4	1	ARSPSPPQTAAASSAGASSPAVLVNAGSVDWTGHGLALSVR	0.000823626	1	_ARS[Phospho (STY)]PS[Phospho (STY)]PPQTAAASSAGASSPAVLVNAGSVDWTGHGLALSVR_	1015.99	2	1
1140131_M-PP-1_A227_20250116_S4-C1_1_9403.d	Araport11_pep_20220914	3675.02	>AT1G17210.1	331.431	-79	3	0	SPSPPQTAAASSAGASSPAVLVNAGSVDWTGHGLALSVR	0.000595167	1	_S[Phospho (STY)]PS[Phospho (STY)]PPQTAAASSAGASSPAVLVNAGSVDWTGHGLALSVR_	1278.6	2	1
1140131_M-PP-1_A227_20250116_S4-C1_1_9403.d	Araport11_pep_20220914	2973.18	>AT1G17210.1	243.942	-714	4	0	DGPSLGVSGGSVGMGASHEAEIHGADVSVHR	0.000389509	0.5	_DGPSLGVS[Phospho (STY)]GGSVGMGAS[Phospho (STY)]HEAEIHGADVSVHR_	783.837	2	1
1140131_M-PP-1_A227_20250116_S4-C1_1_9403.d	Araport11_pep_20220914	1632.76	>AT1G17210.1	239.893	-14	2	1	MKEEDVSSQNVNPR	0.000389509	0.9992	_MKEEDVSS[Phospho (STY)]QNVNPR_	856.869	1	1
1140131_M-PP-1_A227_20250116_S4-C1_1_9403.d	Araport11_pep_20220914	1090.21	>AT1G13020.1	2793.93	-507	2	0	SVESMERPR	0.000823626	1	_S[Phospho (STY)]VESMERPR_	585.752	1	1
1140131_M-PP-1_A227_20250116_S4-C1_1_9403.d	Araport11_pep_20220914	1708.76	>AT1G13020.1	1168.12	-522	3	0	SHGTGDNWPRPVDDR	0	1	_S[Phospho (STY)]HGTGDNWPRPVDDR_	596.92	1	1
1140131_M-PP-1_A227_20250116_S4-C1_1_9403.d	Araport11_pep_20220914	1347.44	>AT1G13020.1	417.901	-288	2	0	ADTEVSETPTAVK	0	1	_ADTEVSET[Phospho (STY)]PTAVK_	714.319	1	1
1140131_M-PP-1_A227_20250116_S4-C1_1_9403.d	Araport11_pep_20220914	1475.61	>AT1G13020.1	221.49	-288	2	1	KADTEVSETPTAVK	0	1	_KADTEVSET[Phospho (STY)]PTAVK_	778.366	1	1
1140131_M-PP-1_A227_20250116_S4-C1_1_9403.d	Araport11_pep_20220914	1475.61	>AT1G13020.1	221.388	-288	2	1	KADTEVSETPTAVK	0	0.3333	_KADTEVSETPT[Phospho (STY)]AVK_	778.366	1	1
1140131_M-PP-1_A227_20250116_S4-C1_1_9403.d	Araport11_pep_20220914	895.96	>AT3G63260.1;>AT3G63260.2	1341.06	(46);(46)	2	0	ADTLDFSK	0	1	_ADT[Phospho (STY)]LDFSK_	488.705	1	1
1140131_M-PP-1_A227_20250116_S4-C1_1_9403.d	Araport11_pep_20220914	1703.69	>AT2G38880.1;>AT2G38880.10;>AT2G38880.11;>AT2G38880.2;>AT2G38880.3;>AT2G38880.4;>AT2G38880.5;>AT2G38880.6;>AT2G38880.7;>AT2G38880.8;>AT2G38880.9	609.74	(20);(20);(20);(20);(20);(20);(20);(20);(20);(20);(20)	2	0	ADTPSSPAGDGGESGGSVR	0	1	_[Acetyl (Protein N-term)]ADTPSS[Phospho (STY)]PAGDGGESGGSVR_	913.365	1	1
1140131_M-PP-1_A227_20250116_S4-C1_1_9403.d	Araport11_pep_20220914	1090.11	>AT1G80930.1	2497.69	-50	2	1	VRVSDDEDR	0.000595167	1	_VRVS[Phospho (STY)]DDEDR_	585.743	1	1
1140131_M-PP-1_A227_20250116_S4-C1_1_9403.d	Araport11_pep_20220914	1488.52	>AT1G80930.1	1185.65	-193	2	0	VIADKPSDEEDDR	0	1	_VIADKPS[Phospho (STY)]DEEDDR_	784.827	1	1
1140131_M-PP-1_A227_20250116_S4-C1_1_9403.d	Araport11_pep_20220914	1347.36	>AT1G80930.1	1072.91	-119	2	1	IEVDSDGDGERR	0	1	_IEVDS[Phospho (STY)]DGDGERR_	714.294	1	1
1140131_M-PP-1_A227_20250116_S4-C1_1_9403.d	Araport11_pep_20220914	1347.36	>AT1G80930.1	1056.8	-118	2	1	RIEVDSDGDGER	0	1	_RIEVDS[Phospho (STY)]DGDGER_	714.294	1	1
1140131_M-PP-1_A227_20250116_S4-C1_1_9403.d	Araport11_pep_20220914	1772.84	>AT1G80930.1	1032.71	-195	3	1	VIADKPSDEEDDRQR	0	1	_VIADKPS[Phospho (STY)]DEEDDRQR_	618.274	1	1
1140131_M-PP-1_A227_20250116_S4-C1_1_9403.d	Araport11_pep_20220914	1772.84	>AT1G80930.1	143.874	-195	2	1	VIADKPSDEEDDRQR	0	1	_VIADKPS[Phospho (STY)]DEEDDRQR_	926.907	1	1
1140131_M-PP-1_A227_20250116_S4-C1_1_9403.d	Araport11_pep_20220914	1164.14	>AT1G80930.1	934.967	-87	2	0	ETSDDEELAR	0	1	_ETS[Phospho (STY)]DDEELAR_	622.738	1	1
1140131_M-PP-1_A227_20250116_S4-C1_1_9403.d	Araport11_pep_20220914	1643.6	>AT1G80930.1	831.234	-222	3	1	DHRASDDDEEGEIR	0	1	_DHRAS[Phospho (STY)]DDDEEGEIR_	575.223	1	1
1140131_M-PP-1_A227_20250116_S4-C1_1_9403.d	Araport11_pep_20220914	1643.6	>AT1G80930.1	611.561	-222	2	1	DHRASDDDEEGEIR	0	1	_DHRAS[Phospho (STY)]DDDEEGEIR_	862.331	1	1
1140131_M-PP-1_A227_20250116_S4-C1_1_9403.d	Araport11_pep_20220914	1320.33	>AT1G80930.1	716.812	-88	2	1	ETSDDEELARR	0.000137268	1	_ETS[Phospho (STY)]DDEELARR_	700.788	1	1
1140131_M-PP-1_A227_20250116_S4-C1_1_9403.d	Araport11_pep_20220914	1235.18	>AT1G80930.1	668.154	-222	2	0	ASDDDEEGEIR	0	1	_AS[Phospho (STY)]DDDEEGEIR_	658.238	1	1
1140131_M-PP-1_A227_20250116_S4-C1_1_9403.d	Araport11_pep_20220914	1579.59	>AT1G80930.1	592.01	-142	2	1	VRADTSSDEEDDLK	0	1	_VRADT[Phospho (STY)]S[Phospho (STY)]S[Phospho (STY)]DEEDDLK_	910.307	3	1
1140131_M-PP-1_A227_20250116_S4-C1_1_9403.d	Araport11_pep_20220914	1292.32	>AT1G80930.1	640.768	-87	2	1	KETSDDEELAR	0	1	_KETS[Phospho (STY)]DDEELAR_	686.785	1	1
1140131_M-PP-1_A227_20250116_S4-C1_1_9403.d	Araport11_pep_20220914	1324.27	>AT1G80930.1	588.857	-142	2	0	ADTSSDEEDDLK	0	1	_ADT[Phospho (STY)]S[Phospho (STY)]S[Phospho (STY)]DEEDDLK_	782.722	3	1
1140131_M-PP-1_A227_20250116_S4-C1_1_9403.d	Araport11_pep_20220914	1218.28	>AT1G80930.1	550.775	-51	3	2	VRVSDDEDRK	0	1	_VRVS[Phospho (STY)]DDEDRK_	433.529	1	1
1140131_M-PP-1_A227_20250116_S4-C1_1_9403.d	Araport11_pep_20220914	1218.28	>AT1G80930.1	338.98	-51	2	2	VRVSDDEDRK	0	1	_VRVS[Phospho (STY)]DDEDRK_	649.79	1	1
1140131_M-PP-1_A227_20250116_S4-C1_1_9403.d	Araport11_pep_20220914	857.917	>AT1G80930.1	545.77	-29	2	1	ERSPDVR	0.000512558	1	_ERS[Phospho (STY)]PDVR_	469.708	1	1
1140131_M-PP-1_A227_20250116_S4-C1_1_9403.d	Araport11_pep_20220914	1191.17	>AT1G80930.1	524.774	-118	2	0	IEVDSDGDGER	0	1	_IEVDS[Phospho (STY)]DGDGER_	636.243	1	1
1140131_M-PP-1_A227_20250116_S4-C1_1_9403.d	Araport11_pep_20220914	1191.17	>AT1G80930.1	57.9572	-118	1	0	IEVDSDGDGER	0	1	_IEVDS[Phospho (STY)]DGDGER_	1271.48	1	1
1140131_M-PP-1_A227_20250116_S4-C1_1_9403.d	Araport11_pep_20220914	1448.5	>AT1G80930.1	307.736	-87	2	2	RKETSDDEELAR	0.000931966	0.9991	_RKETS[Phospho (STY)]DDEELAR_	764.836	1	1
1140131_M-PP-1_A227_20250116_S4-C1_1_9403.d	Araport11_pep_20220914	2015.98	>AT1G80930.1	260.682	-225	3	2	DHRASDDDEEGEIRSER	0.000137268	1	_DHRAS[Phospho (STY)]DDDEEGEIRSER_	699.282	1	1
1140131_M-PP-1_A227_20250116_S4-C1_1_9403.d	Araport11_pep_20220914	2627.61	>AT3G13780.1	122.336	-284	2	0	ADVEEEDDDDETLGGFIVSDEEAK	0	1	_ADVEEEDDDDETLGGFIVS[Phospho (STY)]DEEAK_	1354.04	1	1
1140131_M-PP-1_A227_20250116_S4-C1_1_9403.d	Araport11_pep_20220914	1080.03	>AT3G51800.1;>AT3G51800.2;>AT3G51800.3	1302.48	(10);(10);(10)	2	1	SSDDERDEK	0	1	_[Acetyl (Protein N-term)]SS[Phospho (STY)]DDERDEK_	601.714	1	1
1140131_M-PP-1_A227_20250116_S4-C1_1_9403.d	Araport11_pep_20220914	1823.81	>AT3G51800.1;>AT3G51800.2;>AT3G51800.3	305.064	(392);(401);(385)	2	0	GEASTEAEPMDASSNAQE	0	1	_GEASTEAEPMDASS[Phospho (STY)]NAQE_	952.349	1	1
1140131_M-PP-1_A227_20250116_S4-C1_1_9403.d	Araport11_pep_20220914	1823.81	>AT3G51800.1;>AT3G51800.2;>AT3G51800.3	325.343	(392);(401);(385)	2	0	GEASTEAEPMDASSNAQE	0	1	_GEASTEAEPMDAS[Phospho (STY)]SNAQE_	952.349	1	1
1140131_M-PP-1_A227_20250116_S4-C1_1_9403.d	Araport11_pep_20220914	1096.2	>AT3G21670.1	4251.65	-587	2	1	KESSEFELK	0	1	_KES[Phospho (STY)]SEFELK_	588.763	1	1
1140131_M-PP-1_A227_20250116_S4-C1_1_9403.d	Araport11_pep_20220914	1096.2	>AT3G21670.1	4177.48	-587	2	1	KESSEFELK	0	1	_KES[Phospho (STY)]S[Phospho (STY)]EFELK_	628.746	2	1
1140131_M-PP-1_A227_20250116_S4-C1_1_9403.d	Araport11_pep_20220914	1096.2	>AT3G21670.1	4117.24	-587	2	1	KESSEFELK	0	0.5	_KESS[Phospho (STY)]EFELK_	588.763	1	1
1140131_M-PP-1_A227_20250116_S4-C1_1_9403.d	Araport11_pep_20220914	1704.84	>AT3G21670.1	1333.87	-574	2	0	ADVITVVVTDDDSVEK	0	1	_ADVITVVVT[Phospho (STY)]DDDS[Phospho (STY)]VEK_	932.897	2	1
1140131_M-PP-1_A227_20250116_S4-C1_1_9403.d	Araport11_pep_20220914	1704.84	>AT3G21670.1	367.626	-574	2	0	ADVITVVVTDDDSVEK	0	1	_ADVITVVVT[Phospho (STY)]DDDSVEK_	892.914	1	1
1140131_M-PP-1_A227_20250116_S4-C1_1_9403.d	Araport11_pep_20220914	1547.55	>AT2G21530.1	341.291	-86	2	0	ASLDENQSPTSGGER	0	1	_AS[Phospho (STY)]LDENQSPTSGGER_	814.333	1	1
1140131_M-PP-1_A227_20250116_S4-C1_1_9403.d	Araport11_pep_20220914	993.036	>AT5G16780.1;>AT5G16780.2;>AT5G16780.3	751.039	(25);(25);(25)	2	0	ADYEGSPVR	0	1	_ADYEGS[Phospho (STY)]PVR_	537.219	1	1
1140131_M-PP-1_A227_20250116_S4-C1_1_9403.d	Araport11_pep_20220914	2721.71	>AT5G16780.1;>AT5G16780.2;>AT5G16780.3	242.168	(610);(610);(610)	3	0	EEHPDGLTEVNDTDMDAAEDSSDTK	0	0.3333	_EEHPDGLTEVNDTDMDAAEDSSDT[Phospho (STY)]K_	934.359	1	1
1140131_M-PP-1_A227_20250116_S4-C1_1_9403.d	Araport11_pep_20220914	1415.48	>AT5G16780.1;>AT5G16780.2;>AT5G16780.3	276.6	(28);(28);(28)	2	1	ADYEGSPVREHR	0.000270563	1	_ADYEGS[Phospho (STY)]PVREHR_	748.32	1	1
1140131_M-PP-1_A227_20250116_S4-C1_1_9403.d	Araport11_pep_20220914	1893	>AT3G10730.1	383.588	-73	3	1	AEAAGERSNTYDVGPVTR	0	0.5	_AEAAGERS[Phospho (STY)]NTYDVGPVTR_	658.297	1	1
1140131_M-PP-1_A227_20250116_S4-C1_1_9403.d	Araport11_pep_20220914	1893	>AT3G10730.1	338.581	-73	3	1	AEAAGERSNTYDVGPVTR	0	1	_AEAAGERS[Phospho (STY)]NT[Phospho (STY)]YDVGPVTR_	684.952	2	1
1140131_M-PP-1_A227_20250116_S4-C1_1_9403.d	Araport11_pep_20220914	1893	>AT3G10730.1	750.634	-73	2	1	AEAAGERSNTYDVGPVTR	0	0.6784	_AEAAGERSNTY[Phospho (STY)]DVGPVTR_	986.942	1	1
1140131_M-PP-1_A227_20250116_S4-C1_1_9403.d	Araport11_pep_20220914	1208.29	>AT3G10730.1	111.584	-73	2	0	SNTYDVGPVTR	0	1	_S[Phospho (STY)]NT[Phospho (STY)]YDVGPVTR_	684.765	2	1
1140131_M-PP-1_A227_20250116_S4-C1_1_9403.d	Araport11_pep_20220914	1208.29	>AT3G10730.1	529.725	-73	2	0	SNTYDVGPVTR	0	1	_SNT[Phospho (STY)]YDVGPVTR_	644.782	1	1
1140131_M-PP-1_A227_20250116_S4-C1_1_9403.d	Araport11_pep_20220914	1176.29	>AT3G10730.1	452.796	-13	2	0	SASTVSITASPR	0	1	_[Acetyl (Protein N-term)]SASTVSITAS[Phospho (STY)]PR_	649.803	1	1
1140131_M-PP-1_A227_20250116_S4-C1_1_9403.d	Araport11_pep_20220914	1871.88	>AT2G32120.1;>AT2G32120.2	1180.58	(19);(19)	2	0	AEAAYTVASDSENTGEEK	0	1	_[Acetyl (Protein N-term)]AEAAYTVAS[Phospho (STY)]DSENTGEEK_	997.399	1	1
1140131_M-PP-1_A227_20250116_S4-C1_1_9403.d	Araport11_pep_20220914	1871.88	>AT2G32120.1;>AT2G32120.2	251.298	(19);(19)	2	0	AEAAYTVASDSENTGEEK	0	1	_[Acetyl (Protein N-term)]AEAAYTVAS[Phospho (STY)]DS[Phospho (STY)]ENTGEEK_	1037.38	2	1
1140131_M-PP-1_A227_20250116_S4-C1_1_9403.d	Araport11_pep_20220914	3319.72	>AT2G32120.1;>AT2G32120.2	566.361	(228);(228)	4	0	LMPEPTAIALLYAQQQQMTTHDNMGSGSER	0	1	_LM[Oxidation (M)]PEPTAIALLYAQQQQM[Oxidation (M)]TT[Phospho (STY)]HDNM[Oxidation (M)]GSGSER_	862.382	1	1
1140131_M-PP-1_A227_20250116_S4-C1_1_9403.d	Araport11_pep_20220914	1072.31	>AT1G79850.1	263.095	-126	2	0	SFVALPVIAR	0	1	_S[Phospho (STY)]FVALPVIAR_	576.812	1	1
1140131_M-PP-1_A227_20250116_S4-C1_1_9403.d	Araport11_pep_20220914	1659.68	>AT1G10850.1	454.669	-647	2	0	AEAPFSSNSSEHSPGR	0	1	_AEAPFSSNSSEHS[Phospho (STY)]PGR_	870.355	1	1
1140131_M-PP-1_A227_20250116_S4-C1_1_9403.d	Araport11_pep_20220914	1659.68	>AT1G10850.1	292.676	-647	2	0	AEAPFSSNSSEHSPGR	0	0.5	_AEAPFSSNSS[Phospho (STY)]EHS[Phospho (STY)]PGR_	910.338	2	1
1140131_M-PP-1_A227_20250116_S4-C1_1_9403.d	Araport11_pep_20220914	2204.24	>AT1G47970.1	7830.44	-32	2	0	EEPEIQVLSDDDSDEEQVK	0	1	_EEPEIQVLS[Phospho (STY)]DDDS[Phospho (STY)]DEEQVK_	1182.46	2	1
1140131_M-PP-1_A227_20250116_S4-C1_1_9403.d	Araport11_pep_20220914	2204.24	>AT1G47970.1	801.237	-32	2	0	EEPEIQVLSDDDSDEEQVK	0	1	_EEPEIQVLS[Phospho (STY)]DDDSDEEQVK_	1142.47	1	1
1140131_M-PP-1_A227_20250116_S4-C1_1_9403.d	Araport11_pep_20220914	2204.24	>AT1G47970.1	729.894	-32	2	0	EEPEIQVLSDDDSDEEQVK	0	0.5	_EEPEIQVLSDDDS[Phospho (STY)]DEEQVK_	1142.47	1	1
1140131_M-PP-1_A227_20250116_S4-C1_1_9403.d	Araport11_pep_20220914	2457.42	>AT1G47970.1	1974.94	-198	4	2	RAPEEDEEDSGDEDDDRPPKR	0	1	_RAPEEDEEDS[Phospho (STY)]GDEDDDRPPKR_	635.007	1	1
1140131_M-PP-1_A227_20250116_S4-C1_1_9403.d	Araport11_pep_20220914	2457.42	>AT1G47970.1	1154.25	-198	3	2	RAPEEDEEDSGDEDDDRPPKR	0	1	_RAPEEDEEDS[Phospho (STY)]GDEDDDRPPKR_	846.34	1	1
1140131_M-PP-1_A227_20250116_S4-C1_1_9403.d	Araport11_pep_20220914	2301.23	>AT1G47970.1	1912.1	-197	3	1	RAPEEDEEDSGDEDDDRPPK	0	1	_RAPEEDEEDS[Phospho (STY)]GDEDDDRPPK_	794.306	1	1
1140131_M-PP-1_A227_20250116_S4-C1_1_9403.d	Araport11_pep_20220914	2301.23	>AT1G47970.1	1911.93	-198	3	1	APEEDEEDSGDEDDDRPPKR	0	1	_APEEDEEDS[Phospho (STY)]GDEDDDRPPKR_	794.306	1	1
1140131_M-PP-1_A227_20250116_S4-C1_1_9403.d	Araport11_pep_20220914	2145.04	>AT1G47970.1	1083.76	-197	2	0	APEEDEEDSGDEDDDRPPK	0	1	_APEEDEEDS[Phospho (STY)]GDEDDDRPPK_	1112.91	1	1
1140131_M-PP-1_A227_20250116_S4-C1_1_9403.d	Araport11_pep_20220914	2145.04	>AT1G47970.1	960.33	-197	3	0	APEEDEEDSGDEDDDRPPK	0	1	_APEEDEEDS[Phospho (STY)]GDEDDDRPPK_	742.273	1	1
1140131_M-PP-1_A227_20250116_S4-C1_1_9403.d	Araport11_pep_20220914	3958.71	>AT1G47970.1	548.517	-169	3	0	AEDEEDASDFEPEENGVEEDIDEGEDDENDNSGGAGK	0	1	_AEDEEDAS[Phospho (STY)]DFEPEENGVEEDIDEGEDDENDNSGGAGK_	1346.49	1	1
1140131_M-PP-1_A227_20250116_S4-C1_1_9403.d	Araport11_pep_20220914	3958.71	>AT1G47970.1	347.115	-169	3	0	AEDEEDASDFEPEENGVEEDIDEGEDDENDNSGGAGK	0	1	_AEDEEDAS[Phospho (STY)]DFEPEENGVEEDIDEGEDDENDNS[Phospho (STY)]GGAGK_	1373.14	2	1
1140131_M-PP-1_A227_20250116_S4-C1_1_9403.d	Araport11_pep_20220914	1818.91	>AT1G19480.1;>AT1G19480.2	258.684	(110);(110)	2	0	AEDISSSQVNSPLATDGK	0	1	_AEDISSSQVNS[Phospho (STY)]PLATDGK_	949.923	1	1
1140131_M-PP-1_A227_20250116_S4-C1_1_9403.d	Araport11_pep_20220914	1818.91	>AT1G19480.1;>AT1G19480.2	2048.11	(110);(110)	2	0	AEDISSSQVNSPLATDGK	0	0.5154	_AEDISSS[Phospho (STY)]QVNS[Phospho (STY)]PLATDGK_	989.906	2	1
1140131_M-PP-1_A227_20250116_S4-C1_1_9403.d	Araport11_pep_20220914	1546.65	>AT3G19860.1;>AT3G19860.2;>AT3G19860.3	667.144	(221);(274);(252)	2	0	AEDSNEVATQLELK	0	1	_AEDS[Phospho (STY)]NEVATQLELK_	813.867	1	1
1140131_M-PP-1_A227_20250116_S4-C1_1_9403.d	Araport11_pep_20220914	1779.92	>AT1G20440.1	927.621	-76	2	0	AQISEPELAAEHEEVK	0	1	_AQIS[Phospho (STY)]EPELAAEHEEVK_	930.425	1	1
1140131_M-PP-1_A227_20250116_S4-C1_1_9403.d	Araport11_pep_20220914	1779.92	>AT1G20440.1	493.409	-76	3	0	AQISEPELAAEHEEVK	0	1	_AQIS[Phospho (STY)]EPELAAEHEEVK_	620.619	1	1
1140131_M-PP-1_A227_20250116_S4-C1_1_9403.d	Araport11_pep_20220914	2825.93	>AT1G20440.1	542.152	-32	3	0	NNVPEHETPTVATEESPATTTEVTDR	0	1	_NNVPEHETPTVATEES[Phospho (STY)]PATTTEVTDR_	969.096	1	1
1140131_M-PP-1_A227_20250116_S4-C1_1_9403.d	Araport11_pep_20220914	1646.72	>AT1G20440.1	398.131	-103	2	0	TEEDEENKPSVIEK	0	1	_T[Phospho (STY)]EEDEENKPSVIEK_	863.875	1	1
1140131_M-PP-1_A227_20250116_S4-C1_1_9403.d	Araport11_pep_20220914	1645.52	>AT1G20440.1	495.504	-122	2	0	SNSSSSSSSDEEGEEK	0	1	_S[Phospho (STY)]NSSSSSSSDEEGEEK_	863.302	1	1
1140131_M-PP-1_A227_20250116_S4-C1_1_9403.d	Araport11_pep_20220914	1645.52	>AT1G20440.1	490.176	-122	2	0	SNSSSSSSSDEEGEEK	0	0.5	_SNSSS[Phospho (STY)]SSSSDEEGEEK_	863.302	1	1
1140131_M-PP-1_A227_20250116_S4-C1_1_9403.d	Araport11_pep_20220914	1645.52	>AT1G20440.1	486.164	-122	2	0	SNSSSSSSSDEEGEEK	0	1	_SNS[Phospho (STY)]SSSSSSDEEGEEK_	863.302	1	1
1140131_M-PP-1_A227_20250116_S4-C1_1_9403.d	Araport11_pep_20220914	1645.52	>AT1G20440.1	484.425	-122	2	0	SNSSSSSSSDEEGEEK	0	0.9953	_SNSSSSSSS[Phospho (STY)]DEEGEEK_	863.302	1	1
1140131_M-PP-1_A227_20250116_S4-C1_1_9403.d	Araport11_pep_20220914	1532.68	>AT1G68790.1	1038.4	-849	2	0	IQEGPEGSLQSEMK	0	1	_IQEGPEGS[Phospho (STY)]LQS[Phospho (STY)]EMK_	846.833	2	1
1140131_M-PP-1_A227_20250116_S4-C1_1_9403.d	Araport11_pep_20220914	1532.68	>AT1G68790.1	897.696	-849	2	0	IQEGPEGSLQSEMK	0	1	_IQEGPEGS[Phospho (STY)]LQSEMK_	806.85	1	1
1140131_M-PP-1_A227_20250116_S4-C1_1_9403.d	Araport11_pep_20220914	1532.68	>AT1G68790.1	408.105	-849	2	0	IQEGPEGSLQSEMK	0	1	_IQEGPEGS[Phospho (STY)]LQSEM[Oxidation (M)]K_	814.847	1	1
1140131_M-PP-1_A227_20250116_S4-C1_1_9403.d	Araport11_pep_20220914	1532.68	>AT1G68790.1	363.98	-849	2	0	IQEGPEGSLQSEMK	0	1	_IQEGPEGS[Phospho (STY)]LQS[Phospho (STY)]EM[Oxidation (M)]K_	854.83	2	1
1140131_M-PP-1_A227_20250116_S4-C1_1_9403.d	Araport11_pep_20220914	2295.31	>AT1G68790.1	831.227	-922	2	0	ITESEQAAGDSDEGVDSITTGGR	0	1	_ITESEQAAGDS[Phospho (STY)]DEGVDSITTGGR_	1188	1	1
1140131_M-PP-1_A227_20250116_S4-C1_1_9403.d	Araport11_pep_20220914	2295.31	>AT1G68790.1	195.186	-922	2	0	ITESEQAAGDSDEGVDSITTGGR	0	1	_ITESEQAAGDS[Phospho (STY)]DEGVDS[Phospho (STY)]ITTGGR_	1227.98	2	1
1140131_M-PP-1_A227_20250116_S4-C1_1_9403.d	Araport11_pep_20220914	2295.31	>AT1G68790.1	332.805	-922	2	0	ITESEQAAGDSDEGVDSITTGGR	0	1	_IT[Phospho (STY)]ESEQAAGDS[Phospho (STY)]DEGVDSITTGGR_	1227.98	2	1
1140131_M-PP-1_A227_20250116_S4-C1_1_9403.d	Araport11_pep_20220914	1795.92	>AT1G68790.1	543.62	-1041	2	0	NPVEDPQLEVGGSGEIR	0	1	_NPVEDPQLEVGGS[Phospho (STY)]GEIR_	938.428	1	1
1140131_M-PP-1_A227_20250116_S4-C1_1_9403.d	Araport11_pep_20220914	1559.65	>AT1G68790.1	501.038	-771	2	0	AEEALNISPSAENSK	0	1	_AEEALNIS[Phospho (STY)]PSAENSK_	820.364	1	1
1140131_M-PP-1_A227_20250116_S4-C1_1_9403.d	Araport11_pep_20220914	3237.14	>AT1G68790.1	360.983	-1068	3	0	EHGEEDDENISMIEEENEGEEEEETER	0	1	_EHGEEDDENIS[Phospho (STY)]MIEEENEGEEEEETER_	1106.08	1	1
1140131_M-PP-1_A227_20250116_S4-C1_1_9403.d	Araport11_pep_20220914	2896.92	>AT1G68790.1	341.211	-922	3	1	EQTSRITESEQAAGDSDEGVDSITTGGR	0	1	_EQTS[Phospho (STY)]RIT[Phospho (STY)]ESEQAAGDS[Phospho (STY)]DEGVDSITTGGR_	1046.07	3	1
1140131_M-PP-1_A227_20250116_S4-C1_1_9403.d	Araport11_pep_20220914	2896.92	>AT1G68790.1	341.211	-922	3	1	EQTSRITESEQAAGDSDEGVDSITTGGR	0	0.5	_EQTS[Phospho (STY)]RITES[Phospho (STY)]EQAAGDS[Phospho (STY)]DEGVDSITTGGR_	1046.07	3	1
1140131_M-PP-1_A227_20250116_S4-C1_1_9403.d	Araport11_pep_20220914	773.88	>AT3G08680.1;>AT3G08680.2	4962.68	(349);(349)	2	0	ASAEVLGK	0.000389509	1	_AS[Phospho (STY)]AEVLGK_	427.705	1	1
1140131_M-PP-1_A227_20250116_S4-C1_1_9403.d	Araport11_pep_20220914	890.017	>AT3G08680.1;>AT3G08680.2	626.558	(634);(634)	2	0	ASSPEMIR	0	1	_ASS[Phospho (STY)]PEMIR_	485.707	1	1
1140131_M-PP-1_A227_20250116_S4-C1_1_9403.d	Araport11_pep_20220914	1380.43	>AT3G08680.1;>AT3G08680.2	437.751	(321);(321)	2	0	AEEFGSGVQEAEK	0	1	_AEEFGS[Phospho (STY)]GVQEAEK_	730.801	1	1
1140131_M-PP-1_A227_20250116_S4-C1_1_9403.d	Araport11_pep_20220914	1693.87	>AT3G08680.1;>AT3G08680.2	220.576	(574);(574)	2	0	EEWTGEVFDVELIK	0	1	_EEWT[Phospho (STY)]GEVFDVELIK_	887.403	1	1
1140131_M-PP-1_A227_20250116_S4-C1_1_9403.d	Araport11_pep_20220914	1026.08	>AT4G13940.1	212.041	-26	2	0	DMSQADFGR	0	1	_DMS[Phospho (STY)]QADFGR_	553.702	1	1
1140131_M-PP-1_A227_20250116_S4-C1_1_9403.d	Araport11_pep_20220914	2101.2	>AT5G62440.1	238.133	-20	2	0	AEEQEIVDSLSAEVNPDQK	0	1	_[Acetyl (Protein N-term)]AEEQEIVDSLS[Phospho (STY)]AEVNPDQK_	1111.99	1	1
1140131_M-PP-1_A227_20250116_S4-C1_1_9403.d	Araport11_pep_20220914	3040.2	>AT2G43910.1;>AT2G43910.2	549.662	(29);(29)	3	0	AEEQQNSDQSNGGNVIPTPEEVATFLHK	0	0.5	_[Acetyl (Protein N-term)]AEEQQNSDQS[Phospho (STY)]NGGNVIPTPEEVATFLHK_	1054.47	1	1
1140131_M-PP-1_A227_20250116_S4-C1_1_9403.d	Araport11_pep_20220914	3040.2	>AT2G43910.1;>AT2G43910.2	183.652	(29);(29)	3	0	AEEQQNSDQSNGGNVIPTPEEVATFLHK	0	1	_[Acetyl (Protein N-term)]AEEQQNS[Phospho (STY)]DQS[Phospho (STY)]NGGNVIPTPEEVATFLHK_	1081.13	2	1
1140131_M-PP-1_A227_20250116_S4-C1_1_9403.d	Araport11_pep_20220914	1553.51	>AT3G24080.1;>AT3G24080.2;>AT3G24080.3;>AT3G24080.4	1311.94	(186);(186);(186);(186)	2	0	AEGNESGEDDDFLR	0	1	_AEGNES[Phospho (STY)]GEDDDFLR_	817.304	1	1
1140131_M-PP-1_A227_20250116_S4-C1_1_9403.d	Araport11_pep_20220914	1998.93	>AT3G24080.1;>AT3G24080.2;>AT3G24080.3;>AT3G24080.4	484.636	(115);(115);(115);(115)	2	0	FYEYDDESSEEDEVDK	0	1	_FYEYDDES[Phospho (STY)]S[Phospho (STY)]EEDEVDK_	1079.85	2	1
1140131_M-PP-1_A227_20250116_S4-C1_1_9403.d	Araport11_pep_20220914	2797.7	>AT3G24080.1;>AT3G24080.2;>AT3G24080.3;>AT3G24080.4	310.197	(403);(403);(403);(403)	3	0	YYGEEDSDLNSDEDDDGEKPDFDK	0	1	_YYGEEDS[Phospho (STY)]DLNS[Phospho (STY)]DEDDDGEKPDFDK_	986.341	2	1
1140131_M-PP-1_A227_20250116_S4-C1_1_9403.d	Araport11_pep_20220914	2797.7	>AT3G24080.1;>AT3G24080.2;>AT3G24080.3;>AT3G24080.4	264.501	(403);(403);(403);(403)	2	0	YYGEEDSDLNSDEDDDGEKPDFDK	0	1	_YYGEEDS[Phospho (STY)]DLNS[Phospho (STY)]DEDDDGEKPDFDK_	1479.01	2	1
1140131_M-PP-1_A227_20250116_S4-C1_1_9403.d	Araport11_pep_20220914	2127.11	>AT3G24080.1;>AT3G24080.2;>AT3G24080.3;>AT3G24080.4	834.089	(116);(116);(116);(116)	2	1	FYEYDDESSEEDEVDKK	0	1	_FYEYDDES[Phospho (STY)]S[Phospho (STY)]EEDEVDKK_	1143.9	2	1
1140131_M-PP-1_A227_20250116_S4-C1_1_9403.d	Araport11_pep_20220914	1650.62	>AT4G27595.1;>AT4G27595.2	236.055	(1156);(1147)	2	0	DTEHDFAEEEVDSK	0	1	_DTEHDFAEEEVDS[Phospho (STY)]K_	865.825	1	1
1140131_M-PP-1_A227_20250116_S4-C1_1_9403.d	Araport11_pep_20220914	2767.89	>AT4G27595.1;>AT4G27595.2	192.109	(1182);(1173)	3	0	AEGSENFDQLSNGLSLAEQTEDVVSK	0	1	_AEGS[Phospho (STY)]ENFDQLSNGLSLAEQTEDVVSK_	949.757	1	1
1140131_M-PP-1_A227_20250116_S4-C1_1_9403.d	Araport11_pep_20220914	2767.89	>AT4G27595.1;>AT4G27595.2	164.237	(1182);(1173)	2	0	AEGSENFDQLSNGLSLAEQTEDVVSK	0	1	_AEGS[Phospho (STY)]ENFDQLSNGLSLAEQTEDVVSK_	1424.13	1	1
1140131_M-PP-1_A227_20250116_S4-C1_1_9403.d	Araport11_pep_20220914	2195.1	>AT3G19080.1;>AT3G19080.2;>AT3G19080.3;>AT3G19080.4	406.078	(102);(102);(102);(102)	2	0	AEIEGGDGEDLDGDGSGSEEEK	0	1	_AEIEGGDGEDLDGDGS[Phospho (STY)]GS[Phospho (STY)]EEEK_	1177.91	2	1
1140131_M-PP-1_A227_20250116_S4-C1_1_9403.d	Araport11_pep_20220914	1636.55	>AT1G71850.1	369.399	-406	2	0	AENDDISGSDVEDDR	0	1	_AENDDIS[Phospho (STY)]GS[Phospho (STY)]DVEDDR_	898.798	2	1
1140131_M-PP-1_A227_20250116_S4-C1_1_9403.d	Araport11_pep_20220914	1451.5	>AT1G77300.1;>AT1G77300.2	423.638	(375);(375)	2	0	AENFSQSSPIDEK	0	1	_AENFSQSS[Phospho (STY)]PIDEK_	766.319	1	1
1140131_M-PP-1_A227_20250116_S4-C1_1_9403.d	Araport11_pep_20220914	1212.36	>AT1G17440.1;>AT1G17440.2	413.705	(13);(13)	2	0	AEPIPSSSLSPK	0	1	_[Acetyl (Protein N-term)]AEPIPSSS[Phospho (STY)]LSPK_	667.816	1	1
1140131_M-PP-1_A227_20250116_S4-C1_1_9403.d	Araport11_pep_20220914	1629.88	>AT2G43680.1;>AT2G43680.2;>AT2G43680.3;>AT2G43680.4;>AT2G43680.5	2229.94	(279)(299);(278)(298);(278)(298);(278)(298);(278)(298)	3	0	LDAPRPTTPKPPSPR	0	1	_LDAPRPTT[Phospho (STY)]PKPPS[Phospho (STY)]PR_	597.285	2	1
1140131_M-PP-1_A227_20250116_S4-C1_1_9403.d	Araport11_pep_20220914	1629.88	>AT2G43680.1;>AT2G43680.2;>AT2G43680.3;>AT2G43680.4;>AT2G43680.5	1888.37	(279)(299);(278)(298);(278)(298);(278)(298);(278)(298)	3	0	LDAPRPTTPKPPSPR	0	1	_LDAPRPT[Phospho (STY)]TPKPPS[Phospho (STY)]PR_	597.285	2	1
1140131_M-PP-1_A227_20250116_S4-C1_1_9403.d	Araport11_pep_20220914	1629.88	>AT2G43680.1;>AT2G43680.2;>AT2G43680.3;>AT2G43680.4;>AT2G43680.5	1181.18	(279)(299);(278)(298);(278)(298);(278)(298);(278)(298)	2	0	LDAPRPTTPKPPSPR	0	0.5	_LDAPRPTT[Phospho (STY)]PKPPS[Phospho (STY)]PR_	895.424	2	1
1140131_M-PP-1_A227_20250116_S4-C1_1_9403.d	Araport11_pep_20220914	2099.37	>AT2G43680.1;>AT2G43680.2;>AT2G43680.3;>AT2G43680.4;>AT2G43680.5	1457.51	(264);(263);(263);(263);(263)	3	0	LDAARPTTPRPPSPLADAPR	0	0.5	_LDAARPTT[Phospho (STY)]PRPPS[Phospho (STY)]PLADAPR_	753.694	2	1
1140131_M-PP-1_A227_20250116_S4-C1_1_9403.d	Araport11_pep_20220914	1096.24	>AT2G43680.1;>AT2G43680.2;>AT2G43680.3;>AT2G43680.4;>AT2G43680.5	1243.43	(638);(637);(637);(637);(637)	2	0	GPGSPGGVVLEK	0	1	_GPGS[Phospho (STY)]PGGVVLEK_	588.787	1	1
1140131_M-PP-1_A227_20250116_S4-C1_1_9403.d	Araport11_pep_20220914	1630.82	>AT2G43680.1;>AT2G43680.2;>AT2G43680.3;>AT2G43680.4;>AT2G43680.5	1258.15	(234);(233);(233);(233);(233)	2	0	AEPPTLDTPRPPSPR	0	1	_AEPPTLDTPRPPS[Phospho (STY)]PR_	855.914	1	1
1140131_M-PP-1_A227_20250116_S4-C1_1_9403.d	Araport11_pep_20220914	1630.82	>AT2G43680.1;>AT2G43680.2;>AT2G43680.3;>AT2G43680.4;>AT2G43680.5	866.347	(234);(233);(233);(233);(233)	3	0	AEPPTLDTPRPPSPR	0	0.9459	_AEPPTLDTPRPPS[Phospho (STY)]PR_	570.945	1	1
1140131_M-PP-1_A227_20250116_S4-C1_1_9403.d	Araport11_pep_20220914	1079.26	>AT2G43680.1;>AT2G43680.2;>AT2G43680.3;>AT2G43680.4;>AT2G43680.5	1143.18	(135);(134);(134);(134);(134)	2	0	TLSPKPPSPR	0	1	_TLS[Phospho (STY)]PKPPS[Phospho (STY)]PR_	620.28	2	1
1140131_M-PP-1_A227_20250116_S4-C1_1_9403.d	Araport11_pep_20220914	1079.26	>AT2G43680.1;>AT2G43680.2;>AT2G43680.3;>AT2G43680.4;>AT2G43680.5	851.689	(135);(134);(134);(134);(134)	2	0	TLSPKPPSPR	0	1	_TLSPKPPS[Phospho (STY)]PR_	580.297	1	1
1140131_M-PP-1_A227_20250116_S4-C1_1_9403.d	Araport11_pep_20220914	1079.26	>AT2G43680.1;>AT2G43680.2;>AT2G43680.3;>AT2G43680.4;>AT2G43680.5	503.904	(135);(134);(134);(134);(134)	2	0	TLSPKPPSPR	0	1	_TLS[Phospho (STY)]PKPPSPR_	580.297	1	1
1140131_M-PP-1_A227_20250116_S4-C1_1_9403.d	Araport11_pep_20220914	1740.89	>AT2G43680.1;>AT2G43680.2;>AT2G43680.3;>AT2G43680.4;>AT2G43680.5	779.302	(487);(486);(486);(486);(486)	2	0	QNPLASPAPSYSQPQR	0	1	_QNPLAS[Phospho (STY)]PAPSYSQPQR_	910.92	1	1
1140131_M-PP-1_A227_20250116_S4-C1_1_9403.d	Araport11_pep_20220914	1740.89	>AT2G43680.1;>AT2G43680.2;>AT2G43680.3;>AT2G43680.4;>AT2G43680.5	1070.99	(487);(486);(486);(486);(486)	2	0	QNPLASPAPSYSQPQR	0	1	_QNPLAS[Phospho (STY)]PAPS[Phospho (STY)]YSQPQR_	950.903	2	1
1140131_M-PP-1_A227_20250116_S4-C1_1_9403.d	Araport11_pep_20220914	1261.37	>AT2G43680.1;>AT2G43680.2;>AT2G43680.3;>AT2G43680.4;>AT2G43680.5	769.12	(626);(625);(625);(625);(625)	2	0	GSLVMSNSSSHR	0	0.9999	_GSLVMSNS[Phospho (STY)]SSHR_	671.284	1	1
1140131_M-PP-1_A227_20250116_S4-C1_1_9403.d	Araport11_pep_20220914	1046.19	>AT2G43680.1;>AT2G43680.2;>AT2G43680.3;>AT2G43680.4;>AT2G43680.5	798.985	(164);(163);(163);(163);(163)	2	0	SLSPKPFDR	0	1	_SLS[Phospho (STY)]PKPFDR_	563.768	1	1
1140131_M-PP-1_A227_20250116_S4-C1_1_9403.d	Araport11_pep_20220914	1479.65	>AT2G43680.1;>AT2G43680.2;>AT2G43680.3;>AT2G43680.4;>AT2G43680.5	704.181	(219);(218);(218);(218);(218)	2	0	GASPQAISSKPPSPR	0	0.5	_GASPQAISS[Phospho (STY)]KPPS[Phospho (STY)]PR_	820.366	2	1
1140131_M-PP-1_A227_20250116_S4-C1_1_9403.d	Araport11_pep_20220914	1479.65	>AT2G43680.1;>AT2G43680.2;>AT2G43680.3;>AT2G43680.4;>AT2G43680.5	327.388	(219);(218);(218);(218);(218)	2	0	GASPQAISSKPPSPR	0	1	_GASPQAISSKPPS[Phospho (STY)]PR_	780.383	1	1
1140131_M-PP-1_A227_20250116_S4-C1_1_9403.d	Araport11_pep_20220914	1479.65	>AT2G43680.1;>AT2G43680.2;>AT2G43680.3;>AT2G43680.4;>AT2G43680.5	513.707	(219);(218);(218);(218);(218)	2	0	GASPQAISSKPPSPR	0	1	_GAS[Phospho (STY)]PQAIS[Phospho (STY)]SKPPS[Phospho (STY)]PR_	860.349	3	1
1140131_M-PP-1_A227_20250116_S4-C1_1_9403.d	Araport11_pep_20220914	1302.36	>AT2G43680.1;>AT2G43680.2;>AT2G43680.3;>AT2G43680.4;>AT2G43680.5	526.166	(522);(521);(521);(521);(521)	2	0	LDNHFDTSTPR	0	1	_LDNHFDTST[Phospho (STY)]PR_	691.79	1	1
1140131_M-PP-1_A227_20250116_S4-C1_1_9403.d	Araport11_pep_20220914	1065.23	>AT2G43680.1;>AT2G43680.2;>AT2G43680.3;>AT2G43680.4;>AT2G43680.5	512.116	(150);(149);(149);(149);(149)	2	0	SLSPKPPSPR	0	1	_SLS[Phospho (STY)]PKPPSPR_	573.289	1	1
1140131_M-PP-1_A227_20250116_S4-C1_1_9403.d	Araport11_pep_20220914	1067.21	>AT2G43680.1;>AT2G43680.2;>AT2G43680.3;>AT2G43680.4;>AT2G43680.5	806.36	(110);(109);(109);(109);(109)	2	0	VASPRPTSPR	0.000595167	1	_VAS[Phospho (STY)]PRPTS[Phospho (STY)]PR_	614.268	2	1
1140131_M-PP-1_A227_20250116_S4-C1_1_9403.d	Araport11_pep_20220914	947.11	>AT2G43680.1;>AT2G43680.2;>AT2G43680.3;>AT2G43680.4;>AT2G43680.5	280.127	(598);(597);(597);(597);(597)	2	0	VMGTPVSEK	0	1	_VMGT[Phospho (STY)]PVSEK_	514.23	1	1
1140131_M-PP-1_A227_20250116_S4-C1_1_9403.d	Araport11_pep_20220914	1979.04	>AT2G43680.1;>AT2G43680.2;>AT2G43680.3;>AT2G43680.4;>AT2G43680.5	336.568	(419);(418);(418);(418);(418)	2	0	WAASEAGNDNWDDSVLTK	0	1	_WAAS[Phospho (STY)]EAGNDNWDDSVLTK_	1029.93	1	1
1140131_M-PP-1_A227_20250116_S4-C1_1_9403.d	Araport11_pep_20220914	2541.62	>AT2G43650.1	770.95	-148	2	0	SGLYHSGDNVDFDILSSDDEDIK	0	1	_SGLYHSGDNVDFDILS[Phospho (STY)]S[Phospho (STY)]DDEDIK_	1351.03	2	1
1140131_M-PP-1_A227_20250116_S4-C1_1_9403.d	Araport11_pep_20220914	2541.62	>AT2G43650.1	412.325	-148	3	0	SGLYHSGDNVDFDILSSDDEDIK	0	1	_SGLYHSGDNVDFDILS[Phospho (STY)]S[Phospho (STY)]DDEDIK_	901.025	2	1
1140131_M-PP-1_A227_20250116_S4-C1_1_9403.d	Araport11_pep_20220914	1547.59	>AT2G43650.1	533.996	-367	2	0	EDQLTSPVSDSVDR	0	1	_EDQLTS[Phospho (STY)]PVSDSVDR_	814.346	1	1
1140131_M-PP-1_A227_20250116_S4-C1_1_9403.d	Araport11_pep_20220914	1547.59	>AT2G43650.1	326.139	-367	2	0	EDQLTSPVSDSVDR	0	1	_EDQLTS[Phospho (STY)]PVS[Phospho (STY)]DSVDR_	854.329	2	1
1140131_M-PP-1_A227_20250116_S4-C1_1_9403.d	Araport11_pep_20220914	1547.59	>AT2G43650.1	231.121	-367	2	0	EDQLTSPVSDSVDR	0	1	_EDQLTS[Phospho (STY)]PVSDS[Phospho (STY)]VDR_	854.329	2	1
1140131_M-PP-1_A227_20250116_S4-C1_1_9403.d	Araport11_pep_20220914	3656.75	>AT2G43650.1	441.642	-192	3	1	AEQLGSITAADAGLDDDSEEDSDRELTMEEISDK	0	1	_AEQLGSITAADAGLDDDS[Phospho (STY)]EEDS[Phospho (STY)]DRELTMEEISDK_	1272.51	2	1
1140131_M-PP-1_A227_20250116_S4-C1_1_9403.d	Araport11_pep_20220914	3656.75	>AT2G43650.1	441.642	-192	3	1	AEQLGSITAADAGLDDDSEEDSDRELTMEEISDK	0	0.6667	_AEQLGSITAADAGLDDDSEEDS[Phospho (STY)]DRELT[Phospho (STY)]MEEISDK_	1272.51	2	1
1140131_M-PP-1_A227_20250116_S4-C1_1_9403.d	Araport11_pep_20220914	3559.38	>AT2G43650.1	379.883	-550	3	0	NGAFASDDEDDNDGDNNDMVDNDGESEDEFYK	0	1	_NGAFAS[Phospho (STY)]DDEDDNDGDNNDMVDNDGES[Phospho (STY)]EDEFYK_	1240.08	2	1
1140131_M-PP-1_A227_20250116_S4-C1_1_9403.d	Araport11_pep_20220914	1860.9	>AT4G37090.1	794.322	-119	2	0	AESDSEEEEIIDELPR	0	1	_AES[Phospho (STY)]DS[Phospho (STY)]EEEEIIDELPR_	1010.89	2	1
1140131_M-PP-1_A227_20250116_S4-C1_1_9403.d	Araport11_pep_20220914	2034.03	>AT4G37090.1	780.606	-23	2	1	DRDSDSDAPEELTQEQAK	0	1	_DRDS[Phospho (STY)]DS[Phospho (STY)]DAPEELTQEQAK_	1097.41	2	1
1140131_M-PP-1_A227_20250116_S4-C1_1_9403.d	Araport11_pep_20220914	1989.07	>AT4G37090.1	433.82	-120	2	1	AESDSEEEEIIDELPRK	0	1	_AES[Phospho (STY)]DS[Phospho (STY)]EEEEIIDELPRK_	1074.93	2	1
1140131_M-PP-1_A227_20250116_S4-C1_1_9403.d	Araport11_pep_20220914	1989.07	>AT4G37090.1	150.963	-120	3	1	AESDSEEEEIIDELPRK	0	1	_AES[Phospho (STY)]DS[Phospho (STY)]EEEEIIDELPRK_	716.959	2	1
1140131_M-PP-1_A227_20250116_S4-C1_1_9403.d	Araport11_pep_20220914	2146.2	>AT3G01320.1;>AT3G01320.2	330.949	(976);(964)	2	0	EEGELSPNGDFEDNFGVYK	0	1	_EEGELS[Phospho (STY)]PNGDFEDNFGVYK_	1113.45	1	1
1140131_M-PP-1_A227_20250116_S4-C1_1_9403.d	Araport11_pep_20220914	2940.09	>AT3G01320.1;>AT3G01320.2	266.597	(1073);(1061)	3	0	AESEGEAEGMDPHLLEGESELLPQSER	0	1	_AES[Phospho (STY)]EGEAEGMDPHLLEGESELLPQSER_	1007.1	1	1
1140131_M-PP-1_A227_20250116_S4-C1_1_9403.d	Araport11_pep_20220914	2343.4	>AT3G01320.1;>AT3G01320.2	183.689	(785);(773)	3	0	TLDVNHSTSPNGEAAVSSGGDTAR	0	1	_TLDVNHSTS[Phospho (STY)]PNGEAAVSSGGDTAR_	808.354	1	1
1140131_M-PP-1_A227_20250116_S4-C1_1_9403.d	Araport11_pep_20220914	2343.4	>AT3G01320.1;>AT3G01320.2	183.598	(785);(773)	3	0	TLDVNHSTSPNGEAAVSSGGDTAR	0	1	_TLDVNHST[Phospho (STY)]SPNGEAAVSSGGDTAR_	808.354	1	1
1140131_M-PP-1_A227_20250116_S4-C1_1_9403.d	Araport11_pep_20220914	2343.4	>AT3G01320.1;>AT3G01320.2	77.8878	(785);(773)	2	0	TLDVNHSTSPNGEAAVSSGGDTAR	0	0.3333	_TLDVNHSTS[Phospho (STY)]PNGEAAVSSGGDTAR_	1212.03	1	1
1140131_M-PP-1_A227_20250116_S4-C1_1_9403.d	Araport11_pep_20220914	1961.04	>AT5G15020.1;>AT5G15020.2	1333.45	(1038);(1038)	2	0	AESEGEAEGMESHLIEDK	0	1	_AES[Phospho (STY)]EGEAEGMESHLIEDK_	1020.91	1	1
1140131_M-PP-1_A227_20250116_S4-C1_1_9403.d	Araport11_pep_20220914	1961.04	>AT5G15020.1;>AT5G15020.2	493.415	(1038);(1038)	2	0	AESEGEAEGMESHLIEDK	0	1	_AES[Phospho (STY)]EGEAEGM[Oxidation (M)]ESHLIEDK_	1028.91	1	1
1140131_M-PP-1_A227_20250116_S4-C1_1_9403.d	Araport11_pep_20220914	1685.72	>AT5G15020.1;>AT5G15020.2	606.586	(758);(758)	2	0	GSDSVEDVVETQHQR	0	1	_GSDS[Phospho (STY)]VEDVVETQHQR_	883.373	1	1
1140131_M-PP-1_A227_20250116_S4-C1_1_9403.d	Araport11_pep_20220914	2385.43	>AT5G15020.1;>AT5G15020.2	400.348	(954);(954)	2	0	EEGELSPVGDSEDNFVVYEDR	0	1	_EEGELS[Phospho (STY)]PVGDSEDNFVVYEDR_	1233.01	1	1
1140131_M-PP-1_A227_20250116_S4-C1_1_9403.d	Araport11_pep_20220914	2385.43	>AT5G15020.1;>AT5G15020.2	348.605	(954);(954)	2	0	EEGELSPVGDSEDNFVVYEDR	0	1	_EEGELS[Phospho (STY)]PVGDS[Phospho (STY)]EDNFVVYEDR_	1272.99	2	1
1140131_M-PP-1_A227_20250116_S4-C1_1_9403.d	Araport11_pep_20220914	1233.34	>AT3G19770.1;>AT3G19770.2	790.353	(337);(201)	2	1	KAESISDLENK	0	1	_KAES[Phospho (STY)]ISDLENK_	657.303	1	1
1140131_M-PP-1_A227_20250116_S4-C1_1_9403.d	Araport11_pep_20220914	2237.42	>AT3G19770.1;>AT3G19770.2	715.929	(326);(190)	2	0	SSDSLSGTNELLNINSETPMK	0	0.5	_S[Phospho (STY)]SDS[Phospho (STY)]LSGTNELLNINSETPMK_	1199	2	1
1140131_M-PP-1_A227_20250116_S4-C1_1_9403.d	Araport11_pep_20220914	2237.42	>AT3G19770.1;>AT3G19770.2	620.125	(326);(190)	2	0	SSDSLSGTNELLNINSETPMK	0	1	_S[Phospho (STY)]SDSLSGTNELLNINSETPMK_	1159.02	1	1
1140131_M-PP-1_A227_20250116_S4-C1_1_9403.d	Araport11_pep_20220914	1105.16	>AT3G19770.1;>AT3G19770.2	574.776	(337);(201)	2	0	AESISDLENK	0	1	_AES[Phospho (STY)]ISDLENK_	593.255	1	1
1140131_M-PP-1_A227_20250116_S4-C1_1_9403.d	Araport11_pep_20220914	1535.58	>AT5G12370.1;>AT5G12370.2;>AT5G12370.3	276.106	(483);(483);(483)	2	0	AESQQVSESSGTIGR	0	1	_AESQQVSESSGT[Phospho (STY)]IGR_	808.352	1	1
1140131_M-PP-1_A227_20250116_S4-C1_1_9403.d	Araport11_pep_20220914	1863.09	>AT5G12370.1;>AT5G12370.2;>AT5G12370.3	207.841	(28);(28);(28)	2	0	SSSVNSVPLILDIEDFK	0	1	_SSS[Phospho (STY)]VNSVPLILDIEDFK_	971.974	1	1
1140131_M-PP-1_A227_20250116_S4-C1_1_9403.d	Araport11_pep_20220914	2393.45	>AT1G65010.1	595.081	-1287	3	1	SEVSPERETELDSVEEEVDSK	0	1	_SEVS[Phospho (STY)]PERETELDS[Phospho (STY)]VEEEVDSK_	851.677	2	1
1140131_M-PP-1_A227_20250116_S4-C1_1_9403.d	Araport11_pep_20220914	2393.45	>AT1G65010.1	576.591	-1287	3	1	SEVSPERETELDSVEEEVDSK	0	1	_SEVS[Phospho (STY)]PERETELDSVEEEVDSK_	825.022	1	1
1140131_M-PP-1_A227_20250116_S4-C1_1_9403.d	Araport11_pep_20220914	2393.45	>AT1G65010.1	363.203	-1287	2	1	SEVSPERETELDSVEEEVDSK	0	1	_SEVS[Phospho (STY)]PERET[Phospho (STY)]ELDS[Phospho (STY)]VEEEVDSK_	1317	3	1
1140131_M-PP-1_A227_20250116_S4-C1_1_9403.d	Araport11_pep_20220914	1608.63	>AT1G65010.1	497.788	-1287	2	0	ETELDSVEEEVDSK	0	1	_ETELDS[Phospho (STY)]VEEEVDSK_	844.843	1	1
1140131_M-PP-1_A227_20250116_S4-C1_1_9403.d	Araport11_pep_20220914	1608.63	>AT1G65010.1	324.524	-1287	2	0	ETELDSVEEEVDSK	0	1	_ETELDS[Phospho (STY)]VEEEVDS[Phospho (STY)]K_	884.826	2	1
1140131_M-PP-1_A227_20250116_S4-C1_1_9403.d	Araport11_pep_20220914	3203.35	>AT1G65010.1	216.38	-1316	3	0	AESSENMDQYSNGFSLTDHTEDSGNLLLK	0.000595167	0.5	_AESS[Phospho (STY)]ENMDQYSNGFSLTDHTEDSGNLLLK_	1094.8	1	1
1140131_M-PP-1_A227_20250116_S4-C1_1_9403.d	Araport11_pep_20220914	3869.08	>AT1G47200.1	736.37	-39	3	0	AETAETINTTISSPPPESESSTTISAMTDPTSQEAASK	0	1	_[Acetyl (Protein N-term)]AETAETINTTISS[Phospho (STY)]PPPESESSTTISAMTDPTSQEAASK_	1330.59	1	1
1140131_M-PP-1_A227_20250116_S4-C1_1_9403.d	Araport11_pep_20220914	3869.08	>AT1G47200.1	713.78	-39	3	0	AETAETINTTISSPPPESESSTTISAMTDPTSQEAASK	0	1	_[Acetyl (Protein N-term)]AETAETINTTISSPPPES[Phospho (STY)]ESSTTISAMTDPTSQEAASK_	1330.59	1	1
1140131_M-PP-1_A227_20250116_S4-C1_1_9403.d	Araport11_pep_20220914	3869.08	>AT1G47200.1	736.37	-39	3	0	AETAETINTTISSPPPESESSTTISAMTDPTSQEAASK	0	1	_[Acetyl (Protein N-term)]AETAETINTT[Phospho (STY)]ISSPPPESESSTTISAMTDPTSQEAASK_	1330.59	1	1
1140131_M-PP-1_A227_20250116_S4-C1_1_9403.d	Araport11_pep_20220914	3869.08	>AT1G47200.1	736.37	-39	3	0	AETAETINTTISSPPPESESSTTISAMTDPTSQEAASK	0	0.25	_[Acetyl (Protein N-term)]AETAETINTTISSPPPESESSTTIS[Phospho (STY)]AMTDPTSQEAASK_	1330.59	1	1
1140131_M-PP-1_A227_20250116_S4-C1_1_9403.d	Araport11_pep_20220914	1147.11	>AT1G47200.1	291.958	-177	2	0	DDAGPASEEEK	0	1	_DDAGPAS[Phospho (STY)]EEEK_	614.224	1	1
1140131_M-PP-1_A227_20250116_S4-C1_1_9403.d	Araport11_pep_20220914	1720.85	>AT1G30690.1;>AT1G30690.2	1733.9	(65);(65)	2	1	SASFKEESDFFADLK	0.000137268	1	_SAS[Phospho (STY)]FKEESDFFADLK_	900.89	1	1
1140131_M-PP-1_A227_20250116_S4-C1_1_9403.d	Araport11_pep_20220914	2002.07	>AT2G23740.1;>AT2G23740.2;>AT2G23740.3;>AT2G23740.4;>AT2G23740.5;>AT2G23740.6	926.201	(934);(941);(941);(941);(941);(941)	2	0	SLGTEGNTEAGVSPPLDDSR	0	1	_SLGTEGNTEAGVS[Phospho (STY)]PPLDDSR_	1041.45	1	1
1140131_M-PP-1_A227_20250116_S4-C1_1_9403.d	Araport11_pep_20220914	3117.26	>AT2G23740.1;>AT2G23740.2;>AT2G23740.3;>AT2G23740.4;>AT2G23740.5;>AT2G23740.6	331.994	(346);(353);(353);(353);(353);(353)	3	0	AETTNATHMESDTSPQGLSAIDSEFFSSR	0	0.5	_AETTNATHMESDT[Phospho (STY)]S[Phospho (STY)]PQGLSAIDSEFFSSR_	1092.77	2	1
1140131_M-PP-1_A227_20250116_S4-C1_1_9403.d	Araport11_pep_20220914	1617.77	>AT1G31810.1;>AT1G31810.2	454.124	(346);(346)	2	0	AEVLFGEVENASPQK	0	1	_AEVLFGEVENAS[Phospho (STY)]PQK_	849.393	1	1
1140131_M-PP-1_A227_20250116_S4-C1_1_9403.d	Araport11_pep_20220914	1946.05	>AT2G45520.1	450.993	-85	2	0	AEVVVPATESDGDDSVVEK	0	0.5	_AEVVVPATESDGDDS[Phospho (STY)]VVEK_	1013.45	1	1
1140131_M-PP-1_A227_20250116_S4-C1_1_9403.d	Araport11_pep_20220914	1635.79	>AT5G02240.1	405.486	-240	2	0	AFDLGSKPEGTSTPTK	0.000512558	0.5	_AFDLGSKPEGTS[Phospho (STY)]TPTK_	858.398	1	1
1140131_M-PP-1_A227_20250116_S4-C1_1_9403.d	Araport11_pep_20220914	1648.78	>AT3G01500.1;>AT3G01500.2	425.414	(46);(123)	2	0	VEQITAALQTGTSSDK	0	0.5	_VEQITAALQTGTSS[Phospho (STY)]DK_	864.906	1	1
1140131_M-PP-1_A227_20250116_S4-C1_1_9403.d	Araport11_pep_20220914	1776.96	>AT3G01500.1;>AT3G01500.2	225.546	(47);(124)	2	1	VEQITAALQTGTSSDKK	0	1	_VEQITAALQTGTSS[Phospho (STY)]DKK_	928.954	1	1
1140131_M-PP-1_A227_20250116_S4-C1_1_9403.d	Araport11_pep_20220914	1327.45	>AT1G69510.1;>AT1G69510.2;>AT1G69510.3	495.078	(63);(63);(63)	2	0	AFFDSADWALGK	0	1	_AFFDS[Phospho (STY)]ADWALGK_	704.303	1	1
1140131_M-PP-1_A227_20250116_S4-C1_1_9403.d	Araport11_pep_20220914	1575.69	>AT3G60750.1;>AT3G60750.2	1031.37	(434);(433)	2	0	ALPTYTPESPGDATR	0	1	_ALPTYTPES[Phospho (STY)]PGDATR_	828.369	1	1
1140131_M-PP-1_A227_20250116_S4-C1_1_9403.d	Araport11_pep_20220914	1806.09	>AT3G60750.1;>AT3G60750.2	143.087	(724);(723)	2	0	SIGINSFGASAPAPLLYK	0	1	_S[Phospho (STY)]IGINSFGASAPAPLLYK_	943.477	1	1
1140131_M-PP-1_A227_20250116_S4-C1_1_9403.d	Araport11_pep_20220914	1903.8	>AT5G64160.1	1189.7	-37	2	0	AFGDYDNSDEDGDNDVR	0	1	_AFGDYDNS[Phospho (STY)]DEDGDNDVR_	992.347	1	1
1140131_M-PP-1_A227_20250116_S4-C1_1_9403.d	Araport11_pep_20220914	2059.99	>AT5G64160.1	590.252	-38	3	1	AFGDYDNSDEDGDNDVRR	0	1	_AFGDYDNS[Phospho (STY)]DEDGDNDVRR_	713.934	1	1
1140131_M-PP-1_A227_20250116_S4-C1_1_9403.d	Araport11_pep_20220914	2059.99	>AT5G64160.1	957.882	-38	2	1	AFGDYDNSDEDGDNDVRR	0	1	_AFGDYDNS[Phospho (STY)]DEDGDNDVRR_	1070.4	1	1
1140131_M-PP-1_A227_20250116_S4-C1_1_9403.d	Araport11_pep_20220914	2141.23	>AT5G64160.1	424.955	-20	2	0	SLTLLQGYSSAEEEEAEER	0	1	_[Acetyl (Protein N-term)]SLTLLQGYS[Phospho (STY)]S[Phospho (STY)]AEEEEAEER_	1171.97	2	1
1140131_M-PP-1_A227_20250116_S4-C1_1_9403.d	Araport11_pep_20220914	2141.23	>AT5G64160.1	272.259	-20	2	0	SLTLLQGYSSAEEEEAEER	0	1	_[Acetyl (Protein N-term)]SLTLLQGYSS[Phospho (STY)]AEEEEAEER_	1131.99	1	1
1140131_M-PP-1_A227_20250116_S4-C1_1_9403.d	Araport11_pep_20220914	2141.23	>AT5G64160.1	277.859	-20	2	0	SLTLLQGYSSAEEEEAEER	0	0.9875	_[Acetyl (Protein N-term)]SLTLLQGY[Phospho (STY)]SSAEEEEAEER_	1131.99	1	1
1140131_M-PP-1_A227_20250116_S4-C1_1_9403.d	Araport11_pep_20220914	1813.93	>AT2G30530.1	904.613	-133	2	0	AFLDEDDPNQLPQSPK	0	1	_AFLDEDDPNQLPQS[Phospho (STY)]PK_	947.417	1	1
1140131_M-PP-1_A227_20250116_S4-C1_1_9403.d	Araport11_pep_20220914	1108.21	>AT3G53420.1;>AT3G53420.2	5374.24	(287);(287)	2	1	SLGSFRSAANV	0	1	_SLGS[Phospho (STY)]FRS[Phospho (STY)]AANV_	634.757	2	1
1140131_M-PP-1_A227_20250116_S4-C1_1_9403.d	Araport11_pep_20220914	1108.21	>AT3G53420.1;>AT3G53420.2	399.557	(287);(287)	2	1	SLGSFRSAANV	0	1	_SLGS[Phospho (STY)]FRSAANV_	594.774	1	1
1140131_M-PP-1_A227_20250116_S4-C1_1_9403.d	Araport11_pep_20220914	1108.21	>AT3G53420.1;>AT3G53420.2	268.022	(287);(287)	2	1	SLGSFRSAANV	0	1	_SLGSFRS[Phospho (STY)]AANV_	594.774	1	1
1140131_M-PP-1_A227_20250116_S4-C1_1_9403.d	Araport11_pep_20220914	1315.44	>AT1G24300.1;>AT1G24300.2;>AT1G24300.3	1013.17	(1271);(1266);(1266)	2	0	NNSLLSGIIDGGR	0	1	_NNS[Phospho (STY)]LLSGIIDGGR_	698.335	1	1
1140131_M-PP-1_A227_20250116_S4-C1_1_9403.d	Araport11_pep_20220914	2756.92	>AT1G24300.1;>AT1G24300.2;>AT1G24300.3	584.773	(431);(431);(431)	3	0	LNSVASESYGSFGAGYQVSHGSPEAVR	0	0.5	_LNSVASESYGSFGAGYQVSHGS[Phospho (STY)]PEAVR_	946.091	1	1
1140131_M-PP-1_A227_20250116_S4-C1_1_9403.d	Araport11_pep_20220914	2756.92	>AT1G24300.1;>AT1G24300.2;>AT1G24300.3	546.146	(431);(431);(431)	3	0	LNSVASESYGSFGAGYQVSHGSPEAVR	0	1	_LNSVASESYGSFGAGYQVS[Phospho (STY)]HGSPEAVR_	946.091	1	1
1140131_M-PP-1_A227_20250116_S4-C1_1_9403.d	Araport11_pep_20220914	1682.92	>AT1G24300.1;>AT1G24300.2;>AT1G24300.3	534.574	(65);(65);(65)	2	0	SPTPMPMGNPSDPNLK	0	1	_S[Phospho (STY)]PTPMPMGNPSDPNLK_	881.881	1	1
1140131_M-PP-1_A227_20250116_S4-C1_1_9403.d	Araport11_pep_20220914	1079.13	>AT1G24300.1;>AT1G24300.2;>AT1G24300.3	443.749	(1245);(1240);(1240)	2	0	AFSDEQINR	0	1	_AFS[Phospho (STY)]DEQINR_	580.243	1	1
1140131_M-PP-1_A227_20250116_S4-C1_1_9403.d	Araport11_pep_20220914	1114.25	>AT1G24300.1;>AT1G24300.2;>AT1G24300.3	364.615	(1317);(1312);(1312)	2	0	MMSFEAQDR	0	1	_MMS[Phospho (STY)]FEAQDR_	597.72	1	1
1140131_M-PP-1_A227_20250116_S4-C1_1_9403.d	Araport11_pep_20220914	2062.3	>AT1G24300.1;>AT1G24300.2;>AT1G24300.3	313.46	(40);(40);(40)	2	0	ELASDNSIPLSPQWLYTK	0	1	_ELASDNSIPLS[Phospho (STY)]PQWLYTK_	1071.51	1	1
1140131_M-PP-1_A227_20250116_S4-C1_1_9403.d	Araport11_pep_20220914	2231.41	>AT1G24300.1;>AT1G24300.2;>AT1G24300.3	290.409	(457);(457);(457)	2	0	SPVLDGSESVVGSFEQDYMGK	0	0.4192	_SPVLDGSES[Phospho (STY)]VVGSFEQDYMGK_	1156	1	1
1140131_M-PP-1_A227_20250116_S4-C1_1_9403.d	Araport11_pep_20220914	2231.41	>AT1G24300.1;>AT1G24300.2;>AT1G24300.3	162.546	(457);(457);(457)	2	0	SPVLDGSESVVGSFEQDYMGK	0	1	_SPVLDGSES[Phospho (STY)]VVGS[Phospho (STY)]FEQDYMGK_	1195.98	2	1
1140131_M-PP-1_A227_20250116_S4-C1_1_9403.d	Araport11_pep_20220914	994.064	>AT5G53420.1;>AT5G53420.2;>AT5G53420.4;>AT5G53420.5	693.047	(196);(117);(117);(117)	2	0	AFSEGDIQK	0	1	_AFS[Phospho (STY)]EGDIQK_	537.729	1	1
1140131_M-PP-1_A227_20250116_S4-C1_1_9403.d	Araport11_pep_20220914	1225.41	>AT5G53420.1;>AT5G53420.2;>AT5G53420.4;>AT5G53420.5	525.838	(208);(129);(129);(129)	2	0	LGAGLVQSPLDR	0	1	_LGAGLVQS[Phospho (STY)]PLDR_	653.332	1	1
1140131_M-PP-1_A227_20250116_S4-C1_1_9403.d	Araport11_pep_20220914	1707.89	>AT4G27900.1;>AT4G27900.2	676.857	(161);(161)	2	0	SVSSGNLSSMDMVEHK	0	1	_SVS[Phospho (STY)]SGNLSSMDMVEHK_	894.371	1	1
1140131_M-PP-1_A227_20250116_S4-C1_1_9403.d	Araport11_pep_20220914	1707.89	>AT4G27900.1;>AT4G27900.2	172.622	(161);(161)	3	0	SVSSGNLSSMDMVEHK	0	1	_SVS[Phospho (STY)]SGNLSSMDMVEHK_	596.583	1	1
1140131_M-PP-1_A227_20250116_S4-C1_1_9403.d	Araport11_pep_20220914	1707.89	>AT4G27900.1;>AT4G27900.2	174.572	(161);(161)	3	0	SVSSGNLSSMDMVEHK	0	0.5	_SVSS[Phospho (STY)]GNLSSMDMVEHK_	596.583	1	1
1140131_M-PP-1_A227_20250116_S4-C1_1_9403.d	Araport11_pep_20220914	2537.72	>AT4G27900.1;>AT4G27900.2	388.355	(204);(204)	2	0	AFSESDIQTLGTGNTGLVQSQLDR	0	1	_AFS[Phospho (STY)]ESDIQTLGTGNTGLVQSQLDR_	1309.11	1	1
1140131_M-PP-1_A227_20250116_S4-C1_1_9403.d	Araport11_pep_20220914	2537.72	>AT4G27900.1;>AT4G27900.2	144.726	(204);(204)	3	0	AFSESDIQTLGTGNTGLVQSQLDR	0	1	_AFS[Phospho (STY)]ESDIQTLGTGNTGLVQSQLDR_	873.076	1	1
1140131_M-PP-1_A227_20250116_S4-C1_1_9403.d	Araport11_pep_20220914	2537.72	>AT4G27900.1;>AT4G27900.2	160.981	(204);(204)	3	0	AFSESDIQTLGTGNTGLVQSQLDR	0	1	_AFSES[Phospho (STY)]DIQTLGTGNTGLVQSQLDR_	873.076	1	1
1140131_M-PP-1_A227_20250116_S4-C1_1_9403.d	Araport11_pep_20220914	1034.18	>AT1G14040.1	421.072	-72	2	0	AFSGLVSTPR	0	1	_AFS[Phospho (STY)]GLVSTPR_	557.768	1	1
1140131_M-PP-1_A227_20250116_S4-C1_1_9403.d	Araport11_pep_20220914	2297.5	>AT1G68010.1;>AT1G68010.2	456.956	(377);(378)	2	0	VDPFLNENASPPNASPSIVNSK	0	1	_VDPFLNENAS[Phospho (STY)]PPNAS[Phospho (STY)]PSIVNSK_	1229.04	2	1
1140131_M-PP-1_A227_20250116_S4-C1_1_9403.d	Araport11_pep_20220914	2297.5	>AT1G68010.1;>AT1G68010.2	394.239	(377);(378)	2	0	VDPFLNENASPPNASPSIVNSK	0	1	_VDPFLNENAS[Phospho (STY)]PPNASPSIVNSK_	1189.06	1	1
1140131_M-PP-1_A227_20250116_S4-C1_1_9403.d	Araport11_pep_20220914	1021.15	>AT1G68010.1;>AT1G68010.2	224.58	(235);(235)	2	0	ASSMEEVLR	0.000389509	1	_ASS[Phospho (STY)]MEEVLR_	551.236	1	1
1140131_M-PP-1_A227_20250116_S4-C1_1_9403.d	Araport11_pep_20220914	1914.2	>AT5G18230.1;>AT5G18230.2;>AT5G18230.3	905.566	(435);(437);(408)	2	0	NIMGVESNVQPLTSPLSK	0	1	_NIMGVESNVQPLTS[Phospho (STY)]PLSK_	997.487	1	1
1140131_M-PP-1_A227_20250116_S4-C1_1_9403.d	Araport11_pep_20220914	2238.48	>AT5G18230.1;>AT5G18230.2;>AT5G18230.3	327.197	(405);(407);(378)	3	0	VGIPNQPQPSQPPSPIPANGSR	0	1	_VGIPNQPQPSQPPS[Phospho (STY)]PIPANGSR_	773.381	1	1
1140131_M-PP-1_A227_20250116_S4-C1_1_9403.d	Araport11_pep_20220914	2238.48	>AT5G18230.1;>AT5G18230.2;>AT5G18230.3	393.733	(405);(407);(378)	2	0	VGIPNQPQPSQPPSPIPANGSR	0	1	_VGIPNQPQPSQPPS[Phospho (STY)]PIPANGSR_	1159.57	1	1
1140131_M-PP-1_A227_20250116_S4-C1_1_9403.d	Araport11_pep_20220914	2238.48	>AT5G18230.1;>AT5G18230.2;>AT5G18230.3	326.789	(405);(407);(378)	3	0	VGIPNQPQPSQPPSPIPANGSR	0	0.5	_VGIPNQPQPSQPPSPIPANGS[Phospho (STY)]R_	773.381	1	1
1140131_M-PP-1_A227_20250116_S4-C1_1_9403.d	Araport11_pep_20220914	2850.09	>AT5G18230.1;>AT5G18230.2;>AT5G18230.3	348.122	(489);(491);(462)	3	0	AFSPSIVSGSQWRPGSPFQSQNETVR	0	1	_AFSPSIVSGSQWRPGS[Phospho (STY)]PFQSQNETVR_	977.126	1	1
1140131_M-PP-1_A227_20250116_S4-C1_1_9403.d	Araport11_pep_20220914	2850.09	>AT5G18230.1;>AT5G18230.2;>AT5G18230.3	315.152	(489);(491);(462)	3	0	AFSPSIVSGSQWRPGSPFQSQNETVR	0	1	_AFS[Phospho (STY)]PSIVSGSQWRPGS[Phospho (STY)]PFQSQNETVR_	1003.78	2	1
1140131_M-PP-1_A227_20250116_S4-C1_1_9403.d	Araport11_pep_20220914	1424.53	>AT5G18230.1;>AT5G18230.2;>AT5G18230.3	122.247	(88);(90);(61)	2	0	VSASYEQSLVDAR	0	1	_VSAS[Phospho (STY)]YEQSLVDAR_	752.838	1	1
1140131_M-PP-1_A227_20250116_S4-C1_1_9403.d	Araport11_pep_20220914	2160.14	>AT5G44030.1;>AT5G44030.2	483.608	(100);(100)	2	0	IAGDEENNGPDDSDDELNIK	0	1	_IAGDEENNGPDDS[Phospho (STY)]DDELNIK_	1120.45	1	1
1140131_M-PP-1_A227_20250116_S4-C1_1_9403.d	Araport11_pep_20220914	1053.18	>AT5G44030.1;>AT5G44030.2	228.186	(143);(172)	2	0	AFSSTGSVLGK	0	1	_AFS[Phospho (STY)]STGS[Phospho (STY)]VLGK_	607.249	2	1
1140131_M-PP-1_A227_20250116_S4-C1_1_9403.d	Araport11_pep_20220914	2069.07	>AT2G25730.1;>AT2G25730.2;>AT2G25730.3;>AT2G25730.4	1153.78	(1267);(1299);(1299);(1285)	2	0	LLEHDSDSESDTEETFSK	0	0.5	_LLEHDS[Phospho (STY)]DS[Phospho (STY)]ESDT[Phospho (STY)]EETFSK_	1154.89	3	1
1140131_M-PP-1_A227_20250116_S4-C1_1_9403.d	Araport11_pep_20220914	1344.44	>AT2G25730.1;>AT2G25730.2;>AT2G25730.3;>AT2G25730.4	966.061	(1668);(1702);(1702);(1688)	2	0	ASFTSSLSNFQR	0.000137268	1	_ASFTSSLS[Phospho (STY)]NFQR_	712.814	1	1
1140131_M-PP-1_A227_20250116_S4-C1_1_9403.d	Araport11_pep_20220914	833.94	>AT2G25730.1;>AT2G25730.2;>AT2G25730.3;>AT2G25730.4	284.58	(1679);(1713);(1713);(1699)	2	0	AFSWAPR	0.00432325	1	_AFS[Phospho (STY)]WAPR_	457.7	1	1
1140131_M-PP-1_A227_20250116_S4-C1_1_9403.d	Araport11_pep_20220914	2506.57	>AT1G49710.1	413.725	-37	3	0	AGATHDEFPATNGSPSSSSSPSSSIK	0	1	_AGATHDEFPATNGS[Phospho (STY)]PSSSSSPSSSIK_	862.705	1	1
1140131_M-PP-1_A227_20250116_S4-C1_1_9403.d	Araport11_pep_20220914	2544.75	>AT3G49010.1;>AT3G49010.2;>AT3G49010.3;>AT3G49010.4;>AT3G49010.5;>AT3G49010.6;>AT3G49010.7	1166.92	(157);(157);(157);(155);(104);(157);(157)	2	0	AGDSTPEELANATQVQGDYLPIVR	0	1	_AGDST[Phospho (STY)]PEELANATQVQGDYLPIVR_	1312.62	1	1
1140131_M-PP-1_A227_20250116_S4-C1_1_9403.d	Araport11_pep_20220914	2544.75	>AT3G49010.1;>AT3G49010.2;>AT3G49010.3;>AT3G49010.4;>AT3G49010.5;>AT3G49010.6;>AT3G49010.7	296.51	(157);(157);(157);(155);(104);(157);(157)	3	0	AGDSTPEELANATQVQGDYLPIVR	0	0.5	_AGDST[Phospho (STY)]PEELANATQVQGDYLPIVR_	875.413	1	1
1140131_M-PP-1_A227_20250116_S4-C1_1_9403.d	Araport11_pep_20220914	2544.75	>AT3G49010.1;>AT3G49010.2;>AT3G49010.3;>AT3G49010.4;>AT3G49010.5;>AT3G49010.6;>AT3G49010.7	279.156	(157);(157);(157);(155);(104);(157);(157)	3	0	AGDSTPEELANATQVQGDYLPIVR	0	1	_AGDS[Phospho (STY)]TPEELANATQVQGDYLPIVR_	875.413	1	1
1140131_M-PP-1_A227_20250116_S4-C1_1_9403.d	Araport11_pep_20220914	2692.93	>AT5G23900.1	412.503	-159	2	0	AGDSTPEELANATQVQGDYMPIASVK	0	0.5	_AGDST[Phospho (STY)]PEELANATQVQGDYMPIASVK_	1386.63	1	1
1140131_M-PP-1_A227_20250116_S4-C1_1_9403.d	Araport11_pep_20220914	2692.93	>AT5G23900.1	251.547	-159	3	0	AGDSTPEELANATQVQGDYMPIASVK	0	0.5	_AGDST[Phospho (STY)]PEELANATQVQGDYMPIASVK_	924.753	1	1
1140131_M-PP-1_A227_20250116_S4-C1_1_9403.d	Araport11_pep_20220914	2692.93	>AT5G23900.1	217.29	-159	2	0	AGDSTPEELANATQVQGDYMPIASVK	0	0.5	_AGDST[Phospho (STY)]PEELANATQVQGDYM[Oxidation (M)]PIASVK_	1394.62	1	1
1140131_M-PP-1_A227_20250116_S4-C1_1_9403.d	Araport11_pep_20220914	2405.62	>AT5G51820.1	3706.59	-194	3	0	ANGGFIMSASHNPGGPEYDWGIK	0	1	_ANGGFIM[Oxidation (M)]SAS[Phospho (STY)]HNPGGPEYDWGIK_	834.358	1	1
1140131_M-PP-1_A227_20250116_S4-C1_1_9403.d	Araport11_pep_20220914	2405.62	>AT5G51820.1	3561.28	-194	3	0	ANGGFIMSASHNPGGPEYDWGIK	0	1	_ANGGFIMSAS[Phospho (STY)]HNPGGPEYDWGIK_	829.026	1	1
1140131_M-PP-1_A227_20250116_S4-C1_1_9403.d	Araport11_pep_20220914	2405.62	>AT5G51820.1	1397.24	-194	2	0	ANGGFIMSASHNPGGPEYDWGIK	0	1	_ANGGFIMSAS[Phospho (STY)]HNPGGPEYDWGIK_	1243.04	1	1
1140131_M-PP-1_A227_20250116_S4-C1_1_9403.d	Araport11_pep_20220914	2405.62	>AT5G51820.1	487.463	-194	3	0	ANGGFIMSASHNPGGPEYDWGIK	0	1	_ANGGFIM[Oxidation (M)]S[Phospho (STY)]ASHNPGGPEYDWGIK_	834.358	1	1
1140131_M-PP-1_A227_20250116_S4-C1_1_9403.d	Araport11_pep_20220914	2405.62	>AT5G51820.1	907.887	-194	2	0	ANGGFIMSASHNPGGPEYDWGIK	0	0.5	_ANGGFIM[Oxidation (M)]SAS[Phospho (STY)]HNPGGPEYDWGIK_	1251.03	1	1
1140131_M-PP-1_A227_20250116_S4-C1_1_9403.d	Araport11_pep_20220914	2405.62	>AT5G51820.1	1397.88	-194	2	0	ANGGFIMSASHNPGGPEYDWGIK	0	1	_ANGGFIMS[Phospho (STY)]ASHNPGGPEYDWGIK_	1243.04	1	1
1140131_M-PP-1_A227_20250116_S4-C1_1_9403.d	Araport11_pep_20220914	1854.08	>AT3G16460.1;>AT3G16460.2	613.671	(83);(83)	2	0	SLSTQEVITALTFTTNK	0	1	_SLS[Phospho (STY)]TQEVITALTFTTNK_	967.48	1	1
1140131_M-PP-1_A227_20250116_S4-C1_1_9403.d	Araport11_pep_20220914	2460.46	>AT3G16460.1;>AT3G16460.2	154.381	(278);(278)	2	0	LEAQGNSTGGTSWDDGSDYDGVTK	0	1	_LEAQGNSTGGTSWDDGS[Phospho (STY)]DYDGVTK_	1270.51	1	1
1140131_M-PP-1_A227_20250116_S4-C1_1_9403.d	Araport11_pep_20220914	1214.38	>AT3G16460.1;>AT3G16460.2	374.214	(408);(408)	2	0	SSTTPVPSTPLK	0	1	_SSTTPVPST[Phospho (STY)]PLK_	647.818	1	1
1140131_M-PP-1_A227_20250116_S4-C1_1_9403.d	Araport11_pep_20220914	1566.5	>AT3G49140.1	116.258	-364	2	0	AGGDESEIDSSQDEK	0	1	_AGGDES[Phospho (STY)]EIDSSQDEK_	823.807	1	1
1140131_M-PP-1_A227_20250116_S4-C1_1_9403.d	Araport11_pep_20220914	3739.78	>AT1G78280.1	303.612	-419	3	0	AGLLALDDENSEDLEEETHDEEDNTLSYSDLTR	0.000595167	1	_AGLLALDDENS[Phospho (STY)]EDLEEETHDEEDNTLSYSDLTR_	1273.54	1	1
1140131_M-PP-1_A227_20250116_S4-C1_1_9403.d	Araport11_pep_20220914	2135.31	>AT1G70940.1	748.311	-260	3	0	GSNFNHSDFYNMMGFPGGR	0	1	_GS[Phospho (STY)]NFNHSDFYNM[Oxidation (M)]M[Oxidation (M)]GFPGGR_	749.619	1	1
1140131_M-PP-1_A227_20250116_S4-C1_1_9403.d	Araport11_pep_20220914	2135.31	>AT1G70940.1	198.131	-260	3	0	GSNFNHSDFYNMMGFPGGR	0	0.8529	_GS[Phospho (STY)]NFNHSDFYNM[Oxidation (M)]MGFPGGR_	744.287	1	1
1140131_M-PP-1_A227_20250116_S4-C1_1_9403.d	Araport11_pep_20220914	1758.92	>AT1G70940.1	643.431	-276	2	0	LSNFGPADMYSVQSSR	0	1	_LS[Phospho (STY)]NFGPADMYSVQSSR_	919.893	1	1
1140131_M-PP-1_A227_20250116_S4-C1_1_9403.d	Araport11_pep_20220914	1758.92	>AT1G70940.1	591.004	-276	2	0	LSNFGPADMYSVQSSR	0	0.5	_LSNFGPADMYSVQSS[Phospho (STY)]R_	919.893	1	1
1140131_M-PP-1_A227_20250116_S4-C1_1_9403.d	Araport11_pep_20220914	1758.92	>AT1G70940.1	543.584	-276	2	0	LSNFGPADMYSVQSSR	0	1	_LS[Phospho (STY)]NFGPADM[Oxidation (M)]YSVQSSR_	927.89	1	1
1140131_M-PP-1_A227_20250116_S4-C1_1_9403.d	Araport11_pep_20220914	1948.14	>AT1G70940.1	560.319	-371	3	0	ELHMFVWSSNGSPVSDR	0	1	_ELHM[Oxidation (M)]FVWSSNGS[Phospho (STY)]PVSDR_	681.959	1	1
1140131_M-PP-1_A227_20250116_S4-C1_1_9403.d	Araport11_pep_20220914	1948.14	>AT1G70940.1	293.793	-371	2	0	ELHMFVWSSNGSPVSDR	0	1	_ELHMFVWSSNGS[Phospho (STY)]PVSDR_	1014.44	1	1
1140131_M-PP-1_A227_20250116_S4-C1_1_9403.d	Araport11_pep_20220914	1948.14	>AT1G70940.1	576.238	-371	3	0	ELHMFVWSSNGSPVSDR	0	0.5	_ELHM[Oxidation (M)]FVWSS[Phospho (STY)]NGSPVSDR_	681.959	1	1
1140131_M-PP-1_A227_20250116_S4-C1_1_9403.d	Araport11_pep_20220914	1948.14	>AT1G70940.1	479.873	-371	2	0	ELHMFVWSSNGSPVSDR	0	0.3333	_ELHM[Oxidation (M)]FVWSSNGS[Phospho (STY)]PVSDR_	1022.44	1	1
1140131_M-PP-1_A227_20250116_S4-C1_1_9403.d	Araport11_pep_20220914	1948.14	>AT1G70940.1	274.904	-371	2	0	ELHMFVWSSNGSPVSDR	0	1	_ELHMFVWSS[Phospho (STY)]NGSPVSDR_	1014.44	1	1
1140131_M-PP-1_A227_20250116_S4-C1_1_9403.d	Araport11_pep_20220914	2662.75	>AT1G70940.1	269.171	-201	3	0	VESDVVSLDGHDFLETDAEIGDDGK	0	1	_VES[Phospho (STY)]DVVS[Phospho (STY)]LDGHDFLETDAEIGDDGK_	941.382	2	1
1140131_M-PP-1_A227_20250116_S4-C1_1_9403.d	Araport11_pep_20220914	2662.75	>AT1G70940.1	202.696	-201	3	0	VESDVVSLDGHDFLETDAEIGDDGK	0	1	_VES[Phospho (STY)]DVVSLDGHDFLETDAEIGDDGK_	914.727	1	1
1140131_M-PP-1_A227_20250116_S4-C1_1_9403.d	Araport11_pep_20220914	2042.43	>AT1G70940.1	154.454	-176	2	0	MLIMEQFPETAASIVSFK	0	1	_MLIMEQFPETAASIVS[Phospho (STY)]FK_	1061.5	1	1
1140131_M-PP-1_A227_20250116_S4-C1_1_9403.d	Araport11_pep_20220914	2231.32	>AT1G70940.1	393.512	-394	3	1	AGLNVFGGAPDNDQGGRSDQGAK	0	1	_AGLNVFGGAPDNDQGGRS[Phospho (STY)]DQGAK_	771.008	1	1
1140131_M-PP-1_A227_20250116_S4-C1_1_9403.d	Araport11_pep_20220914	2108.25	>AT1G70940.1	317.321	-431	3	0	AVAHPASGDFGGEQQFSFAGK	0	1	_AVAHPASGDFGGEQQFS[Phospho (STY)]FAGK_	729.988	1	1
1140131_M-PP-1_A227_20250116_S4-C1_1_9403.d	Araport11_pep_20220914	2108.25	>AT1G70940.1	270.561	-431	2	0	AVAHPASGDFGGEQQFSFAGK	0	1	_AVAHPASGDFGGEQQFS[Phospho (STY)]FAGK_	1094.48	1	1
1140131_M-PP-1_A227_20250116_S4-C1_1_9403.d	Araport11_pep_20220914	2108.25	>AT1G70940.1	196.401	-431	3	0	AVAHPASGDFGGEQQFSFAGK	0	1	_AVAHPAS[Phospho (STY)]GDFGGEQQFSFAGK_	729.988	1	1
1140131_M-PP-1_A227_20250116_S4-C1_1_9403.d	Araport11_pep_20220914	1089.21	>AT2G29210.1	2128.52	-407	2	1	NRSPSPLYR	0	1	_NRS[Phospho (STY)]PS[Phospho (STY)]PLYR_	625.26	2	1
1140131_M-PP-1_A227_20250116_S4-C1_1_9403.d	Araport11_pep_20220914	1026.15	>AT2G29210.1	1344.61	-450	2	0	LPSPSIEQR	0	1	_LPS[Phospho (STY)]PSIEQR_	553.766	1	1
1140131_M-PP-1_A227_20250116_S4-C1_1_9403.d	Araport11_pep_20220914	1258.35	>AT2G29210.1	482.366	-538	3	2	RRSLTPDEER	0	1	_RRS[Phospho (STY)]LT[Phospho (STY)]PDEER_	473.532	2	1
1140131_M-PP-1_A227_20250116_S4-C1_1_9403.d	Araport11_pep_20220914	1258.35	>AT2G29210.1	1164.41	-538	2	2	RRSLTPDEER	0	1	_RRS[Phospho (STY)]LT[Phospho (STY)]PDEER_	709.795	2	1
1140131_M-PP-1_A227_20250116_S4-C1_1_9403.d	Araport11_pep_20220914	1023.16	>AT2G29210.1	1140.98	(318)(328)(338)(358)(377)(387)	3	2	RRSPSPPAR	0	1	_RRS[Phospho (STY)]PS[Phospho (STY)]PPAR_	395.176	2	1
1140131_M-PP-1_A227_20250116_S4-C1_1_9403.d	Araport11_pep_20220914	2255.43	>AT2G29210.1	156.632	-517	3	0	IGGSHAANHLESPSPSSLSPPGR	0	0.7777	_IGGSHAANHLES[Phospho (STY)]PS[Phospho (STY)]PSSLS[Phospho (STY)]PPGR_	832.343	3	1
1140131_M-PP-1_A227_20250116_S4-C1_1_9403.d	Araport11_pep_20220914	2255.43	>AT2G29210.1	1089.75	-517	3	0	IGGSHAANHLESPSPSSLSPPGR	0	0.5	_IGGSHAANHLES[Phospho (STY)]PS[Phospho (STY)]PSS[Phospho (STY)]LS[Phospho (STY)]PPGR_	858.999	4	1
1140131_M-PP-1_A227_20250116_S4-C1_1_9403.d	Araport11_pep_20220914	2255.43	>AT2G29210.1	1124.05	-517	3	0	IGGSHAANHLESPSPSSLSPPGR	0	1	_IGGSHAANHLES[Phospho (STY)]PSPS[Phospho (STY)]S[Phospho (STY)]LS[Phospho (STY)]PPGR_	858.999	4	1
1140131_M-PP-1_A227_20250116_S4-C1_1_9403.d	Araport11_pep_20220914	2255.43	>AT2G29210.1	447.727	-517	2	0	IGGSHAANHLESPSPSSLSPPGR	0	0.6667	_IGGSHAANHLES[Phospho (STY)]PSPS[Phospho (STY)]S[Phospho (STY)]LS[Phospho (STY)]PPGR_	1287.99	4	1
1140131_M-PP-1_A227_20250116_S4-C1_1_9403.d	Araport11_pep_20220914	1774.85	>AT2G29210.1	543.507	-846	2	0	QELSDTSEGEVEARPK	0	1	_QELS[Phospho (STY)]DT[Phospho (STY)]S[Phospho (STY)]EGEVEARPK_	1007.88	3	1
1140131_M-PP-1_A227_20250116_S4-C1_1_9403.d	Araport11_pep_20220914	1774.85	>AT2G29210.1	1051.68	-846	2	0	QELSDTSEGEVEARPK	0	0.5	_QELS[Phospho (STY)]DTS[Phospho (STY)]EGEVEARPK_	967.893	2	1
1140131_M-PP-1_A227_20250116_S4-C1_1_9403.d	Araport11_pep_20220914	827.992	>AT2G29210.1	820.148	-494	2	0	AGLPSPMR	0.000137268	1	_AGLPS[Phospho (STY)]PMR_	454.707	1	1
1140131_M-PP-1_A227_20250116_S4-C1_1_9403.d	Araport11_pep_20220914	827.992	>AT2G29210.1	574.317	-494	2	0	AGLPSPMR	0.000137268	1	_AGLPS[Phospho (STY)]PM[Oxidation (M)]R_	462.704	1	1
1140131_M-PP-1_A227_20250116_S4-C1_1_9403.d	Araport11_pep_20220914	964.128	>AT2G29210.1	862.5	-459	2	0	LPSPPVAQR	0	1	_LPS[Phospho (STY)]PPVAQR_	522.766	1	1
1140131_M-PP-1_A227_20250116_S4-C1_1_9403.d	Araport11_pep_20220914	1048.21	>AT2G29210.1	246.104	-628	3	1	SRSPPVLHR	0	1	_S[Phospho (STY)]RS[Phospho (STY)]PPVLHR_	403.516	2	1
1140131_M-PP-1_A227_20250116_S4-C1_1_9403.d	Araport11_pep_20220914	1048.21	>AT2G29210.1	703.652	-628	2	1	SRSPPVLHR	0	1	_S[Phospho (STY)]RS[Phospho (STY)]PPVLHR_	604.77	2	1
1140131_M-PP-1_A227_20250116_S4-C1_1_9403.d	Araport11_pep_20220914	804.943	>AT2G29210.1	647.667	-628	2	0	SPPVLHR	0	1	_S[Phospho (STY)]PPVLHR_	443.221	1	1
1140131_M-PP-1_A227_20250116_S4-C1_1_9403.d	Araport11_pep_20220914	1090.24	>AT2G29210.1	677.08	-478	2	0	AGLPSPPPAQR	0	1	_AGLPS[Phospho (STY)]PPPAQR_	585.787	1	1
1140131_M-PP-1_A227_20250116_S4-C1_1_9403.d	Araport11_pep_20220914	1903.03	>AT2G29210.1	502.726	-846	3	1	KQELSDTSEGEVEARPK	0	1	_KQELS[Phospho (STY)]DT[Phospho (STY)]S[Phospho (STY)]EGEVEARPK_	714.951	3	1
1140131_M-PP-1_A227_20250116_S4-C1_1_9403.d	Araport11_pep_20220914	1903.03	>AT2G29210.1	570.143	-846	3	1	KQELSDTSEGEVEARPK	0	1	_KQELS[Phospho (STY)]DTS[Phospho (STY)]EGEVEARPK_	688.296	2	1
1140131_M-PP-1_A227_20250116_S4-C1_1_9403.d	Araport11_pep_20220914	1903.03	>AT2G29210.1	304.108	-846	2	1	KQELSDTSEGEVEARPK	0	1	_KQELS[Phospho (STY)]DTS[Phospho (STY)]EGEVEARPK_	1031.94	2	1
1140131_M-PP-1_A227_20250116_S4-C1_1_9403.d	Araport11_pep_20220914	975.111	>AT2G29210.1	485.253	(397)(407)	2	1	RSPSPLYR	0.000595167	1	_RS[Phospho (STY)]PS[Phospho (STY)]PLYR_	568.238	2	1
1140131_M-PP-1_A227_20250116_S4-C1_1_9403.d	Araport11_pep_20220914	1651.73	>AT2G29210.1	477.289	-720	3	0	HHGSQMSPVENSEGR	0	1	_HHGSQMS[Phospho (STY)]PVENSEGR_	577.902	1	1
1140131_M-PP-1_A227_20250116_S4-C1_1_9403.d	Araport11_pep_20220914	1651.73	>AT2G29210.1	328.539	-720	2	0	HHGSQMSPVENSEGR	0	1	_HHGSQMS[Phospho (STY)]PVENSEGR_	866.349	1	1
1140131_M-PP-1_A227_20250116_S4-C1_1_9403.d	Araport11_pep_20220914	757.883	>AT2G29210.1	404.92	-417	2	1	SRSPLAK	0.000389509	1	_S[Phospho (STY)]RS[Phospho (STY)]PLAK_	459.696	2	1
1140131_M-PP-1_A227_20250116_S4-C1_1_9403.d	Araport11_pep_20220914	818.923	>AT2G29210.1	527.669	(397)(407)	2	0	SPSPLYR	0	1	_S[Phospho (STY)]PS[Phospho (STY)]PLYR_	490.188	2	1
1140131_M-PP-1_A227_20250116_S4-C1_1_9403.d	Araport11_pep_20220914	1730.85	>AT2G29210.1	322.21	-546	2	1	SLTPDEERVSLSQGGR	0	1	_S[Phospho (STY)]LT[Phospho (STY)]PDEERVSLSQGGR_	945.903	2	1
1140131_M-PP-1_A227_20250116_S4-C1_1_9403.d	Araport11_pep_20220914	762.902	>AT2G29210.1	259.719	(466)(485)	2	0	LPSPPPR	0.000389509	1	_LPS[Phospho (STY)]PPPR_	422.21	1	1
1140131_M-PP-1_A227_20250116_S4-C1_1_9403.d	Araport11_pep_20220914	1131.3	>AT2G29210.1	1019.17	-397	2	2	RRSPSPLYR	0.000389509	1	_RRS[Phospho (STY)]PS[Phospho (STY)]PLYR_	646.289	2	1
1140131_M-PP-1_A227_20250116_S4-C1_1_9403.d	Araport11_pep_20220914	1131.3	>AT2G29210.1	734.313	-397	3	2	RRSPSPLYR	0.000389509	1	_RRS[Phospho (STY)]PS[Phospho (STY)]PLYR_	431.195	2	1
1140131_M-PP-1_A227_20250116_S4-C1_1_9403.d	Araport11_pep_20220914	1525.64	>AT2G29210.1	289.674	-433	2	2	GRSDSPGRSPSPVAR	0.000595167	1	_GRS[Phospho (STY)]DS[Phospho (STY)]PGRS[Phospho (STY)]PS[Phospho (STY)]PVAR_	923.328	4	1
1140131_M-PP-1_A227_20250116_S4-C1_1_9403.d	Araport11_pep_20220914	999.136	>AT2G29210.1	1616	-284	2	1	IHSPFRSR	0.000931966	1	_IHS[Phospho (STY)]PFRS[Phospho (STY)]R_	580.244	2	1
1140131_M-PP-1_A227_20250116_S4-C1_1_9403.d	Araport11_pep_20220914	866.971	>AT2G29210.1	740.913	(318)(328)(338)(358)(377)(387)	2	1	RSPSPPAR	0.00658039	1	_RS[Phospho (STY)]PS[Phospho (STY)]PPAR_	514.21	2	1
1140131_M-PP-1_A227_20250116_S4-C1_1_9403.d	Araport11_pep_20220914	1189.31	>AT2G29210.1	446.034	-565	2	1	QDGSMSPVRGR	0.0014898	1	_QDGS[Phospho (STY)]MS[Phospho (STY)]PVRGR_	675.257	2	1
1140131_M-PP-1_A227_20250116_S4-C1_1_9403.d	Araport11_pep_20220914	1306.35	>AT3G13920.1;>AT3G13920.2;>AT3G13920.4	820.282	(14);(14);(14)	2	0	AGSAPEGTQFDAR	0	1	_AGS[Phospho (STY)]APEGTQFDAR_	693.788	1	1
1140131_M-PP-1_A227_20250116_S4-C1_1_9403.d	Araport11_pep_20220914	1306.35	>AT3G13920.1;>AT3G13920.2;>AT3G13920.4	540.143	(14);(14);(14)	2	0	AGSAPEGTQFDAR	0	1	_[Acetyl (Protein N-term)]AGS[Phospho (STY)]APEGTQFDAR_	714.793	1	1
1140131_M-PP-1_A227_20250116_S4-C1_1_9403.d	Araport11_pep_20220914	1336.38	>AT1G54270.1;>AT1G54270.2	442.833	(14);(14)	2	0	AGSAPEGTQFDTR	0	1	_AGS[Phospho (STY)]APEGTQFDTR_	708.793	1	1
1140131_M-PP-1_A227_20250116_S4-C1_1_9403.d	Araport11_pep_20220914	1336.38	>AT1G54270.1;>AT1G54270.2	310.032	(14);(14)	2	0	AGSAPEGTQFDTR	0	1	_[Acetyl (Protein N-term)]AGS[Phospho (STY)]APEGTQFDTR_	729.798	1	1
1140131_M-PP-1_A227_20250116_S4-C1_1_9403.d	Araport11_pep_20220914	1111.26	>AT5G65010.1;>AT5G65010.2	245.351	(575);(576)	2	0	AGSDLVDPLPK	0	1	_AGS[Phospho (STY)]DLVDPLPK_	596.286	1	1
1140131_M-PP-1_A227_20250116_S4-C1_1_9403.d	Araport11_pep_20220914	2243.37	>AT3G22380.1;>AT3G22380.2;>AT3G22380.3	917.687	(46);(46);(46)	3	1	AGSFRDSPEEEGPVELPEAAR	0	0.9009	_AGS[Phospho (STY)]FRDSPEEEGPVELPEAAR_	775.013	1	1
1140131_M-PP-1_A227_20250116_S4-C1_1_9403.d	Araport11_pep_20220914	2243.37	>AT3G22380.1;>AT3G22380.2;>AT3G22380.3	915.395	(46);(46);(46)	3	1	AGSFRDSPEEEGPVELPEAAR	0	1	_AGSFRDS[Phospho (STY)]PEEEGPVELPEAAR_	775.013	1	1
1140131_M-PP-1_A227_20250116_S4-C1_1_9403.d	Araport11_pep_20220914	2243.37	>AT3G22380.1;>AT3G22380.2;>AT3G22380.3	268.464	(46);(46);(46)	3	1	AGSFRDSPEEEGPVELPEAAR	0	1	_AGS[Phospho (STY)]FRDS[Phospho (STY)]PEEEGPVELPEAAR_	801.668	2	1
1140131_M-PP-1_A227_20250116_S4-C1_1_9403.d	Araport11_pep_20220914	2479.77	>AT3G22380.1;>AT3G22380.2;>AT3G22380.3	608.366	(277);(277);(277)	3	0	VSPASILASPSPPAPTSPSSSSISVR	0	0.9999	_VSPASILASPSPPAPTS[Phospho (STY)]PSSSSISVR_	853.762	1	1
1140131_M-PP-1_A227_20250116_S4-C1_1_9403.d	Araport11_pep_20220914	2479.77	>AT3G22380.1;>AT3G22380.2;>AT3G22380.3	685.417	(277);(277);(277)	2	0	VSPASILASPSPPAPTSPSSSSISVR	0	1	_VSPASILASPSPPAPTS[Phospho (STY)]PSSSSISVR_	1280.14	1	1
1140131_M-PP-1_A227_20250116_S4-C1_1_9403.d	Araport11_pep_20220914	2479.77	>AT3G22380.1;>AT3G22380.2;>AT3G22380.3	691.402	(277);(277);(277)	2	0	VSPASILASPSPPAPTSPSSSSISVR	0	0.3333	_VSPASILASPSPPAPTSPSS[Phospho (STY)]SSISVR_	1280.14	1	1
1140131_M-PP-1_A227_20250116_S4-C1_1_9403.d	Araport11_pep_20220914	2479.77	>AT3G22380.1;>AT3G22380.2;>AT3G22380.3	691.529	(277);(277);(277)	2	0	VSPASILASPSPPAPTSPSSSSISVR	0	1	_VSPASILASPSPPAPT[Phospho (STY)]SPSSSSISVR_	1280.14	1	1
1140131_M-PP-1_A227_20250116_S4-C1_1_9403.d	Araport11_pep_20220914	2479.77	>AT3G22380.1;>AT3G22380.2;>AT3G22380.3	691.461	(277);(277);(277)	2	0	VSPASILASPSPPAPTSPSSSSISVR	0	1	_VSPASILASPS[Phospho (STY)]PPAPTSPSSSSISVR_	1280.14	1	1
1140131_M-PP-1_A227_20250116_S4-C1_1_9403.d	Araport11_pep_20220914	2479.77	>AT3G22380.1;>AT3G22380.2;>AT3G22380.3	597.179	(277);(277);(277)	2	0	VSPASILASPSPPAPTSPSSSSISVR	0	0.5	_VSPASILASPS[Phospho (STY)]PPAPTS[Phospho (STY)]PSSSSISVR_	1320.12	2	1
1140131_M-PP-1_A227_20250116_S4-C1_1_9403.d	Araport11_pep_20220914	2479.77	>AT3G22380.1;>AT3G22380.2;>AT3G22380.3	492.887	(277);(277);(277)	3	0	VSPASILASPSPPAPTSPSSSSISVR	0	0.3333	_VSPASILASPSPPAPTSPSSSSIS[Phospho (STY)]VR_	853.762	1	1
1140131_M-PP-1_A227_20250116_S4-C1_1_9403.d	Araport11_pep_20220914	2479.77	>AT3G22380.1;>AT3G22380.2;>AT3G22380.3	436.174	(277);(277);(277)	3	0	VSPASILASPSPPAPTSPSSSSISVR	0	1	_VSPASILASPS[Phospho (STY)]PPAPT[Phospho (STY)]SPSSSSISVR_	880.417	2	1
1140131_M-PP-1_A227_20250116_S4-C1_1_9403.d	Araport11_pep_20220914	2479.77	>AT3G22380.1;>AT3G22380.2;>AT3G22380.3	435.837	(277);(277);(277)	3	0	VSPASILASPSPPAPTSPSSSSISVR	0	0.5	_VSPASILASPS[Phospho (STY)]PPAPTS[Phospho (STY)]PSSSSISVR_	880.417	2	1
1140131_M-PP-1_A227_20250116_S4-C1_1_9403.d	Araport11_pep_20220914	2479.77	>AT3G22380.1;>AT3G22380.2;>AT3G22380.3	435.837	(277);(277);(277)	3	0	VSPASILASPSPPAPTSPSSSSISVR	0	0.25	_VSPASILASPS[Phospho (STY)]PPAPTSPSSS[Phospho (STY)]SISVR_	880.417	2	1
1140131_M-PP-1_A227_20250116_S4-C1_1_9403.d	Araport11_pep_20220914	3254.59	>AT3G22380.1;>AT3G22380.2;>AT3G22380.3	632.822	(381);(381);(381)	3	0	VSSPISNPQTLPQSSITLAANSSSSNVSAIAPK	0.000270563	0.5	_VSS[Phospho (STY)]PISNPQTLPQSSITLAANSSSSNVSAIAPK_	1111.89	1	1
1140131_M-PP-1_A227_20250116_S4-C1_1_9403.d	Araport11_pep_20220914	1639.86	>AT3G22380.1;>AT3G22380.2;>AT3G22380.3	550.365	(197);(197);(197)	2	0	SSPSPAPVSPLVSTWK	0	0.9286	_S[Phospho (STY)]SPSPAPVSPLVSTWK_	860.421	1	1
1140131_M-PP-1_A227_20250116_S4-C1_1_9403.d	Araport11_pep_20220914	1639.86	>AT3G22380.1;>AT3G22380.2;>AT3G22380.3	529.839	(197);(197);(197)	2	0	SSPSPAPVSPLVSTWK	0	0.9999	_SS[Phospho (STY)]PSPAPVSPLVSTWK_	860.421	1	1
1140131_M-PP-1_A227_20250116_S4-C1_1_9403.d	Araport11_pep_20220914	3497.86	>AT3G22380.1;>AT3G22380.2;>AT3G22380.3	391.643	(381);(381);(381)	3	1	SRVSSPISNPQTLPQSSITLAANSSSSNVSAIAPK	0	0.5	_S[Phospho (STY)]RVSS[Phospho (STY)]PISNPQTLPQSSITLAANSSSSNVSAIAPK_	1219.59	2	1
1140131_M-PP-1_A227_20250116_S4-C1_1_9403.d	Araport11_pep_20220914	1724.79	>AT3G22380.1;>AT3G22380.2;>AT3G22380.3	404.15	(46);(46);(46)	2	0	DSPEEEGPVELPEAAR	0	1	_DS[Phospho (STY)]PEEEGPVELPEAAR_	902.885	1	1
1140131_M-PP-1_A227_20250116_S4-C1_1_9403.d	Araport11_pep_20220914	1060.13	>AT3G22380.1;>AT3G22380.2;>AT3G22380.3	249.489	(251);(251);(251)	2	0	QISSTSPANR	0	1	_QISSTS[Phospho (STY)]PANR_	570.756	1	1
1140131_M-PP-1_A227_20250116_S4-C1_1_9403.d	Araport11_pep_20220914	1677.65	>AT3G26400.1	860.435	-252	2	0	SSTFGSSFGDSGQEER	0	1	_SST[Phospho (STY)]FGSSFGDSGQEER_	879.336	1	1
1140131_M-PP-1_A227_20250116_S4-C1_1_9403.d	Araport11_pep_20220914	847.876	>AT3G26400.1	337.525	-485	2	0	AGSIDETR	0.000389509	1	_AGS[Phospho (STY)]IDETR_	464.692	1	1
1140131_M-PP-1_A227_20250116_S4-C1_1_9403.d	Araport11_pep_20220914	1265.3	>AT1G29930.1	1366.25	-55	2	0	GPSGSPWYGSDR	0	1	_GPSGS[Phospho (STY)]PWYGSDR_	673.264	1	1
1140131_M-PP-1_A227_20250116_S4-C1_1_9403.d	Araport11_pep_20220914	1265.3	>AT1G29930.1	1006.11	-55	2	0	GPSGSPWYGSDR	0	1	_GPSGSPWYGS[Phospho (STY)]DR_	673.264	1	1
1140131_M-PP-1_A227_20250116_S4-C1_1_9403.d	Araport11_pep_20220914	1265.3	>AT1G29930.1	490.588	-55	2	0	GPSGSPWYGSDR	0	1	_GPS[Phospho (STY)]GSPWYGSDR_	673.264	1	1
1140131_M-PP-1_A227_20250116_S4-C1_1_9403.d	Araport11_pep_20220914	1243.38	>AT1G29930.1	291.796	-32	2	0	LSPAASEVLGSGR	0	1	_LSPAASEVLGS[Phospho (STY)]GR_	662.319	1	1
1140131_M-PP-1_A227_20250116_S4-C1_1_9403.d	Araport11_pep_20220914	1492.61	>AT1G29930.1	308.921	-57	2	1	GPSGSPWYGSDRVK	0.000595167	1	_GPSGSPWYGS[Phospho (STY)]DRVK_	786.846	1	1
1140131_M-PP-1_A227_20250116_S4-C1_1_9403.d	Araport11_pep_20220914	1491.62	>AT3G06170.1	1109.44	-312	2	0	AGSSTTFLSPPSSPR	0	1	_AGSSTTFLS[Phospho (STY)]PPS[Phospho (STY)]SPR_	826.342	2	1
1140131_M-PP-1_A227_20250116_S4-C1_1_9403.d	Araport11_pep_20220914	1491.62	>AT3G06170.1	1062.24	-312	2	0	AGSSTTFLSPPSSPR	0	1	_AGSSTTFLS[Phospho (STY)]PPSS[Phospho (STY)]PR_	826.342	2	1
1140131_M-PP-1_A227_20250116_S4-C1_1_9403.d	Araport11_pep_20220914	1491.62	>AT3G06170.1	653.097	-312	2	0	AGSSTTFLSPPSSPR	0	0.5	_AGSSTTFLSPPSS[Phospho (STY)]PR_	786.359	1	1
1140131_M-PP-1_A227_20250116_S4-C1_1_9403.d	Araport11_pep_20220914	1491.62	>AT3G06170.1	1364.37	-312	2	0	AGSSTTFLSPPSSPR	0	0.9999	_AGSS[Phospho (STY)]TTFLSPPSS[Phospho (STY)]PR_	826.342	2	1
1140131_M-PP-1_A227_20250116_S4-C1_1_9403.d	Araport11_pep_20220914	1485.61	>AT1G16180.1;>AT1G16180.2	935.607	(316);(316)	2	0	AGSSTTLLSPPDSPR	0	1	_AGSSTTLLSPPDS[Phospho (STY)]PR_	783.364	1	1
1140131_M-PP-1_A227_20250116_S4-C1_1_9403.d	Araport11_pep_20220914	1485.61	>AT1G16180.1;>AT1G16180.2	218.584	(316);(316)	2	0	AGSSTTLLSPPDSPR	0	1	_AGSSTTLLS[Phospho (STY)]PPDS[Phospho (STY)]PR_	823.347	2	1
1140131_M-PP-1_A227_20250116_S4-C1_1_9403.d	Araport11_pep_20220914	2421.43	>AT3G16830.1	280.833	-1131	3	0	AGTENGRPSSSSAANNSSSDQIQR	0	1	_AGTENGRPSS[Phospho (STY)]SSAANNSSSDQIQR_	834.36	1	1
1140131_M-PP-1_A227_20250116_S4-C1_1_9403.d	Araport11_pep_20220914	1407.54	>ATCG00490.1	370.151	-32	2	0	LTYYTPEYETK	0	1	_LT[Phospho (STY)]YYTPEYETK_	744.321	1	1
1140131_M-PP-1_A227_20250116_S4-C1_1_9403.d	Araport11_pep_20220914	3856.17	>ATCG00490.1	680.473	-79	3	0	VTPQPGVPPEEAGAAVAAESSTGTWTTVWTDGLTSLDR	0	0.5	_VTPQPGVPPEEAGAAVAAESS[Phospho (STY)]TGTWTTVWTDGLTSLDR_	1312.28	1	1
1140131_M-PP-1_A227_20250116_S4-C1_1_9403.d	Araport11_pep_20220914	3856.17	>ATCG00490.1	680.473	-79	3	0	VTPQPGVPPEEAGAAVAAESSTGTWTTVWTDGLTSLDR	0	0.5	_VTPQPGVPPEEAGAAVAAESST[Phospho (STY)]GTWTTVWTDGLTSLDR_	1312.28	1	1
1140131_M-PP-1_A227_20250116_S4-C1_1_9403.d	Araport11_pep_20220914	1451.53	>ATCG00490.1	273.653	-213	2	0	DDENVNSQPFMR	0	1	_DDENVNS[Phospho (STY)]QPFMR_	766.298	1	1
1140131_M-PP-1_A227_20250116_S4-C1_1_9403.d	Araport11_pep_20220914	1465.63	>ATCG00490.1	635.006	-159	2	0	TFQGPPHGIQVER	0	1	_T[Phospho (STY)]FQGPPHGIQVER_	773.364	1	1
1140131_M-PP-1_A227_20250116_S4-C1_1_9403.d	Araport11_pep_20220914	1447.61	>ATCG00490.1	1229.59	-334	3	0	LSGGDHIHAGTVVGK	0	1	_LSGGDHIHAGT[Phospho (STY)]VVGK_	509.915	1	1
1140131_M-PP-1_A227_20250116_S4-C1_1_9403.d	Araport11_pep_20220914	771.91	>AT3G46780.1	2540.2	-453	2	0	VQVATVR	0.000595167	1	_VQVAT[Phospho (STY)]VR_	426.721	1	1
1140131_M-PP-1_A227_20250116_S4-C1_1_9403.d	Araport11_pep_20220914	1156.35	>AT3G46780.1	392.49	-457	2	1	VQVATVRGQAK	0.000389509	1	_VQVAT[Phospho (STY)]VRGQAK_	618.827	1	1
1140131_M-PP-1_A227_20250116_S4-C1_1_9403.d	Araport11_pep_20220914	1460.51	>AT3G46780.1	365.294	-403	2	0	EAEAASLAEDAQQK	0	1	_EAEAAS[Phospho (STY)]LAEDAQQK_	770.83	1	1
1140131_M-PP-1_A227_20250116_S4-C1_1_9403.d	Araport11_pep_20220914	1762.93	>AT3G46780.1	226.653	-446	2	0	LGSQFATAIQNASETPK	0	1	_LGS[Phospho (STY)]QFATAIQNASETPK_	921.935	1	1
1140131_M-PP-1_A227_20250116_S4-C1_1_9403.d	Araport11_pep_20220914	1762.93	>AT3G46780.1	232.155	-446	2	0	LGSQFATAIQNASETPK	0	1	_LGSQFAT[Phospho (STY)]AIQNASETPK_	921.935	1	1
1140131_M-PP-1_A227_20250116_S4-C1_1_9403.d	Araport11_pep_20220914	2401.43	>AT5G61770.1;>AT5G61770.2;>AT5G61770.3	448.132	(263);(263);(263)	2	0	AGYGSESEGDEEAATVTLSSDLGR	0	0.9603	_AGYGS[Phospho (STY)]ES[Phospho (STY)]EGDEEAATVTLSSDLGR_	1281	2	1
1140131_M-PP-1_A227_20250116_S4-C1_1_9403.d	Araport11_pep_20220914	2401.43	>AT5G61770.1;>AT5G61770.2;>AT5G61770.3	335.743	(263);(263);(263)	2	0	AGYGSESEGDEEAATVTLSSDLGR	0	1	_AGYGS[Phospho (STY)]ESEGDEEAATVTLSSDLGR_	1241.02	1	1
1140131_M-PP-1_A227_20250116_S4-C1_1_9403.d	Araport11_pep_20220914	2401.43	>AT5G61770.1;>AT5G61770.2;>AT5G61770.3	448.066	(263);(263);(263)	2	0	AGYGSESEGDEEAATVTLSSDLGR	0	0.988	_AGY[Phospho (STY)]GSES[Phospho (STY)]EGDEEAATVTLSSDLGR_	1281	2	1
1140131_M-PP-1_A227_20250116_S4-C1_1_9403.d	Araport11_pep_20220914	1265.38	>AT1G14810.1	241.865	-135	2	0	GTIVVDNSSAFR	0.000137268	0.5	_GTIVVDNSS[Phospho (STY)]AFR_	673.311	1	1
1140131_M-PP-1_A227_20250116_S4-C1_1_9403.d	Araport11_pep_20220914	1265.38	>AT1G14810.1	85.041	-135	2	0	GTIVVDNSSAFR	0.000137268	1	_GTIVVDNS[Phospho (STY)]SAFR_	673.311	1	1
1140131_M-PP-1_A227_20250116_S4-C1_1_9403.d	Araport11_pep_20220914	2345.28	>AT1G74250.1	469.261	-302	2	0	AHEGEDEGAGLSELEEEDDDAK	0	1	_AHEGEDEGAGLS[Phospho (STY)]ELEEEDDDAK_	1212.96	1	1
1140131_M-PP-1_A227_20250116_S4-C1_1_9403.d	Araport11_pep_20220914	2345.28	>AT1G74250.1	393.67	-302	3	0	AHEGEDEGAGLSELEEEDDDAK	0	1	_AHEGEDEGAGLS[Phospho (STY)]ELEEEDDDAK_	808.978	1	1
1140131_M-PP-1_A227_20250116_S4-C1_1_9403.d	Araport11_pep_20220914	3654.67	>AT1G74250.1	428.171	-371	3	0	ESFTDYEEENEEEEIDGPLDSPESVEELHEK	0	1	_ESFT[Phospho (STY)]DYEEENEEEEIDGPLDSPESVEELHEK_	1245.17	1	1
1140131_M-PP-1_A227_20250116_S4-C1_1_9403.d	Araport11_pep_20220914	1384.37	>AT1G74250.1	279.217	-568	2	0	SSEADDTQYVNR	0	0.938	_S[Phospho (STY)]SEADDTQYVNR_	732.786	1	1
1140131_M-PP-1_A227_20250116_S4-C1_1_9403.d	Araport11_pep_20220914	3246.4	>AT3G46920.2	340.634	-33	3	0	AHEPSSPSSNLVSNPANLSASGLDYSSDLSNK	0	0.4972	_[Acetyl (Protein N-term)]AHEPSS[Phospho (STY)]PSSNLVSNPANLSASGLDYSSDLSNK_	1123.17	1	1
1140131_M-PP-1_A227_20250116_S4-C1_1_9403.d	Araport11_pep_20220914	3246.4	>AT3G46920.2	353.863	-33	3	0	AHEPSSPSSNLVSNPANLSASGLDYSSDLSNK	0	0.25	_[Acetyl (Protein N-term)]AHEPSSPSS[Phospho (STY)]NLVSNPANLSASGLDYSSDLSNK_	1123.17	1	1
1140131_M-PP-1_A227_20250116_S4-C1_1_9403.d	Araport11_pep_20220914	1415.52	>ATCG00480.1	439.452	-15	2	0	TNPTTSNPEVSIR	0	1	_TNPTTSNPEVS[Phospho (STY)]IR_	748.343	1	1
1140131_M-PP-1_A227_20250116_S4-C1_1_9403.d	Araport11_pep_20220914	1191.34	>ATCG00480.1	121.184	-145	2	0	SAPAFIELDTK	0	1	_S[Phospho (STY)]APAFIELDTK_	636.3	1	1
1140131_M-PP-1_A227_20250116_S4-C1_1_9403.d	Araport11_pep_20220914	2719.88	>AT1G09780.1	1899.05	-91	3	0	AHGTAVGLPSEDDMGNSEVGHNALGAGR	0	0.5	_AHGTAVGLPSEDDMGNS[Phospho (STY)]EVGHNALGAGR_	933.743	1	1
1140131_M-PP-1_A227_20250116_S4-C1_1_9403.d	Araport11_pep_20220914	2719.88	>AT1G09780.1	1347.7	-91	4	0	AHGTAVGLPSEDDMGNSEVGHNALGAGR	0	1	_AHGTAVGLPSEDDMGNS[Phospho (STY)]EVGHNALGAGR_	700.559	1	1
1140131_M-PP-1_A227_20250116_S4-C1_1_9403.d	Araport11_pep_20220914	2719.88	>AT1G09780.1	1163.5	-91	3	0	AHGTAVGLPSEDDMGNSEVGHNALGAGR	0	1	_AHGTAVGLPSEDDM[Oxidation (M)]GNS[Phospho (STY)]EVGHNALGAGR_	939.075	1	1
1140131_M-PP-1_A227_20250116_S4-C1_1_9403.d	Araport11_pep_20220914	2719.88	>AT1G09780.1	773.974	-91	4	0	AHGTAVGLPSEDDMGNSEVGHNALGAGR	0	1	_AHGTAVGLPSEDDM[Oxidation (M)]GNS[Phospho (STY)]EVGHNALGAGR_	704.558	1	1
1140131_M-PP-1_A227_20250116_S4-C1_1_9403.d	Araport11_pep_20220914	2719.88	>AT1G09780.1	1178.28	-91	3	0	AHGTAVGLPSEDDMGNSEVGHNALGAGR	0	1	_AHGTAVGLPS[Phospho (STY)]EDDM[Oxidation (M)]GNSEVGHNALGAGR_	939.075	1	1
1140131_M-PP-1_A227_20250116_S4-C1_1_9403.d	Araport11_pep_20220914	1805.03	>AT3G23920.1	6061.33	-66	2	0	AHGTDPSPPMSPILGATR	0	1	_AHGTDPS[Phospho (STY)]PPMS[Phospho (STY)]PILGATR_	982.92	2	1
1140131_M-PP-1_A227_20250116_S4-C1_1_9403.d	Araport11_pep_20220914	1805.03	>AT3G23920.1	2247.42	-66	2	0	AHGTDPSPPMSPILGATR	0	1	_AHGTDPS[Phospho (STY)]PPM[Oxidation (M)]S[Phospho (STY)]PILGATR_	990.918	2	1
1140131_M-PP-1_A227_20250116_S4-C1_1_9403.d	Araport11_pep_20220914	1805.03	>AT3G23920.1	1456.54	-66	3	0	AHGTDPSPPMSPILGATR	0	1	_AHGTDPS[Phospho (STY)]PPMS[Phospho (STY)]PILGATR_	655.616	2	1
1140131_M-PP-1_A227_20250116_S4-C1_1_9403.d	Araport11_pep_20220914	1805.03	>AT3G23920.1	758.226	-66	3	0	AHGTDPSPPMSPILGATR	0	1	_AHGTDPS[Phospho (STY)]PPM[Oxidation (M)]S[Phospho (STY)]PILGATR_	660.948	2	1
1140131_M-PP-1_A227_20250116_S4-C1_1_9403.d	Araport11_pep_20220914	1835.01	>AT3G23920.1	656.957	-36	2	0	SGEMTDSSLLSISPPSAR	0	1	_SGEMTDSSLLSIS[Phospho (STY)]PPSAR_	957.929	1	1
1140131_M-PP-1_A227_20250116_S4-C1_1_9403.d	Araport11_pep_20220914	1835.01	>AT3G23920.1	566.272	-36	2	0	SGEMTDSSLLSISPPSAR	0	1	_SGEM[Oxidation (M)]TDSSLLSIS[Phospho (STY)]PPSAR_	965.927	1	1
1140131_M-PP-1_A227_20250116_S4-C1_1_9403.d	Araport11_pep_20220914	2303.39	>AT5G63870.1;>AT5G63870.2	251.784	(401);(401)	2	0	AHPYYDFENVIDSDDEMDK	0	1	_AHPYYDFENVIDS[Phospho (STY)]DDEMDK_	1191.96	1	1
1140131_M-PP-1_A227_20250116_S4-C1_1_9403.d	Araport11_pep_20220914	973.052	>AT2G40620.1	756.085	-44	2	0	AHSEVQFR	0	1	_AHS[Phospho (STY)]EVQFR_	527.229	1	1
1140131_M-PP-1_A227_20250116_S4-C1_1_9403.d	Araport11_pep_20220914	1759.88	>AT2G40620.1	659.346	-133	2	0	HSLSVDGSSTLESIEAK	0	1	_HSLS[Phospho (STY)]VDGSSTLESIEAK_	920.422	1	1
1140131_M-PP-1_A227_20250116_S4-C1_1_9403.d	Araport11_pep_20220914	1560.59	>AT2G40620.1	422.348	-94	2	0	LGSGSGSASDSAGPSAPR	0.00268366	1	_LGSGSGSASDS[Phospho (STY)]AGPSAPR_	820.849	1	1
1140131_M-PP-1_A227_20250116_S4-C1_1_9403.d	Araport11_pep_20220914	1560.59	>AT2G40620.1	316.287	-94	2	0	LGSGSGSASDSAGPSAPR	0.00268366	0.5	_LGSGSGSAS[Phospho (STY)]DSAGPSAPR_	820.849	1	1
1140131_M-PP-1_A227_20250116_S4-C1_1_9403.d	Araport11_pep_20220914	1540.65	>AT1G73600.2	413.995	-16	3	0	AHSHTNGAISPSFSK	0	1	_[Acetyl (Protein N-term)]AHSHTNGAIS[Phospho (STY)]PSFSK_	554.914	1	1
1140131_M-PP-1_A227_20250116_S4-C1_1_9403.d	Araport11_pep_20220914	1540.65	>AT1G73600.2	607.9	-16	2	0	AHSHTNGAISPSFSK	0	0.7535	_[Acetyl (Protein N-term)]AHSHT[Phospho (STY)]NGAISPSFSK_	831.867	1	1
1140131_M-PP-1_A227_20250116_S4-C1_1_9403.d	Araport11_pep_20220914	1540.65	>AT1G73600.2	603.588	-16	2	0	AHSHTNGAISPSFSK	0	1	_[Acetyl (Protein N-term)]AHSHTNGAISPS[Phospho (STY)]FSK_	831.867	1	1
1140131_M-PP-1_A227_20250116_S4-C1_1_9403.d	Araport11_pep_20220914	1407.58	>AT3G20350.1	403.472	-488	2	0	AHTVSPDVNLINK	0	1	_AHT[Phospho (STY)]VS[Phospho (STY)]PDVNLINK_	784.349	2	1
1140131_M-PP-1_A227_20250116_S4-C1_1_9403.d	Araport11_pep_20220914	2192.27	>AT1G05350.1	308.987	-422	2	0	AIAIASGSGETEEEDDLEDLK	0	1	_AIAIASGSGET[Phospho (STY)]EEEDDLEDLK_	1136.49	1	1
1140131_M-PP-1_A227_20250116_S4-C1_1_9403.d	Araport11_pep_20220914	2192.27	>AT1G05350.1	181.695	-422	2	0	AIAIASGSGETEEEDDLEDLK	0	1	_AIAIAS[Phospho (STY)]GSGETEEEDDLEDLK_	1136.49	1	1
1140131_M-PP-1_A227_20250116_S4-C1_1_9403.d	Araport11_pep_20220914	1050.22	>AT2G16485.1;>AT2G16485.2	890.291	(1283);(1268)	2	0	AIAPPELSPR	0	1	_AIAPPELS[Phospho (STY)]PR_	565.784	1	1
1140131_M-PP-1_A227_20250116_S4-C1_1_9403.d	Araport11_pep_20220914	2713.89	>AT2G16485.1;>AT2G16485.2	348.988	(1435);(1420)	3	0	NSQDTWSQGGSLPSPTPNQITTPTAK	0	1	_NSQDTWSQGGSLPS[Phospho (STY)]PTPNQITTPTAK_	931.762	1	1
1140131_M-PP-1_A227_20250116_S4-C1_1_9403.d	Araport11_pep_20220914	2713.89	>AT2G16485.1;>AT2G16485.2	415.21	(1435);(1420)	3	0	NSQDTWSQGGSLPSPTPNQITTPTAK	0	0.5	_NSQDTWSQGGSLPS[Phospho (STY)]PTPNQITT[Phospho (STY)]PTAK_	958.418	2	1
1140131_M-PP-1_A227_20250116_S4-C1_1_9403.d	Araport11_pep_20220914	2713.89	>AT2G16485.1;>AT2G16485.2	222.546	(1435);(1420)	2	0	NSQDTWSQGGSLPSPTPNQITTPTAK	0	0.5	_NSQDTWSQGGSLPSPT[Phospho (STY)]PNQITTPTAK_	1397.14	1	1
1140131_M-PP-1_A227_20250116_S4-C1_1_9403.d	Araport11_pep_20220914	2713.89	>AT2G16485.1;>AT2G16485.2	225.659	(1435);(1420)	2	0	NSQDTWSQGGSLPSPTPNQITTPTAK	0	1	_NSQDTWSQGGSLPS[Phospho (STY)]PTPNQITTPTAK_	1397.14	1	1
1140131_M-PP-1_A227_20250116_S4-C1_1_9403.d	Araport11_pep_20220914	2713.89	>AT2G16485.1;>AT2G16485.2	196.807	(1435);(1420)	2	0	NSQDTWSQGGSLPSPTPNQITTPTAK	0	0.5	_NSQDTWSQGGSLPS[Phospho (STY)]PTPNQITT[Phospho (STY)]PTAK_	1437.12	2	1
1140131_M-PP-1_A227_20250116_S4-C1_1_9403.d	Araport11_pep_20220914	2204.15	>AT2G16485.1;>AT2G16485.2	270.942	(776);(776)	2	0	QGTASETDYVTDGGSDSDSSPK	0	0.6667	_QGTASETDYVTDGGS[Phospho (STY)]DS[Phospho (STY)]DSSPK_	1182.43	2	1
1140131_M-PP-1_A227_20250116_S4-C1_1_9403.d	Araport11_pep_20220914	2165.25	>AT2G16485.1;>AT2G16485.2	209.471	(153);(153)	3	1	EEDFVAEANLSGDRLEENK	0	1	_EEDFVAEANLS[Phospho (STY)]GDRLEENK_	748.993	1	1
1140131_M-PP-1_A227_20250116_S4-C1_1_9403.d	Araport11_pep_20220914	4572.15	>AT2G16485.1;>AT2G16485.2	247.938	(1516);(1501)	4	0	IDIPVVVNSAGALQPQTYPIPTPDPINVSVNHSATLHSPTPAGGK	0.00225759	1	_IDIPVVVNSAGALQPQTYPIPTPDPINVS[Phospho (STY)]VNHSATLHSPTPAGGK_	1163.35	1	1
1140131_M-PP-1_A227_20250116_S4-C1_1_9403.d	Araport11_pep_20220914	4755.8	>AT2G16485.1;>AT2G16485.2	149.247	(575);(575)	4	1	THGDSSVADIEEGRESQEEMTETQEDSVMADEEPEEVEEENK	0.00529626	0.2388	_T[Phospho (STY)]HGDSSVADIEEGRESQEEMTETQEDSVMADEEPEEVEEENK_	1209.23	1	1
1140131_M-PP-1_A227_20250116_S4-C1_1_9403.d	Araport11_pep_20220914	2099.15	>AT4G38680.1	271.265	-94	2	0	AIDVSGPDGAPVQGNSGGGSSGGR	0	0.5	_AIDVSGPDGAPVQGNSGGGSS[Phospho (STY)]GGR_	1089.97	1	1
1140131_M-PP-1_A227_20250116_S4-C1_1_9403.d	Araport11_pep_20220914	934.012	>AT2G20050.1;>AT2G20050.2	3643.52	(763);(760)	2	0	HSSFELSK	0	1	_HSS[Phospho (STY)]FELSK_	507.718	1	1
1140131_M-PP-1_A227_20250116_S4-C1_1_9403.d	Araport11_pep_20220914	1289.41	>AT2G20050.1;>AT2G20050.2	1736.08	(95);(95)	2	0	VSSQFLPPDGSR	0	1	_VSS[Phospho (STY)]QFLPPDGSR_	685.311	1	1
1140131_M-PP-1_A227_20250116_S4-C1_1_9403.d	Araport11_pep_20220914	3501.85	>AT2G20050.1;>AT2G20050.2	756.07	(439);(439)	3	0	QLSSTGTQLQPPIPQVVELTGSESPSTFGWNSK	0	1	_QLSSTGTQLQPPIPQVVELTGSES[Phospho (STY)]PSTFGWNSK_	1194.25	1	1
1140131_M-PP-1_A227_20250116_S4-C1_1_9403.d	Araport11_pep_20220914	3501.85	>AT2G20050.1;>AT2G20050.2	744.998	(439);(439)	3	0	QLSSTGTQLQPPIPQVVELTGSESPSTFGWNSK	0	1	_QLSSTGTQLQPPIPQVVELTGS[Phospho (STY)]ESPSTFGWNSK_	1194.25	1	1
1140131_M-PP-1_A227_20250116_S4-C1_1_9403.d	Araport11_pep_20220914	2182.38	>AT2G20050.1;>AT2G20050.2	574.691	(473);(473)	3	0	AIENSLENGHAWVPPSPAHR	0	1	_AIENSLENGHAWVPPS[Phospho (STY)]PAHR_	754.687	1	1
1140131_M-PP-1_A227_20250116_S4-C1_1_9403.d	Araport11_pep_20220914	1705.71	>AT4G04020.1	273.505	-70	2	0	ATDIDDEWGQDGVER	0	1	_AT[Phospho (STY)]DIDDEWGQDGVER_	893.352	1	1
1140131_M-PP-1_A227_20250116_S4-C1_1_9403.d	Araport11_pep_20220914	2013.03	>AT5G23080.1;>AT5G23080.2	682.758	(739);(709)	2	0	AIFSDDSEDDEDQPMNGK	0	1	_AIFS[Phospho (STY)]DDS[Phospho (STY)]EDDEDQPMNGK_	1086.87	2	1
1140131_M-PP-1_A227_20250116_S4-C1_1_9403.d	Araport11_pep_20220914	1834.91	>AT5G23080.1;>AT5G23080.2	489.843	(17);(17)	2	0	GSDEEDFVFHGTPIER	0	1	_GS[Phospho (STY)]DEEDFVFHGTPIER_	957.899	1	1
1140131_M-PP-1_A227_20250116_S4-C1_1_9403.d	Araport11_pep_20220914	1834.91	>AT5G23080.1;>AT5G23080.2	184.651	(17);(17)	2	0	GSDEEDFVFHGTPIER	0	1	_[Acetyl (Protein N-term)]GS[Phospho (STY)]DEEDFVFHGTPIER_	978.904	1	1
1140131_M-PP-1_A227_20250116_S4-C1_1_9403.d	Araport11_pep_20220914	1280.35	>AT5G23080.1;>AT5G23080.2	377.17	(819);(789)	2	0	TSSLTLGSEEEK	0	1	_TSS[Phospho (STY)]LTLGSEEEK_	680.798	1	1
1140131_M-PP-1_A227_20250116_S4-C1_1_9403.d	Araport11_pep_20220914	1280.35	>AT5G23080.1;>AT5G23080.2	368.197	(819);(789)	2	0	TSSLTLGSEEEK	0	1	_TSSLTLGS[Phospho (STY)]EEEK_	680.798	1	1
1140131_M-PP-1_A227_20250116_S4-C1_1_9403.d	Araport11_pep_20220914	1966.1	>AT5G23080.1;>AT5G23080.2	197.389	(17);(17)	2	0	MGSDEEDFVFHGTPIER	0	1	_MGS[Phospho (STY)]DEEDFVFHGTPIER_	1023.42	1	1
1140131_M-PP-1_A227_20250116_S4-C1_1_9403.d	Araport11_pep_20220914	1489.47	>AT5G23080.1;>AT5G23080.2	109.497	(919);(889)	2	1	SSSSRYSSDEEQK	0.000389509	0.5	_SSSSRY[Phospho (STY)]S[Phospho (STY)]SDEEQK_	825.29	2	1
1140131_M-PP-1_A227_20250116_S4-C1_1_9403.d	Araport11_pep_20220914	3290.62	>AT4G00355.1;>AT4G00355.2;>AT4G00355.3;>AT4G00355.4	360.042	(162);(162);(162);(162)	3	0	AIGGSHVYEPVEEPTEPVSPSDVTLDLNPIK	0	1	_AIGGSHVYEPVEEPTEPVS[Phospho (STY)]PSDVTLDLNPIK_	1123.88	1	1
1140131_M-PP-1_A227_20250116_S4-C1_1_9403.d	Araport11_pep_20220914	3290.62	>AT4G00355.1;>AT4G00355.2;>AT4G00355.3;>AT4G00355.4	369.653	(162);(162);(162);(162)	3	0	AIGGSHVYEPVEEPTEPVSPSDVTLDLNPIK	0	0.5	_AIGGSHVYEPVEEPTEPVSPS[Phospho (STY)]DVTLDLNPIK_	1123.88	1	1
1140131_M-PP-1_A227_20250116_S4-C1_1_9403.d	Araport11_pep_20220914	1522.76	>AT1G05960.1;>AT1G05960.2;>AT1G05960.3;>AT1G05960.4	1366.8	(254);(275);(254);(254)	3	1	KVSFKPNPVTDYK	0	1	_KVS[Phospho (STY)]FKPNPVTDYK_	534.936	1	1
1140131_M-PP-1_A227_20250116_S4-C1_1_9403.d	Araport11_pep_20220914	1522.76	>AT1G05960.1;>AT1G05960.2;>AT1G05960.3;>AT1G05960.4	434.149	(254);(275);(254);(254)	2	1	KVSFKPNPVTDYK	0	1	_KVS[Phospho (STY)]FKPNPVTDYK_	801.9	1	1
1140131_M-PP-1_A227_20250116_S4-C1_1_9403.d	Araport11_pep_20220914	2876.22	>AT1G05960.1;>AT1G05960.2;>AT1G05960.3;>AT1G05960.4	464.74	(966);(987);(966);(966)	3	0	AIIVADVQPQGQLGFFSQEVPQNSFR	0	1	_AIIVADVQPQGQLGFFSQEVPQNS[Phospho (STY)]FR_	985.818	1	1
1140131_M-PP-1_A227_20250116_S4-C1_1_9403.d	Araport11_pep_20220914	1394.59	>AT1G05960.1;>AT1G05960.2;>AT1G05960.3;>AT1G05960.4	314.199	(254);(275);(254);(254)	2	0	VSFKPNPVTDYK	0.000595167	1	_VS[Phospho (STY)]FKPNPVTDYK_	737.853	1	1
1140131_M-PP-1_A227_20250116_S4-C1_1_9403.d	Araport11_pep_20220914	2876.12	>AT1G05960.1;>AT1G05960.2;>AT1G05960.3;>AT1G05960.4	245.967	(869);(890);(869);(869)	2	0	TSLSTNTNPVDVLSVNELLESVSETAR	0	0.3148	_T[Phospho (STY)]SLSTNTNPVDVLSVNELLESVSETAR_	1478.21	1	1
1140131_M-PP-1_A227_20250116_S4-C1_1_9403.d	Araport11_pep_20220914	1191.21	>AT1G35220.1;>AT1G35220.2;>AT1G35220.3;>AT1G35220.4;>AT1G35220.5;>AT1G35220.6;>AT1G35220.7	1071.54	(334);(334);(334);(239);(318);(262);(239)	2	0	AILSDDEDASR	0	1	_AILS[Phospho (STY)]DDEDASR_	636.261	1	1
1140131_M-PP-1_A227_20250116_S4-C1_1_9403.d	Araport11_pep_20220914	911.039	>AT1G35220.1;>AT1G35220.2;>AT1G35220.3;>AT1G35220.4;>AT1G35220.5;>AT1G35220.6;>AT1G35220.7	292.252	(882);(882);(882);(787);(866);(810);(787)	2	0	LMNYASGR	0.000270563	1	_LMNYAS[Phospho (STY)]GR_	496.207	1	1
1140131_M-PP-1_A227_20250116_S4-C1_1_9403.d	Araport11_pep_20220914	1928.98	>AT5G25590.1	485.942	-173	3	1	DTAQEEEEPRTPENVGK	0	1	_DTAQEEEEPRT[Phospho (STY)]PENVGK_	670.288	1	1
1140131_M-PP-1_A227_20250116_S4-C1_1_9403.d	Araport11_pep_20220914	1044.27	>AT5G25590.1	302.913	-126	2	0	AISLPSMAVR	0	1	_AIS[Phospho (STY)]LPSMAVR_	562.78	1	1
1140131_M-PP-1_A227_20250116_S4-C1_1_9403.d	Araport11_pep_20220914	1332.47	>AT3G58640.1;>AT3G58640.2	1238.35	(509);(509)	2	0	AISLPSSPQNYR	0	1	_AIS[Phospho (STY)]LPSS[Phospho (STY)]PQNYR_	746.815	2	1
1140131_M-PP-1_A227_20250116_S4-C1_1_9403.d	Araport11_pep_20220914	1332.47	>AT3G58640.1;>AT3G58640.2	592.829	(509);(509)	2	0	AISLPSSPQNYR	0	1	_AIS[Phospho (STY)]LPSSPQNYR_	706.832	1	1
1140131_M-PP-1_A227_20250116_S4-C1_1_9403.d	Araport11_pep_20220914	1332.47	>AT3G58640.1;>AT3G58640.2	507.839	(509);(509)	2	0	AISLPSSPQNYR	0	0.9952	_AISLPSS[Phospho (STY)]PQNYR_	706.832	1	1
1140131_M-PP-1_A227_20250116_S4-C1_1_9403.d	Araport11_pep_20220914	1318.4	>AT3G58640.1;>AT3G58640.2	867.597	(373);(373)	2	0	TASSSPEHLSFR	0	1	_TASSSPEHLS[Phospho (STY)]FR_	699.806	1	1
1140131_M-PP-1_A227_20250116_S4-C1_1_9403.d	Araport11_pep_20220914	1318.4	>AT3G58640.1;>AT3G58640.2	579.098	(373);(373)	2	0	TASSSPEHLSFR	0	0.5	_TASSS[Phospho (STY)]PEHLS[Phospho (STY)]FR_	739.789	2	1
1140131_M-PP-1_A227_20250116_S4-C1_1_9403.d	Araport11_pep_20220914	1318.4	>AT3G58640.1;>AT3G58640.2	416.787	(373);(373)	2	0	TASSSPEHLSFR	0	1	_TASSS[Phospho (STY)]PEHLSFR_	699.806	1	1
1140131_M-PP-1_A227_20250116_S4-C1_1_9403.d	Araport11_pep_20220914	983.044	>AT3G58640.1;>AT3G58640.2	756.28	(307);(307)	2	0	DENLSLHR	0	1	_DENLS[Phospho (STY)]LHR_	532.232	1	1
1140131_M-PP-1_A227_20250116_S4-C1_1_9403.d	Araport11_pep_20220914	1514.69	>AT3G58640.1;>AT3G58640.2	594.026	(429);(429)	2	0	SISITPEIGDDIVR	0	1	_SIS[Phospho (STY)]ITPEIGDDIVR_	797.89	1	1
1140131_M-PP-1_A227_20250116_S4-C1_1_9403.d	Araport11_pep_20220914	1514.69	>AT3G58640.1;>AT3G58640.2	557.374	(429);(429)	2	0	SISITPEIGDDIVR	0	1	_S[Phospho (STY)]ISITPEIGDDIVR_	797.89	1	1
1140131_M-PP-1_A227_20250116_S4-C1_1_9403.d	Araport11_pep_20220914	732.787	>AT3G58640.1;>AT3G58640.2	403.23	(333);(333)	2	0	SASALER	0.000512558	1	_SAS[Phospho (STY)]ALER_	407.179	1	1
1140131_M-PP-1_A227_20250116_S4-C1_1_9403.d	Araport11_pep_20220914	1795.88	>AT3G58640.1;>AT3G58640.2	239.095	(485);(485)	3	0	NVSGFHLDAHDQVSGGR	0.000137268	1	_NVS[Phospho (STY)]GFHLDAHDQVSGGR_	625.943	1	1
1140131_M-PP-1_A227_20250116_S4-C1_1_9403.d	Araport11_pep_20220914	2061.25	>AT3G58640.1;>AT3G58640.2	210.638	(350);(350)	3	1	KLSFSQSESNMANEFWR	0.00268366	1	_KLS[Phospho (STY)]FSQSESNM[Oxidation (M)]ANEFWR_	719.642	1	1
1140131_M-PP-1_A227_20250116_S4-C1_1_9403.d	Araport11_pep_20220914	2287.46	>AT1G72130.1	468.763	-22	2	0	AITYSSADELGNTTEGFLEIR	0.000595167	0.5	_AITYSS[Phospho (STY)]ADELGNTTEGFLEIR_	1184.04	1	1
1140131_M-PP-1_A227_20250116_S4-C1_1_9403.d	Araport11_pep_20220914	2750.79	>AT3G19830.1;>AT3G19830.2;>AT3G19830.3;>AT3G19830.4	222.504	(579);(579);(579);(579)	2	0	AIYADASDDEMSDSEEPSSFVQNDK	0	0.5	_AIY[Phospho (STY)]ADASDDEMSDS[Phospho (STY)]EEPSSFVQNDK_	1455.53	2	1
1140131_M-PP-1_A227_20250116_S4-C1_1_9403.d	Araport11_pep_20220914	2750.79	>AT3G19830.1;>AT3G19830.2;>AT3G19830.3;>AT3G19830.4	221.551	(579);(579);(579);(579)	2	0	AIYADASDDEMSDSEEPSSFVQNDK	0	0.6667	_AIYADASDDEMS[Phospho (STY)]DS[Phospho (STY)]EEPSSFVQNDK_	1455.53	2	1
1140131_M-PP-1_A227_20250116_S4-C1_1_9403.d	Araport11_pep_20220914	1476.51	>AT3G05420.1;>AT3G05420.2	1968.9	(524);(525)	2	0	DIESEVEVSQEGR	0	1	_DIES[Phospho (STY)]EVEVSQEGR_	778.827	1	1
1140131_M-PP-1_A227_20250116_S4-C1_1_9403.d	Araport11_pep_20220914	1476.51	>AT3G05420.1;>AT3G05420.2	1798.29	(524);(525)	2	0	DIESEVEVSQEGR	0	1	_DIES[Phospho (STY)]EVEVS[Phospho (STY)]QEGR_	818.811	2	1
1140131_M-PP-1_A227_20250116_S4-C1_1_9403.d	Araport11_pep_20220914	1912.13	>AT3G05420.1;>AT3G05420.2	998.498	(511);(512)	2	0	TLEAPLPGSLSAVNNATTR	0	0.9855	_TLEAPLPGS[Phospho (STY)]LSAVNNATTR_	996.494	1	1
1140131_M-PP-1_A227_20250116_S4-C1_1_9403.d	Araport11_pep_20220914	1912.13	>AT3G05420.1;>AT3G05420.2	1510.77	(511);(512)	2	0	TLEAPLPGSLSAVNNATTR	0	1	_TLEAPLPGSLS[Phospho (STY)]AVNNATTR_	996.494	1	1
1140131_M-PP-1_A227_20250116_S4-C1_1_9403.d	Araport11_pep_20220914	1912.13	>AT3G05420.1;>AT3G05420.2	723.63	(511);(512)	2	0	TLEAPLPGSLSAVNNATTR	0	1	_TLEAPLPGS[Phospho (STY)]LS[Phospho (STY)]AVNNATTR_	1036.48	2	1
1140131_M-PP-1_A227_20250116_S4-C1_1_9403.d	Araport11_pep_20220914	1912.13	>AT3G05420.1;>AT3G05420.2	470.962	(511);(512)	2	0	TLEAPLPGSLSAVNNATTR	0	1	_TLEAPLPGSLS[Phospho (STY)]AVNNAT[Phospho (STY)]TR_	1036.48	2	1
1140131_M-PP-1_A227_20250116_S4-C1_1_9403.d	Araport11_pep_20220914	1912.13	>AT3G05420.1;>AT3G05420.2	1258.91	(511);(512)	2	0	TLEAPLPGSLSAVNNATTR	0	0.5	_TLEAPLPGS[Phospho (STY)]LS[Phospho (STY)]AVNNATT[Phospho (STY)]R_	1076.46	3	1
1140131_M-PP-1_A227_20250116_S4-C1_1_9403.d	Araport11_pep_20220914	1912.13	>AT3G05420.1;>AT3G05420.2	316.661	(511);(512)	2	0	TLEAPLPGSLSAVNNATTR	0	1	_TLEAPLPGSLS[Phospho (STY)]AVNNAT[Phospho (STY)]T[Phospho (STY)]R_	1076.46	3	1
1140131_M-PP-1_A227_20250116_S4-C1_1_9403.d	Araport11_pep_20220914	1638.7	>AT3G05420.1;>AT3G05420.2	819.053	(140);(141)	2	0	DEPVVENGSTFSETK	0	1	_DEPVVENGSTFS[Phospho (STY)]ETK_	859.861	1	1
1140131_M-PP-1_A227_20250116_S4-C1_1_9403.d	Araport11_pep_20220914	1638.7	>AT3G05420.1;>AT3G05420.2	463.4	(140);(141)	2	0	DEPVVENGSTFSETK	0	0.6667	_DEPVVENGST[Phospho (STY)]FS[Phospho (STY)]ETK_	899.845	2	1
1140131_M-PP-1_A227_20250116_S4-C1_1_9403.d	Araport11_pep_20220914	1638.7	>AT3G05420.1;>AT3G05420.2	460.667	(140);(141)	2	0	DEPVVENGSTFSETK	0	1	_DEPVVENGS[Phospho (STY)]T[Phospho (STY)]FSETK_	899.845	2	1
1140131_M-PP-1_A227_20250116_S4-C1_1_9403.d	Araport11_pep_20220914	1837.95	>AT3G05420.1;>AT3G05420.2	673.873	(140);(141)	2	1	AKDEPVVENGSTFSETK	0	0.5693	_AKDEPVVENGS[Phospho (STY)]TFS[Phospho (STY)]ETK_	999.411	2	1
1140131_M-PP-1_A227_20250116_S4-C1_1_9403.d	Araport11_pep_20220914	1837.95	>AT3G05420.1;>AT3G05420.2	688.253	(140);(141)	2	1	AKDEPVVENGSTFSETK	0	0.5	_AKDEPVVENGS[Phospho (STY)]TFSET[Phospho (STY)]K_	999.411	2	1
1140131_M-PP-1_A227_20250116_S4-C1_1_9403.d	Araport11_pep_20220914	1837.95	>AT3G05420.1;>AT3G05420.2	375.7	(140);(141)	2	1	AKDEPVVENGSTFSETK	0	0.5	_AKDEPVVENGSTFSET[Phospho (STY)]K_	959.428	1	1
1140131_M-PP-1_A227_20250116_S4-C1_1_9403.d	Araport11_pep_20220914	1837.95	>AT3G05420.1;>AT3G05420.2	685.397	(140);(141)	2	1	AKDEPVVENGSTFSETK	0	0.5	_AKDEPVVENGST[Phospho (STY)]FSET[Phospho (STY)]K_	999.411	2	1
1140131_M-PP-1_A227_20250116_S4-C1_1_9403.d	Araport11_pep_20220914	1048.12	>AT3G05420.1;>AT3G05420.2	440.9	(15);(15)	2	0	ATSGPAYPER	0	1	_ATS[Phospho (STY)]GPAYPER_	564.74	1	1
1140131_M-PP-1_A227_20250116_S4-C1_1_9403.d	Araport11_pep_20220914	1177.28	>AT2G16850.1	1333.76	-278	2	1	ALASFRSNPTN	0	1	_ALAS[Phospho (STY)]FRS[Phospho (STY)]NPTN_	669.268	2	1
1140131_M-PP-1_A227_20250116_S4-C1_1_9403.d	Araport11_pep_20220914	2155.53	>AT5G09890.1;>AT5G09890.2	463.109	(318);(318)	2	0	ALAYSTVGTLDYMAPEVLLK	0	1	_ALAYS[Phospho (STY)]TVGTLDYM[Oxidation (M)]APEVLLK_	1126.05	1	1
1140131_M-PP-1_A227_20250116_S4-C1_1_9403.d	Araport11_pep_20220914	1294.43	>AT5G03040.1;>AT5G03040.2;>AT5G03040.3	1365.8	(57);(57);(57)	2	0	QSSSSPPPALAPR	0	1	_QSSSS[Phospho (STY)]PPPALAPR_	687.824	1	1
1140131_M-PP-1_A227_20250116_S4-C1_1_9403.d	Araport11_pep_20220914	1294.43	>AT5G03040.1;>AT5G03040.2;>AT5G03040.3	987.734	(57);(57);(57)	2	0	QSSSSPPPALAPR	0	1	_QSSS[Phospho (STY)]S[Phospho (STY)]PPPALAPR_	727.807	2	1
1140131_M-PP-1_A227_20250116_S4-C1_1_9403.d	Araport11_pep_20220914	1236.34	>AT5G03040.1;>AT5G03040.2;>AT5G03040.3	969.669	(342);(342);(342)	2	0	NSFFSPPTPSR	0	1	_NSFFSPPT[Phospho (STY)]PSR_	658.787	1	1
1140131_M-PP-1_A227_20250116_S4-C1_1_9403.d	Araport11_pep_20220914	1236.34	>AT5G03040.1;>AT5G03040.2;>AT5G03040.3	963.501	(342);(342);(342)	2	0	NSFFSPPTPSR	0	0.5	_NSFFSPPTPS[Phospho (STY)]R_	658.787	1	1
1140131_M-PP-1_A227_20250116_S4-C1_1_9403.d	Araport11_pep_20220914	2147.32	>AT5G03040.1;>AT5G03040.2;>AT5G03040.3	702.119	(421);(421);(421)	3	0	LKPQSPLGGTTQENEGFTDK	0	1	_LKPQS[Phospho (STY)]PLGGTTQENEGFTDK_	743.014	1	1
1140131_M-PP-1_A227_20250116_S4-C1_1_9403.d	Araport11_pep_20220914	2147.32	>AT5G03040.1;>AT5G03040.2;>AT5G03040.3	548.765	(421);(421);(421)	2	0	LKPQSPLGGTTQENEGFTDK	0	1	_LKPQS[Phospho (STY)]PLGGTTQENEGFTDK_	1114.02	1	1
1140131_M-PP-1_A227_20250116_S4-C1_1_9403.d	Araport11_pep_20220914	1978.2	>AT5G03040.1;>AT5G03040.2;>AT5G03040.3	501.908	(396);(396);(396)	2	0	DDESLAGSPALPSYMVPTK	0	1	_DDES[Phospho (STY)]LAGSPALPSYMVPTK_	1029.46	1	1
1140131_M-PP-1_A227_20250116_S4-C1_1_9403.d	Araport11_pep_20220914	1978.2	>AT5G03040.1;>AT5G03040.2;>AT5G03040.3	456.488	(396);(396);(396)	2	0	DDESLAGSPALPSYMVPTK	0	1	_DDES[Phospho (STY)]LAGSPALPSYM[Oxidation (M)]VPTK_	1037.46	1	1
1140131_M-PP-1_A227_20250116_S4-C1_1_9403.d	Araport11_pep_20220914	3006.31	>AT5G03040.1;>AT5G03040.2;>AT5G03040.3	492.567	(101);(101);(101)	3	0	DLSPPSTADAVNVTATDVPVVPSSSAPGVVR	0.000389509	1	_DLS[Phospho (STY)]PPSTADAVNVTATDVPVVPSSSAPGVVR_	1029.17	1	1
1140131_M-PP-1_A227_20250116_S4-C1_1_9403.d	Araport11_pep_20220914	991.105	>AT5G03040.1;>AT5G03040.2;>AT5G03040.3	409.601	(365);(365);(365)	2	0	STISVLSER	0	1	_S[Phospho (STY)]TIS[Phospho (STY)]VLSER_	576.241	2	1
1140131_M-PP-1_A227_20250116_S4-C1_1_9403.d	Araport11_pep_20220914	991.105	>AT5G03040.1;>AT5G03040.2;>AT5G03040.3	259.429	(365);(365);(365)	2	0	STISVLSER	0	1	_S[Phospho (STY)]TISVLSER_	536.258	1	1
1140131_M-PP-1_A227_20250116_S4-C1_1_9403.d	Araport11_pep_20220914	991.105	>AT5G03040.1;>AT5G03040.2;>AT5G03040.3	296.909	(365);(365);(365)	2	0	STISVLSER	0	1	_STISVLS[Phospho (STY)]ER_	536.258	1	1
1140131_M-PP-1_A227_20250116_S4-C1_1_9403.d	Araport11_pep_20220914	3254.6	>AT5G03040.1;>AT5G03040.2;>AT5G03040.3	871.845	(57);(57);(57)	3	1	LAEGQNGVISNPPVVDNVRQSSSSPPPALAPR	0	0.292	_LAEGQNGVISNPPVVDNVRQSSS[Phospho (STY)]S[Phospho (STY)]PPPALAPR_	1138.55	2	1
1140131_M-PP-1_A227_20250116_S4-C1_1_9403.d	Araport11_pep_20220914	3254.6	>AT5G03040.1;>AT5G03040.2;>AT5G03040.3	849.54	(57);(57);(57)	3	1	LAEGQNGVISNPPVVDNVRQSSSSPPPALAPR	0	0.5	_LAEGQNGVISNPPVVDNVRQSS[Phospho (STY)]SS[Phospho (STY)]PPPALAPR_	1138.55	2	1
1140131_M-PP-1_A227_20250116_S4-C1_1_9403.d	Araport11_pep_20220914	3276.6	>AT5G03040.1;>AT5G03040.2;>AT5G03040.3	391.155	(101);(101);(101)	3	1	NRDLSPPSTADAVNVTATDVPVVPSSSAPGVVR	0.000595167	1	_NRDLS[Phospho (STY)]PPSTADAVNVTATDVPVVPSSSAPGVVR_	1119.22	1	1
1140131_M-PP-1_A227_20250116_S4-C1_1_9403.d	Araport11_pep_20220914	3276.6	>AT5G03040.1;>AT5G03040.2;>AT5G03040.3	356.793	(101);(101);(101)	3	1	NRDLSPPSTADAVNVTATDVPVVPSSSAPGVVR	0.000595167	0.9922	_NRDLSPPST[Phospho (STY)]ADAVNVTATDVPVVPSSSAPGVVR_	1119.22	1	1
1140131_M-PP-1_A227_20250116_S4-C1_1_9403.d	Araport11_pep_20220914	3276.6	>AT5G03040.1;>AT5G03040.2;>AT5G03040.3	392.636	(101);(101);(101)	3	1	NRDLSPPSTADAVNVTATDVPVVPSSSAPGVVR	0.000595167	1	_NRDLSPPSTADAVNVT[Phospho (STY)]ATDVPVVPSSSAPGVVR_	1119.22	1	1
1140131_M-PP-1_A227_20250116_S4-C1_1_9403.d	Araport11_pep_20220914	2873.18	>AT5G03040.1;>AT5G03040.2;>AT5G03040.3	378.329	(396);(396);(396)	3	1	HSIAGSSVRDDESLAGSPALPSYMVPTK	0.00247553	0.5	_HSIAGSS[Phospho (STY)]VRDDES[Phospho (STY)]LAGSPALPSYMVPTK_	1011.45	2	1
1140131_M-PP-1_A227_20250116_S4-C1_1_9403.d	Araport11_pep_20220914	3029.37	>AT5G03040.1;>AT5G03040.2;>AT5G03040.3	438.29	(396);(396);(396)	3	2	RHSIAGSSVRDDESLAGSPALPSYMVPTK	0.00193116	0.9997	_RHS[Phospho (STY)]IAGSS[Phospho (STY)]VRDDES[Phospho (STY)]LAGS[Phospho (STY)]PALPSYMVPTK_	1116.8	4	1
1140131_M-PP-1_A227_20250116_S4-C1_1_9403.d	Araport11_pep_20220914	1595.73	>AT5G03040.1;>AT5G03040.2;>AT5G03040.3	293.128	(247);(247);(247)	2	0	ALAYSYSHQQNWK	0	1	_ALAYSYS[Phospho (STY)]HQQNWK_	838.367	1	1
1140131_M-PP-1_A227_20250116_S4-C1_1_9403.d	Araport11_pep_20220914	1585.77	>AT2G37660.1	255.311	-312	2	0	ALDLASKPEGTGTPTK	0	1	_ALDLASKPEGT[Phospho (STY)]GTPTK_	833.408	1	1
1140131_M-PP-1_A227_20250116_S4-C1_1_9403.d	Araport11_pep_20220914	1284.55	>AT5G54770.1	371.632	-258	2	0	SIGMIDHVPGMK	0	1	_S[Phospho (STY)]IGMIDHVPGMK_	682.809	1	1
1140131_M-PP-1_A227_20250116_S4-C1_1_9403.d	Araport11_pep_20220914	1276.36	>AT1G73980.1;>AT1G73980.2;>AT1G73980.3	690.115	(439);(439);(439)	2	0	LSLDDDTVSSPK	0	1	_LSLDDDTVSS[Phospho (STY)]PK_	678.8	1	1
1140131_M-PP-1_A227_20250116_S4-C1_1_9403.d	Araport11_pep_20220914	1115.25	>AT1G73980.1;>AT1G73980.2;>AT1G73980.3	460.314	(12);(12);(12)	2	0	ALDSSVALSPR	0	1	_[Acetyl (Protein N-term)]ALDSSVALS[Phospho (STY)]PR_	619.295	1	1
1140131_M-PP-1_A227_20250116_S4-C1_1_9403.d	Araport11_pep_20220914	3322.68	>AT1G73980.1;>AT1G73980.2;>AT1G73980.3	216.977	(564);(564);(564)	3	0	IAPSGSQHNLALPIENGNGSVLSFSASASQLVR	0.00126728	1	_IAPSGS[Phospho (STY)]QHNLALPIENGNGSVLSFSAS[Phospho (STY)]ASQLVR_	1161.22	2	1
1140131_M-PP-1_A227_20250116_S4-C1_1_9403.d	Araport11_pep_20220914	2105.19	>AT5G49710.1;>AT5G49710.2;>AT5G49710.3	226.745	(52);(52);(52)	2	0	ALELLNLAEVSSEDDEDDK	0	1	_ALELLNLAEVS[Phospho (STY)]S[Phospho (STY)]EDDEDDK_	1132.96	2	1
1140131_M-PP-1_A227_20250116_S4-C1_1_9403.d	Araport11_pep_20220914	2105.19	>AT5G49710.1;>AT5G49710.2;>AT5G49710.3	201.179	(52);(52);(52)	2	0	ALELLNLAEVSSEDDEDDK	0	0.5	_ALELLNLAEVSS[Phospho (STY)]EDDEDDK_	1092.98	1	1
1140131_M-PP-1_A227_20250116_S4-C1_1_9403.d	Araport11_pep_20220914	1560.51	>AT2G21660.1	489.454	-124	2	0	SGGGGGYSGGGGSYGGGGGR	0	1	_SGGGGGYSGGGGS[Phospho (STY)]YGGGGGR_	820.808	1	1
1140131_M-PP-1_A227_20250116_S4-C1_1_9403.d	Araport11_pep_20220914	1560.51	>AT2G21660.1	491.199	-124	2	0	SGGGGGYSGGGGSYGGGGGR	0	1	_S[Phospho (STY)]GGGGGYSGGGGSYGGGGGR_	820.808	1	1
1140131_M-PP-1_A227_20250116_S4-C1_1_9403.d	Araport11_pep_20220914	1560.51	>AT2G21660.1	490.438	-124	2	0	SGGGGGYSGGGGSYGGGGGR	0	1	_SGGGGGYS[Phospho (STY)]GGGGSYGGGGGR_	820.808	1	1
1140131_M-PP-1_A227_20250116_S4-C1_1_9403.d	Araport11_pep_20220914	1232.36	>AT5G60660.1	1532.97	-288	2	0	ALGSFGSFGSFR	0	1	_ALGSFGS[Phospho (STY)]FGS[Phospho (STY)]FR_	696.773	2	1
1140131_M-PP-1_A227_20250116_S4-C1_1_9403.d	Araport11_pep_20220914	1232.36	>AT5G60660.1	512.668	-288	2	0	ALGSFGSFGSFR	0	1	_ALGSFGSFGS[Phospho (STY)]FR_	656.79	1	1
1140131_M-PP-1_A227_20250116_S4-C1_1_9403.d	Araport11_pep_20220914	1232.36	>AT5G60660.1	147.601	-288	2	0	ALGSFGSFGSFR	0	1	_ALGS[Phospho (STY)]FGS[Phospho (STY)]FGSFR_	696.773	2	1
1140131_M-PP-1_A227_20250116_S4-C1_1_9403.d	Araport11_pep_20220914	1137.21	>AT4G35100.1;>AT4G35100.2	7077.96	(280);(280)	2	1	ALGSFRSNATN	0	1	_ALGS[Phospho (STY)]FRS[Phospho (STY)]NATN_	649.252	2	1
1140131_M-PP-1_A227_20250116_S4-C1_1_9403.d	Araport11_pep_20220914	1137.21	>AT4G35100.1;>AT4G35100.2	584.326	(280);(280)	2	1	ALGSFRSNATN	0	1	_ALGS[Phospho (STY)]FRSNATN_	609.269	1	1
1140131_M-PP-1_A227_20250116_S4-C1_1_9403.d	Araport11_pep_20220914	1198.34	>AT3G54820.1	391.871	-286	2	1	ALGSFRSQPHV	0.000270563	1	_ALGS[Phospho (STY)]FRS[Phospho (STY)]QPHV_	679.786	2	1
1140131_M-PP-1_A227_20250116_S4-C1_1_9403.d	Araport11_pep_20220914	1303.53	>AT3G56850.1	268.308	-51	2	0	ALGSMNLDELLK	0	1	_ALGS[Phospho (STY)]MNLDELLK_	692.333	1	1
1140131_M-PP-1_A227_20250116_S4-C1_1_9403.d	Araport11_pep_20220914	2263.44	>AT3G56850.1	179.037	-39	3	0	QSSLYSLTLDEVQNHLGSSGK	0.000931966	0.8552	_QS[Phospho (STY)]SLYSLTLDEVQNHLGSSGK_	781.7	1	1
1140131_M-PP-1_A227_20250116_S4-C1_1_9403.d	Araport11_pep_20220914	1936.01	>AT5G60160.1	562.715	-293	2	0	ALIDATSSGSDLEDESGIR	0	1	_ALIDATSSGS[Phospho (STY)]DLEDESGIR_	1008.44	1	1
1140131_M-PP-1_A227_20250116_S4-C1_1_9403.d	Araport11_pep_20220914	1304.37	>AT3G01160.1	1584.25	-443	2	0	ALIEAEDVDSDK	0	1	_ALIEAEDVDS[Phospho (STY)]DK_	692.798	1	1
1140131_M-PP-1_A227_20250116_S4-C1_1_9403.d	Araport11_pep_20220914	1705.7	>AT3G01160.1	1196.5	-143	2	0	SSHVESEEESESELK	0	1	_SSHVES[Phospho (STY)]EEES[Phospho (STY)]ESELK_	933.34	2	1
1140131_M-PP-1_A227_20250116_S4-C1_1_9403.d	Araport11_pep_20220914	1705.7	>AT3G01160.1	272.762	-143	2	0	SSHVESEEESESELK	0	1	_SSHVES[Phospho (STY)]EEES[Phospho (STY)]ES[Phospho (STY)]ELK_	973.323	3	1
1140131_M-PP-1_A227_20250116_S4-C1_1_9403.d	Araport11_pep_20220914	2069.03	>AT3G01160.1	803.095	-125	2	0	TEEESGDESGSETEINDLK	0	1	_TEEES[Phospho (STY)]GDES[Phospho (STY)]GS[Phospho (STY)]ETEINDLK_	1154.89	3	1
1140131_M-PP-1_A227_20250116_S4-C1_1_9403.d	Araport11_pep_20220914	1207.21	>AT3G01160.1	696.165	-154	2	0	VASLDDESDEK	0	1	_VASLDDES[Phospho (STY)]DEK_	644.253	1	1
1140131_M-PP-1_A227_20250116_S4-C1_1_9403.d	Araport11_pep_20220914	1207.21	>AT3G01160.1	214.902	-154	2	0	VASLDDESDEK	0	1	_VAS[Phospho (STY)]LDDES[Phospho (STY)]DEK_	684.236	2	1
1140131_M-PP-1_A227_20250116_S4-C1_1_9403.d	Araport11_pep_20220914	2467.31	>AT3G01160.1	692.399	-282	2	0	NDASDDEDEEEEEDEDVINQK	0	1	_NDAS[Phospho (STY)]DDEDEEEEEDEDVINQK_	1273.96	1	1
1140131_M-PP-1_A227_20250116_S4-C1_1_9403.d	Araport11_pep_20220914	1871.71	>AT3G01160.1	610.547	-515	2	0	DDDSSPDDDDDYNIDR	0	1	_DDDS[Phospho (STY)]S[Phospho (STY)]PDDDDDYNIDR_	1016.3	2	1
1140131_M-PP-1_A227_20250116_S4-C1_1_9403.d	Araport11_pep_20220914	1871.71	>AT3G01160.1	397.824	-515	2	0	DDDSSPDDDDDYNIDR	0	1	_DDDS[Phospho (STY)]SPDDDDDYNIDR_	976.321	1	1
1140131_M-PP-1_A227_20250116_S4-C1_1_9403.d	Araport11_pep_20220914	2595.49	>AT3G01160.1	304.941	-282	3	1	KNDASDDEDEEEEEDEDVINQK	0	1	_KNDAS[Phospho (STY)]DDEDEEEEEDEDVINQK_	892.338	1	1
1140131_M-PP-1_A227_20250116_S4-C1_1_9403.d	Araport11_pep_20220914	2595.49	>AT3G01160.1	265.243	-282	2	1	KNDASDDEDEEEEEDEDVINQK	0	1	_KNDAS[Phospho (STY)]DDEDEEEEEDEDVINQK_	1338	1	1
1140131_M-PP-1_A227_20250116_S4-C1_1_9403.d	Araport11_pep_20220914	1233.38	>AT1G09770.1	330.566	-345	2	0	ALLANYSQTPR	0	1	_ALLANYS[Phospho (STY)]QT[Phospho (STY)]PR_	697.299	2	1
1140131_M-PP-1_A227_20250116_S4-C1_1_9403.d	Araport11_pep_20220914	773.88	>AT3G14940.1;>AT3G14940.2	4754.88	(938);(938)	2	0	SAQELVK	0.000389509	1	_S[Phospho (STY)]AQELVK_	427.705	1	1
1140131_M-PP-1_A227_20250116_S4-C1_1_9403.d	Araport11_pep_20220914	1004.16	>AT3G14940.1;>AT3G14940.2	2109.37	(17);(17)	2	0	MASIDAQLR	0	1	_MAS[Phospho (STY)]IDAQLR_	542.746	1	1
1140131_M-PP-1_A227_20250116_S4-C1_1_9403.d	Araport11_pep_20220914	1004.16	>AT3G14940.1;>AT3G14940.2	991.396	(17);(17)	2	0	MASIDAQLR	0	1	_M[Oxidation (M)]AS[Phospho (STY)]IDAQLR_	550.744	1	1
1140131_M-PP-1_A227_20250116_S4-C1_1_9403.d	Araport11_pep_20220914	1043.18	>AT3G14940.1;>AT3G14940.2	683.11	(770);(770)	2	0	KPSGGIESLR	0	1	_KPS[Phospho (STY)]GGIESLR_	562.279	1	1
1140131_M-PP-1_A227_20250116_S4-C1_1_9403.d	Araport11_pep_20220914	1862.88	>AT1G64790.1;>AT1G64790.2;>AT1G64790.3	1200.77	(1813);(1899);(1884)	2	0	ALLEGGSDDEGASTEAQGR	0	1	_ALLEGGS[Phospho (STY)]DDEGASTEAQGR_	971.905	1	1
1140131_M-PP-1_A227_20250116_S4-C1_1_9403.d	Araport11_pep_20220914	1583.76	>AT3G06550.1;>AT3G06550.2;>AT3G06550.3	2697.55	(78);(78);(77)	2	0	ALLIEDGGGLQSASPR	0	1	_ALLIEDGGGLQSAS[Phospho (STY)]PR_	832.406	1	1
1140131_M-PP-1_A227_20250116_S4-C1_1_9403.d	Araport11_pep_20220914	1394.54	>AT1G24764.1	746.492	-489	2	0	ALLNGPGNYSFNK	0	1	_ALLNGPGNYS[Phospho (STY)]FNK_	737.84	1	1
1140131_M-PP-1_A227_20250116_S4-C1_1_9403.d	Araport11_pep_20220914	1285.46	>AT1G24764.1	639.661	-456	2	0	HSLSINSTSVLK	0	1	_HSLS[Phospho (STY)]INSTSVLK_	683.342	1	1
1140131_M-PP-1_A227_20250116_S4-C1_1_9403.d	Araport11_pep_20220914	1214.34	>AT1G24764.1	439.012	-621	2	0	SPSNTAQILAGR	0	1	_S[Phospho (STY)]PSNTAQILAGR_	647.811	1	1
1140131_M-PP-1_A227_20250116_S4-C1_1_9403.d	Araport11_pep_20220914	1204.34	>AT2G28000.1	721.764	-92	2	0	NVVLDEFGSPK	0	1	_NVVLDEFGS[Phospho (STY)]PK_	642.797	1	1
1140131_M-PP-1_A227_20250116_S4-C1_1_9403.d	Araport11_pep_20220914	1891.96	>AT1G08800.1;>AT1G08800.2;>AT1G08800.3;>AT1G08800.4	431.931	(220);(220);(220);(220)	2	0	IHSDTESEAVFSDTEPK	0	1	_IHS[Phospho (STY)]DTESEAVFS[Phospho (STY)]DTEPK_	1026.4	2	1
1140131_M-PP-1_A227_20250116_S4-C1_1_9403.d	Araport11_pep_20220914	1891.96	>AT1G08800.1;>AT1G08800.2;>AT1G08800.3;>AT1G08800.4	531.74	(220);(220);(220);(220)	2	0	IHSDTESEAVFSDTEPK	0	1	_IHS[Phospho (STY)]DTES[Phospho (STY)]EAVFS[Phospho (STY)]DTEPK_	1066.38	3	1
1140131_M-PP-1_A227_20250116_S4-C1_1_9403.d	Araport11_pep_20220914	1891.96	>AT1G08800.1;>AT1G08800.2;>AT1G08800.3;>AT1G08800.4	215.954	(220);(220);(220);(220)	2	0	IHSDTESEAVFSDTEPK	0	1	_IHS[Phospho (STY)]DTESEAVFSDTEPK_	986.415	1	1
1140131_M-PP-1_A227_20250116_S4-C1_1_9403.d	Araport11_pep_20220914	1806	>AT1G08800.1;>AT1G08800.2;>AT1G08800.3;>AT1G08800.4	493.337	(203)(270);(203)(270);(203)(270);(203)(270)	2	0	SVSFNHLPDVGYTELK	0	1	_SVS[Phospho (STY)]FNHLPDVGYTELK_	943.44	1	1
1140131_M-PP-1_A227_20250116_S4-C1_1_9403.d	Araport11_pep_20220914	1806	>AT1G08800.1;>AT1G08800.2;>AT1G08800.3;>AT1G08800.4	319.074	(203)(270);(203)(270);(203)(270);(203)(270)	3	0	SVSFNHLPDVGYTELK	0	1	_SVS[Phospho (STY)]FNHLPDVGYTELK_	629.296	1	1
1140131_M-PP-1_A227_20250116_S4-C1_1_9403.d	Araport11_pep_20220914	1059.23	>AT1G08800.1;>AT1G08800.2;>AT1G08800.3;>AT1G08800.4	361.052	(828);(828);(828);(828)	2	0	ALLTQISASR	0	1	_ALLTQIS[Phospho (STY)]ASR_	570.295	1	1
1140131_M-PP-1_A227_20250116_S4-C1_1_9403.d	Araport11_pep_20220914	2508.69	>AT5G06590.1;>AT5G06590.2	512.575	(221);(221)	2	0	ALPAPNASELSNEDEYATLEMDK	0	1	_ALPAPNASELS[Phospho (STY)]NEDEYATLEMDK_	1294.56	1	1
1140131_M-PP-1_A227_20250116_S4-C1_1_9403.d	Araport11_pep_20220914	3341.72	>AT1G70570.1;>AT1G70570.2	113.116	(215);(215)	3	0	ALPPDVLFIADPEGSLLGTGNSVGPTFVGNETR	0.000389509	0.5	_ALPPDVLFIADPEGSLLGTGNS[Phospho (STY)]VGPTFVGNETR_	1140.9	1	1
1140131_M-PP-1_A227_20250116_S4-C1_1_9403.d	Araport11_pep_20220914	1385.55	>AT4G36860.1;>AT4G36860.2	571.454	(169);(169)	2	0	ALQESMNVGSPPR	0	1	_ALQESMNVGS[Phospho (STY)]PPR_	733.329	1	1
1140131_M-PP-1_A227_20250116_S4-C1_1_9403.d	Araport11_pep_20220914	1385.55	>AT4G36860.1;>AT4G36860.2	373.611	(169);(169)	2	0	ALQESMNVGSPPR	0	1	_ALQESM[Oxidation (M)]NVGS[Phospho (STY)]PPR_	741.326	1	1
1140131_M-PP-1_A227_20250116_S4-C1_1_9403.d	Araport11_pep_20220914	1387.57	>AT1G19270.1;>AT1G19270.2	305.572	(121);(121)	2	0	ALQESMVVGNSPR	0	1	_ALQESMVVGNS[Phospho (STY)]PR_	734.337	1	1
1140131_M-PP-1_A227_20250116_S4-C1_1_9403.d	Araport11_pep_20220914	2036.95	>AT5G63950.1	156.538	-508	2	0	ALQGDDHYTDEDDEDGNK	0.0013809	1	_ALQGDDHY[Phospho (STY)]TDEDDEDGNK_	1058.88	1	1
1140131_M-PP-1_A227_20250116_S4-C1_1_9403.d	Araport11_pep_20220914	1935	>AT1G79920.1;>AT1G79920.2;>AT1G79920.3;>AT1G79920.4	240.771	(544);(544);(544);(544)	2	0	ASAEAAPASGDSDVNMQDAK	0	1	_ASAEAAPASGDS[Phospho (STY)]DVNMQDAK_	1007.91	1	1
1140131_M-PP-1_A227_20250116_S4-C1_1_9403.d	Araport11_pep_20220914	1935	>AT1G79920.1;>AT1G79920.2;>AT1G79920.3;>AT1G79920.4	228.222	(544);(544);(544);(544)	2	0	ASAEAAPASGDSDVNMQDAK	0	1	_ASAEAAPAS[Phospho (STY)]GDS[Phospho (STY)]DVNMQDAK_	1047.89	2	1
1140131_M-PP-1_A227_20250116_S4-C1_1_9403.d	Araport11_pep_20220914	1200.35	>AT3G45780.1;>AT3G45780.2	1054.02	(189);(189)	2	1	SGIPRVSEDLK	0.000389509	1	_SGIPRVS[Phospho (STY)]EDLK_	640.816	1	1
1140131_M-PP-1_A227_20250116_S4-C1_1_9403.d	Araport11_pep_20220914	1575.8	>AT3G45780.1;>AT3G45780.2	943.663	(361);(361)	2	0	ALSESTNLHPFMTK	0	1	_ALS[Phospho (STY)]ESTNLHPFMTK_	828.379	1	1
1140131_M-PP-1_A227_20250116_S4-C1_1_9403.d	Araport11_pep_20220914	1350.37	>AT3G45780.1;>AT3G45780.2	835.51	(178);(178)	2	0	SSGEMSDGDVPGGR	0	1	_SSGEMS[Phospho (STY)]DGDVPGGR_	715.766	1	1
1140131_M-PP-1_A227_20250116_S4-C1_1_9403.d	Araport11_pep_20220914	1350.37	>AT3G45780.1;>AT3G45780.2	346.076	(178);(178)	2	0	SSGEMSDGDVPGGR	0	0.8785	_S[Phospho (STY)]SGEMS[Phospho (STY)]DGDVPGGR_	755.749	2	1
1140131_M-PP-1_A227_20250116_S4-C1_1_9403.d	Araport11_pep_20220914	1189.2	>AT3G45780.1;>AT3G45780.2	773.946	(454);(454)	2	0	DERPESVDDK	0	1	_DERPES[Phospho (STY)]VDDK_	635.253	1	1
1140131_M-PP-1_A227_20250116_S4-C1_1_9403.d	Araport11_pep_20220914	1231.39	>AT3G45780.1;>AT3G45780.2	483.848	(384);(384)	2	1	RMSENVVPSGR	0.000137268	1	_RMS[Phospho (STY)]ENVVPSGR_	656.297	1	1
1140131_M-PP-1_A227_20250116_S4-C1_1_9403.d	Araport11_pep_20220914	969.159	>AT3G45780.1;>AT3G45780.2	289.561	(417);(417)	2	0	SSLSFMGIK	0	1	_SS[Phospho (STY)]LSFMGIK_	525.24	1	1
1140131_M-PP-1_A227_20250116_S4-C1_1_9403.d	Araport11_pep_20220914	2043.22	>AT3G45780.1;>AT3G45780.2	515.856	(74);(74)	3	0	GTSPQPRPQQEPAPSNPVR	0	1	_GTS[Phospho (STY)]PQPRPQQEPAPSNPVR_	708.339	1	1
1140131_M-PP-1_A227_20250116_S4-C1_1_9403.d	Araport11_pep_20220914	1097.33	>AT3G45780.1;>AT3G45780.2	484.33	(417);(417)	2	1	KSSLSFMGIK	0	1	_KSS[Phospho (STY)]LSFMGIK_	589.288	1	1
1140131_M-PP-1_A227_20250116_S4-C1_1_9403.d	Araport11_pep_20220914	1077.2	>AT2G37160.1;>AT2G37160.2;>AT2G37160.3;>AT2G37160.4	800.664	(116);(145);(116);(145)	2	0	ALSFVGGNGGAK	0	1	_ALS[Phospho (STY)]FVGGNGGAK_	579.271	1	1
1140131_M-PP-1_A227_20250116_S4-C1_1_9403.d	Araport11_pep_20220914	1065.14	>AT1G33990.1	1887.66	-84	2	0	TLSDPFSNGK	0	1	_TLS[Phospho (STY)]DPFSNGK_	573.247	1	1
1140131_M-PP-1_A227_20250116_S4-C1_1_9403.d	Araport11_pep_20220914	1553.79	>AT1G33990.1	1425.95	-57	2	0	ALSMAIHQAQLSQR	0	1	_ALS[Phospho (STY)]M[Oxidation (M)]AIHQAQLS[Phospho (STY)]QR_	865.378	2	1
1140131_M-PP-1_A227_20250116_S4-C1_1_9403.d	Araport11_pep_20220914	1553.79	>AT1G33990.1	257.774	-57	2	0	ALSMAIHQAQLSQR	0	1	_ALSMAIHQAQLS[Phospho (STY)]QR_	817.398	1	1
1140131_M-PP-1_A227_20250116_S4-C1_1_9403.d	Araport11_pep_20220914	1553.79	>AT1G33990.1	418.229	-57	2	0	ALSMAIHQAQLSQR	0	1	_ALS[Phospho (STY)]MAIHQAQLSQR_	817.398	1	1
1140131_M-PP-1_A227_20250116_S4-C1_1_9403.d	Araport11_pep_20220914	1553.79	>AT1G33990.1	208.004	-57	3	0	ALSMAIHQAQLSQR	0	1	_ALS[Phospho (STY)]MAIHQAQLSQR_	545.268	1	1
1140131_M-PP-1_A227_20250116_S4-C1_1_9403.d	Araport11_pep_20220914	1169.21	>AT4G09900.1	772.568	-85	2	0	GTLSDSFSNNK	0	1	_GTLSDS[Phospho (STY)]FSNNK_	625.258	1	1
1140131_M-PP-1_A227_20250116_S4-C1_1_9403.d	Araport11_pep_20220914	1539.77	>AT4G09900.1	427.745	-58	2	0	ALSMAIHQAQVSQR	0	1	_ALS[Phospho (STY)]MAIHQAQVSQR_	810.39	1	1
1140131_M-PP-1_A227_20250116_S4-C1_1_9403.d	Araport11_pep_20220914	1539.77	>AT4G09900.1	534.389	-58	2	0	ALSMAIHQAQVSQR	0	1	_ALSMAIHQAQVS[Phospho (STY)]QR_	810.39	1	1
1140131_M-PP-1_A227_20250116_S4-C1_1_9403.d	Araport11_pep_20220914	1462.62	>AT3G57300.1;>AT3G57300.2;>AT3G57300.3;>AT3G57300.4	480.39	(276);(276);(276);(276)	2	0	ALSPSNSTPNFSLK	0	1	_ALS[Phospho (STY)]PSNSTPNFSLK_	771.864	1	1
1140131_M-PP-1_A227_20250116_S4-C1_1_9403.d	Araport11_pep_20220914	1462.62	>AT3G57300.1;>AT3G57300.2;>AT3G57300.3;>AT3G57300.4	495.931	(276);(276);(276);(276)	2	0	ALSPSNSTPNFSLK	0	1	_ALSPS[Phospho (STY)]NSTPNFSLK_	771.864	1	1
1140131_M-PP-1_A227_20250116_S4-C1_1_9403.d	Araport11_pep_20220914	1357.48	>AT5G47430.1;>AT5G47430.2;>AT5G47430.3;>AT5G47430.6	1725.07	(878);(817);(875);(891)	2	0	SPPVVVSDVSEDK	0	1	_S[Phospho (STY)]PPVVVSDVSEDK_	719.329	1	1
1140131_M-PP-1_A227_20250116_S4-C1_1_9403.d	Araport11_pep_20220914	1500.67	>AT5G47430.1;>AT5G47430.2;>AT5G47430.3;>AT5G47430.6	1289.72	(413);(352);(410);(426)	2	0	KPVLSNNNDASTLK	0	1	_KPVLS[Phospho (STY)]NNNDASTLK_	790.888	1	1
1140131_M-PP-1_A227_20250116_S4-C1_1_9403.d	Araport11_pep_20220914	1656.63	>AT5G47430.1;>AT5G47430.2;>AT5G47430.3;>AT5G47430.6	732.446	(854);(793);(851);(867)	2	0	EIEVADYESSDEDR	0	1	_EIEVADYES[Phospho (STY)]S[Phospho (STY)]DEDR_	908.814	2	1
1140131_M-PP-1_A227_20250116_S4-C1_1_9403.d	Araport11_pep_20220914	1189.33	>AT5G47430.1;>AT5G47430.2;>AT5G47430.3;>AT5G47430.6	608.136	(694);(633);(691);(707)	3	1	RLSPEHPPTR	0	1	_RLS[Phospho (STY)]PEHPPTR_	423.875	1	1
1140131_M-PP-1_A227_20250116_S4-C1_1_9403.d	Araport11_pep_20220914	2069.12	>AT5G47430.1;>AT5G47430.2;>AT5G47430.3;>AT5G47430.6	421.768	(857);(796);(854);(870)	3	1	EIEVADYESSDEDRHFK	0	1	_EIEVADYES[Phospho (STY)]S[Phospho (STY)]DEDRHFK_	743.619	2	1
1140131_M-PP-1_A227_20250116_S4-C1_1_9403.d	Araport11_pep_20220914	2580.74	>AT5G47430.1;>AT5G47430.2;>AT5G47430.3;>AT5G47430.6	359.672	(380);(319);(377);(393)	3	0	ILEAGNDSTENVGSVGHIPDLESAR	0	0.5	_ILEAGNDST[Phospho (STY)]ENVGS[Phospho (STY)]VGHIPDLESAR_	914.067	2	1
1140131_M-PP-1_A227_20250116_S4-C1_1_9403.d	Araport11_pep_20220914	2580.74	>AT5G47430.1;>AT5G47430.2;>AT5G47430.3;>AT5G47430.6	370.518	(380);(319);(377);(393)	3	0	ILEAGNDSTENVGSVGHIPDLESAR	0	1	_ILEAGNDS[Phospho (STY)]TENVGS[Phospho (STY)]VGHIPDLESAR_	914.067	2	1
1140131_M-PP-1_A227_20250116_S4-C1_1_9403.d	Araport11_pep_20220914	2580.74	>AT5G47430.1;>AT5G47430.2;>AT5G47430.3;>AT5G47430.6	285.421	(380);(319);(377);(393)	2	0	ILEAGNDSTENVGSVGHIPDLESAR	0	0.5	_ILEAGNDST[Phospho (STY)]ENVGS[Phospho (STY)]VGHIPDLESAR_	1370.6	2	1
1140131_M-PP-1_A227_20250116_S4-C1_1_9403.d	Araport11_pep_20220914	1068.23	>AT5G47430.1;>AT5G47430.2;>AT5G47430.3;>AT5G47430.6	252.323	(294);(233);(291);(307)	2	0	SVGELPPELK	0	1	_S[Phospho (STY)]VGELPPELK_	574.784	1	1
1140131_M-PP-1_A227_20250116_S4-C1_1_9403.d	Araport11_pep_20220914	1061.2	>AT5G47430.1;>AT5G47430.2;>AT5G47430.3;>AT5G47430.6	371.545	(396);(335);(393);(409)	2	0	ALSPTTSVASK	0	0.7897	_ALS[Phospho (STY)]PTTSVASK_	571.279	1	1
1140131_M-PP-1_A227_20250116_S4-C1_1_9403.d	Araport11_pep_20220914	1925.98	>AT1G51690.1;>AT1G51690.2;>AT1G51690.3;>AT1G51690.4;>AT1G51690.5	656.443	(487);(486);(577);(487);(584)	2	0	GSESPGVDGNTNALDYTTK	0	1	_GSES[Phospho (STY)]PGVDGNTNALDYTTK_	1003.42	1	1
1140131_M-PP-1_A227_20250116_S4-C1_1_9403.d	Araport11_pep_20220914	746.857	>AT1G51690.1;>AT1G51690.2;>AT1G51690.3;>AT1G51690.4;>AT1G51690.5	605.867	(464);(463);(554);(464);(561)	2	0	ALSSITR	0.000595167	1	_ALS[Phospho (STY)]SITR_	414.205	1	1
1140131_M-PP-1_A227_20250116_S4-C1_1_9403.d	Araport11_pep_20220914	1556.69	>AT2G41840.1	2607.28	-285	2	0	ALSTSKPDPVVEDQA	0	1	_ALS[Phospho (STY)]TSKPDPVVEDQA_	818.877	1	1
1140131_M-PP-1_A227_20250116_S4-C1_1_9403.d	Araport11_pep_20220914	1522.63	>AT2G41840.1	830.673	-270	2	0	SPYQEHTDFLASK	0	1	_S[Phospho (STY)]PYQEHTDFLASK_	801.845	1	1
1140131_M-PP-1_A227_20250116_S4-C1_1_9403.d	Araport11_pep_20220914	2536.73	>AT1G13650.1;>AT1G13650.2;>AT1G13650.3;>AT1G13650.4	377.997	(179);(179);(174);(174)	2	0	SDGTSASSFALPILQSEWNSSPVR	0	0.5	_SDGTSASSFALPILQSEWNSS[Phospho (STY)]PVR_	1308.6	1	1
1140131_M-PP-1_A227_20250116_S4-C1_1_9403.d	Araport11_pep_20220914	1998.21	>AT1G13650.1;>AT1G13650.2;>AT1G13650.3;>AT1G13650.4	327.307	(82);(82);(77);(77)	2	0	ALTLGDILSLEDSQSPPNK	0	1	_ALTLGDILSLEDSQS[Phospho (STY)]PPNK_	1039.51	1	1
1140131_M-PP-1_A227_20250116_S4-C1_1_9403.d	Araport11_pep_20220914	2230.37	>AT1G13650.1;>AT1G13650.2;>AT1G13650.3;>AT1G13650.4	274.681	(39);(39);(34);(34)	2	0	ISDNNEIEELDQENLVVTR	0	1	_IS[Phospho (STY)]DNNEIEELDQENLVVTR_	1155.53	1	1
1140131_M-PP-1_A227_20250116_S4-C1_1_9403.d	Araport11_pep_20220914	1015.13	>AT5G46750.1	1092.72	-171	2	0	QEAAVVSSPK	0	1	_QEAAVVS[Phospho (STY)]SPK_	548.258	1	1
1140131_M-PP-1_A227_20250116_S4-C1_1_9403.d	Araport11_pep_20220914	1455.54	>AT5G46750.1	1076.82	-319	2	0	SISSAQFFGNQNR	0	1	_SIS[Phospho (STY)]SAQFFGNQNR_	768.336	1	1
1140131_M-PP-1_A227_20250116_S4-C1_1_9403.d	Araport11_pep_20220914	1455.54	>AT5G46750.1	1075.06	-319	2	0	SISSAQFFGNQNR	0	0.9788	_S[Phospho (STY)]ISSAQFFGNQNR_	768.336	1	1
1140131_M-PP-1_A227_20250116_S4-C1_1_9403.d	Araport11_pep_20220914	3397.66	>AT5G46750.1	682.674	-156	3	0	AMAEETVLPSLSSVATSQPVESSENGFTSESPK	0	1	_AMAEETVLPSLSSVATSQPVESSENGFTSES[Phospho (STY)]PK_	1159.53	1	1
1140131_M-PP-1_A227_20250116_S4-C1_1_9403.d	Araport11_pep_20220914	3397.66	>AT5G46750.1	731.213	-156	3	0	AMAEETVLPSLSSVATSQPVESSENGFTSESPK	0	1	_AM[Oxidation (M)]AEETVLPSLSSVATSQPVESSENGFTSES[Phospho (STY)]PK_	1164.86	1	1
1140131_M-PP-1_A227_20250116_S4-C1_1_9403.d	Araport11_pep_20220914	3397.66	>AT5G46750.1	682.674	-156	3	0	AMAEETVLPSLSSVATSQPVESSENGFTSESPK	0	1	_AMAEETVLPSLSSVATSQPVESSENGFT[Phospho (STY)]SESPK_	1159.53	1	1
1140131_M-PP-1_A227_20250116_S4-C1_1_9403.d	Araport11_pep_20220914	3397.66	>AT5G46750.1	697.246	-156	3	0	AMAEETVLPSLSSVATSQPVESSENGFTSESPK	0	0.5	_AMAEETVLPSLSSVATSQPVESS[Phospho (STY)]ENGFTSESPK_	1159.53	1	1
1140131_M-PP-1_A227_20250116_S4-C1_1_9403.d	Araport11_pep_20220914	3397.66	>AT5G46750.1	682.674	-156	3	0	AMAEETVLPSLSSVATSQPVESSENGFTSESPK	0	0.5	_AMAEETVLPSLSSVATSQPVESSENGFTS[Phospho (STY)]ESPK_	1159.53	1	1
1140131_M-PP-1_A227_20250116_S4-C1_1_9403.d	Araport11_pep_20220914	3546.8	>AT5G46750.1	509.025	-240	3	0	DNLYEQKPEEPVPVIPAASPTNDTSAAGSSFASR	0	0.5	_DNLYEQKPEEPVPVIPAASPT[Phospho (STY)]NDTSAAGSSFASR_	1209.23	1	1
1140131_M-PP-1_A227_20250116_S4-C1_1_9403.d	Araport11_pep_20220914	1640.76	>AT3G53500.1;>AT3G53500.2;>AT3G53500.3	4717.88	(238);(279);(238)	2	0	SPIDDEAELSRPSPK	0	1	_S[Phospho (STY)]PIDDEAELSRPS[Phospho (STY)]PK_	900.876	2	1
1140131_M-PP-1_A227_20250116_S4-C1_1_9403.d	Araport11_pep_20220914	1640.76	>AT3G53500.1;>AT3G53500.2;>AT3G53500.3	613.083	(238);(279);(238)	2	0	SPIDDEAELSRPSPK	0	1	_SPIDDEAELSRPS[Phospho (STY)]PK_	860.893	1	1
1140131_M-PP-1_A227_20250116_S4-C1_1_9403.d	Araport11_pep_20220914	1640.76	>AT3G53500.1;>AT3G53500.2;>AT3G53500.3	522.111	(238);(279);(238)	3	0	SPIDDEAELSRPSPK	0	1	_S[Phospho (STY)]PIDDEAELSRPS[Phospho (STY)]PK_	600.92	2	1
1140131_M-PP-1_A227_20250116_S4-C1_1_9403.d	Araport11_pep_20220914	1258.35	>AT3G53500.1;>AT3G53500.2;>AT3G53500.3	1852.1	(179);(220);(179)	2	2	GRDQSLSPDRK	0	1	_GRDQS[Phospho (STY)]LS[Phospho (STY)]PDRK_	709.795	2	1
1140131_M-PP-1_A227_20250116_S4-C1_1_9403.d	Araport11_pep_20220914	1258.35	>AT3G53500.1;>AT3G53500.2;>AT3G53500.3	920.97	(179);(220);(179)	3	2	GRDQSLSPDRK	0	1	_GRDQS[Phospho (STY)]LS[Phospho (STY)]PDRK_	473.532	2	1
1140131_M-PP-1_A227_20250116_S4-C1_1_9403.d	Araport11_pep_20220914	1045.11	>AT3G53500.1;>AT3G53500.2;>AT3G53500.3	1560.73	(179);(220);(179)	2	1	DQSLSPDRK	0	1	_DQS[Phospho (STY)]LS[Phospho (STY)]PDRK_	603.234	2	1
1140131_M-PP-1_A227_20250116_S4-C1_1_9403.d	Araport11_pep_20220914	1004.16	>AT3G53500.1;>AT3G53500.2;>AT3G53500.3	1499.36	(168);(209);(168)	2	1	AMERSVSPK	0.000595167	1	_AMERS[Phospho (STY)]VS[Phospho (STY)]PK_	582.73	2	1
1140131_M-PP-1_A227_20250116_S4-C1_1_9403.d	Araport11_pep_20220914	1081.1	>AT3G53500.1;>AT3G53500.2;>AT3G53500.3	1369.98	(196);(237);(196)	2	1	RGSDYDGSPK	0	1	_RGS[Phospho (STY)]DYDGS[Phospho (STY)]PK_	621.215	2	1
1140131_M-PP-1_A227_20250116_S4-C1_1_9403.d	Araport11_pep_20220914	1081.1	>AT3G53500.1;>AT3G53500.2;>AT3G53500.3	575.609	(196);(237);(196)	2	1	RGSDYDGSPK	0	1	_RGSDYDGS[Phospho (STY)]PK_	581.232	1	1
1140131_M-PP-1_A227_20250116_S4-C1_1_9403.d	Araport11_pep_20220914	728.839	>AT3G53500.1;>AT3G53500.2;>AT3G53500.3	1365.63	(186);(227);(186)	2	0	VIDASPK	0.0014898	1	_VIDAS[Phospho (STY)]PK_	405.194	1	1
1140131_M-PP-1_A227_20250116_S4-C1_1_9403.d	Araport11_pep_20220914	2011.13	>AT3G53500.1;>AT3G53500.2;>AT3G53500.3	1090.85	(223);(264);(223)	2	0	NSASPIVGGGESPVGLNGQDR	0	1	_NS[Phospho (STY)]AS[Phospho (STY)]PIVGGGES[Phospho (STY)]PVGLNGQDR_	1125.95	3	1
1140131_M-PP-1_A227_20250116_S4-C1_1_9403.d	Araport11_pep_20220914	2011.13	>AT3G53500.1;>AT3G53500.2;>AT3G53500.3	257.924	(223);(264);(223)	2	0	NSASPIVGGGESPVGLNGQDR	0	1	_NS[Phospho (STY)]ASPIVGGGES[Phospho (STY)]PVGLNGQDR_	1085.96	2	1
1140131_M-PP-1_A227_20250116_S4-C1_1_9403.d	Araport11_pep_20220914	2011.13	>AT3G53500.1;>AT3G53500.2;>AT3G53500.3	205.109	(223);(264);(223)	2	0	NSASPIVGGGESPVGLNGQDR	0	1	_NSASPIVGGGES[Phospho (STY)]PVGLNGQDR_	1045.98	1	1
1140131_M-PP-1_A227_20250116_S4-C1_1_9403.d	Araport11_pep_20220914	916.938	>AT3G53500.1;>AT3G53500.2;>AT3G53500.3	620.625	(178);(219);(178)	2	0	DQSLSPDR	0	1	_DQS[Phospho (STY)]LS[Phospho (STY)]PDR_	539.186	2	1
1140131_M-PP-1_A227_20250116_S4-C1_1_9403.d	Araport11_pep_20220914	2638.75	>AT3G53500.1;>AT3G53500.2;>AT3G53500.3	540.255	(223);(264);(223)	3	1	ENGNGRNSASPIVGGGESPVGLNGQDR	0	1	_ENGNGRNS[Phospho (STY)]AS[Phospho (STY)]PIVGGGES[Phospho (STY)]PVGLNGQDR_	960.057	3	1
1140131_M-PP-1_A227_20250116_S4-C1_1_9403.d	Araport11_pep_20220914	1130.18	>AT3G53500.1;>AT3G53500.2;>AT3G53500.3	1453.82	(178);(219);(178)	2	1	GRDQSLSPDR	0	1	_GRDQS[Phospho (STY)]LS[Phospho (STY)]PDR_	645.747	2	1
1140131_M-PP-1_A227_20250116_S4-C1_1_9403.d	Araport11_pep_20220914	1392.53	>AT3G53500.1;>AT3G53500.2;>AT3G53500.3	154.238	(116);(157);(116)	2	2	ARQGGSYSRSPVK	0.00961642	0.9566	_ARQGGS[Phospho (STY)]YS[Phospho (STY)]RS[Phospho (STY)]PVK_	816.82	3	1
1140131_M-PP-1_A227_20250116_S4-C1_1_9403.d	Araport11_pep_20220914	1472.59	>AT1G18210.1;>AT1G18210.2	603.789	(62);(62)	2	0	AMGTSYTETELNR	0	1	_AMGTS[Phospho (STY)]YTETELNR_	776.821	1	1
1140131_M-PP-1_A227_20250116_S4-C1_1_9403.d	Araport11_pep_20220914	1472.59	>AT1G18210.1;>AT1G18210.2	421.375	(62);(62)	2	0	AMGTSYTETELNR	0	1	_AM[Oxidation (M)]GTS[Phospho (STY)]YTETELNR_	784.819	1	1
1140131_M-PP-1_A227_20250116_S4-C1_1_9403.d	Araport11_pep_20220914	1460.68	>AT5G57090.1;>AT5G57090.2	433.976	(442);(342)	2	0	AMQNLIENMSPGR	0	1	_AMQNLIENMS[Phospho (STY)]PGR_	770.836	1	1
1140131_M-PP-1_A227_20250116_S4-C1_1_9403.d	Araport11_pep_20220914	1460.68	>AT5G57090.1;>AT5G57090.2	463.013	(442);(342)	2	0	AMQNLIENMSPGR	0	1	_AMQNLIENM[Oxidation (M)]S[Phospho (STY)]PGR_	778.833	1	1
1140131_M-PP-1_A227_20250116_S4-C1_1_9403.d	Araport11_pep_20220914	1316.44	>AT5G57090.1;>AT5G57090.2	457.222	(221);(121)	2	0	SSAASSMISSFNK	0	1	_SSAASSMISS[Phospho (STY)]FNK_	698.794	1	1
1140131_M-PP-1_A227_20250116_S4-C1_1_9403.d	Araport11_pep_20220914	1199.29	>AT5G57090.1;>AT5G57090.2	321.882	(318);(218)	2	0	TSNFDEEVMK	0.000137268	0.6313	_T[Phospho (STY)]SNFDEEVMK_	640.249	1	1
1140131_M-PP-1_A227_20250116_S4-C1_1_9403.d	Araport11_pep_20220914	1929.09	>AT5G57090.1;>AT5G57090.2	299.706	(273);(173)	2	0	ASSFNQTDFYAMFNASK	0	1	_ASS[Phospho (STY)]FNQTDFYAMFNASK_	1004.91	1	1
1140131_M-PP-1_A227_20250116_S4-C1_1_9403.d	Araport11_pep_20220914	1174.27	>AT5G57090.1;>AT5G57090.2	538.788	(187);(87)	2	0	VDSDVISLNGR	0	1	_VDS[Phospho (STY)]DVISLNGR_	627.79	1	1
1140131_M-PP-1_A227_20250116_S4-C1_1_9403.d	Araport11_pep_20220914	1413.57	>AT5G57090.1;>AT5G57090.2	393.16	(235);(135)	2	0	SHGGGLNSSMITPR	0	0.5	_S[Phospho (STY)]HGGGLNSS[Phospho (STY)]MIT[Phospho (STY)]PR_	827.298	3	1
1140131_M-PP-1_A227_20250116_S4-C1_1_9403.d	Araport11_pep_20220914	1922.22	>AT2G44830.1;>AT2G44830.2;>AT2G44830.3	614.794	(610);(610);(610)	2	0	SMSFVGTHEYLAPEIIK	0	1	_SMS[Phospho (STY)]FVGTHEYLAPEIIK_	1001.47	1	1
1140131_M-PP-1_A227_20250116_S4-C1_1_9403.d	Araport11_pep_20220914	1922.22	>AT2G44830.1;>AT2G44830.2;>AT2G44830.3	2929.63	(610);(610);(610)	2	0	SMSFVGTHEYLAPEIIK	0	1	_SM[Oxidation (M)]S[Phospho (STY)]FVGTHEYLAPEIIK_	1009.47	1	1
1140131_M-PP-1_A227_20250116_S4-C1_1_9403.d	Araport11_pep_20220914	1922.22	>AT2G44830.1;>AT2G44830.2;>AT2G44830.3	405.515	(610);(610);(610)	3	0	SMSFVGTHEYLAPEIIK	0	1	_SM[Oxidation (M)]S[Phospho (STY)]FVGTHEYLAPEIIK_	673.316	1	1
1140131_M-PP-1_A227_20250116_S4-C1_1_9403.d	Araport11_pep_20220914	1922.22	>AT2G44830.1;>AT2G44830.2;>AT2G44830.3	2946.94	(610);(610);(610)	2	0	SMSFVGTHEYLAPEIIK	0	0.8439	_S[Phospho (STY)]M[Oxidation (M)]SFVGTHEYLAPEIIK_	1009.47	1	1
1140131_M-PP-1_A227_20250116_S4-C1_1_9403.d	Araport11_pep_20220914	1922.22	>AT2G44830.1;>AT2G44830.2;>AT2G44830.3	650.986	(610);(610);(610)	2	0	SMSFVGTHEYLAPEIIK	0	0.9431	_S[Phospho (STY)]MSFVGTHEYLAPEIIK_	1001.47	1	1
1140131_M-PP-1_A227_20250116_S4-C1_1_9403.d	Araport11_pep_20220914	1612.73	>AT2G44830.1;>AT2G44830.2;>AT2G44830.3	902.079	(282);(282);(282)	2	0	AMSIANSSSATSTTQR	0	1	_AMS[Phospho (STY)]IANSSSATSTTQR_	846.867	1	1
1140131_M-PP-1_A227_20250116_S4-C1_1_9403.d	Araport11_pep_20220914	2444.68	>AT2G01180.1;>AT2G01180.2;>AT2G01180.3;>AT2G01180.4;>AT2G01180.5;>AT2G01180.6;>AT2G01180.7;>AT2G01180.8	359.857	(327);(302);(330);(327);(302);(317);(330);(327)	2	0	AMSLQMDSTSLENMESGTSTAPR	0	1	_AMS[Phospho (STY)]LQMDSTSLENMESGTSTAPR_	1262.52	1	1
1140131_M-PP-1_A227_20250116_S4-C1_1_9403.d	Araport11_pep_20220914	2444.68	>AT2G01180.1;>AT2G01180.2;>AT2G01180.3;>AT2G01180.4;>AT2G01180.5;>AT2G01180.6;>AT2G01180.7;>AT2G01180.8	260.231	(327);(302);(330);(327);(302);(317);(330);(327)	2	0	AMSLQMDSTSLENMESGTSTAPR	0	1	_AM[Oxidation (M)]S[Phospho (STY)]LQM[Oxidation (M)]DSTSLENMESGTSTAPR_	1278.52	1	1
1140131_M-PP-1_A227_20250116_S4-C1_1_9403.d	Araport11_pep_20220914	2444.68	>AT2G01180.1;>AT2G01180.2;>AT2G01180.3;>AT2G01180.4;>AT2G01180.5;>AT2G01180.6;>AT2G01180.7;>AT2G01180.8	210.747	(327);(302);(330);(327);(302);(317);(330);(327)	2	0	AMSLQMDSTSLENMESGTSTAPR	0	1	_AM[Oxidation (M)]S[Phospho (STY)]LQMDSTSLENM[Oxidation (M)]ESGTSTAPR_	1278.52	1	1
1140131_M-PP-1_A227_20250116_S4-C1_1_9403.d	Araport11_pep_20220914	2444.68	>AT2G01180.1;>AT2G01180.2;>AT2G01180.3;>AT2G01180.4;>AT2G01180.5;>AT2G01180.6;>AT2G01180.7;>AT2G01180.8	172.386	(327);(302);(330);(327);(302);(317);(330);(327)	2	0	AMSLQMDSTSLENMESGTSTAPR	0	1	_AMS[Phospho (STY)]LQM[Oxidation (M)]DSTSLENMESGTSTAPR_	1270.52	1	1
1140131_M-PP-1_A227_20250116_S4-C1_1_9403.d	Araport11_pep_20220914	2444.68	>AT2G01180.1;>AT2G01180.2;>AT2G01180.3;>AT2G01180.4;>AT2G01180.5;>AT2G01180.6;>AT2G01180.7;>AT2G01180.8	260.203	(327);(302);(330);(327);(302);(317);(330);(327)	2	0	AMSLQMDSTSLENMESGTSTAPR	0	0.5	_AM[Oxidation (M)]SLQM[Oxidation (M)]DS[Phospho (STY)]TSLENMESGTSTAPR_	1278.52	1	1
1140131_M-PP-1_A227_20250116_S4-C1_1_9403.d	Araport11_pep_20220914	2444.68	>AT2G01180.1;>AT2G01180.2;>AT2G01180.3;>AT2G01180.4;>AT2G01180.5;>AT2G01180.6;>AT2G01180.7;>AT2G01180.8	211.031	(327);(302);(330);(327);(302);(317);(330);(327)	2	0	AMSLQMDSTSLENMESGTSTAPR	0	0.5	_AMS[Phospho (STY)]LQM[Oxidation (M)]DSTSLENM[Oxidation (M)]ESGTSTAPR_	1278.52	1	1
1140131_M-PP-1_A227_20250116_S4-C1_1_9403.d	Araport11_pep_20220914	1400.51	>AT2G01180.1;>AT2G01180.2;>AT2G01180.3;>AT2G01180.4;>AT2G01180.5;>AT2G01180.6;>AT2G01180.7;>AT2G01180.8	421.635	(304);(279);(307);(304);(279);(294);(307);(304)	2	0	GVPVTSSQNGDALR	0	1	_GVPVTS[Phospho (STY)]SQNGDALR_	740.843	1	1
1140131_M-PP-1_A227_20250116_S4-C1_1_9403.d	Araport11_pep_20220914	1400.51	>AT2G01180.1;>AT2G01180.2;>AT2G01180.3;>AT2G01180.4;>AT2G01180.5;>AT2G01180.6;>AT2G01180.7;>AT2G01180.8	421.633	(304);(279);(307);(304);(279);(294);(307);(304)	2	0	GVPVTSSQNGDALR	0	1	_GVPVTSS[Phospho (STY)]QNGDALR_	740.843	1	1
1140131_M-PP-1_A227_20250116_S4-C1_1_9403.d	Araport11_pep_20220914	1322.44	>AT1G50120.1;>AT1G50120.2	580.514	(273);(273)	2	0	TFGSSLSLNSGPR	0	1	_TFGSSLS[Phospho (STY)]LNSGPR_	701.822	1	1
1140131_M-PP-1_A227_20250116_S4-C1_1_9403.d	Araport11_pep_20220914	1322.44	>AT1G50120.1;>AT1G50120.2	417.338	(273);(273)	2	0	TFGSSLSLNSGPR	0	1	_TFGS[Phospho (STY)]SLS[Phospho (STY)]LNSGPR_	741.805	2	1
1140131_M-PP-1_A227_20250116_S4-C1_1_9403.d	Araport11_pep_20220914	1322.44	>AT1G50120.1;>AT1G50120.2	319.768	(273);(273)	2	0	TFGSSLSLNSGPR	0	1	_TFGSSLS[Phospho (STY)]LNS[Phospho (STY)]GPR_	741.805	2	1
1140131_M-PP-1_A227_20250116_S4-C1_1_9403.d	Araport11_pep_20220914	1322.44	>AT1G50120.1;>AT1G50120.2	269.418	(273);(273)	2	0	TFGSSLSLNSGPR	0	1	_TFGS[Phospho (STY)]SLSLNSGPR_	701.822	1	1
1140131_M-PP-1_A227_20250116_S4-C1_1_9403.d	Araport11_pep_20220914	1322.44	>AT1G50120.1;>AT1G50120.2	180.58	(273);(273)	2	0	TFGSSLSLNSGPR	0	1	_TFGS[Phospho (STY)]SLS[Phospho (STY)]LNS[Phospho (STY)]GPR_	781.788	3	1
1140131_M-PP-1_A227_20250116_S4-C1_1_9403.d	Araport11_pep_20220914	3029	>AT1G50120.1;>AT1G50120.2	420.78	(255);(255)	3	1	ANDAYDSGEDGYDSSRDEISSVSSYPNK	0	1	_ANDAYDSGEDGY[Phospho (STY)]DSSRDEISSVSSYPNK_	1036.75	1	1
1140131_M-PP-1_A227_20250116_S4-C1_1_9403.d	Araport11_pep_20220914	3029	>AT1G50120.1;>AT1G50120.2	420.85	(255);(255)	3	1	ANDAYDSGEDGYDSSRDEISSVSSYPNK	0	0.3331	_ANDAYDSGEDGYDSSRDEIS[Phospho (STY)]SVSSYPNK_	1036.75	1	1
1140131_M-PP-1_A227_20250116_S4-C1_1_9403.d	Araport11_pep_20220914	2160.32	>AT1G50120.1;>AT1G50120.2	226.221	(27);(27)	2	0	FSFLGIGSSSEVNDSVGVSGSK	0	1	_FS[Phospho (STY)]FLGIGSSSEVNDSVGVSGSK_	1120.51	1	1
1140131_M-PP-1_A227_20250116_S4-C1_1_9403.d	Araport11_pep_20220914	2305.5	>AT2G28290.1;>AT2G28290.2;>AT2G28290.3;>AT2G28290.4	694.462	(1919);(1919);(1919);(1919)	3	0	TNVPDAQSPGEMNLHTVETHK	0	1	_TNVPDAQS[Phospho (STY)]PGEMNLHTVETHK_	795.69	1	1
1140131_M-PP-1_A227_20250116_S4-C1_1_9403.d	Araport11_pep_20220914	2305.5	>AT2G28290.1;>AT2G28290.2;>AT2G28290.3;>AT2G28290.4	392.377	(1919);(1919);(1919);(1919)	3	0	TNVPDAQSPGEMNLHTVETHK	0	1	_TNVPDAQS[Phospho (STY)]PGEM[Oxidation (M)]NLHTVETHK_	801.021	1	1
1140131_M-PP-1_A227_20250116_S4-C1_1_9403.d	Araport11_pep_20220914	2305.5	>AT2G28290.1;>AT2G28290.2;>AT2G28290.3;>AT2G28290.4	703.144	(1919);(1919);(1919);(1919)	3	0	TNVPDAQSPGEMNLHTVETHK	0	1	_TNVPDAQSPGEMNLHTVET[Phospho (STY)]HK_	795.69	1	1
1140131_M-PP-1_A227_20250116_S4-C1_1_9403.d	Araport11_pep_20220914	3175.28	>AT2G28290.1;>AT2G28290.2;>AT2G28290.3;>AT2G28290.4	617.161	(462);(462);(462);(462)	3	0	TNDLSTSAVQLDEFHSSDEEEGNLQPSPK	0	1	_TNDLSTSAVQLDEFHS[Phospho (STY)]S[Phospho (STY)]DEEEGNLQPSPK_	1112.13	2	1
1140131_M-PP-1_A227_20250116_S4-C1_1_9403.d	Araport11_pep_20220914	1800.01	>AT2G28290.1;>AT2G28290.2;>AT2G28290.3;>AT2G28290.4	567.159	(3133);(3133);(3133);(3133)	2	0	THLADVVPSSSPTTMEK	0	0.5	_THLADVVPSSS[Phospho (STY)]PTTMEK_	940.429	1	1
1140131_M-PP-1_A227_20250116_S4-C1_1_9403.d	Araport11_pep_20220914	1800.01	>AT2G28290.1;>AT2G28290.2;>AT2G28290.3;>AT2G28290.4	328.503	(3133);(3133);(3133);(3133)	3	0	THLADVVPSSSPTTMEK	0	0.9792	_THLADVVPSSS[Phospho (STY)]PTTMEK_	627.288	1	1
1140131_M-PP-1_A227_20250116_S4-C1_1_9403.d	Araport11_pep_20220914	1800.01	>AT2G28290.1;>AT2G28290.2;>AT2G28290.3;>AT2G28290.4	400.927	(3133);(3133);(3133);(3133)	3	0	THLADVVPSSSPTTMEK	0	1	_THLADVVPSS[Phospho (STY)]SPTTMEK_	627.288	1	1
1140131_M-PP-1_A227_20250116_S4-C1_1_9403.d	Araport11_pep_20220914	1800.01	>AT2G28290.1;>AT2G28290.2;>AT2G28290.3;>AT2G28290.4	361.218	(3133);(3133);(3133);(3133)	2	0	THLADVVPSSSPTTMEK	0	0.25	_THLADVVPSSSPT[Phospho (STY)]TM[Oxidation (M)]EK_	948.426	1	1
1140131_M-PP-1_A227_20250116_S4-C1_1_9403.d	Araport11_pep_20220914	2339.46	>AT2G28290.1;>AT2G28290.2;>AT2G28290.3;>AT2G28290.4	521.852	(1617);(1617);(1617);(1617)	3	0	ANEGSTSNPDQVSPVHSATTALR	0	1	_ANEGSTSNPDQVS[Phospho (STY)]PVHSATTALR_	807.034	1	1
1140131_M-PP-1_A227_20250116_S4-C1_1_9403.d	Araport11_pep_20220914	2431.51	>AT2G28290.1;>AT2G28290.2;>AT2G28290.3;>AT2G28290.4	728.348	(170);(170);(170);(170)	3	1	SFDRESPSNLDSTSGISQPHNR	0	1	_SFDRES[Phospho (STY)]PSNLDSTSGISQPHNR_	837.701	1	1
1140131_M-PP-1_A227_20250116_S4-C1_1_9403.d	Araport11_pep_20220914	2819.75	>AT4G12610.1;>AT4G12610.2	446.291	(307);(307)	3	0	GDDWEHEEIFTDDDEAVGNDPEER	0	1	_GDDWEHEEIFT[Phospho (STY)]DDDEAVGNDPEER_	967.033	1	1
1140131_M-PP-1_A227_20250116_S4-C1_1_9403.d	Araport11_pep_20220914	2684.5	>AT4G12610.1;>AT4G12610.2	430.557	(250);(250)	3	1	SSGGDEEEGNVSDRGDEDEEEEASR	0	1	_SSGGDEEEGNVS[Phospho (STY)]DRGDEDEEEEASR_	922.004	1	1
1140131_M-PP-1_A227_20250116_S4-C1_1_9403.d	Araport11_pep_20220914	3295.07	>AT4G12610.1;>AT4G12610.2	349.238	(380);(380)	3	0	ANGLDESDEDDDDDSDDEEETNYGTVTNSK	0	1	_ANGLDES[Phospho (STY)]DEDDDDDS[Phospho (STY)]DDEEETNYGTVTNSK_	1152.06	2	1
1140131_M-PP-1_A227_20250116_S4-C1_1_9403.d	Araport11_pep_20220914	2768.97	>AT2G27040.1;>AT2G27040.2	542.88	(912);(912)	3	0	FEDQSETSSSHGGITAPGPISVAQLPR	0	1	_FEDQSETSS[Phospho (STY)]S[Phospho (STY)]HGGITAPGPISVAQLPR_	976.765	2	1
1140131_M-PP-1_A227_20250116_S4-C1_1_9403.d	Araport11_pep_20220914	2768.97	>AT2G27040.1;>AT2G27040.2	561.155	(912);(912)	3	0	FEDQSETSSSHGGITAPGPISVAQLPR	0	0.5	_FEDQSETSSS[Phospho (STY)]HGGITAPGPISVAQLPR_	950.11	1	1
1140131_M-PP-1_A227_20250116_S4-C1_1_9403.d	Araport11_pep_20220914	2768.97	>AT2G27040.1;>AT2G27040.2	431.798	(912);(912)	3	0	FEDQSETSSSHGGITAPGPISVAQLPR	0	0.6667	_FEDQS[Phospho (STY)]ETSS[Phospho (STY)]S[Phospho (STY)]HGGITAPGPISVAQLPR_	1003.42	3	1
1140131_M-PP-1_A227_20250116_S4-C1_1_9403.d	Araport11_pep_20220914	2768.97	>AT2G27040.1;>AT2G27040.2	559.412	(912);(912)	3	0	FEDQSETSSSHGGITAPGPISVAQLPR	0	0.4999	_FEDQSETSS[Phospho (STY)]SHGGITAPGPISVAQLPR_	950.11	1	1
1140131_M-PP-1_A227_20250116_S4-C1_1_9403.d	Araport11_pep_20220914	2768.97	>AT2G27040.1;>AT2G27040.2	561.092	(912);(912)	3	0	FEDQSETSSSHGGITAPGPISVAQLPR	0	1	_FEDQS[Phospho (STY)]ETSSSHGGITAPGPISVAQLPR_	950.11	1	1
1140131_M-PP-1_A227_20250116_S4-C1_1_9403.d	Araport11_pep_20220914	2768.97	>AT2G27040.1;>AT2G27040.2	543.137	(912);(912)	3	0	FEDQSETSSSHGGITAPGPISVAQLPR	0	1	_FEDQSETSSS[Phospho (STY)]HGGIT[Phospho (STY)]APGPISVAQLPR_	976.765	2	1
1140131_M-PP-1_A227_20250116_S4-C1_1_9403.d	Araport11_pep_20220914	2768.97	>AT2G27040.1;>AT2G27040.2	184.265	(912);(912)	2	0	FEDQSETSSSHGGITAPGPISVAQLPR	0	0.5	_FEDQSETSS[Phospho (STY)]SHGGIT[Phospho (STY)]APGPISVAQLPR_	1464.64	2	1
1140131_M-PP-1_A227_20250116_S4-C1_1_9403.d	Araport11_pep_20220914	1744.66	>AT2G27040.1;>AT2G27040.2	240.128	(178);(178)	2	0	ANGNGSPNGNESPSDGDR	0	1	_ANGNGS[Phospho (STY)]PNGNES[Phospho (STY)]PSDGDR_	952.826	2	1
1140131_M-PP-1_A227_20250116_S4-C1_1_9403.d	Araport11_pep_20220914	1236.3	>AT4G14230.1	702.565	-390	2	0	ANGQSFISEAGR	0	1	_ANGQS[Phospho (STY)]FISEAGR_	658.785	1	1
1140131_M-PP-1_A227_20250116_S4-C1_1_9403.d	Araport11_pep_20220914	1998.99	>AT3G28050.1	211.366	-354	2	0	ANHEEANEADLDSPSGSQK	0	1	_ANHEEANEADLDS[Phospho (STY)]PSGSQK_	1039.92	1	1
1140131_M-PP-1_A227_20250116_S4-C1_1_9403.d	Araport11_pep_20220914	3566.67	>AT1G51510.1	905.111	-34	3	0	ANIESEAVDFEPEEDDLMDEEGTAIDGADVSPR	0	1	_[Acetyl (Protein N-term)]ANIESEAVDFEPEEDDLMDEEGTAIDGADVS[Phospho (STY)]PR_	1229.84	1	1
1140131_M-PP-1_A227_20250116_S4-C1_1_9403.d	Araport11_pep_20220914	3566.67	>AT1G51510.1	712.249	-34	3	0	ANIESEAVDFEPEEDDLMDEEGTAIDGADVSPR	0	1	_[Acetyl (Protein N-term)]ANIESEAVDFEPEEDDLM[Oxidation (M)]DEEGTAIDGADVS[Phospho (STY)]PR_	1235.17	1	1
1140131_M-PP-1_A227_20250116_S4-C1_1_9403.d	Araport11_pep_20220914	3566.67	>AT1G51510.1	356.619	-34	3	0	ANIESEAVDFEPEEDDLMDEEGTAIDGADVSPR	0	1	_ANIES[Phospho (STY)]EAVDFEPEEDDLM[Oxidation (M)]DEEGTAIDGADVS[Phospho (STY)]PR_	1247.82	2	1
1140131_M-PP-1_A227_20250116_S4-C1_1_9403.d	Araport11_pep_20220914	4085.24	>AT1G51510.1	213.566	-39	3	1	ANIESEAVDFEPEEDDLMDEEGTAIDGADVSPRAGHPR	0.00605394	1	_[Acetyl (Protein N-term)]ANIESEAVDFEPEEDDLMDEEGTAIDGADVS[Phospho (STY)]PRAGHPR_	1402.6	1	1
1140131_M-PP-1_A227_20250116_S4-C1_1_9403.d	Araport11_pep_20220914	1608.58	>AT5G65900.1	278.743	-143	2	1	SEEEEVEDKEEEK	0	1	_S[Phospho (STY)]EEEEVEDKEEEK_	844.825	1	1
1140131_M-PP-1_A227_20250116_S4-C1_1_9403.d	Araport11_pep_20220914	1873.96	>AT5G65900.1	197.742	-17	2	0	ANLDMEQHSSENEEIK	0.00647356	1	_ANLDMEQHS[Phospho (STY)]S[Phospho (STY)]ENEEIK_	1017.38	2	1
1140131_M-PP-1_A227_20250116_S4-C1_1_9403.d	Araport11_pep_20220914	858.004	>ATCG00020.1	18651.7	-8	2	1	TAILERR	0.00182046	1	_[Acetyl (Protein N-term)]T[Phospho (STY)]AILERR_	490.75	1	1
1140131_M-PP-1_A227_20250116_S4-C1_1_9403.d	Araport11_pep_20220914	1539.66	>AT3G09670.1;>AT3G09670.2	912.872	(527);(527)	2	0	ANLQTEDPGSPVSPK	0	1	_ANLQTEDPGSPVS[Phospho (STY)]PK_	810.369	1	1
1140131_M-PP-1_A227_20250116_S4-C1_1_9403.d	Araport11_pep_20220914	1539.66	>AT3G09670.1;>AT3G09670.2	769.283	(527);(527)	2	0	ANLQTEDPGSPVSPK	0	1	_ANLQTEDPGS[Phospho (STY)]PVS[Phospho (STY)]PK_	850.352	2	1
1140131_M-PP-1_A227_20250116_S4-C1_1_9403.d	Araport11_pep_20220914	1539.66	>AT3G09670.1;>AT3G09670.2	465.553	(527);(527)	2	0	ANLQTEDPGSPVSPK	0	1	_ANLQTEDPGS[Phospho (STY)]PVSPK_	810.369	1	1
1140131_M-PP-1_A227_20250116_S4-C1_1_9403.d	Araport11_pep_20220914	2142.3	>AT3G09670.1;>AT3G09670.2	60.1602	(414);(414)	2	0	ISPAEEQSSLVEVSDPEPTK	0	1	_ISPAEEQSSLVEVS[Phospho (STY)]DPEPTK_	1111.51	1	1
1140131_M-PP-1_A227_20250116_S4-C1_1_9403.d	Araport11_pep_20220914	1876.92	>AT1G44910.1	999.503	-871	3	1	REESDGETAMDVSEGHK	0	1	_REES[Phospho (STY)]DGETAMDVSEGHK_	652.926	1	1
1140131_M-PP-1_A227_20250116_S4-C1_1_9403.d	Araport11_pep_20220914	1720.73	>AT1G44910.1	667.352	-871	2	0	EESDGETAMDVSEGHK	0	1	_EES[Phospho (STY)]DGETAMDVSEGHK_	900.835	1	1
1140131_M-PP-1_A227_20250116_S4-C1_1_9403.d	Araport11_pep_20220914	1720.73	>AT1G44910.1	288.544	-871	2	0	EESDGETAMDVSEGHK	0	1	_EES[Phospho (STY)]DGETAM[Oxidation (M)]DVSEGHK_	908.833	1	1
1140131_M-PP-1_A227_20250116_S4-C1_1_9403.d	Araport11_pep_20220914	1356.32	>AT1G44910.1	112.901	-934	2	0	HANSPESESENR	0	1	_HANS[Phospho (STY)]PES[Phospho (STY)]ESENR_	758.759	2	1
1140131_M-PP-1_A227_20250116_S4-C1_1_9403.d	Araport11_pep_20220914	871.941	>AT1G44910.1	493.719	-392	2	0	ANLSPAGDK	0	1	_ANLS[Phospho (STY)]PAGDK_	476.71	1	1
1140131_M-PP-1_A227_20250116_S4-C1_1_9403.d	Araport11_pep_20220914	2680.82	>AT1G27430.1;>AT1G27430.2;>AT1G27430.3	616.387	(431);(431);(431)	3	0	LNSVASESYGSGGAGYQLSHGSPEAVR	0	1	_LNSVASESYGSGGAGYQLS[Phospho (STY)]HGSPEAVR_	920.747	1	1
1140131_M-PP-1_A227_20250116_S4-C1_1_9403.d	Araport11_pep_20220914	2680.82	>AT1G27430.1;>AT1G27430.2;>AT1G27430.3	589.625	(431);(431);(431)	3	0	LNSVASESYGSGGAGYQLSHGSPEAVR	0	0.5	_LNSVASESYGSGGAGYQLSHGS[Phospho (STY)]PEAVR_	920.747	1	1
1140131_M-PP-1_A227_20250116_S4-C1_1_9403.d	Araport11_pep_20220914	2680.82	>AT1G27430.1;>AT1G27430.2;>AT1G27430.3	588.533	(431);(431);(431)	3	0	LNSVASESYGSGGAGYQLSHGSPEAVR	0	1	_LNSVASESYGS[Phospho (STY)]GGAGYQLSHGSPEAVR_	920.747	1	1
1140131_M-PP-1_A227_20250116_S4-C1_1_9403.d	Araport11_pep_20220914	2184.43	>AT1G27430.1;>AT1G27430.2;>AT1G27430.3	609.542	(1075);(1075);(1075)	2	0	SASGLNLDAVNGLGLSQGLELR	0	1	_SAS[Phospho (STY)]GLNLDAVNGLGLSQGLELR_	1132.57	1	1
1140131_M-PP-1_A227_20250116_S4-C1_1_9403.d	Araport11_pep_20220914	1634.82	>AT1G27430.1;>AT1G27430.2;>AT1G27430.3	566.551	(65);(65);(65)	2	0	SPTPVPMGNPSDPNPK	0	1	_S[Phospho (STY)]PTPVPMGNPSDPNPK_	857.879	1	1
1140131_M-PP-1_A227_20250116_S4-C1_1_9403.d	Araport11_pep_20220914	1634.82	>AT1G27430.1;>AT1G27430.2;>AT1G27430.3	292.166	(65);(65);(65)	2	0	SPTPVPMGNPSDPNPK	0	1	_SPT[Phospho (STY)]PVPMGNPSDPNPK_	857.879	1	1
1140131_M-PP-1_A227_20250116_S4-C1_1_9403.d	Araport11_pep_20220914	2248.55	>AT1G27430.1;>AT1G27430.2;>AT1G27430.3	567.576	(881);(881);(881)	2	0	SNSVDQMLLEQQMLNELQK	0	1	_SNS[Phospho (STY)]VDQMLLEQQMLNELQK_	1164.53	1	1
1140131_M-PP-1_A227_20250116_S4-C1_1_9403.d	Araport11_pep_20220914	2248.55	>AT1G27430.1;>AT1G27430.2;>AT1G27430.3	482.392	(881);(881);(881)	2	0	SNSVDQMLLEQQMLNELQK	0	1	_SNS[Phospho (STY)]VDQM[Oxidation (M)]LLEQQMLNELQK_	1172.53	1	1
1140131_M-PP-1_A227_20250116_S4-C1_1_9403.d	Araport11_pep_20220914	2248.55	>AT1G27430.1;>AT1G27430.2;>AT1G27430.3	403.622	(881);(881);(881)	2	0	SNSVDQMLLEQQMLNELQK	0	0.9691	_S[Phospho (STY)]NSVDQM[Oxidation (M)]LLEQQM[Oxidation (M)]LNELQK_	1180.53	1	1
1140131_M-PP-1_A227_20250116_S4-C1_1_9403.d	Araport11_pep_20220914	2248.55	>AT1G27430.1;>AT1G27430.2;>AT1G27430.3	187.371	(881);(881);(881)	3	0	SNSVDQMLLEQQMLNELQK	0	0.9939	_S[Phospho (STY)]NSVDQMLLEQQMLNELQK_	776.692	1	1
1140131_M-PP-1_A227_20250116_S4-C1_1_9403.d	Araport11_pep_20220914	1859.92	>AT1G27430.1;>AT1G27430.2;>AT1G27430.3	412.923	(597);(597);(597)	2	0	SFSVYNNPSGQDNFQR	0	1	_SFS[Phospho (STY)]VYNNPSGQDNFQR_	970.402	1	1
1140131_M-PP-1_A227_20250116_S4-C1_1_9403.d	Araport11_pep_20220914	1859.92	>AT1G27430.1;>AT1G27430.2;>AT1G27430.3	412.911	(597);(597);(597)	2	0	SFSVYNNPSGQDNFQR	0	0.8813	_S[Phospho (STY)]FSVYNNPSGQDNFQR_	970.402	1	1
1140131_M-PP-1_A227_20250116_S4-C1_1_9403.d	Araport11_pep_20220914	2503.57	>AT1G27430.1;>AT1G27430.2;>AT1G27430.3	263.546	(581);(581);(581)	3	0	ANSEAGGSVAHVAESNDSSSLTGISR	0	1	_ANS[Phospho (STY)]EAGGSVAHVAESNDSSSLTGISR_	861.715	1	1
1140131_M-PP-1_A227_20250116_S4-C1_1_9403.d	Araport11_pep_20220914	1950.9	>AT5G46790.1;>AT5G46790.2	566.965	(19);(19)	2	0	ANSESSSSPVNEEENSQR	0	1	_[Acetyl (Protein N-term)]ANSESSSS[Phospho (STY)]PVNEEENSQR_	1036.91	1	1
1140131_M-PP-1_A227_20250116_S4-C1_1_9403.d	Araport11_pep_20220914	1262.29	>AT5G13020.1	539.414	-397	2	0	LEEISDGESGNI	0	1	_LEEIS[Phospho (STY)]DGESGNI_	671.774	1	1
1140131_M-PP-1_A227_20250116_S4-C1_1_9403.d	Araport11_pep_20220914	1262.29	>AT5G13020.1	179.044	-397	2	0	LEEISDGESGNI	0	1	_LEEIS[Phospho (STY)]DGES[Phospho (STY)]GNI_	711.757	2	1
1140131_M-PP-1_A227_20250116_S4-C1_1_9403.d	Araport11_pep_20220914	885.968	>AT5G13020.1	569.074	-279	2	0	EISPGDIR	0	1	_EIS[Phospho (STY)]PGDIR_	483.718	1	1
1140131_M-PP-1_A227_20250116_S4-C1_1_9403.d	Araport11_pep_20220914	2404.62	>AT5G13020.1	439.133	-143	3	0	ANSLQSSVPQLVHDAPSPAVSGSR	0	0.5	_ANSLQSSVPQLVHDAPS[Phospho (STY)]PAVSGS[Phospho (STY)]R_	855.39	2	1
1140131_M-PP-1_A227_20250116_S4-C1_1_9403.d	Araport11_pep_20220914	2404.62	>AT5G13020.1	297.692	-143	3	0	ANSLQSSVPQLVHDAPSPAVSGSR	0	0.5	_ANSLQSSVPQLVHDAPSPAVSGS[Phospho (STY)]R_	828.734	1	1
1140131_M-PP-1_A227_20250116_S4-C1_1_9403.d	Araport11_pep_20220914	2404.62	>AT5G13020.1	300.681	-143	3	0	ANSLQSSVPQLVHDAPSPAVSGSR	0	1	_ANSLQSSVPQLVHDAPS[Phospho (STY)]PAVSGSR_	828.734	1	1
1140131_M-PP-1_A227_20250116_S4-C1_1_9403.d	Araport11_pep_20220914	2923.3	>AT5G13020.1	277.721	-176	3	0	TSQSIASLAMGPPSPSLHPSMQPSSSALR	0	1	_TSQSIASLAM[Oxidation (M)]GPPS[Phospho (STY)]PSLHPSMQPSSSALR_	1006.81	1	1
1140131_M-PP-1_A227_20250116_S4-C1_1_9403.d	Araport11_pep_20220914	2923.3	>AT5G13020.1	256.797	-176	3	0	TSQSIASLAMGPPSPSLHPSMQPSSSALR	0	0.5	_TSQSIASLAM[Oxidation (M)]GPPSPS[Phospho (STY)]LHPSMQPSSSALR_	1006.81	1	1
1140131_M-PP-1_A227_20250116_S4-C1_1_9403.d	Araport11_pep_20220914	2923.3	>AT5G13020.1	430.923	-176	3	0	TSQSIASLAMGPPSPSLHPSMQPSSSALR	0	1	_TSQSIASLAM[Oxidation (M)]GPPSPS[Phospho (STY)]LHPSM[Oxidation (M)]QPSSSALR_	1012.14	1	1
1140131_M-PP-1_A227_20250116_S4-C1_1_9403.d	Araport11_pep_20220914	1543.7	>AT1G20960.1;>AT1G20960.2	211.306	(34);(34)	2	0	ANSSLVLTTDNRPR	0	1	_ANS[Phospho (STY)]SLVLTTDNRPR_	812.396	1	1
1140131_M-PP-1_A227_20250116_S4-C1_1_9403.d	Araport11_pep_20220914	1070.17	>AT1G08680.1;>AT1G08680.2;>AT1G08680.4;>AT1G08680.5	1052.08	(199);(199);(199);(199)	2	0	ASSFVYSPGR	0	1	_ASS[Phospho (STY)]FVYSPGR_	575.75	1	1
1140131_M-PP-1_A227_20250116_S4-C1_1_9403.d	Araport11_pep_20220914	1070.17	>AT1G08680.1;>AT1G08680.2;>AT1G08680.4;>AT1G08680.5	425.967	(199);(199);(199);(199)	2	0	ASSFVYSPGR	0	1	_ASSFVYS[Phospho (STY)]PGR_	575.75	1	1
1140131_M-PP-1_A227_20250116_S4-C1_1_9403.d	Araport11_pep_20220914	1070.17	>AT1G08680.1;>AT1G08680.2;>AT1G08680.4;>AT1G08680.5	1263.78	(199);(199);(199);(199)	2	0	ASSFVYSPGR	0	1	_ASS[Phospho (STY)]FVYS[Phospho (STY)]PGR_	615.733	2	1
1140131_M-PP-1_A227_20250116_S4-C1_1_9403.d	Araport11_pep_20220914	1795.88	>AT1G08680.1;>AT1G08680.2;>AT1G08680.4;>AT1G08680.5	956.164	(246);(246);(246);(246)	2	0	SDIQSPNFQQEAEFR	0	1	_SDIQS[Phospho (STY)]PNFQQEAEFR_	938.399	1	1
1140131_M-PP-1_A227_20250116_S4-C1_1_9403.d	Araport11_pep_20220914	1458.5	>AT1G08680.1;>AT1G08680.2;>AT1G08680.4;>AT1G08680.5	885.962	(231);(231);(231);(231)	2	0	ASDYSVSSAGDPFR	0	1	_ASDYSVSS[Phospho (STY)]AGDPFR_	769.812	1	1
1140131_M-PP-1_A227_20250116_S4-C1_1_9403.d	Araport11_pep_20220914	2110.27	>AT1G08680.1;>AT1G08680.2;>AT1G08680.4;>AT1G08680.5	439.947	(265);(265);(265);(265)	3	0	SPQFQHSNAPPSENLFPGR	0	1	_S[Phospho (STY)]PQFQHSNAPPSENLFPGR_	730.664	1	1
1140131_M-PP-1_A227_20250116_S4-C1_1_9403.d	Araport11_pep_20220914	1127.27	>AT1G08680.1;>AT1G08680.2;>AT1G08680.4;>AT1G08680.5	266.682	(287);(287);(287);(287)	2	0	SVDSNFMSIK	0	1	_S[Phospho (STY)]VDSNFMSIK_	604.257	1	1
1140131_M-PP-1_A227_20250116_S4-C1_1_9403.d	Araport11_pep_20220914	2484.53	>AT1G08680.1;>AT1G08680.2;>AT1G08680.4;>AT1G08680.5	440.527	(167);(167);(167);(167)	3	0	ANSYHSYSQSPPYDYQYEER	0	0.9956	_ANS[Phospho (STY)]YHS[Phospho (STY)]YSQS[Phospho (STY)]PPYDYQYEER_	908.65	3	1
1140131_M-PP-1_A227_20250116_S4-C1_1_9403.d	Araport11_pep_20220914	2484.53	>AT1G08680.1;>AT1G08680.2;>AT1G08680.4;>AT1G08680.5	439.176	(167);(167);(167);(167)	3	0	ANSYHSYSQSPPYDYQYEER	0	0.5019	_ANSYHS[Phospho (STY)]YS[Phospho (STY)]QS[Phospho (STY)]PPYDYQYEER_	908.65	3	1
1140131_M-PP-1_A227_20250116_S4-C1_1_9403.d	Araport11_pep_20220914	2484.53	>AT1G08680.1;>AT1G08680.2;>AT1G08680.4;>AT1G08680.5	429.061	(167);(167);(167);(167)	3	0	ANSYHSYSQSPPYDYQYEER	0	1	_ANSYHSYSQS[Phospho (STY)]PPYDYQYEER_	855.339	1	1
1140131_M-PP-1_A227_20250116_S4-C1_1_9403.d	Araport11_pep_20220914	3236.37	>AT1G08680.1;>AT1G08680.2;>AT1G08680.4;>AT1G08680.5	218.924	(246);(246);(246);(246)	3	1	ASDYSVSSAGDPFRSDIQSPNFQQEAEFR	0.00367034	0.998	_ASDYSVSS[Phospho (STY)]AGDPFRSDIQSPNFQQEAEFR_	1105.81	1	1
1140131_M-PP-1_A227_20250116_S4-C1_1_9403.d	Araport11_pep_20220914	1316.47	>AT1G58025.1;>AT1G58025.2;>AT1G58025.3;>AT1G58025.4;>AT1G58025.5;>AT1G58025.6	762.784	(419);(420);(420);(420);(420);(419)	2	0	TEIVELDSPVSK	0	1	_TEIVELDS[Phospho (STY)]PVS[Phospho (STY)]K_	738.817	2	1
1140131_M-PP-1_A227_20250116_S4-C1_1_9403.d	Araport11_pep_20220914	1316.47	>AT1G58025.1;>AT1G58025.2;>AT1G58025.3;>AT1G58025.4;>AT1G58025.5;>AT1G58025.6	505.333	(419);(420);(420);(420);(420);(419)	2	0	TEIVELDSPVSK	0	1	_TEIVELDS[Phospho (STY)]PVSK_	698.834	1	1
1140131_M-PP-1_A227_20250116_S4-C1_1_9403.d	Araport11_pep_20220914	1316.47	>AT1G58025.1;>AT1G58025.2;>AT1G58025.3;>AT1G58025.4;>AT1G58025.5;>AT1G58025.6	514.168	(419);(420);(420);(420);(420);(419)	2	0	TEIVELDSPVSK	0	0.5	_TEIVELDSPVS[Phospho (STY)]K_	698.834	1	1
1140131_M-PP-1_A227_20250116_S4-C1_1_9403.d	Araport11_pep_20220914	1693.75	>AT1G58025.1;>AT1G58025.2;>AT1G58025.3;>AT1G58025.4;>AT1G58025.5;>AT1G58025.6	413.89	(473);(474);(474);(474);(474);(473)	2	0	SMEETGDEPVNSAAEK	0	1	_S[Phospho (STY)]MEETGDEPVNSAAEK_	887.348	1	1
1140131_M-PP-1_A227_20250116_S4-C1_1_9403.d	Araport11_pep_20220914	2184.44	>AT1G58025.1;>AT1G58025.2;>AT1G58025.3;>AT1G58025.4;>AT1G58025.5;>AT1G58025.6	359.492	(74);(74);(74);(74);(74);(74)	2	0	MEVDAPSPIAGSVDLADNIAAK	0	1	_MEVDAPS[Phospho (STY)]PIAGSVDLADNIAAK_	1132.53	1	1
1140131_M-PP-1_A227_20250116_S4-C1_1_9403.d	Araport11_pep_20220914	2184.44	>AT1G58025.1;>AT1G58025.2;>AT1G58025.3;>AT1G58025.4;>AT1G58025.5;>AT1G58025.6	261.529	(74);(74);(74);(74);(74);(74)	2	0	MEVDAPSPIAGSVDLADNIAAK	0	1	_M[Oxidation (M)]EVDAPS[Phospho (STY)]PIAGSVDLADNIAAK_	1140.53	1	1
1140131_M-PP-1_A227_20250116_S4-C1_1_9403.d	Araport11_pep_20220914	1375.45	>AT1G58025.1;>AT1G58025.2;>AT1G58025.3;>AT1G58025.4;>AT1G58025.5;>AT1G58025.6	462.68	(457);(458);(458);(458);(458);(457)	2	1	ANVEDKTQSIDR	0.000595167	1	_ANVEDKT[Phospho (STY)]QS[Phospho (STY)]IDR_	768.311	2	1
1140131_M-PP-1_A227_20250116_S4-C1_1_9403.d	Araport11_pep_20220914	819.967	>AT3G14990.1;>AT3G14990.2;>AT3G14990.3	303.021	(94);(71);(71)	2	0	SLENMVK	0.00126728	1	_S[Phospho (STY)]LENMVK_	450.698	1	1
1140131_M-PP-1_A227_20250116_S4-C1_1_9403.d	Araport11_pep_20220914	1968.06	>AT3G49670.1	358.742	-1002	2	0	APAINESSPDSGSPPDLLSN	0	1	_APAINESS[Phospho (STY)]PDSGSPPDLLSN_	1024.45	1	1
1140131_M-PP-1_A227_20250116_S4-C1_1_9403.d	Araport11_pep_20220914	1035.16	>AT4G08350.1	1074.12	-687	2	0	APAPVPSSPGR	0	1	_APAPVPS[Phospho (STY)]SPGR_	558.266	1	1
1140131_M-PP-1_A227_20250116_S4-C1_1_9403.d	Araport11_pep_20220914	1741.95	>AT4G08350.1	295.266	-811	3	1	DSGATPIHDGMRTPMR	0	1	_DSGATPIHDGMRT[Phospho (STY)]PMR_	607.931	1	1
1140131_M-PP-1_A227_20250116_S4-C1_1_9403.d	Araport11_pep_20220914	1741.95	>AT4G08350.1	605.018	-811	3	1	DSGATPIHDGMRTPMR	0	1	_DSGAT[Phospho (STY)]PIHDGMRT[Phospho (STY)]PMR_	634.586	2	1
1140131_M-PP-1_A227_20250116_S4-C1_1_9403.d	Araport11_pep_20220914	3045.85	>AT4G08350.1	416.961	-73	2	0	SNFIDDYAEEDSQEEDDDDEDYGSSR	0	1	_SNFIDDYAEEDS[Phospho (STY)]QEEDDDDEDYGSSR_	1563.04	1	1
1140131_M-PP-1_A227_20250116_S4-C1_1_9403.d	Araport11_pep_20220914	1348.47	>AT4G08350.1	347.128	-767	2	0	GAISDNVATTPFR	0	1	_GAISDNVATT[Phospho (STY)]PFR_	714.83	1	1
1140131_M-PP-1_A227_20250116_S4-C1_1_9403.d	Araport11_pep_20220914	2716.77	>AT4G08350.1	345.566	-850	2	0	DNWEDGNPGSWGTSPQYQPGSPPSR	0	1	_DNWEDGNPGS[Phospho (STY)]WGTSPQYQPGS[Phospho (STY)]PPSR_	1438.55	2	1
1140131_M-PP-1_A227_20250116_S4-C1_1_9403.d	Araport11_pep_20220914	2716.77	>AT4G08350.1	345.065	-850	2	0	DNWEDGNPGSWGTSPQYQPGSPPSR	0	0.3333	_DNWEDGNPGSWGTS[Phospho (STY)]PQYQPGSPPS[Phospho (STY)]R_	1438.55	2	1
1140131_M-PP-1_A227_20250116_S4-C1_1_9403.d	Araport11_pep_20220914	2540.64	>AT4G08350.1	295.387	-876	2	0	AYEAPTPGSGWASTPGGSYSDAGTPR	0	0.5	_AYEAPTPGS[Phospho (STY)]GWASTPGGSYSDAGTPR_	1310.55	1	1
1140131_M-PP-1_A227_20250116_S4-C1_1_9403.d	Araport11_pep_20220914	2540.64	>AT4G08350.1	324.867	-876	2	0	AYEAPTPGSGWASTPGGSYSDAGTPR	0	0.9957	_AYEAPTPGSGWASTPGGSYS[Phospho (STY)]DAGTPR_	1310.55	1	1
1140131_M-PP-1_A227_20250116_S4-C1_1_9403.d	Araport11_pep_20220914	2540.64	>AT4G08350.1	284.122	-876	2	0	AYEAPTPGSGWASTPGGSYSDAGTPR	0	1	_AYEAPT[Phospho (STY)]PGSGWASTPGGSYSDAGTPR_	1310.55	1	1
1140131_M-PP-1_A227_20250116_S4-C1_1_9403.d	Araport11_pep_20220914	2540.64	>AT4G08350.1	261.933	-876	2	0	AYEAPTPGSGWASTPGGSYSDAGTPR	0	0.3333	_AYEAPTPGSGWASTPGGSYS[Phospho (STY)]DAGT[Phospho (STY)]PR_	1350.54	2	1
1140131_M-PP-1_A227_20250116_S4-C1_1_9403.d	Araport11_pep_20220914	1479.64	>AT4G08350.1	509.222	-784	2	0	YSMGSETPMHPSR	0	1	_YSMGSET[Phospho (STY)]PMHPSR_	780.305	1	1
1140131_M-PP-1_A227_20250116_S4-C1_1_9403.d	Araport11_pep_20220914	2013.23	>AT4G08350.1	313.517	-813	3	2	DSGATPIHDGMRTPMRDR	0.00858696	1	_DSGATPIHDGMRT[Phospho (STY)]PMRDR_	698.307	1	1
1140131_M-PP-1_A227_20250116_S4-C1_1_9403.d	Araport11_pep_20220914	2123.08	>AT1G80000.1;>AT1G80000.2;>AT1G80000.3;>AT1G80000.4	318.37	(20);(20);(20);(20)	2	0	APDGVEDSDYESDPDELNR	0	1	_APDGVEDS[Phospho (STY)]DYES[Phospho (STY)]DPDELNR_	1141.9	2	1
1140131_M-PP-1_A227_20250116_S4-C1_1_9403.d	Araport11_pep_20220914	1949.73	>AT1G80000.1;>AT1G80000.2;>AT1G80000.3;>AT1G80000.4	512.223	(44);(44);(44);(44)	2	0	EASDDDEDDEEADDHDK	0	1	_EAS[Phospho (STY)]DDDEDDEEADDHDK_	1015.32	1	1
1140131_M-PP-1_A227_20250116_S4-C1_1_9403.d	Araport11_pep_20220914	2254.27	>AT1G80000.1;>AT1G80000.2;>AT1G80000.3;>AT1G80000.4	242.465	(20);(20);(20);(20)	2	0	MAPDGVEDSDYESDPDELNR	0	1	_MAPDGVEDS[Phospho (STY)]DY[Phospho (STY)]ESDPDELNR_	1207.42	2	1
1140131_M-PP-1_A227_20250116_S4-C1_1_9403.d	Araport11_pep_20220914	1631.76	>AT4G34860.1;>AT4G34860.2;>AT4G34860.3	739.826	(88);(88);(88)	2	0	APDHADYVISPSFGR	0	1	_APDHADYVIS[Phospho (STY)]PSFGR_	856.377	1	1
1140131_M-PP-1_A227_20250116_S4-C1_1_9403.d	Araport11_pep_20220914	1631.76	>AT4G34860.1;>AT4G34860.2;>AT4G34860.3	739.837	(88);(88);(88)	2	0	APDHADYVISPSFGR	0	1	_APDHADYVISPS[Phospho (STY)]FGR_	856.377	1	1
1140131_M-PP-1_A227_20250116_S4-C1_1_9403.d	Araport11_pep_20220914	1631.76	>AT4G34860.1;>AT4G34860.2;>AT4G34860.3	259.806	(88);(88);(88)	3	0	APDHADYVISPSFGR	0	1	_APDHADYVIS[Phospho (STY)]PSFGR_	571.254	1	1
1140131_M-PP-1_A227_20250116_S4-C1_1_9403.d	Araport11_pep_20220914	1301.46	>AT4G34860.1;>AT4G34860.2;>AT4G34860.3	660.256	(66);(66);(66)	2	0	SLTELTGSPQLR	0	1	_SLTELTGS[Phospho (STY)]PQLR_	691.34	1	1
1140131_M-PP-1_A227_20250116_S4-C1_1_9403.d	Araport11_pep_20220914	887.987	>AT4G34860.1;>AT4G34860.2;>AT4G34860.3	618.854	(54);(54);(54)	2	1	LRSLDER	0.000595167	1	_LRS[Phospho (STY)]LDER_	484.732	1	1
1140131_M-PP-1_A227_20250116_S4-C1_1_9403.d	Araport11_pep_20220914	1681.77	>AT5G40930.1;>AT5G40930.2	744.147	(147);(147)	3	0	APELHTGGTAGPSSNSAK	0	0.3333	_APELHTGGTAGPSSNS[Phospho (STY)]AK_	587.932	1	1
1140131_M-PP-1_A227_20250116_S4-C1_1_9403.d	Araport11_pep_20220914	2517.73	>AT4G01090.1	309.707	-488	2	0	APEPAAPDNASLLELFEYSNVNR	0	1	_APEPAAPDNASLLELFEYS[Phospho (STY)]NVNR_	1299.1	1	1
1140131_M-PP-1_A227_20250116_S4-C1_1_9403.d	Araport11_pep_20220914	1845.98	>AT4G08330.1;>AT4G08330.2	977.465	(141);(130)	2	0	APEYALVTQNSDPTSPR	0	1	_APEYALVTQNSDPTS[Phospho (STY)]PR_	963.436	1	1
1140131_M-PP-1_A227_20250116_S4-C1_1_9403.d	Araport11_pep_20220914	1845.98	>AT4G08330.1;>AT4G08330.2	355.565	(141);(130)	3	0	APEYALVTQNSDPTSPR	0	1	_APEYALVTQNSDPTS[Phospho (STY)]PR_	642.626	1	1
1140131_M-PP-1_A227_20250116_S4-C1_1_9403.d	Araport11_pep_20220914	960.995	>AT4G08330.1;>AT4G08330.2	338.518	(13);(13)	2	0	SASVGVNDGR	0	1	_SAS[Phospho (STY)]VGVNDGR_	521.222	1	1
1140131_M-PP-1_A227_20250116_S4-C1_1_9403.d	Araport11_pep_20220914	2234.33	>AT4G08330.1;>AT4G08330.2	294.679	(34);(34)	2	0	FGGNQFYSPSFSSSSSSSSMR	0	0.9999	_FGGNQFYSPS[Phospho (STY)]FSSSSSSSSMR_	1157.46	1	1
1140131_M-PP-1_A227_20250116_S4-C1_1_9403.d	Araport11_pep_20220914	2234.33	>AT4G08330.1;>AT4G08330.2	292.291	(34);(34)	2	0	FGGNQFYSPSFSSSSSSSSMR	0	1	_FGGNQFYSPSFS[Phospho (STY)]SSSSSSSMR_	1157.46	1	1
1140131_M-PP-1_A227_20250116_S4-C1_1_9403.d	Araport11_pep_20220914	2234.33	>AT4G08330.1;>AT4G08330.2	214.328	(34);(34)	2	0	FGGNQFYSPSFSSSSSSSSMR	0	0.5	_FGGNQFYSPS[Phospho (STY)]FSSSSSSS[Phospho (STY)]SMR_	1197.44	2	1
1140131_M-PP-1_A227_20250116_S4-C1_1_9403.d	Araport11_pep_20220914	2234.33	>AT4G08330.1;>AT4G08330.2	213	(34);(34)	2	0	FGGNQFYSPSFSSSSSSSSMR	0	0.5	_FGGNQFYSPSFS[Phospho (STY)]SSSSSSS[Phospho (STY)]MR_	1197.44	2	1
1140131_M-PP-1_A227_20250116_S4-C1_1_9403.d	Araport11_pep_20220914	1305.45	>AT1G20620.1;>AT1G20620.2;>AT1G20620.5	665.113	(417);(417);(417)	2	0	VPTPTNSYTGIR	0	1	_VPT[Phospho (STY)]PTNSYTGIR_	693.327	1	1
1140131_M-PP-1_A227_20250116_S4-C1_1_9403.d	Araport11_pep_20220914	3405.68	>AT1G20620.1;>AT1G20620.2;>AT1G20620.5	242.258	(37);(37);(37)	3	0	YRPSSAYNAPFYTTNGGAPVSNNISSLTIGER	0.003125	0.5	_YRPSS[Phospho (STY)]AYNAPFYTTNGGAPVSNNISSLTIGER_	1162.21	1	1
1140131_M-PP-1_A227_20250116_S4-C1_1_9403.d	Araport11_pep_20220914	1828.06	>AT3G25840.1	635.692	-544	2	0	APLIAGGPPTMSGISDSEK	0	1	_APLIAGGPPTMSGIS[Phospho (STY)]DSEK_	954.445	1	1
1140131_M-PP-1_A227_20250116_S4-C1_1_9403.d	Araport11_pep_20220914	1828.06	>AT3G25840.1	603.725	-544	2	0	APLIAGGPPTMSGISDSEK	0	0.7182	_APLIAGGPPTM[Oxidation (M)]SGISDS[Phospho (STY)]EK_	962.442	1	1
1140131_M-PP-1_A227_20250116_S4-C1_1_9403.d	Araport11_pep_20220914	1256.33	>AT3G25840.1	525.061	-557	2	0	NQAQAGLGEGSPK	0	1	_NQAQAGLGEGS[Phospho (STY)]PK_	668.798	1	1
1140131_M-PP-1_A227_20250116_S4-C1_1_9403.d	Araport11_pep_20220914	1965.12	>AT3G25840.1	433.527	-578	2	0	SADMFHDDIFGESPAGIR	0	1	_S[Phospho (STY)]ADMFHDDIFGES[Phospho (STY)]PAGIR_	1062.91	2	1
1140131_M-PP-1_A227_20250116_S4-C1_1_9403.d	Araport11_pep_20220914	1965.12	>AT3G25840.1	290.681	-578	2	0	SADMFHDDIFGESPAGIR	0	1	_S[Phospho (STY)]ADM[Oxidation (M)]FHDDIFGES[Phospho (STY)]PAGIR_	1070.91	2	1
1140131_M-PP-1_A227_20250116_S4-C1_1_9403.d	Araport11_pep_20220914	1628.71	>AT3G25840.1	410.8	-560	2	1	NQAQAGLGEGSPKSER	0	1	_NQAQAGLGEGS[Phospho (STY)]PKS[Phospho (STY)]ER_	894.869	2	1
1140131_M-PP-1_A227_20250116_S4-C1_1_9403.d	Araport11_pep_20220914	2491.82	>AT3G25840.1	367.179	-514	2	0	DIVPETGAPVSTSPAVVIAANVGQAK	0	1	_DIVPETGAPVSTS[Phospho (STY)]PAVVIAANVGQAK_	1286.16	1	1
1140131_M-PP-1_A227_20250116_S4-C1_1_9403.d	Araport11_pep_20220914	2491.82	>AT3G25840.1	366.827	-514	3	0	DIVPETGAPVSTSPAVVIAANVGQAK	0	0.3333	_DIVPETGAPVSTS[Phospho (STY)]PAVVIAANVGQAK_	857.774	1	1
1140131_M-PP-1_A227_20250116_S4-C1_1_9403.d	Araport11_pep_20220914	1208.2	>AT3G25840.1	339.43	-113	2	0	TADSDGESGEIK	0	1	_TADS[Phospho (STY)]DGES[Phospho (STY)]GEIK_	684.734	2	1
1140131_M-PP-1_A227_20250116_S4-C1_1_9403.d	Araport11_pep_20220914	1177.32	>AT3G25840.1	217.882	-786	2	0	NEVTPYLVSR	0	1	_NEVTPY[Phospho (STY)]LVSR_	629.297	1	1
1140131_M-PP-1_A227_20250116_S4-C1_1_9403.d	Araport11_pep_20220914	1522.69	>AT2G40070.1;>AT2G40070.2	693.644	(449);(409)	2	0	APMYSSGSSVPAVNR	0	1	_APMYSSGSS[Phospho (STY)]VPAVNR_	801.853	1	1
1140131_M-PP-1_A227_20250116_S4-C1_1_9403.d	Araport11_pep_20220914	1406.52	>AT2G40070.1;>AT2G40070.2	395.034	(424);(384)	2	0	SGSVEPGGPPGGRPR	0.000595167	0.6725	_S[Phospho (STY)]GSVEPGGPPGGRPR_	743.844	1	1
1140131_M-PP-1_A227_20250116_S4-C1_1_9403.d	Araport11_pep_20220914	3833.59	>AT5G13850.1	5264.32	-52	3	0	IDLDKPEVEDDDDNDEDDSEDDDEAEGHDGEAGGR	0	1	_IDLDKPEVEDDDDNDEDDS[Phospho (STY)]EDDDEAEGHDGEAGGR_	1304.81	1	1
1140131_M-PP-1_A227_20250116_S4-C1_1_9403.d	Araport11_pep_20220914	3833.59	>AT5G13850.1	1792.87	-52	4	0	IDLDKPEVEDDDDNDEDDSEDDDEAEGHDGEAGGR	0	1	_IDLDKPEVEDDDDNDEDDS[Phospho (STY)]EDDDEAEGHDGEAGGR_	978.858	1	1
1140131_M-PP-1_A227_20250116_S4-C1_1_9403.d	Araport11_pep_20220914	1958.15	>AT3G01540.1;>AT3G01540.2;>AT3G01540.3;>AT3G01540.4	1482.94	(142);(142);(142);(142)	2	0	VPLPSSAPASELSPEAYSR	0	1	_VPLPSSAPASELS[Phospho (STY)]PEAYSR_	1019.48	1	1
1140131_M-PP-1_A227_20250116_S4-C1_1_9403.d	Araport11_pep_20220914	1958.15	>AT3G01540.1;>AT3G01540.2;>AT3G01540.3;>AT3G01540.4	1541.3	(142);(142);(142);(142)	2	0	VPLPSSAPASELSPEAYSR	0	0.7087	_VPLPSSAPAS[Phospho (STY)]ELSPEAYSR_	1019.48	1	1
1140131_M-PP-1_A227_20250116_S4-C1_1_9403.d	Araport11_pep_20220914	1150.25	>AT3G01540.1;>AT3G01540.2;>AT3G01540.3;>AT3G01540.4	874.122	(607);(608);(608);(608)	2	0	APPPSSTGSPPR	0	0.5	_APPPSST[Phospho (STY)]GSPPR_	615.779	1	1
1140131_M-PP-1_A227_20250116_S4-C1_1_9403.d	Araport11_pep_20220914	992.993	>AT5G58140.1;>AT5G58140.2;>AT5G58140.3;>AT5G58140.4;>AT5G58140.5;>AT5G58140.6;>AT5G58140.7	1808.73	(370);(370);(370);(370);(370);(370);(370)	2	0	DSWDLSDR	0	1	_DS[Phospho (STY)]WDLSDR_	537.2	1	1
1140131_M-PP-1_A227_20250116_S4-C1_1_9403.d	Araport11_pep_20220914	1582.68	>AT5G58140.1;>AT5G58140.2;>AT5G58140.3;>AT5G58140.4;>AT5G58140.5;>AT5G58140.6;>AT5G58140.7	1671.79	(20);(20);(20);(20);(20);(20);(20)	2	0	APPSPLNDAESLSER	0	1	_APPS[Phospho (STY)]PLNDAESLSER_	831.872	1	1
1140131_M-PP-1_A227_20250116_S4-C1_1_9403.d	Araport11_pep_20220914	1178.3	>AT5G58140.1;>AT5G58140.2;>AT5G58140.3;>AT5G58140.4;>AT5G58140.5;>AT5G58140.6;>AT5G58140.7	1491.82	(32);(32);(32);(32);(32);(32);(32)	2	0	SLEIFNPSSGK	0	1	_S[Phospho (STY)]LEIFNPSSGK_	629.789	1	1
1140131_M-PP-1_A227_20250116_S4-C1_1_9403.d	Araport11_pep_20220914	1178.3	>AT5G58140.1;>AT5G58140.2;>AT5G58140.3;>AT5G58140.4;>AT5G58140.5;>AT5G58140.6;>AT5G58140.7	436.729	(32);(32);(32);(32);(32);(32);(32)	2	0	SLEIFNPSSGK	0	1	_SLEIFNPSS[Phospho (STY)]GK_	629.789	1	1
1140131_M-PP-1_A227_20250116_S4-C1_1_9403.d	Araport11_pep_20220914	2648.83	>AT5G58140.1;>AT5G58140.2;>AT5G58140.3;>AT5G58140.4;>AT5G58140.5;>AT5G58140.6;>AT5G58140.7	1139.59	(308);(308);(308);(308);(308);(308);(308)	3	0	SQVQESVSNDTMVKPDSSTTPTPGR	0	1	_S[Phospho (STY)]QVQESVSNDTMVKPDSSTTPTPGR_	910.076	1	1
1140131_M-PP-1_A227_20250116_S4-C1_1_9403.d	Araport11_pep_20220914	2648.83	>AT5G58140.1;>AT5G58140.2;>AT5G58140.3;>AT5G58140.4;>AT5G58140.5;>AT5G58140.6;>AT5G58140.7	533.487	(308);(308);(308);(308);(308);(308);(308)	3	0	SQVQESVSNDTMVKPDSSTTPTPGR	0	1	_S[Phospho (STY)]QVQESVSNDTM[Oxidation (M)]VKPDSSTTPTPGR_	915.408	1	1
1140131_M-PP-1_A227_20250116_S4-C1_1_9403.d	Araport11_pep_20220914	2648.83	>AT5G58140.1;>AT5G58140.2;>AT5G58140.3;>AT5G58140.4;>AT5G58140.5;>AT5G58140.6;>AT5G58140.7	483.512	(308);(308);(308);(308);(308);(308);(308)	3	0	SQVQESVSNDTMVKPDSSTTPTPGR	0	1	_SQVQESVSNDTMVKPDSSTT[Phospho (STY)]PT[Phospho (STY)]PGR_	936.731	2	1
1140131_M-PP-1_A227_20250116_S4-C1_1_9403.d	Araport11_pep_20220914	2648.83	>AT5G58140.1;>AT5G58140.2;>AT5G58140.3;>AT5G58140.4;>AT5G58140.5;>AT5G58140.6;>AT5G58140.7	498.465	(308);(308);(308);(308);(308);(308);(308)	3	0	SQVQESVSNDTMVKPDSSTTPTPGR	0	0.25	_SQVQESVSNDTMVKPDSSTT[Phospho (STY)]PTPGR_	910.076	1	1
1140131_M-PP-1_A227_20250116_S4-C1_1_9403.d	Araport11_pep_20220914	2648.83	>AT5G58140.1;>AT5G58140.2;>AT5G58140.3;>AT5G58140.4;>AT5G58140.5;>AT5G58140.6;>AT5G58140.7	486.698	(308);(308);(308);(308);(308);(308);(308)	3	0	SQVQESVSNDTMVKPDSSTTPTPGR	0	0.4	_SQVQESVSNDTMVKPDSST[Phospho (STY)]T[Phospho (STY)]PTPGR_	936.731	2	1
1140131_M-PP-1_A227_20250116_S4-C1_1_9403.d	Araport11_pep_20220914	2648.83	>AT5G58140.1;>AT5G58140.2;>AT5G58140.3;>AT5G58140.4;>AT5G58140.5;>AT5G58140.6;>AT5G58140.7	482.166	(308);(308);(308);(308);(308);(308);(308)	3	0	SQVQESVSNDTMVKPDSSTTPTPGR	0	0.5	_SQVQESVSNDTMVKPDS[Phospho (STY)]STTPT[Phospho (STY)]PGR_	936.731	2	1
1140131_M-PP-1_A227_20250116_S4-C1_1_9403.d	Araport11_pep_20220914	2648.83	>AT5G58140.1;>AT5G58140.2;>AT5G58140.3;>AT5G58140.4;>AT5G58140.5;>AT5G58140.6;>AT5G58140.7	498.927	(308);(308);(308);(308);(308);(308);(308)	3	0	SQVQESVSNDTMVKPDSSTTPTPGR	0	1	_SQVQESVSNDTMVKPDS[Phospho (STY)]STTPTPGR_	910.076	1	1
1140131_M-PP-1_A227_20250116_S4-C1_1_9403.d	Araport11_pep_20220914	2648.83	>AT5G58140.1;>AT5G58140.2;>AT5G58140.3;>AT5G58140.4;>AT5G58140.5;>AT5G58140.6;>AT5G58140.7	482.731	(308);(308);(308);(308);(308);(308);(308)	3	0	SQVQESVSNDTMVKPDSSTTPTPGR	0	0.25	_SQVQESVSNDT[Phospho (STY)]MVKPDSSTTPT[Phospho (STY)]PGR_	936.731	2	1
1140131_M-PP-1_A227_20250116_S4-C1_1_9403.d	Araport11_pep_20220914	2648.83	>AT5G58140.1;>AT5G58140.2;>AT5G58140.3;>AT5G58140.4;>AT5G58140.5;>AT5G58140.6;>AT5G58140.7	319.06	(308);(308);(308);(308);(308);(308);(308)	3	0	SQVQESVSNDTMVKPDSSTTPTPGR	0	1	_SQVQESVSNDT[Phospho (STY)]M[Oxidation (M)]VKPDSSTTPTPGR_	915.408	1	1
1140131_M-PP-1_A227_20250116_S4-C1_1_9403.d	Araport11_pep_20220914	2648.83	>AT5G58140.1;>AT5G58140.2;>AT5G58140.3;>AT5G58140.4;>AT5G58140.5;>AT5G58140.6;>AT5G58140.7	208.567	(308);(308);(308);(308);(308);(308);(308)	3	0	SQVQESVSNDTMVKPDSSTTPTPGR	0	0.9951	_SQVQESVSNDT[Phospho (STY)]M[Oxidation (M)]VKPDSSTTPT[Phospho (STY)]PGR_	942.063	2	1
1140131_M-PP-1_A227_20250116_S4-C1_1_9403.d	Araport11_pep_20220914	1713.73	>AT5G58140.1;>AT5G58140.2;>AT5G58140.3;>AT5G58140.4;>AT5G58140.5;>AT5G58140.6;>AT5G58140.7	945.361	(119);(119);(119);(119);(119);(119);(119)	2	1	RSSEESTSSESGAFPR	0	1	_RS[Phospho (STY)]S[Phospho (STY)]EES[Phospho (STY)]TSS[Phospho (STY)]ESGAFPR_	1017.32	4	1
1140131_M-PP-1_A227_20250116_S4-C1_1_9403.d	Araport11_pep_20220914	1713.73	>AT5G58140.1;>AT5G58140.2;>AT5G58140.3;>AT5G58140.4;>AT5G58140.5;>AT5G58140.6;>AT5G58140.7	452.395	(119);(119);(119);(119);(119);(119);(119)	2	1	RSSEESTSSESGAFPR	0	0.9998	_RS[Phospho (STY)]S[Phospho (STY)]EEST[Phospho (STY)]SSESGAFPR_	977.337	3	1
1140131_M-PP-1_A227_20250116_S4-C1_1_9403.d	Araport11_pep_20220914	1713.73	>AT5G58140.1;>AT5G58140.2;>AT5G58140.3;>AT5G58140.4;>AT5G58140.5;>AT5G58140.6;>AT5G58140.7	470.478	(119);(119);(119);(119);(119);(119);(119)	2	1	RSSEESTSSESGAFPR	0	1	_RSS[Phospho (STY)]EESTSSESGAFPR_	897.371	1	1
1140131_M-PP-1_A227_20250116_S4-C1_1_9403.d	Araport11_pep_20220914	1713.73	>AT5G58140.1;>AT5G58140.2;>AT5G58140.3;>AT5G58140.4;>AT5G58140.5;>AT5G58140.6;>AT5G58140.7	251.181	(119);(119);(119);(119);(119);(119);(119)	2	1	RSSEESTSSESGAFPR	0	0.969	_RSS[Phospho (STY)]EESTS[Phospho (STY)]S[Phospho (STY)]ESGAFPR_	977.337	3	1
1140131_M-PP-1_A227_20250116_S4-C1_1_9403.d	Araport11_pep_20220914	1557.54	>AT5G58140.1;>AT5G58140.2;>AT5G58140.3;>AT5G58140.4;>AT5G58140.5;>AT5G58140.6;>AT5G58140.7	695.436	(119);(119);(119);(119);(119);(119);(119)	2	0	SSEESTSSESGAFPR	0	0.9733	_S[Phospho (STY)]SEESTSSESGAFPR_	819.32	1	1
1140131_M-PP-1_A227_20250116_S4-C1_1_9403.d	Araport11_pep_20220914	1557.54	>AT5G58140.1;>AT5G58140.2;>AT5G58140.3;>AT5G58140.4;>AT5G58140.5;>AT5G58140.6;>AT5G58140.7	313.944	(119);(119);(119);(119);(119);(119);(119)	2	0	SSEESTSSESGAFPR	0	1	_SSEESTSS[Phospho (STY)]ESGAFPR_	819.32	1	1
1140131_M-PP-1_A227_20250116_S4-C1_1_9403.d	Araport11_pep_20220914	1738.87	>AT5G58140.1;>AT5G58140.2;>AT5G58140.3;>AT5G58140.4;>AT5G58140.5;>AT5G58140.6;>AT5G58140.7	471.908	(21);(21);(21);(21);(21);(21);(21)	2	1	APPSPLNDAESLSERR	0	1	_APPS[Phospho (STY)]PLNDAESLSERR_	909.923	1	1
1140131_M-PP-1_A227_20250116_S4-C1_1_9403.d	Araport11_pep_20220914	2837.12	>AT5G58140.1;>AT5G58140.2;>AT5G58140.3;>AT5G58140.4;>AT5G58140.5;>AT5G58140.6;>AT5G58140.7	445.28	(370);(370);(370);(370);(370);(370);(370)	3	1	MEPEELMLSTEVIGQRDSWDLSDR	0	1	_M[Oxidation (M)]EPEELM[Oxidation (M)]LSTEVIGQRDS[Phospho (STY)]WDLSDR_	983.428	1	1
1140131_M-PP-1_A227_20250116_S4-C1_1_9403.d	Araport11_pep_20220914	1278.3	>AT5G58140.1;>AT5G58140.2;>AT5G58140.3;>AT5G58140.4;>AT5G58140.5;>AT5G58140.6;>AT5G58140.7	439.81	(372);(372);(372);(372);(372);(372);(372)	2	1	DSWDLSDRER	0.000595167	1	_DS[Phospho (STY)]WDLSDRER_	679.772	1	1
1140131_M-PP-1_A227_20250116_S4-C1_1_9403.d	Araport11_pep_20220914	2168.38	>AT4G10730.1;>AT4G10730.2	756.086	(492);(472)	3	0	LQTHSGPLSSGVVLINSDSEK	0	0.442	_LQTHSGPLS[Phospho (STY)]SGVVLINSDSEK_	750.033	1	1
1140131_M-PP-1_A227_20250116_S4-C1_1_9403.d	Araport11_pep_20220914	2168.38	>AT4G10730.1;>AT4G10730.2	750.607	(492);(472)	3	0	LQTHSGPLSSGVVLINSDSEK	0	1	_LQTHS[Phospho (STY)]GPLSSGVVLINSDSEK_	750.033	1	1
1140131_M-PP-1_A227_20250116_S4-C1_1_9403.d	Araport11_pep_20220914	1058.19	>AT4G10730.1;>AT4G10730.2	718.1	(535);(515)	2	0	ASANSLSAPIK	0	1	_ASANSLS[Phospho (STY)]APIK_	569.779	1	1
1140131_M-PP-1_A227_20250116_S4-C1_1_9403.d	Araport11_pep_20220914	1276.41	>AT4G10730.1;>AT4G10730.2	542.608	(588);(568)	2	0	SASVGNWILDSK	0	1	_SAS[Phospho (STY)]VGNWILDSK_	678.813	1	1
1140131_M-PP-1_A227_20250116_S4-C1_1_9403.d	Araport11_pep_20220914	1369.54	>AT4G10730.1;>AT4G10730.2	540.171	(524);(504)	2	0	APSFSGPLNLPNR	0	1	_APS[Phospho (STY)]FSGPLNLPNR_	725.348	1	1
1140131_M-PP-1_A227_20250116_S4-C1_1_9403.d	Araport11_pep_20220914	1369.54	>AT4G10730.1;>AT4G10730.2	450.965	(524);(504)	2	0	APSFSGPLNLPNR	0	1	_APSFS[Phospho (STY)]GPLNLPNR_	725.348	1	1
1140131_M-PP-1_A227_20250116_S4-C1_1_9403.d	Araport11_pep_20220914	1525.73	>AT4G10730.1;>AT4G10730.2	435.576	(524);(504)	3	1	RAPSFSGPLNLPNR	0	1	_RAPS[Phospho (STY)]FSGPLNLPNR_	535.935	1	1
1140131_M-PP-1_A227_20250116_S4-C1_1_9403.d	Araport11_pep_20220914	1525.73	>AT4G10730.1;>AT4G10730.2	352.761	(524);(504)	2	1	RAPSFSGPLNLPNR	0	1	_RAPS[Phospho (STY)]FSGPLNLPNR_	803.398	1	1
1140131_M-PP-1_A227_20250116_S4-C1_1_9403.d	Araport11_pep_20220914	1460.47	>AT4G24100.1;>AT4G24100.4	460.997	(665);(681)	2	0	SDSNGNVEPVASER	0	1	_SDS[Phospho (STY)]NGNVEPVASER_	770.817	1	1
1140131_M-PP-1_A227_20250116_S4-C1_1_9403.d	Araport11_pep_20220914	1074.19	>AT4G24100.1;>AT4G24100.4	469.165	(520);(536)	2	0	ASSNSLSAPIK	0	1	_ASSNSLS[Phospho (STY)]APIK_	577.776	1	1
1140131_M-PP-1_A227_20250116_S4-C1_1_9403.d	Araport11_pep_20220914	1058.15	>AT4G24100.1;>AT4G24100.4	341.311	(477);(493)	2	0	TVLSHSASEK	0	0.9969	_TVLSHSAS[Phospho (STY)]EK_	569.761	1	1
1140131_M-PP-1_A227_20250116_S4-C1_1_9403.d	Araport11_pep_20220914	1300.47	>AT4G24100.1;>AT4G24100.4	299.656	(585);(601)	2	0	SASVGNWILEPK	0	1	_SAS[Phospho (STY)]VGNWILEPK_	690.832	1	1
1140131_M-PP-1_A227_20250116_S4-C1_1_9403.d	Araport11_pep_20220914	1346.5	>AT4G24100.1;>AT4G24100.4	296.532	(509);(525)	2	0	APSFSGPLNLSTR	0	1	_APSFS[Phospho (STY)]GPLNLSTR_	713.84	1	1
1140131_M-PP-1_A227_20250116_S4-C1_1_9403.d	Araport11_pep_20220914	1384.37	>AT5G56980.1	657.478	-349	2	0	STSFGDGEDGVDAK	0	1	_STS[Phospho (STY)]FGDGEDGVDAK_	732.78	1	1
1140131_M-PP-1_A227_20250116_S4-C1_1_9403.d	Araport11_pep_20220914	989.149	>AT5G56980.1	377.16	(127)(175)	2	0	SINMSYFK	0.000389509	1	_S[Phospho (STY)]INMSYFK_	535.225	1	1
1140131_M-PP-1_A227_20250116_S4-C1_1_9403.d	Araport11_pep_20220914	1021.18	>AT5G56980.1	291.878	-75	2	0	SINFHLYK	0	1	_S[Phospho (STY)]INFHLYK_	551.26	1	1
1140131_M-PP-1_A227_20250116_S4-C1_1_9403.d	Araport11_pep_20220914	784.906	>AT5G56980.1	741.587	-244	2	0	APSILER	0.00605394	1	_APS[Phospho (STY)]ILER_	433.213	1	1
1140131_M-PP-1_A227_20250116_S4-C1_1_9403.d	Araport11_pep_20220914	1870	>AT1G79280.1;>AT1G79280.2;>AT1G79280.3	2219.37	(1931);(1953);(1932)	2	0	EEVQPETLATPTQSPSR	0	1	_EEVQPETLAT[Phospho (STY)]PTQS[Phospho (STY)]PSR_	1015.43	2	1
1140131_M-PP-1_A227_20250116_S4-C1_1_9403.d	Araport11_pep_20220914	1870	>AT1G79280.1;>AT1G79280.2;>AT1G79280.3	2207.12	(1931);(1953);(1932)	2	0	EEVQPETLATPTQSPSR	0	0.5	_EEVQPETLAT[Phospho (STY)]PTQSPS[Phospho (STY)]R_	1015.43	2	1
1140131_M-PP-1_A227_20250116_S4-C1_1_9403.d	Araport11_pep_20220914	1870	>AT1G79280.1;>AT1G79280.2;>AT1G79280.3	1277.9	(1931);(1953);(1932)	2	0	EEVQPETLATPTQSPSR	0	0.9998	_EEVQPETLATPTQSPS[Phospho (STY)]R_	975.446	1	1
1140131_M-PP-1_A227_20250116_S4-C1_1_9403.d	Araport11_pep_20220914	1870	>AT1G79280.1;>AT1G79280.2;>AT1G79280.3	1277.4	(1931);(1953);(1932)	2	0	EEVQPETLATPTQSPSR	0	1	_EEVQPETLATPTQS[Phospho (STY)]PSR_	975.446	1	1
1140131_M-PP-1_A227_20250116_S4-C1_1_9403.d	Araport11_pep_20220914	1741.92	>AT1G79280.1;>AT1G79280.2;>AT1G79280.3	1475.78	(2036);(2058);(2037)	3	1	RAPSPGGGSSTIVTLADR	0	1	_RAPS[Phospho (STY)]PGGGSSTIVTLADR_	607.967	1	1
1140131_M-PP-1_A227_20250116_S4-C1_1_9403.d	Araport11_pep_20220914	1585.73	>AT1G79280.1;>AT1G79280.2;>AT1G79280.3	1104.15	(2036);(2058);(2037)	2	0	APSPGGGSSTIVTLADR	0	1	_APS[Phospho (STY)]PGGGSSTIVTLADR_	833.396	1	1
1140131_M-PP-1_A227_20250116_S4-C1_1_9403.d	Araport11_pep_20220914	1184.31	>AT1G79280.1;>AT1G79280.2;>AT1G79280.3	235.258	(670);(670);(670)	2	0	SSDLSPAVVPGR	0	1	_SSDLS[Phospho (STY)]PAVVPGR_	632.8	1	1
1140131_M-PP-1_A227_20250116_S4-C1_1_9403.d	Araport11_pep_20220914	1184.31	>AT1G79280.1;>AT1G79280.2;>AT1G79280.3	790.877	(670);(670);(670)	2	0	SSDLSPAVVPGR	0	0.7773	_SS[Phospho (STY)]DLSPAVVPGR_	632.8	1	1
1140131_M-PP-1_A227_20250116_S4-C1_1_9403.d	Araport11_pep_20220914	1169.34	>AT1G79280.1;>AT1G79280.2;>AT1G79280.3	628.716	(1676);(1698);(1677)	2	0	SPVATTQQLPK	0	1	_S[Phospho (STY)]PVATTQQLPK_	625.313	1	1
1140131_M-PP-1_A227_20250116_S4-C1_1_9403.d	Araport11_pep_20220914	941.131	>AT1G79280.1;>AT1G79280.2;>AT1G79280.3	452.733	(1665);(1687);(1666)	2	0	VPSSTPLIK	0.000270563	1	_VPS[Phospho (STY)]STPLIK_	511.27	1	1
1140131_M-PP-1_A227_20250116_S4-C1_1_9403.d	Araport11_pep_20220914	2138.15	>AT1G79280.1;>AT1G79280.2;>AT1G79280.3	223.7	(1886);(1908);(1887)	2	0	DQTEEENQEPLTDMESDK	0	1	_DQTEEENQEPLTDMES[Phospho (STY)]DK_	1109.42	1	1
1140131_M-PP-1_A227_20250116_S4-C1_1_9403.d	Araport11_pep_20220914	3911.92	>AT1G79280.1;>AT1G79280.2;>AT1G79280.3	175.846	(1868);(1890);(1869)	3	0	TEEYVEAQQDNEADEPVEESPTETETIPTEEESR	0	0.3333	_TEEYVEAQQDNEADEPVEESPTET[Phospho (STY)]ETIPTEEESR_	1330.88	1	1
1140131_M-PP-1_A227_20250116_S4-C1_1_9403.d	Araport11_pep_20220914	3911.92	>AT1G79280.1;>AT1G79280.2;>AT1G79280.3	175.846	(1868);(1890);(1869)	3	0	TEEYVEAQQDNEADEPVEESPTETETIPTEEESR	0	1	_TEEYVEAQQDNEADEPVEES[Phospho (STY)]PTETETIPTEEESR_	1330.88	1	1
1140131_M-PP-1_A227_20250116_S4-C1_1_9403.d	Araport11_pep_20220914	4121.41	>AT1G79280.1;>AT1G79280.2;>AT1G79280.3	224.861	(1951);(1973);(1952)	3	1	EEVQPETLATPTQSPSRMETAMEEAETTIETPVEDDK	0.00594845	1	_EEVQPETLAT[Phospho (STY)]PTQSPSRMET[Phospho (STY)]AMEEAETTIETPVEDDK_	1427.27	2	1
1140131_M-PP-1_A227_20250116_S4-C1_1_9403.d	Araport11_pep_20220914	767.922	>AT2G03640.1;>AT2G03640.2;>AT2G03640.3;>AT2G03640.4;>AT2G03640.5	431.098	(261);(262);(261);(261);(261)	2	1	APSPIRK	0.00126728	1	_APS[Phospho (STY)]PIRK_	424.723	1	1
1140131_M-PP-1_A227_20250116_S4-C1_1_9403.d	Araport11_pep_20220914	1476.56	>AT5G64330.1;>AT5G64330.2	2218.64	(225);(225)	2	0	APSPSTTNFAGSSPR	0	1	_APSPSTTNFAGSS[Phospho (STY)]PR_	778.841	1	1
1140131_M-PP-1_A227_20250116_S4-C1_1_9403.d	Araport11_pep_20220914	1476.56	>AT5G64330.1;>AT5G64330.2	381.963	(225);(225)	2	0	APSPSTTNFAGSSPR	0	1	_APS[Phospho (STY)]PSTTNFAGSS[Phospho (STY)]PR_	818.824	2	1
1140131_M-PP-1_A227_20250116_S4-C1_1_9403.d	Araport11_pep_20220914	1666.88	>AT5G64330.1;>AT5G64330.2	603.338	(485);(485)	2	0	MSPSPSQSMYADIPR	0	1	_MS[Phospho (STY)]PSPSQSMYADIPR_	873.865	1	1
1140131_M-PP-1_A227_20250116_S4-C1_1_9403.d	Araport11_pep_20220914	1666.88	>AT5G64330.1;>AT5G64330.2	570.102	(485);(485)	2	0	MSPSPSQSMYADIPR	0	0.9997	_MSPS[Phospho (STY)]PSQSMYADIPR_	873.865	1	1
1140131_M-PP-1_A227_20250116_S4-C1_1_9403.d	Araport11_pep_20220914	1666.88	>AT5G64330.1;>AT5G64330.2	593.429	(485);(485)	2	0	MSPSPSQSMYADIPR	0	0.3333	_MSPSPS[Phospho (STY)]QSMYADIPR_	873.865	1	1
1140131_M-PP-1_A227_20250116_S4-C1_1_9403.d	Araport11_pep_20220914	2057.24	>AT5G64330.1;>AT5G64330.2	585.004	(470);(470)	3	0	LLEHFLVQEQTEGSSPSR	0	1	_LLEHFLVQEQTEGSS[Phospho (STY)]PSR_	713.004	1	1
1140131_M-PP-1_A227_20250116_S4-C1_1_9403.d	Araport11_pep_20220914	2057.24	>AT5G64330.1;>AT5G64330.2	514.284	(470);(470)	2	0	LLEHFLVQEQTEGSSPSR	0	1	_LLEHFLVQEQTEGSS[Phospho (STY)]PSR_	1069	1	1
1140131_M-PP-1_A227_20250116_S4-C1_1_9403.d	Araport11_pep_20220914	1693.76	>AT5G64330.1;>AT5G64330.2	366.779	(19);(19)	2	0	MWESESDGGVGVGGGGGR	0	1	_[Acetyl (Protein N-term)]M[Oxidation (M)]WESES[Phospho (STY)]DGGVGVGGGGGR_	916.351	1	1
1140131_M-PP-1_A227_20250116_S4-C1_1_9403.d	Araport11_pep_20220914	1693.76	>AT5G64330.1;>AT5G64330.2	263.576	(19);(19)	2	0	MWESESDGGVGVGGGGGR	0	1	_[Acetyl (Protein N-term)]MWESES[Phospho (STY)]DGGVGVGGGGGR_	908.354	1	1
1140131_M-PP-1_A227_20250116_S4-C1_1_9403.d	Araport11_pep_20220914	1473.73	>AT1G15750.1;>AT1G15750.2;>AT1G15750.3;>AT1G15750.4	1918.63	(226);(226);(226);(226)	2	0	APSPVNNPLLGGIPK	0	1	_APS[Phospho (STY)]PVNNPLLGGIPK_	777.408	1	1
1140131_M-PP-1_A227_20250116_S4-C1_1_9403.d	Araport11_pep_20220914	2116.22	>AT1G15750.1;>AT1G15750.2;>AT1G15750.3;>AT1G15750.4	1472.88	(305);(305);(305);(305)	2	0	TPPTNASLDYPSADSEHVSK	0	1	_T[Phospho (STY)]PPTNASLDYPSADSEHVSK_	1098.48	1	1
1140131_M-PP-1_A227_20250116_S4-C1_1_9403.d	Araport11_pep_20220914	2116.22	>AT1G15750.1;>AT1G15750.2;>AT1G15750.3;>AT1G15750.4	1201.05	(305);(305);(305);(305)	3	0	TPPTNASLDYPSADSEHVSK	0	1	_T[Phospho (STY)]PPTNASLDYPSADSEHVSK_	732.655	1	1
1140131_M-PP-1_A227_20250116_S4-C1_1_9403.d	Araport11_pep_20220914	2921.08	>AT1G15750.1;>AT1G15750.2;>AT1G15750.3;>AT1G15750.4	329.916	(1131);(1131);(1131);(1131)	3	0	WGVAPPAENGSASGAPTAPSVGASASDQPQR	0	1	_WGVAPPAENGSASGAPTAPSVGASAS[Phospho (STY)]DQPQR_	1000.79	1	1
1140131_M-PP-1_A227_20250116_S4-C1_1_9403.d	Araport11_pep_20220914	1503.76	>AT1G80490.1;>AT1G80490.2;>AT1G80490.3	806.684	(226);(226);(226)	2	0	APSPVNNPLLGSLPK	0	1	_APS[Phospho (STY)]PVNNPLLGSLPK_	792.413	1	1
1140131_M-PP-1_A227_20250116_S4-C1_1_9403.d	Araport11_pep_20220914	2060.11	>AT1G80490.1;>AT1G80490.2;>AT1G80490.3	744.906	(304);(305);(305)	3	0	TPPSNSAVDYPSGDSDHVSK	0	1	_T[Phospho (STY)]PPSNSAVDYPSGDSDHVSK_	713.967	1	1
1140131_M-PP-1_A227_20250116_S4-C1_1_9403.d	Araport11_pep_20220914	2060.11	>AT1G80490.1;>AT1G80490.2;>AT1G80490.3	778.412	(304);(305);(305)	2	0	TPPSNSAVDYPSGDSDHVSK	0	1	_T[Phospho (STY)]PPSNSAVDYPSGDSDHVSK_	1070.45	1	1
1140131_M-PP-1_A227_20250116_S4-C1_1_9403.d	Araport11_pep_20220914	2060.11	>AT1G80490.1;>AT1G80490.2;>AT1G80490.3	784.48	(304);(305);(305)	3	0	TPPSNSAVDYPSGDSDHVSK	0	0.5	_TPPSNS[Phospho (STY)]AVDYPSGDSDHVSK_	713.967	1	1
1140131_M-PP-1_A227_20250116_S4-C1_1_9403.d	Araport11_pep_20220914	2378.4	>AT1G24460.1;>AT1G24460.2	286.273	(81);(81)	3	0	EALTTDDDDNDDLGTHFNIEK	0	1	_EALT[Phospho (STY)]T[Phospho (STY)]DDDDNDDLGTHFNIEK_	846.658	2	1
1140131_M-PP-1_A227_20250116_S4-C1_1_9403.d	Araport11_pep_20220914	2378.4	>AT1G24460.1;>AT1G24460.2	390.085	(81);(81)	2	0	EALTTDDDDNDDLGTHFNIEK	0	1	_EALT[Phospho (STY)]T[Phospho (STY)]DDDDNDDLGTHFNIEK_	1269.48	2	1
1140131_M-PP-1_A227_20250116_S4-C1_1_9403.d	Araport11_pep_20220914	4138.11	>AT1G24460.1;>AT1G24460.2	273.445	(42);(42)	3	0	DDLPQDSIADGIENDDESNGQEEEELDPDQGTAFVDSK	0	1	_DDLPQDSIADGIENDDES[Phospho (STY)]NGQEEEELDPDQGTAFVDSK_	1406.24	1	1
1140131_M-PP-1_A227_20250116_S4-C1_1_9403.d	Araport11_pep_20220914	3173.28	>AT1G24460.1;>AT1G24460.2	330.268	(1746);(1671)	4	1	KGSTDHLSINIDSESEHLMNNNETDEDK	0	0.5	_KGST[Phospho (STY)]DHLSINIDSESEHLMNNNETDEDK_	813.846	1	1
1140131_M-PP-1_A227_20250116_S4-C1_1_9403.d	Araport11_pep_20220914	1405.47	>AT1G24460.1;>AT1G24460.2	537.516	(1697);(1622)	2	0	APSTSEISEIEDK	0.00126728	1	_APS[Phospho (STY)]TSEISEIEDK_	743.321	1	1
1140131_M-PP-1_A227_20250116_S4-C1_1_9403.d	Araport11_pep_20220914	1687.73	>AT5G16150.1;>AT5G16150.2;>AT5G16150.3	598.733	(96);(96);(96)	2	0	AQASSDGDEEEAIPLR	0	1	_AQASS[Phospho (STY)]DGDEEEAIPLR_	884.375	1	1
1140131_M-PP-1_A227_20250116_S4-C1_1_9403.d	Araport11_pep_20220914	1687.73	>AT5G16150.1;>AT5G16150.2;>AT5G16150.3	599.351	(96);(96);(96)	2	0	AQASSDGDEEEAIPLR	0	0.998	_AQAS[Phospho (STY)]SDGDEEEAIPLR_	884.375	1	1
1140131_M-PP-1_A227_20250116_S4-C1_1_9403.d	Araport11_pep_20220914	1989.17	>AT5G23060.1	573.957	-365	2	0	LGTDSYNFSFAQVLSPSR	0	1	_LGTDSYNFSFAQVLSPS[Phospho (STY)]R_	1034.97	1	1
1140131_M-PP-1_A227_20250116_S4-C1_1_9403.d	Araport11_pep_20220914	940.019	>AT5G23060.1	884.773	-381	2	1	SFGTRSGTK	0.000595167	1	_SFGT[Phospho (STY)]RSGT[Phospho (STY)]K_	550.712	2	1
1140131_M-PP-1_A227_20250116_S4-C1_1_9403.d	Araport11_pep_20220914	1275.47	>AT5G23060.1	452.798	-377	2	1	IIPAASRSFGTR	0.000595167	1	_IIPAAS[Phospho (STY)]RS[Phospho (STY)]FGT[Phospho (STY)]R_	758.312	3	1
1140131_M-PP-1_A227_20250116_S4-C1_1_9403.d	Araport11_pep_20220914	2448.64	>AT2G36200.1;>AT2G36200.2	179.878	(955);(986)	2	0	AQETFQQQYMEYEPTGATPTK	0	1	_AQETFQQQYMEYEPTGAT[Phospho (STY)]PTK_	1264.54	1	1
1140131_M-PP-1_A227_20250116_S4-C1_1_9403.d	Araport11_pep_20220914	1044.17	>AT3G24870.1;>AT3G24870.2;>AT3G24870.3;>AT3G24870.4;>AT3G24880.1;>AT3G24880.2;>AT3G24880.3	587.449	(327);(322);(327);(327);(327);(327);(327)	2	0	AQLVSTGGSPK	0	1	_AQLVSTGGS[Phospho (STY)]PK_	562.771	1	1
1140131_M-PP-1_A227_20250116_S4-C1_1_9403.d	Araport11_pep_20220914	2567.81	>AT4G17950.1	824.813	-378	2	0	AQNTPEPASAPANMLSFGGVGGPGSPR	0	1	_AQNTPEPASAPANMLSFGGVGGPGS[Phospho (STY)]PR_	1324.1	1	1
1140131_M-PP-1_A227_20250116_S4-C1_1_9403.d	Araport11_pep_20220914	2567.81	>AT4G17950.1	575.301	-378	3	0	AQNTPEPASAPANMLSFGGVGGPGSPR	0	1	_AQNTPEPASAPANM[Oxidation (M)]LSFGGVGGPGS[Phospho (STY)]PR_	888.402	1	1
1140131_M-PP-1_A227_20250116_S4-C1_1_9403.d	Araport11_pep_20220914	2567.81	>AT4G17950.1	400.062	-378	3	0	AQNTPEPASAPANMLSFGGVGGPGSPR	0	1	_AQNTPEPASAPANMLSFGGVGGPGS[Phospho (STY)]PR_	883.071	1	1
1140131_M-PP-1_A227_20250116_S4-C1_1_9403.d	Araport11_pep_20220914	2567.81	>AT4G17950.1	376.496	-378	2	0	AQNTPEPASAPANMLSFGGVGGPGSPR	0	1	_AQNTPEPASAPANM[Oxidation (M)]LSFGGVGGPGS[Phospho (STY)]PR_	1332.1	1	1
1140131_M-PP-1_A227_20250116_S4-C1_1_9403.d	Araport11_pep_20220914	1386.56	>AT5G03630.1	589.374	-426	2	0	AQPSVESLEVLSK	0	1	_AQPS[Phospho (STY)]VESLEVLSK_	733.861	1	1
1140131_M-PP-1_A227_20250116_S4-C1_1_9403.d	Araport11_pep_20220914	1902.09	>AT5G03630.1	256.135	-410	2	0	VVGAFLEGGSPEENNAIAK	0	1	_VVGAFLEGGS[Phospho (STY)]PEENNAIAK_	991.467	1	1
1140131_M-PP-1_A227_20250116_S4-C1_1_9403.d	Araport11_pep_20220914	1650.77	>AT2G25650.1	1047.21	-241	2	0	AQQLESESEEEMLK	0	1	_AQQLES[Phospho (STY)]ES[Phospho (STY)]EEEMLK_	905.846	2	1
1140131_M-PP-1_A227_20250116_S4-C1_1_9403.d	Araport11_pep_20220914	1650.77	>AT2G25650.1	370.331	-241	2	0	AQQLESESEEEMLK	0	1	_AQQLES[Phospho (STY)]ES[Phospho (STY)]EEEM[Oxidation (M)]LK_	913.844	2	1
1140131_M-PP-1_A227_20250116_S4-C1_1_9403.d	Araport11_pep_20220914	1477.6	>AT2G25650.1	645.278	-204	2	0	IAQENESGEEMLK	0	1	_IAQENES[Phospho (STY)]GEEMLK_	779.329	1	1
1140131_M-PP-1_A227_20250116_S4-C1_1_9403.d	Araport11_pep_20220914	1477.6	>AT2G25650.1	401.255	-204	2	0	IAQENESGEEMLK	0	1	_IAQENES[Phospho (STY)]GEEM[Oxidation (M)]LK_	787.326	1	1
1140131_M-PP-1_A227_20250116_S4-C1_1_9403.d	Araport11_pep_20220914	1539.75	>AT3G52240.1	385.4	-302	2	0	AQSPLQGSTVVPSLR	0	1	_AQS[Phospho (STY)]PLQGSTVVPSLR_	810.411	1	1
1140131_M-PP-1_A227_20250116_S4-C1_1_9403.d	Araport11_pep_20220914	1050.13	>AT3G52240.1	405.735	-314	2	0	SIANEVDFR	0	1	_S[Phospho (STY)]IANEVDFR_	565.748	1	1
1140131_M-PP-1_A227_20250116_S4-C1_1_9403.d	Araport11_pep_20220914	1891.96	>AT3G52240.1	130.28	-373	2	0	HISESPTSEYSQPQSSK	0.000595167	1	_HISES[Phospho (STY)]PTSEYSQPQSSK_	986.42	1	1
1140131_M-PP-1_A227_20250116_S4-C1_1_9403.d	Araport11_pep_20220914	1485.63	>AT4G38470.1;>AT4G38470.2;>AT4G38470.3	1003.19	(450);(450);(450)	2	0	AQTGVMTAETGTYR	0	1	_AQTGVMT[Phospho (STY)]AETGTYR_	783.337	1	1
1140131_M-PP-1_A227_20250116_S4-C1_1_9403.d	Araport11_pep_20220914	1485.63	>AT4G38470.1;>AT4G38470.2;>AT4G38470.3	663.917	(450);(450);(450)	2	0	AQTGVMTAETGTYR	0	1	_AQTGVM[Oxidation (M)]T[Phospho (STY)]AETGTYR_	791.334	1	1
1140131_M-PP-1_A227_20250116_S4-C1_1_9403.d	Araport11_pep_20220914	2150.39	>AT4G38470.1;>AT4G38470.2;>AT4G38470.3	749.81	(262);(262);(262)	2	0	IELQSQSWPMQQSFSPEK	0	1	_IELQSQSWPM[Oxidation (M)]QQSFS[Phospho (STY)]PEK_	1123.5	1	1
1140131_M-PP-1_A227_20250116_S4-C1_1_9403.d	Araport11_pep_20220914	2150.39	>AT4G38470.1;>AT4G38470.2;>AT4G38470.3	672.569	(262);(262);(262)	2	0	IELQSQSWPMQQSFSPEK	0	1	_IELQSQSWPMQQSFS[Phospho (STY)]PEK_	1115.5	1	1
1140131_M-PP-1_A227_20250116_S4-C1_1_9403.d	Araport11_pep_20220914	1077.24	>AT4G20940.1	669.928	-703	2	0	LAVATGFSPSK	0	1	_LAVATGFS[Phospho (STY)]PSK_	579.284	1	1
1140131_M-PP-1_A227_20250116_S4-C1_1_9403.d	Araport11_pep_20220914	2189.42	>AT4G20940.1	325.679	-679	2	0	AQTIPSGSGGGMVVSAEDLVASR	0	1	_AQTIPSGSGGGMVVSAEDLVAS[Phospho (STY)]R_	1135.03	1	1
1140131_M-PP-1_A227_20250116_S4-C1_1_9403.d	Araport11_pep_20220914	1248.3	>AT4G20940.1	293.346	-692	2	0	GSSSEILSPDEK	0	1	_GSSSEILS[Phospho (STY)]PDEK_	664.785	1	1
1140131_M-PP-1_A227_20250116_S4-C1_1_9403.d	Araport11_pep_20220914	2321.44	>AT4G20940.1	347.285	-725	2	0	TSNLSWSPGSGDSFPADQQLAR	0	1	_TSNLSWS[Phospho (STY)]PGSGDSFPADQQLAR_	1201.03	1	1
1140131_M-PP-1_A227_20250116_S4-C1_1_9403.d	Araport11_pep_20220914	1793.85	>AT5G01400.1;>AT5G01400.2;>AT5G01400.3	1047.56	(1451);(1284);(1450)	2	0	IDDTATSENEVTEIEK	0	1	_IDDTATS[Phospho (STY)]ENEVTEIEK_	937.401	1	1
1140131_M-PP-1_A227_20250116_S4-C1_1_9403.d	Araport11_pep_20220914	1636.71	>AT5G01400.1;>AT5G01400.2;>AT5G01400.3	860.218	(1343)(1358)(1373);(1176)(1191)(1206);(1342)(1357)(1372)	2	0	SEMSQSQNSPIDTGR	0	1	_SEMSQSQNS[Phospho (STY)]PIDTGR_	858.848	1	1
1140131_M-PP-1_A227_20250116_S4-C1_1_9403.d	Araport11_pep_20220914	1636.71	>AT5G01400.1;>AT5G01400.2;>AT5G01400.3	364.896	(1343)(1358)(1373);(1176)(1191)(1206);(1342)(1357)(1372)	2	0	SEMSQSQNSPIDTGR	0	1	_SEM[Oxidation (M)]SQSQNS[Phospho (STY)]PIDTGR_	866.846	1	1
1140131_M-PP-1_A227_20250116_S4-C1_1_9403.d	Araport11_pep_20220914	1636.71	>AT5G01400.1;>AT5G01400.2;>AT5G01400.3	355.542	(1343)(1358)(1373);(1176)(1191)(1206);(1342)(1357)(1372)	2	0	SEMSQSQNSPIDTGR	0	1	_SEMSQS[Phospho (STY)]QNS[Phospho (STY)]PIDTGR_	898.832	2	1
1140131_M-PP-1_A227_20250116_S4-C1_1_9403.d	Araport11_pep_20220914	1636.71	>AT5G01400.1;>AT5G01400.2;>AT5G01400.3	203.659	(1343)(1358)(1373);(1176)(1191)(1206);(1342)(1357)(1372)	2	0	SEMSQSQNSPIDTGR	0	1	_SEMS[Phospho (STY)]QSQNS[Phospho (STY)]PIDTGR_	898.832	2	1
1140131_M-PP-1_A227_20250116_S4-C1_1_9403.d	Araport11_pep_20220914	2344.47	>AT5G01400.1;>AT5G01400.2;>AT5G01400.3	735.898	(397);(237);(403)	2	0	ITPSVSEESTDGLNGNDGVSLPR	0	0.5	_ITPSVS[Phospho (STY)]EEST[Phospho (STY)]DGLNGNDGVSLPR_	1252.53	2	1
1140131_M-PP-1_A227_20250116_S4-C1_1_9403.d	Araport11_pep_20220914	1290.35	>AT5G01400.1;>AT5G01400.2;>AT5G01400.3	491.025	(1430);(1263);(1429)	2	0	TSDPQASSQTLR	0	0.9189	_T[Phospho (STY)]SDPQASSQTLR_	685.801	1	1
1140131_M-PP-1_A227_20250116_S4-C1_1_9403.d	Araport11_pep_20220914	1956.81	>AT5G01400.1;>AT5G01400.2;>AT5G01400.3	365.077	(1467);(1300);(1466)	2	1	SKESSEEEEEEEEEEE	0.000595167	0.9958	_S[Phospho (STY)]KESS[Phospho (STY)]EEEEEEEEEEE_	1058.83	2	1
1140131_M-PP-1_A227_20250116_S4-C1_1_9403.d	Araport11_pep_20220914	2571.74	>AT5G01400.1;>AT5G01400.2;>AT5G01400.3	261.821	(397);(237);(403)	3	1	ARITPSVSEESTDGLNGNDGVSLPR	0	0.5	_ARIT[Phospho (STY)]PSVS[Phospho (STY)]EEST[Phospho (STY)]DGLNGNDGVSLPR_	937.726	3	1
1140131_M-PP-1_A227_20250116_S4-C1_1_9403.d	Araport11_pep_20220914	2571.74	>AT5G01400.1;>AT5G01400.2;>AT5G01400.3	255.626	(397);(237);(403)	3	1	ARITPSVSEESTDGLNGNDGVSLPR	0	0.5	_ARIT[Phospho (STY)]PS[Phospho (STY)]VSEEST[Phospho (STY)]DGLNGNDGVSLPR_	937.726	3	1
1140131_M-PP-1_A227_20250116_S4-C1_1_9403.d	Araport11_pep_20220914	2571.74	>AT5G01400.1;>AT5G01400.2;>AT5G01400.3	268.025	(397);(237);(403)	3	1	ARITPSVSEESTDGLNGNDGVSLPR	0	1	_ARIT[Phospho (STY)]PSVS[Phospho (STY)]EES[Phospho (STY)]TDGLNGNDGVSLPR_	937.726	3	1
1140131_M-PP-1_A227_20250116_S4-C1_1_9403.d	Araport11_pep_20220914	2571.74	>AT5G01400.1;>AT5G01400.2;>AT5G01400.3	267.335	(397);(237);(403)	3	1	ARITPSVSEESTDGLNGNDGVSLPR	0	0.5714	_ARITPSVS[Phospho (STY)]EES[Phospho (STY)]T[Phospho (STY)]DGLNGNDGVSLPR_	937.726	3	1
1140131_M-PP-1_A227_20250116_S4-C1_1_9403.d	Araport11_pep_20220914	2571.74	>AT5G01400.1;>AT5G01400.2;>AT5G01400.3	207.607	(397);(237);(403)	2	1	ARITPSVSEESTDGLNGNDGVSLPR	0	0.5	_ARIT[Phospho (STY)]PS[Phospho (STY)]VSEEST[Phospho (STY)]DGLNGNDGVSLPR_	1406.09	3	1
1140131_M-PP-1_A227_20250116_S4-C1_1_9403.d	Araport11_pep_20220914	848.947	>AT5G01400.1;>AT5G01400.2;>AT5G01400.3	684.936	(633);(473);(639)	2	0	LEEFSPK	0.000137268	1	_LEEFS[Phospho (STY)]PK_	465.204	1	1
1140131_M-PP-1_A227_20250116_S4-C1_1_9403.d	Araport11_pep_20220914	1721.74	>AT5G61330.1;>AT5G61330.2;>AT5G61330.3	621.753	(27);(38);(27)	2	0	LDSESEDISDQENLK	0	1	_LDS[Phospho (STY)]ES[Phospho (STY)]EDIS[Phospho (STY)]DQENLK_	981.339	3	1
1140131_M-PP-1_A227_20250116_S4-C1_1_9403.d	Araport11_pep_20220914	1721.74	>AT5G61330.1;>AT5G61330.2;>AT5G61330.3	367.71	(27);(38);(27)	2	0	LDSESEDISDQENLK	0	1	_LDSESEDIS[Phospho (STY)]DQENLK_	901.372	1	1
1140131_M-PP-1_A227_20250116_S4-C1_1_9403.d	Araport11_pep_20220914	1949.01	>AT5G61330.1;>AT5G61330.2;>AT5G61330.3	503.416	(27);(38);(27)	2	1	ARLDSESEDISDQENLK	0	1	_ARLDS[Phospho (STY)]ES[Phospho (STY)]EDIS[Phospho (STY)]DQENLK_	1094.91	3	1
1140131_M-PP-1_A227_20250116_S4-C1_1_9403.d	Araport11_pep_20220914	949.07	>AT5G52040.1;>AT5G52040.3;>AT5G52040.5;>AT5G52040.6;>AT5G52040.7	6080.15	(243);(216);(202);(210);(202)	2	1	ARLSPDYK	0	1	_ARLS[Phospho (STY)]PDYK_	515.242	1	1
1140131_M-PP-1_A227_20250116_S4-C1_1_9403.d	Araport11_pep_20220914	1080.12	>AT5G52040.1;>AT5G52040.3;>AT5G52040.5;>AT5G52040.6;>AT5G52040.7	4520.45	(225);(198);(184);(192);(184)	2	1	ERTSPDYGR	0	1	_ERTS[Phospho (STY)]PDYGR_	580.74	1	1
1140131_M-PP-1_A227_20250116_S4-C1_1_9403.d	Araport11_pep_20220914	1036.06	>AT5G52040.1;>AT5G52040.3;>AT5G52040.5;>AT5G52040.6;>AT5G52040.7	3239.66	(207);(180);(166);(174);(166)	2	1	ERGSPDYGR	0	1	_ERGS[Phospho (STY)]PDYGR_	558.727	1	1
1140131_M-PP-1_A227_20250116_S4-C1_1_9403.d	Araport11_pep_20220914	1246.34	>AT5G52040.1;>AT5G52040.3;>AT5G52040.5;>AT5G52040.6;>AT5G52040.7	3395.25	(280);(253);(239);(247);(239)	2	1	GESRSPPPYEK	0	1	_GES[Phospho (STY)]RS[Phospho (STY)]PPPYEK_	703.773	2	1
1140131_M-PP-1_A227_20250116_S4-C1_1_9403.d	Araport11_pep_20220914	816.904	>AT5G52040.1;>AT5G52040.3;>AT5G52040.5;>AT5G52040.6;>AT5G52040.7	2743.84	(280)(292)(304);(253)(265)(277);(239)(251)(263);(247)(259)(271);(239)(251)(263)	2	0	SPPPYEK	0.000595167	1	_S[Phospho (STY)]PPPYEK_	449.191	1	1
1140131_M-PP-1_A227_20250116_S4-C1_1_9403.d	Araport11_pep_20220914	1459.58	>AT5G52040.1;>AT5G52040.3;>AT5G52040.5;>AT5G52040.6;>AT5G52040.7	2548.22	(280);(253);(239);(247);(239)	3	2	GRGESRSPPPYEK	0	1	_GRGES[Phospho (STY)]RS[Phospho (STY)]PPPYEK_	540.559	2	1
1140131_M-PP-1_A227_20250116_S4-C1_1_9403.d	Araport11_pep_20220914	1459.58	>AT5G52040.1;>AT5G52040.3;>AT5G52040.5;>AT5G52040.6;>AT5G52040.7	1152.57	(280);(253);(239);(247);(239)	2	2	GRGESRSPPPYEK	0	1	_GRGES[Phospho (STY)]RS[Phospho (STY)]PPPYEK_	810.334	2	1
1140131_M-PP-1_A227_20250116_S4-C1_1_9403.d	Araport11_pep_20220914	2217.29	>AT5G52040.1;>AT5G52040.3;>AT5G52040.5;>AT5G52040.6;>AT5G52040.7	1318.19	(356);(329);(315);(323);(315)	3	2	GYDGADSPIRESPSRSPPAEE	0	1	_GYDGADS[Phospho (STY)]PIRES[Phospho (STY)]PSRS[Phospho (STY)]PPAEE_	819.64	3	1
1140131_M-PP-1_A227_20250116_S4-C1_1_9403.d	Araport11_pep_20220914	2217.29	>AT5G52040.1;>AT5G52040.3;>AT5G52040.5;>AT5G52040.6;>AT5G52040.7	1311.92	(356);(329);(315);(323);(315)	3	2	GYDGADSPIRESPSRSPPAEE	0	1	_GYDGADS[Phospho (STY)]PIRES[Phospho (STY)]PS[Phospho (STY)]RS[Phospho (STY)]PPAEE_	846.295	4	1
1140131_M-PP-1_A227_20250116_S4-C1_1_9403.d	Araport11_pep_20220914	2217.29	>AT5G52040.1;>AT5G52040.3;>AT5G52040.5;>AT5G52040.6;>AT5G52040.7	2365.07	(356);(329);(315);(323);(315)	2	2	GYDGADSPIRESPSRSPPAEE	0	1	_GYDGADS[Phospho (STY)]PIRES[Phospho (STY)]PS[Phospho (STY)]RS[Phospho (STY)]PPAEE_	1268.94	4	1
1140131_M-PP-1_A227_20250116_S4-C1_1_9403.d	Araport11_pep_20220914	1284.39	>AT5G52040.1;>AT5G52040.3;>AT5G52040.5;>AT5G52040.6;>AT5G52040.7	2141.11	(261);(234);(220);(228);(220)	2	1	ERVASPENGAVR	0	1	_ERVAS[Phospho (STY)]PENGAVR_	682.82	1	1
1140131_M-PP-1_A227_20250116_S4-C1_1_9403.d	Araport11_pep_20220914	2201.34	>AT5G52040.1;>AT5G52040.3;>AT5G52040.5;>AT5G52040.6;>AT5G52040.7	2140.53	(335);(308);(294);(302);(294)	2	0	SSPENGQVESPGQIMEVEAGR	0	0.8328	_S[Phospho (STY)]SPENGQVES[Phospho (STY)]PGQIMEVEAGR_	1180.98	2	1
1140131_M-PP-1_A227_20250116_S4-C1_1_9403.d	Araport11_pep_20220914	2201.34	>AT5G52040.1;>AT5G52040.3;>AT5G52040.5;>AT5G52040.6;>AT5G52040.7	497.454	(335);(308);(294);(302);(294)	2	0	SSPENGQVESPGQIMEVEAGR	0	0.8645	_S[Phospho (STY)]SPENGQVESPGQIMEVEAGR_	1140.99	1	1
1140131_M-PP-1_A227_20250116_S4-C1_1_9403.d	Araport11_pep_20220914	999.087	>AT5G52040.1;>AT5G52040.3;>AT5G52040.5;>AT5G52040.6;>AT5G52040.7	2104.09	(261);(234);(220);(228);(220)	2	0	VASPENGAVR	0	1	_VAS[Phospho (STY)]PENGAVR_	540.248	1	1
1140131_M-PP-1_A227_20250116_S4-C1_1_9403.d	Araport11_pep_20220914	1018.14	>AT5G52040.1;>AT5G52040.3;>AT5G52040.5;>AT5G52040.6;>AT5G52040.7	2084.68	(197);(170);(156);(164);(156)	2	2	RRSPSPYR	0	1	_RRS[Phospho (STY)]PS[Phospho (STY)]PYR_	589.747	2	1
1140131_M-PP-1_A227_20250116_S4-C1_1_9403.d	Araport11_pep_20220914	1018.14	>AT5G52040.1;>AT5G52040.3;>AT5G52040.5;>AT5G52040.6;>AT5G52040.7	1352.86	(197);(170);(156);(164);(156)	3	2	RRSPSPYR	0	1	_RRS[Phospho (STY)]PS[Phospho (STY)]PYR_	393.5	2	1
1140131_M-PP-1_A227_20250116_S4-C1_1_9403.d	Araport11_pep_20220914	2416.6	>AT5G52040.1;>AT5G52040.3;>AT5G52040.5;>AT5G52040.6;>AT5G52040.7	1496.27	(335);(308);(294);(302);(294)	2	1	SKSSPENGQVESPGQIMEVEAGR	0	1	_S[Phospho (STY)]KS[Phospho (STY)]S[Phospho (STY)]PENGQVES[Phospho (STY)]PGQIMEVEAGR_	1368.51	4	1
1140131_M-PP-1_A227_20250116_S4-C1_1_9403.d	Araport11_pep_20220914	2416.6	>AT5G52040.1;>AT5G52040.3;>AT5G52040.5;>AT5G52040.6;>AT5G52040.7	601.325	(335);(308);(294);(302);(294)	3	1	SKSSPENGQVESPGQIMEVEAGR	0	1	_S[Phospho (STY)]KS[Phospho (STY)]S[Phospho (STY)]PENGQVES[Phospho (STY)]PGQIMEVEAGR_	912.674	4	1
1140131_M-PP-1_A227_20250116_S4-C1_1_9403.d	Araport11_pep_20220914	1345.47	>AT5G52040.1;>AT5G52040.3;>AT5G52040.5;>AT5G52040.6;>AT5G52040.7	1526.21	(292)(304);(265)(277);(251)(263);(259)(271);(251)(263)	2	2	RESRSPPPYEK	0	1	_RES[Phospho (STY)]RS[Phospho (STY)]PPPYEK_	753.313	2	1
1140131_M-PP-1_A227_20250116_S4-C1_1_9403.d	Araport11_pep_20220914	1345.47	>AT5G52040.1;>AT5G52040.3;>AT5G52040.5;>AT5G52040.6;>AT5G52040.7	815.971	(292)(304);(265)(277);(251)(263);(259)(271);(251)(263)	3	2	RESRSPPPYEK	0	1	_RES[Phospho (STY)]RS[Phospho (STY)]PPPYEK_	502.544	2	1
1140131_M-PP-1_A227_20250116_S4-C1_1_9403.d	Araport11_pep_20220914	1105.26	>AT5G52040.1;>AT5G52040.3;>AT5G52040.5;>AT5G52040.6;>AT5G52040.7	1492.81	(244);(217);(203);(211);(203)	2	2	ARLSPDYKR	0.000389509	1	_ARLS[Phospho (STY)]PDYKR_	593.292	1	1
1140131_M-PP-1_A227_20250116_S4-C1_1_9403.d	Araport11_pep_20220914	1047.18	>AT5G52040.1;>AT5G52040.3;>AT5G52040.5;>AT5G52040.6;>AT5G52040.7	1265.37	(234);(207);(193);(201);(193)	2	2	GRRSPSPYK	0	1	_GRRS[Phospho (STY)]PS[Phospho (STY)]PYK_	604.255	2	1
1140131_M-PP-1_A227_20250116_S4-C1_1_9403.d	Araport11_pep_20220914	765.863	>AT5G52040.1;>AT5G52040.3;>AT5G52040.5;>AT5G52040.6;>AT5G52040.7	1088.18	(215);(188);(174);(182);(174)	2	0	GASPVAHK	0.000137268	1	_GAS[Phospho (STY)]PVAHK_	423.697	1	1
1140131_M-PP-1_A227_20250116_S4-C1_1_9403.d	Araport11_pep_20220914	878.892	>AT5G52040.1;>AT5G52040.3;>AT5G52040.5;>AT5G52040.6;>AT5G52040.7	911.489	(180);(153);(139);(147);(139)	2	0	GNGYSPER	0	1	_GNGYS[Phospho (STY)]PER_	480.185	1	1
1140131_M-PP-1_A227_20250116_S4-C1_1_9403.d	Araport11_pep_20220914	877.991	>AT5G52040.1;>AT5G52040.3;>AT5G52040.5;>AT5G52040.6;>AT5G52040.7	821.263	(244);(217);(203);(211);(203)	2	1	LSPDYKR	0.00203758	1	_LS[Phospho (STY)]PDYKR_	479.723	1	1
1140131_M-PP-1_A227_20250116_S4-C1_1_9403.d	Araport11_pep_20220914	1467.42	>AT5G52040.1;>AT5G52040.3;>AT5G52040.5;>AT5G52040.6;>AT5G52040.7	734.99	(180);(153);(139);(147);(139)	2	1	DDDSRGNGYSPER	0	1	_DDDSRGNGYS[Phospho (STY)]PER_	774.292	1	1
1140131_M-PP-1_A227_20250116_S4-C1_1_9403.d	Araport11_pep_20220914	1467.42	>AT5G52040.1;>AT5G52040.3;>AT5G52040.5;>AT5G52040.6;>AT5G52040.7	228.181	(180);(153);(139);(147);(139)	3	1	DDDSRGNGYSPER	0	1	_DDDSRGNGYS[Phospho (STY)]PER_	516.53	1	1
1140131_M-PP-1_A227_20250116_S4-C1_1_9403.d	Araport11_pep_20220914	1783.92	>AT5G52040.1;>AT5G52040.3;>AT5G52040.5;>AT5G52040.6;>AT5G52040.7	606.018	(215);(188);(174);(182);(174)	3	2	ERGSPDYGRGASPVAHK	0	1	_ERGS[Phospho (STY)]PDYGRGAS[Phospho (STY)]PVAHK_	648.61	2	1
1140131_M-PP-1_A227_20250116_S4-C1_1_9403.d	Araport11_pep_20220914	1498.61	>AT5G52040.1;>AT5G52040.3;>AT5G52040.5;>AT5G52040.6;>AT5G52040.7	574.646	(215);(188);(174);(182);(174)	3	1	GSPDYGRGASPVAHK	0	1	_GS[Phospho (STY)]PDYGRGAS[Phospho (STY)]PVAHK_	553.562	2	1
1140131_M-PP-1_A227_20250116_S4-C1_1_9403.d	Araport11_pep_20220914	1498.61	>AT5G52040.1;>AT5G52040.3;>AT5G52040.5;>AT5G52040.6;>AT5G52040.7	566.048	(215);(188);(174);(182);(174)	2	1	GSPDYGRGASPVAHK	0	1	_GS[Phospho (STY)]PDYGRGAS[Phospho (STY)]PVAHK_	829.84	2	1
1140131_M-PP-1_A227_20250116_S4-C1_1_9403.d	Araport11_pep_20220914	1623.61	>AT5G52040.1;>AT5G52040.3;>AT5G52040.5;>AT5G52040.6;>AT5G52040.7	446.009	(181);(154);(140);(148);(140)	2	2	DDDSRGNGYSPERR	0.000595167	0.5	_DDDSRGNGYS[Phospho (STY)]PERR_	852.342	1	1
1140131_M-PP-1_A227_20250116_S4-C1_1_9403.d	Araport11_pep_20220914	750.761	>AT5G52040.1;>AT5G52040.3;>AT5G52040.5;>AT5G52040.6;>AT5G52040.7	416.223	(207);(180);(166);(174);(166)	1	0	GSPDYGR	0.00225759	1	_GS[Phospho (STY)]PDYGR_	831.303	1	1
1140131_M-PP-1_A227_20250116_S4-C1_1_9403.d	Araport11_pep_20220914	1035.08	>AT5G52040.1;>AT5G52040.3;>AT5G52040.5;>AT5G52040.6;>AT5G52040.7	1398.6	(181);(154);(140);(148);(140)	2	1	GNGYSPERR	0.000270563	1	_GNGYS[Phospho (STY)]PERR_	558.235	1	1
1140131_M-PP-1_A227_20250116_S4-C1_1_9403.d	Araport11_pep_20220914	861.951	>AT5G52040.1;>AT5G52040.3;>AT5G52040.5;>AT5G52040.6;>AT5G52040.7	331.307	(197);(170);(156);(164);(156)	2	1	RSPSPYR	0.000595167	1	_RS[Phospho (STY)]PS[Phospho (STY)]PYR_	511.696	2	1
1140131_M-PP-1_A227_20250116_S4-C1_1_9403.d	Araport11_pep_20220914	794.815	>AT5G52040.1;>AT5G52040.3;>AT5G52040.5;>AT5G52040.6;>AT5G52040.7	411.298	(225);(198);(184);(192);(184)	2	0	TSPDYGR	0.00911755	0.7015	_TS[Phospho (STY)]PDYGR_	438.168	1	1
1140131_M-PP-1_A227_20250116_S4-C1_1_9403.d	Araport11_pep_20220914	2659.86	>AT5G52040.1;>AT5G52040.3;>AT5G52040.5;>AT5G52040.6;>AT5G52040.7	314.245	(335);(308);(294);(302);(294)	3	2	SRSKSSPENGQVESPGQIMEVEAGR	0.000595167	1	_S[Phospho (STY)]RS[Phospho (STY)]KS[Phospho (STY)]S[Phospho (STY)]PENGQVES[Phospho (STY)]PGQIMEVEAGR_	1020.37	5	1
1140131_M-PP-1_A227_20250116_S4-C1_1_9403.d	Araport11_pep_20220914	1304.38	>AT1G31870.1;>AT1G31870.2	1444.95	(290);(290)	2	0	SFGSNADLSPPGR	0	1	_SFGSNADLS[Phospho (STY)]PPGR_	692.798	1	1
1140131_M-PP-1_A227_20250116_S4-C1_1_9403.d	Araport11_pep_20220914	1153.25	>AT1G31870.1;>AT1G31870.2	1303.1	(250);(250)	2	0	DLHGSPVSDVK	0	1	_DLHGS[Phospho (STY)]PVSDVK_	617.279	1	1
1140131_M-PP-1_A227_20250116_S4-C1_1_9403.d	Araport11_pep_20220914	1114.22	>AT1G31870.1;>AT1G31870.2	739.5	(343);(343)	2	1	RDSSPPQISK	0.000389509	1	_RDSS[Phospho (STY)]PPQISK_	597.779	1	1
1140131_M-PP-1_A227_20250116_S4-C1_1_9403.d	Araport11_pep_20220914	1093.11	>AT1G31870.1;>AT1G31870.2	647.019	(330);(330)	2	0	SSNFDSSPPR	0	1	_SSNFDSS[Phospho (STY)]PPR_	587.232	1	1
1140131_M-PP-1_A227_20250116_S4-C1_1_9403.d	Araport11_pep_20220914	1140.22	>AT1G31870.1;>AT1G31870.2	599.304	(273);(273)	2	0	YHSPSPEPAR	0	1	_YHS[Phospho (STY)]PS[Phospho (STY)]PEPAR_	650.742	2	1
1140131_M-PP-1_A227_20250116_S4-C1_1_9403.d	Araport11_pep_20220914	1375.41	>AT1G31870.1;>AT1G31870.2	508.358	(307);(307)	2	1	DSQDSDLSPQRK	0	1	_DSQDSDLS[Phospho (STY)]PQRK_	728.309	1	1
1140131_M-PP-1_A227_20250116_S4-C1_1_9403.d	Araport11_pep_20220914	1176.29	>AT1G31870.1;>AT1G31870.2	668.159	(207);(207)	2	0	YLSEDLSPPR	0	1	_YLS[Phospho (STY)]EDLS[Phospho (STY)]PPR_	668.765	2	1
1140131_M-PP-1_A227_20250116_S4-C1_1_9403.d	Araport11_pep_20220914	1409.47	>AT1G31870.1;>AT1G31870.2	287.353	(136);(136)	2	1	TRNDSPSPEPGPR	0	1	_TRNDS[Phospho (STY)]PS[Phospho (STY)]PEPGPR_	785.308	2	1
1140131_M-PP-1_A227_20250116_S4-C1_1_9403.d	Araport11_pep_20220914	1152.18	>AT1G31870.1;>AT1G31870.2	279.052	(136);(136)	2	0	NDSPSPEPGPR	0	1	_NDS[Phospho (STY)]PS[Phospho (STY)]PEPGPR_	656.734	2	1
1140131_M-PP-1_A227_20250116_S4-C1_1_9403.d	Araport11_pep_20220914	1170.19	>AT1G31870.1;>AT1G31870.2	273.311	(197);(197)	2	0	NDSPSPEPEAK	0	1	_NDS[Phospho (STY)]PS[Phospho (STY)]PEPEAK_	665.734	2	1
1140131_M-PP-1_A227_20250116_S4-C1_1_9403.d	Araport11_pep_20220914	1397.46	>AT1G31870.1;>AT1G31870.2	1825.42	(197);(197)	2	1	ARNDSPSPEPEAK	0	1	_ARNDS[Phospho (STY)]PS[Phospho (STY)]PEPEAK_	779.303	2	1
1140131_M-PP-1_A227_20250116_S4-C1_1_9403.d	Araport11_pep_20220914	1399.48	>AT1G31870.1;>AT1G31870.2	599.588	(121);(121)	2	1	EDTQSNISPPRR	0.00225759	1	_EDTQSNIS[Phospho (STY)]PPRR_	740.333	1	1
1140131_M-PP-1_A227_20250116_S4-C1_1_9403.d	Araport11_pep_20220914	3089.09	>AT1G31870.1;>AT1G31870.2	236.594	(78);(78)	3	0	QVDPEEDENEDDSAEETPLVDEDIEVK	0	1	_QVDPEEDENEDDS[Phospho (STY)]AEETPLVDEDIEVK_	1056.76	1	1
1140131_M-PP-1_A227_20250116_S4-C1_1_9403.d	Araport11_pep_20220914	1700.77	>AT1G31870.1;>AT1G31870.2	918.772	(236);(236)	2	1	RSDSVELDDDLSPPR	0	0.5	_RSDS[Phospho (STY)]VELDDDLS[Phospho (STY)]PPR_	930.874	2	1
1140131_M-PP-1_A227_20250116_S4-C1_1_9403.d	Araport11_pep_20220914	1858.76	>AT3G06400.1;>AT3G06400.2	560.361	(19);(19)	2	0	NSNSDEAFSSEEEEER	0	1	_NSNSDEAFS[Phospho (STY)]S[Phospho (STY)]EEEEER_	1009.83	2	1
1140131_M-PP-1_A227_20250116_S4-C1_1_9403.d	Araport11_pep_20220914	1858.76	>AT3G06400.1;>AT3G06400.2	288.158	(19);(19)	2	0	NSNSDEAFSSEEEEER	0	1	_NSNS[Phospho (STY)]DEAFS[Phospho (STY)]S[Phospho (STY)]EEEEER_	1049.81	3	1
1140131_M-PP-1_A227_20250116_S4-C1_1_9403.d	Araport11_pep_20220914	1858.76	>AT3G06400.1;>AT3G06400.2	124.884	(19);(19)	2	0	NSNSDEAFSSEEEEER	0	0.5	_NSNSDEAFSS[Phospho (STY)]EEEEER_	969.847	1	1
1140131_M-PP-1_A227_20250116_S4-C1_1_9403.d	Araport11_pep_20220914	1858.76	>AT3G06400.1;>AT3G06400.2	124.884	(19);(19)	2	0	NSNSDEAFSSEEEEER	0	1	_NSNSDEAFS[Phospho (STY)]SEEEEER_	969.847	1	1
1140131_M-PP-1_A227_20250116_S4-C1_1_9403.d	Araport11_pep_20220914	1858.76	>AT3G06400.1;>AT3G06400.2	287.589	(19);(19)	2	0	NSNSDEAFSSEEEEER	0	0.8226	_NS[Phospho (STY)]NSDEAFS[Phospho (STY)]S[Phospho (STY)]EEEEER_	1049.81	3	1
1140131_M-PP-1_A227_20250116_S4-C1_1_9403.d	Araport11_pep_20220914	1812.79	>AT3G06400.1;>AT3G06400.2	146.806	(723);(723)	2	0	MDDSADFYDFDDDNK	0	1	_MDDS[Phospho (STY)]ADFYDFDDDNK_	946.814	1	1
1140131_M-PP-1_A227_20250116_S4-C1_1_9403.d	Araport11_pep_20220914	2313.33	>AT3G06400.1;>AT3G06400.2	176.624	(21);(21)	3	2	ARNSNSDEAFSSEEEEERVK	0.000389509	1	_ARNSNSDEAFS[Phospho (STY)]S[Phospho (STY)]EEEEERVK_	824.99	2	1
1140131_M-PP-1_A227_20250116_S4-C1_1_9403.d	Araport11_pep_20220914	1414.57	>AT3G52880.1;>AT3G52880.2	643.203	(425);(457)	2	0	ARPSAESLDELVK	0.000931966	1	_ARPS[Phospho (STY)]AESLDELVK_	747.864	1	1
1140131_M-PP-1_A227_20250116_S4-C1_1_9403.d	Araport11_pep_20220914	977.127	>AT3G61860.1	6641.17	-187	2	1	RSLSPVYR	0	1	_RS[Phospho (STY)]LS[Phospho (STY)]PVYR_	569.246	2	1
1140131_M-PP-1_A227_20250116_S4-C1_1_9403.d	Araport11_pep_20220914	947.014	>AT3G61860.1	2774	(196)(212)	2	0	RPSPDYGR	0	1	_RPS[Phospho (STY)]PDYGR_	514.221	1	1
1140131_M-PP-1_A227_20250116_S4-C1_1_9403.d	Araport11_pep_20220914	1284.39	>AT3G61860.1	555.652	-222	3	2	ARSPEYDRYK	0	1	_ARS[Phospho (STY)]PEYDRYK_	455.538	1	1
1140131_M-PP-1_A227_20250116_S4-C1_1_9403.d	Araport11_pep_20220914	1284.39	>AT3G61860.1	2487.85	-222	2	2	ARSPEYDRYK	0	1	_ARS[Phospho (STY)]PEYDRYK_	682.803	1	1
1140131_M-PP-1_A227_20250116_S4-C1_1_9403.d	Araport11_pep_20220914	993.039	>AT3G61860.1	1442.52	-220	2	1	ARSPEYDR	0.000389509	1	_ARS[Phospho (STY)]PEYDR_	537.224	1	1
1140131_M-PP-1_A227_20250116_S4-C1_1_9403.d	Araport11_pep_20220914	853.932	>AT3G61860.1	1395.24	-204	2	0	RPSPGQGR	0	1	_RPS[Phospho (STY)]PGQGR_	467.716	1	1
1140131_M-PP-1_A227_20250116_S4-C1_1_9403.d	Araport11_pep_20220914	820.939	>AT3G61860.1	1132.62	-187	2	0	SLSPVYR	0	1	_S[Phospho (STY)]LS[Phospho (STY)]PVYR_	491.196	2	1
1140131_M-PP-1_A227_20250116_S4-C1_1_9403.d	Araport11_pep_20220914	1117.27	>AT3G61860.1	993.219	-261	2	2	YRSRSPVPR	0.000389509	1	_YRS[Phospho (STY)]RS[Phospho (STY)]PVPR_	639.281	2	1
1140131_M-PP-1_A227_20250116_S4-C1_1_9403.d	Araport11_pep_20220914	1117.27	>AT3G61860.1	628.879	-261	3	2	YRSRSPVPR	0.000389509	1	_YRS[Phospho (STY)]RS[Phospho (STY)]PVPR_	426.523	2	1
1140131_M-PP-1_A227_20250116_S4-C1_1_9403.d	Araport11_pep_20220914	797.908	>AT3G61860.1	947.821	-261	2	1	SRSPVPR	0.000595167	1	_S[Phospho (STY)]RS[Phospho (STY)]PVPR_	479.699	2	1
1140131_M-PP-1_A227_20250116_S4-C1_1_9403.d	Araport11_pep_20220914	1057.12	>AT3G61860.1	499.992	-222	2	1	SPEYDRYK	0.000137268	1	_S[Phospho (STY)]PEYDRYK_	569.234	1	1
1140131_M-PP-1_A227_20250116_S4-C1_1_9403.d	Araport11_pep_20220914	978.028	>AT3G61860.1	1633.56	-252	2	1	QRSPGYDR	0.000595167	1	_QRS[Phospho (STY)]PGYDR_	529.724	1	1
1140131_M-PP-1_A227_20250116_S4-C1_1_9403.d	Araport11_pep_20220914	1120.28	>AT4G31580.1;>AT4G31580.2	5850.12	(167);(167)	3	2	RRSPSPPPAR	0	1	_RRS[Phospho (STY)]PS[Phospho (STY)]PPPAR_	427.527	2	1
1140131_M-PP-1_A227_20250116_S4-C1_1_9403.d	Araport11_pep_20220914	1120.28	>AT4G31580.1;>AT4G31580.2	2830.54	(167);(167)	2	2	RRSPSPPPAR	0	1	_RRS[Phospho (STY)]PS[Phospho (STY)]PPPAR_	640.787	2	1
1140131_M-PP-1_A227_20250116_S4-C1_1_9403.d	Araport11_pep_20220914	1422.56	>AT4G31580.1;>AT4G31580.2	5471.3	(179);(179)	2	2	GRSYSRSPPPYR	0	1	_GRS[Phospho (STY)]YS[Phospho (STY)]RS[Phospho (STY)]PPPYR_	831.815	3	1
1140131_M-PP-1_A227_20250116_S4-C1_1_9403.d	Araport11_pep_20220914	1422.56	>AT4G31580.1;>AT4G31580.2	3667.18	(179);(179)	3	2	GRSYSRSPPPYR	0	1	_GRS[Phospho (STY)]YS[Phospho (STY)]RS[Phospho (STY)]PPPYR_	554.879	3	1
1140131_M-PP-1_A227_20250116_S4-C1_1_9403.d	Araport11_pep_20220914	877.009	>AT4G31580.1;>AT4G31580.2	4466.44	(157);(157)	2	1	ARSPPPPR	0.000137268	1	_ARS[Phospho (STY)]PPPPR_	479.237	1	1
1140131_M-PP-1_A227_20250116_S4-C1_1_9403.d	Araport11_pep_20220914	877.009	>AT4G31580.1;>AT4G31580.2	1795.17	(157);(157)	3	1	ARSPPPPR	0.000137268	1	_ARS[Phospho (STY)]PPPPR_	319.827	1	1
1140131_M-PP-1_A227_20250116_S4-C1_1_9403.d	Araport11_pep_20220914	956.068	>AT4G31580.1;>AT4G31580.2	2652.86	(134);(134)	2	2	SRSRTPPR	0.000389509	1	_S[Phospho (STY)]RS[Phospho (STY)]RT[Phospho (STY)]PPR_	598.722	3	1
1140131_M-PP-1_A227_20250116_S4-C1_1_9403.d	Araport11_pep_20220914	1209.32	>AT4G31580.1;>AT4G31580.2	1441.73	(179);(179)	2	1	SYSRSPPPYR	0.000389509	1	_S[Phospho (STY)]YS[Phospho (STY)]RS[Phospho (STY)]PPPYR_	725.254	3	1
1140131_M-PP-1_A227_20250116_S4-C1_1_9403.d	Araport11_pep_20220914	1209.32	>AT4G31580.1;>AT4G31580.2	889.211	(179);(179)	2	1	SYSRSPPPYR	0.000389509	0.9998	_SYS[Phospho (STY)]RS[Phospho (STY)]PPPYR_	685.271	2	1
1140131_M-PP-1_A227_20250116_S4-C1_1_9403.d	Araport11_pep_20220914	964.088	>AT4G31580.1;>AT4G31580.2	810.857	(167);(167)	2	1	RSPSPPPAR	0.000595167	1	_RS[Phospho (STY)]PS[Phospho (STY)]PPPAR_	562.736	2	1
1140131_M-PP-1_A227_20250116_S4-C1_1_9403.d	Araport11_pep_20220914	807.9	>AT4G31580.1;>AT4G31580.2	641.272	(167);(167)	2	0	SPSPPPAR	0	1	_S[Phospho (STY)]PS[Phospho (STY)]PPPAR_	484.686	2	1
1140131_M-PP-1_A227_20250116_S4-C1_1_9403.d	Araport11_pep_20220914	1324.46	>AT5G54310.1	632.66	-139	3	2	ARSPPRVEQER	0.000389509	1	_ARS[Phospho (STY)]PPRVEQER_	468.896	1	1
1140131_M-PP-1_A227_20250116_S4-C1_1_9403.d	Araport11_pep_20220914	2432.62	>AT3G05090.1;>AT3G05090.2;>AT3G05090.3	2106.55	(210);(210);(210)	3	0	TVGSSNNISVQSSPSHGYTPTIAK	0	1	_TVGS[Phospho (STY)]SNNISVQSSPSHGYTPTIAK_	838.062	1	1
1140131_M-PP-1_A227_20250116_S4-C1_1_9403.d	Araport11_pep_20220914	2432.62	>AT3G05090.1;>AT3G05090.2;>AT3G05090.3	957.696	(210);(210);(210)	2	0	TVGSSNNISVQSSPSHGYTPTIAK	0	1	_TVGS[Phospho (STY)]SNNISVQSSPSHGYTPTIAK_	1256.59	1	1
1140131_M-PP-1_A227_20250116_S4-C1_1_9403.d	Araport11_pep_20220914	2432.62	>AT3G05090.1;>AT3G05090.2;>AT3G05090.3	535.129	(210);(210);(210)	3	0	TVGSSNNISVQSSPSHGYTPTIAK	0	0.5	_TVGS[Phospho (STY)]SNNISVQSS[Phospho (STY)]PSHGYTPTIAK_	864.717	2	1
1140131_M-PP-1_A227_20250116_S4-C1_1_9403.d	Araport11_pep_20220914	2432.62	>AT3G05090.1;>AT3G05090.2;>AT3G05090.3	513.356	(210);(210);(210)	3	0	TVGSSNNISVQSSPSHGYTPTIAK	0	0.5	_TVGS[Phospho (STY)]SNNISVQSSPS[Phospho (STY)]HGYTPTIAK_	864.717	2	1
1140131_M-PP-1_A227_20250116_S4-C1_1_9403.d	Araport11_pep_20220914	2432.62	>AT3G05090.1;>AT3G05090.2;>AT3G05090.3	282.865	(210);(210);(210)	3	0	TVGSSNNISVQSSPSHGYTPTIAK	0	1	_TVGS[Phospho (STY)]SNNIS[Phospho (STY)]VQSS[Phospho (STY)]PSHGYTPTIAK_	891.373	3	1
1140131_M-PP-1_A227_20250116_S4-C1_1_9403.d	Araport11_pep_20220914	1339.47	>AT3G05090.1;>AT3G05090.2;>AT3G05090.3	1517.68	(389);(389);(389)	2	0	GGSFLAGNLSFNR	0	1	_GGS[Phospho (STY)]FLAGNLS[Phospho (STY)]FNR_	750.308	2	1
1140131_M-PP-1_A227_20250116_S4-C1_1_9403.d	Araport11_pep_20220914	1339.47	>AT3G05090.1;>AT3G05090.2;>AT3G05090.3	519.811	(389);(389);(389)	2	0	GGSFLAGNLSFNR	0	1	_GGSFLAGNLS[Phospho (STY)]FNR_	710.324	1	1
1140131_M-PP-1_A227_20250116_S4-C1_1_9403.d	Araport11_pep_20220914	1047.09	>AT3G05090.1;>AT3G05090.2;>AT3G05090.3	960.521	(15);(15);(15)	2	0	VGSAGSNGGSVR	0	1	_VGS[Phospho (STY)]AGS[Phospho (STY)]NGGSVR_	604.229	2	1
1140131_M-PP-1_A227_20250116_S4-C1_1_9403.d	Araport11_pep_20220914	1585.82	>AT3G05090.1;>AT3G05090.2;>AT3G05090.3	559.584	(404);(404);(404)	2	1	ARVSLEGLNPAPAYK	0	1	_ARVS[Phospho (STY)]LEGLNPAPAYK_	833.422	1	1
1140131_M-PP-1_A227_20250116_S4-C1_1_9403.d	Araport11_pep_20220914	1585.82	>AT3G05090.1;>AT3G05090.2;>AT3G05090.3	183.827	(404);(404);(404)	3	1	ARVSLEGLNPAPAYK	0	1	_ARVS[Phospho (STY)]LEGLNPAPAYK_	555.95	1	1
1140131_M-PP-1_A227_20250116_S4-C1_1_9403.d	Araport11_pep_20220914	1358.55	>AT3G05090.1;>AT3G05090.2;>AT3G05090.3	527.645	(404);(404);(404)	2	0	VSLEGLNPAPAYK	0	1	_VS[Phospho (STY)]LEGLNPAPAYK_	719.853	1	1
1140131_M-PP-1_A227_20250116_S4-C1_1_9403.d	Araport11_pep_20220914	815.92	>AT3G50230.1;>AT3G50230.2;>AT5G67200.1	713.303	(391);(403);(401)	2	0	ASAELLGR	0.000595167	1	_AS[Phospho (STY)]AELLGR_	448.715	1	1
1140131_M-PP-1_A227_20250116_S4-C1_1_9403.d	Araport11_pep_20220914	805.94	>AT2G36570.1	319.359	-365	2	0	ASAEMLGK	0	1	_AS[Phospho (STY)]AEMLGK_	443.691	1	1
1140131_M-PP-1_A227_20250116_S4-C1_1_9403.d	Araport11_pep_20220914	1689.62	>AT2G36570.1	361.829	-338	2	0	SSYGEGGESDATSATDR	0	0.8314	_S[Phospho (STY)]SYGEGGESDATSATDR_	885.329	1	1
1140131_M-PP-1_A227_20250116_S4-C1_1_9403.d	Araport11_pep_20220914	1564.64	>AT4G35890.1;>AT4G35890.2	1394.7	(17);(17)	2	0	ASATSNNPASSSMSPR	0	1	_[Acetyl (Protein N-term)]ASATSNNPASSSMS[Phospho (STY)]PR_	843.843	1	1
1140131_M-PP-1_A227_20250116_S4-C1_1_9403.d	Araport11_pep_20220914	1564.64	>AT4G35890.1;>AT4G35890.2	435.192	(17);(17)	2	0	ASATSNNPASSSMSPR	0	1	_[Acetyl (Protein N-term)]ASATSNNPASSSM[Oxidation (M)]S[Phospho (STY)]PR_	851.841	1	1
1140131_M-PP-1_A227_20250116_S4-C1_1_9403.d	Araport11_pep_20220914	1953.09	>AT4G35890.1;>AT4G35890.2	852.96	(71);(71)	2	0	GESEPIAAAAAVAGPSSPQSR	0	0.5	_GESEPIAAAAAVAGPSS[Phospho (STY)]PQSR_	1016.97	1	1
1140131_M-PP-1_A227_20250116_S4-C1_1_9403.d	Araport11_pep_20220914	1665.78	>AT4G35890.1;>AT4G35890.2	500.135	(35);(35)	3	0	ISGNHGSPTASVAQSPR	0	1	_ISGNHGSPTASVAQS[Phospho (STY)]PR_	582.604	1	1
1140131_M-PP-1_A227_20250116_S4-C1_1_9403.d	Araport11_pep_20220914	1665.78	>AT4G35890.1;>AT4G35890.2	447.55	(35);(35)	2	0	ISGNHGSPTASVAQSPR	0	1	_ISGNHGSPTASVAQS[Phospho (STY)]PR_	873.402	1	1
1140131_M-PP-1_A227_20250116_S4-C1_1_9403.d	Araport11_pep_20220914	2798.05	>AT4G35890.1;>AT4G35890.2	196.074	(185);(185)	2	0	SLGDVPSSSSASSSVPVTQGIANASVPAPK	0	1	_S[Phospho (STY)]LGDVPSSSSASSSVPVTQGIANASVPAPK_	1439.2	1	1
1140131_M-PP-1_A227_20250116_S4-C1_1_9403.d	Araport11_pep_20220914	2798.05	>AT4G35890.1;>AT4G35890.2	307.094	(185);(185)	3	0	SLGDVPSSSSASSSVPVTQGIANASVPAPK	0	1	_S[Phospho (STY)]LGDVPSSSSASSSVPVTQGIANASVPAPK_	959.801	1	1
1140131_M-PP-1_A227_20250116_S4-C1_1_9403.d	Araport11_pep_20220914	3040.16	>AT4G35890.1;>AT4G35890.2	356.475	(238);(238)	3	0	NGASGSANGTVSQPSAQGSFTELPSHNPSPR	0	1	_NGASGSANGTVSQPSAQGSFTELPSHNPS[Phospho (STY)]PR_	1040.47	1	1
1140131_M-PP-1_A227_20250116_S4-C1_1_9403.d	Araport11_pep_20220914	1300.48	>AT4G35890.1;>AT4G35890.2	275.284	(50);(50)	2	0	QVSSPWTQIVR	0	1	_QVS[Phospho (STY)]SPWTQIVR_	690.837	1	1
1140131_M-PP-1_A227_20250116_S4-C1_1_9403.d	Araport11_pep_20220914	1300.48	>AT4G35890.1;>AT4G35890.2	90.3206	(50);(50)	2	0	QVSSPWTQIVR	0	1	_QVSS[Phospho (STY)]PWTQIVR_	690.837	1	1
1140131_M-PP-1_A227_20250116_S4-C1_1_9403.d	Araport11_pep_20220914	1971.96	>AT5G09250.1;>AT5G09250.2;>AT5G09250.4;>AT5G09250.5	449.094	(26);(26);(26);(26)	3	1	DEDVRASDDESETHAPAK	0	1	_DEDVRAS[Phospho (STY)]DDESETHAPAK_	684.611	1	1
1140131_M-PP-1_A227_20250116_S4-C1_1_9403.d	Araport11_pep_20220914	1971.96	>AT5G09250.1;>AT5G09250.2;>AT5G09250.4;>AT5G09250.5	107.149	(26);(26);(26);(26)	2	1	DEDVRASDDESETHAPAK	0	1	_DEDVRAS[Phospho (STY)]DDESETHAPAK_	1026.41	1	1
1140131_M-PP-1_A227_20250116_S4-C1_1_9403.d	Araport11_pep_20220914	1357.35	>AT5G09250.1;>AT5G09250.2;>AT5G09250.4;>AT5G09250.5	156.603	(26);(26);(26);(26)	2	0	ASDDESETHAPAK	0	1	_AS[Phospho (STY)]DDESETHAPAK_	719.28	1	1
1140131_M-PP-1_A227_20250116_S4-C1_1_9403.d	Araport11_pep_20220914	2100.14	>AT5G09250.1;>AT5G09250.2;>AT5G09250.4;>AT5G09250.5	160.286	(26);(26);(26);(26)	3	2	KDEDVRASDDESETHAPAK	0.000389509	1	_KDEDVRAS[Phospho (STY)]DDESETHAPAK_	727.309	1	1
1140131_M-PP-1_A227_20250116_S4-C1_1_9403.d	Araport11_pep_20220914	1742.9	>AT1G52380.1;>AT1G52380.2;>AT1G52380.3;>AT1G52380.4	1546.13	(440);(440);(440);(440)	2	1	SALPLKTPENSPTATDT	0	1	_SALPLKT[Phospho (STY)]PENS[Phospho (STY)]PTATDT_	951.91	2	1
1140131_M-PP-1_A227_20250116_S4-C1_1_9403.d	Araport11_pep_20220914	1393.38	>AT1G52380.1;>AT1G52380.2;>AT1G52380.3;>AT1G52380.4	1291.34	(125);(125);(125);(125)	2	0	ASDIEEGDEVDSK	0	1	_AS[Phospho (STY)]DIEEGDEVDSK_	737.285	1	1
1140131_M-PP-1_A227_20250116_S4-C1_1_9403.d	Araport11_pep_20220914	2140.11	>AT1G52380.1;>AT1G52380.2;>AT1G52380.3;>AT1G52380.4	1210.71	(42);(42);(42);(42)	2	0	DNPGLDDDDDSAELESGTFK	0	1	_DNPGLDDDDDS[Phospho (STY)]AELESGTFK_	1110.43	1	1
1140131_M-PP-1_A227_20250116_S4-C1_1_9403.d	Araport11_pep_20220914	2758.88	>AT1G52380.1;>AT1G52380.2;>AT1G52380.3;>AT1G52380.4	847.716	(125);(125);(125);(125)	3	1	LAPAEAVVEDNQKASDIEEGDEVDSK	0	1	_LAPAEAVVEDNQKAS[Phospho (STY)]DIEEGDEVDSK_	946.757	1	1
1140131_M-PP-1_A227_20250116_S4-C1_1_9403.d	Araport11_pep_20220914	2842.83	>AT1G70320.1	1258.02	-919	3	1	ASDNSVSASSSTAERESDEDSSNALAVR	0	1	_ASDNSVSASSSTAERES[Phospho (STY)]DEDSSNALAVR_	974.746	1	1
1140131_M-PP-1_A227_20250116_S4-C1_1_9403.d	Araport11_pep_20220914	1433.4	>AT1G70320.1	572.585	-2586	2	0	NDEQVDEGSLDGR	0	1	_NDEQVDEGS[Phospho (STY)]LDGR_	757.294	1	1
1140131_M-PP-1_A227_20250116_S4-C1_1_9403.d	Araport11_pep_20220914	2800.03	>AT1G70320.1	466.091	-994	3	0	HLESFNFDSEIPADLPVTSSSHELK	0	0.3333	_HLESFNFDSEIPADLPVTSSS[Phospho (STY)]HELK_	960.443	1	1
1140131_M-PP-1_A227_20250116_S4-C1_1_9403.d	Araport11_pep_20220914	2800.03	>AT1G70320.1	484.607	-994	3	0	HLESFNFDSEIPADLPVTSSSHELK	0	1	_HLESFNFDSEIPADLPVTSS[Phospho (STY)]SHELK_	960.443	1	1
1140131_M-PP-1_A227_20250116_S4-C1_1_9403.d	Araport11_pep_20220914	1392.39	>AT1G70320.1	448.812	-919	2	0	ESDEDSSNALAVR	0	1	_ES[Phospho (STY)]DEDSSNALAVR_	736.799	1	1
1140131_M-PP-1_A227_20250116_S4-C1_1_9403.d	Araport11_pep_20220914	2853.04	>AT1G70320.1	287.049	-1520	3	0	LSSEYVEGNQGGSLVLSDSPQDSTAALK	0	1	_LSSEYVEGNQGGSLVLSDS[Phospho (STY)]PQDSTAALK_	978.12	1	1
1140131_M-PP-1_A227_20250116_S4-C1_1_9403.d	Araport11_pep_20220914	2853.04	>AT1G70320.1	113.745	-1520	2	0	LSSEYVEGNQGGSLVLSDSPQDSTAALK	0	1	_LSSEYVEGNQGGSLVLSDS[Phospho (STY)]PQDSTAALK_	1466.68	1	1
1140131_M-PP-1_A227_20250116_S4-C1_1_9403.d	Araport11_pep_20220914	2101.25	>AT1G70320.1	588.135	-1721	3	0	VSGSEHGFSLNEPLGISENK	0	1	_VSGS[Phospho (STY)]EHGFSLNEPLGISENK_	727.667	1	1
1140131_M-PP-1_A227_20250116_S4-C1_1_9403.d	Araport11_pep_20220914	2101.25	>AT1G70320.1	530.979	-1721	2	0	VSGSEHGFSLNEPLGISENK	0	1	_VSGS[Phospho (STY)]EHGFSLNEPLGISENK_	1091	1	1
1140131_M-PP-1_A227_20250116_S4-C1_1_9403.d	Araport11_pep_20220914	2101.25	>AT1G70320.1	539.068	-1721	3	0	VSGSEHGFSLNEPLGISENK	0	1	_VSGSEHGFS[Phospho (STY)]LNEPLGISENK_	727.667	1	1
1140131_M-PP-1_A227_20250116_S4-C1_1_9403.d	Araport11_pep_20220914	3626.76	>AT2G16440.1	449.663	-37	3	0	ASDSSLGNTNDGPPSPGENVSSPIENTYSSPAALHR	0.000389509	1	_[Acetyl (Protein N-term)]ASDSSLGNTNDGPPS[Phospho (STY)]PGENVSSPIENTYSSPAALHR_	1249.89	1	1
1140131_M-PP-1_A227_20250116_S4-C1_1_9403.d	Araport11_pep_20220914	1628.8	>AT1G75370.1;>AT1G75370.2	429.359	(526);(526)	2	0	ESRPPSPAFATIAER	0	1	_ES[Phospho (STY)]RPPS[Phospho (STY)]PAFATIAER_	894.89	2	1
1140131_M-PP-1_A227_20250116_S4-C1_1_9403.d	Araport11_pep_20220914	2013.07	>AT1G75370.1;>AT1G75370.2	169.953	(401);(401)	2	0	ASDTSTAESGSEVEEMASPK	0	1	_ASDTSTAESGSEVEEMAS[Phospho (STY)]PK_	1046.92	1	1
1140131_M-PP-1_A227_20250116_S4-C1_1_9403.d	Araport11_pep_20220914	1994.01	>AT5G47690.1;>AT5G47690.2	2641.59	(1593);(1594)	2	0	EAEENAETSDNETLGAWK	0	1	_EAEENAETS[Phospho (STY)]DNETLGAWK_	1037.42	1	1
1140131_M-PP-1_A227_20250116_S4-C1_1_9403.d	Araport11_pep_20220914	1716.69	>AT5G47690.1;>AT5G47690.2	1736.29	(1293);(1293)	2	0	NVSLDSHDENSDQEK	0	1	_NVSLDS[Phospho (STY)]HDENS[Phospho (STY)]DQEK_	938.835	2	1
1140131_M-PP-1_A227_20250116_S4-C1_1_9403.d	Araport11_pep_20220914	1716.69	>AT5G47690.1;>AT5G47690.2	1051.72	(1293);(1293)	2	0	NVSLDSHDENSDQEK	0	1	_NVS[Phospho (STY)]LDS[Phospho (STY)]HDENS[Phospho (STY)]DQEK_	978.818	3	1
1140131_M-PP-1_A227_20250116_S4-C1_1_9403.d	Araport11_pep_20220914	3482.73	>AT5G47690.1;>AT5G47690.2	1271.81	(1150);(1150)	3	0	LESHADASVIPQTSENEVMIDGESDGNEIPLGK	0	1	_LESHADASVIPQTSENEVMIDGES[Phospho (STY)]DGNEIPLGK_	1187.87	1	1
1140131_M-PP-1_A227_20250116_S4-C1_1_9403.d	Araport11_pep_20220914	3482.73	>AT5G47690.1;>AT5G47690.2	915.322	(1150);(1150)	3	0	LESHADASVIPQTSENEVMIDGESDGNEIPLGK	0	1	_LESHADASVIPQTSENEVM[Oxidation (M)]IDGES[Phospho (STY)]DGNEIPLGK_	1193.2	1	1
1140131_M-PP-1_A227_20250116_S4-C1_1_9403.d	Araport11_pep_20220914	3482.73	>AT5G47690.1;>AT5G47690.2	884.231	(1150);(1150)	3	0	LESHADASVIPQTSENEVMIDGESDGNEIPLGK	0	1	_LESHADASVIPQTS[Phospho (STY)]ENEVMIDGES[Phospho (STY)]DGNEIPLGK_	1214.52	2	1
1140131_M-PP-1_A227_20250116_S4-C1_1_9403.d	Araport11_pep_20220914	3482.73	>AT5G47690.1;>AT5G47690.2	607.633	(1150);(1150)	3	0	LESHADASVIPQTSENEVMIDGESDGNEIPLGK	0	0.5	_LESHADASVIPQTS[Phospho (STY)]ENEVM[Oxidation (M)]IDGES[Phospho (STY)]DGNEIPLGK_	1219.86	2	1
1140131_M-PP-1_A227_20250116_S4-C1_1_9403.d	Araport11_pep_20220914	3482.73	>AT5G47690.1;>AT5G47690.2	882.486	(1150);(1150)	3	0	LESHADASVIPQTSENEVMIDGESDGNEIPLGK	0	1	_LESHADASVIPQT[Phospho (STY)]SENEVMIDGES[Phospho (STY)]DGNEIPLGK_	1214.52	2	1
1140131_M-PP-1_A227_20250116_S4-C1_1_9403.d	Araport11_pep_20220914	1618.68	>AT5G47690.1;>AT5G47690.2	977.572	(1278);(1278)	2	0	ASEDELHLESDMDK	0	1	_ASEDELHLES[Phospho (STY)]DMDK_	849.832	1	1
1140131_M-PP-1_A227_20250116_S4-C1_1_9403.d	Araport11_pep_20220914	1618.68	>AT5G47690.1;>AT5G47690.2	749.147	(1278);(1278)	2	0	ASEDELHLESDMDK	0	1	_ASEDELHLES[Phospho (STY)]DM[Oxidation (M)]DK_	857.829	1	1
1140131_M-PP-1_A227_20250116_S4-C1_1_9403.d	Araport11_pep_20220914	1618.68	>AT5G47690.1;>AT5G47690.2	586.394	(1278);(1278)	2	0	ASEDELHLESDMDK	0	1	_AS[Phospho (STY)]EDELHLESDMDK_	849.832	1	1
1140131_M-PP-1_A227_20250116_S4-C1_1_9403.d	Araport11_pep_20220914	1618.68	>AT5G47690.1;>AT5G47690.2	341.613	(1278);(1278)	2	0	ASEDELHLESDMDK	0	1	_AS[Phospho (STY)]EDELHLES[Phospho (STY)]DMDK_	889.815	2	1
1140131_M-PP-1_A227_20250116_S4-C1_1_9403.d	Araport11_pep_20220914	1922.93	>AT5G47690.1;>AT5G47690.2	577.764	(1555);(1556)	2	1	EEDLQEAKTESSGDAEGK	0	1	_EEDLQEAKT[Phospho (STY)]ES[Phospho (STY)]S[Phospho (STY)]GDAEGK_	1081.88	3	1
1140131_M-PP-1_A227_20250116_S4-C1_1_9403.d	Araport11_pep_20220914	932.098	>AT5G47690.1;>AT5G47690.2	489.312	(1301);(1301)	2	0	MLESISPR	0.000595167	1	_MLESIS[Phospho (STY)]PR_	506.73	1	1
1140131_M-PP-1_A227_20250116_S4-C1_1_9403.d	Araport11_pep_20220914	942.032	>AT5G47690.1;>AT5G47690.2	486.22	(1491);(1492)	2	0	SLSLEHEK	0.000270563	1	_SLS[Phospho (STY)]LEHEK_	511.731	1	1
1140131_M-PP-1_A227_20250116_S4-C1_1_9403.d	Araport11_pep_20220914	3025.07	>AT5G47690.1;>AT5G47690.2	467.904	(1593);(1594)	3	1	QENNEMEREAEENAETSDNETLGAWK	0.000595167	0.5	_QENNEMEREAEENAETS[Phospho (STY)]DNETLGAWK_	1035.42	1	1
1140131_M-PP-1_A227_20250116_S4-C1_1_9403.d	Araport11_pep_20220914	1199.19	>AT5G47690.1;>AT5G47690.2	335.653	(1517);(1518)	2	0	TEYSGEAGEEK	0	1	_TEYS[Phospho (STY)]GEAGEEK_	640.24	1	1
1140131_M-PP-1_A227_20250116_S4-C1_1_9403.d	Araport11_pep_20220914	1188.26	>AT2G35880.1;>AT2G35880.2;>AT2G35880.3	512.017	(249);(249);(249)	2	0	SSVGSASGFSFR	0	0.9013	_S[Phospho (STY)]SVGSASGFSFR_	634.769	1	1
1140131_M-PP-1_A227_20250116_S4-C1_1_9403.d	Araport11_pep_20220914	1188.26	>AT2G35880.1;>AT2G35880.2;>AT2G35880.3	505.784	(249);(249);(249)	2	0	SSVGSASGFSFR	0	0.8587	_S[Phospho (STY)]SVGS[Phospho (STY)]ASGFSFR_	674.752	2	1
1140131_M-PP-1_A227_20250116_S4-C1_1_9403.d	Araport11_pep_20220914	1188.26	>AT2G35880.1;>AT2G35880.2;>AT2G35880.3	504.907	(249);(249);(249)	2	0	SSVGSASGFSFR	0	1	_SS[Phospho (STY)]VGS[Phospho (STY)]ASGFSFR_	674.752	2	1
1140131_M-PP-1_A227_20250116_S4-C1_1_9403.d	Araport11_pep_20220914	1246.4	>AT2G35880.1;>AT2G35880.2;>AT2G35880.3	510.554	(102);(102);(102)	2	0	FMSQSSSFPTK	0	0.5	_FMSQSSS[Phospho (STY)]FPTK_	663.775	1	1
1140131_M-PP-1_A227_20250116_S4-C1_1_9403.d	Araport11_pep_20220914	1344.44	>AT2G35880.1;>AT2G35880.2;>AT2G35880.3	380.988	(249);(249);(249)	2	1	RSSVGSASGFSFR	0	1	_RS[Phospho (STY)]S[Phospho (STY)]VGS[Phospho (STY)]ASGFSFR_	792.786	3	1
1140131_M-PP-1_A227_20250116_S4-C1_1_9403.d	Araport11_pep_20220914	1344.44	>AT2G35880.1;>AT2G35880.2;>AT2G35880.3	446.988	(249);(249);(249)	2	1	RSSVGSASGFSFR	0	1	_RSS[Phospho (STY)]VGS[Phospho (STY)]ASGFSFR_	752.803	2	1
1140131_M-PP-1_A227_20250116_S4-C1_1_9403.d	Araport11_pep_20220914	1275.37	>AT2G35880.1;>AT2G35880.2;>AT2G35880.3	234.349	(13);(13);(13)	2	0	ASEDLNIVAESK	0	1	_[Acetyl (Protein N-term)]AS[Phospho (STY)]EDLNIVAESK_	699.313	1	1
1140131_M-PP-1_A227_20250116_S4-C1_1_9403.d	Araport11_pep_20220914	1491.57	>AT2G35880.1;>AT2G35880.2;>AT2G35880.3	363.932	(206);(206);(206)	2	0	DVEEAGSTTAVVADK	0	0.5	_DVEEAGST[Phospho (STY)]TAVVADK_	786.345	1	1
1140131_M-PP-1_A227_20250116_S4-C1_1_9403.d	Araport11_pep_20220914	1491.57	>AT2G35880.1;>AT2G35880.2;>AT2G35880.3	349.892	(206);(206);(206)	2	0	DVEEAGSTTAVVADK	0	0.9963	_DVEEAGS[Phospho (STY)]TTAVVADK_	786.345	1	1
1140131_M-PP-1_A227_20250116_S4-C1_1_9403.d	Araport11_pep_20220914	2050.13	>AT5G63480.1;>AT5G63480.2	345.776	(147);(136)	2	0	ASEMQNGLGSPESEDEIEK	0	1	_ASEMQNGLGSPES[Phospho (STY)]EDEIEK_	1065.43	1	1
1140131_M-PP-1_A227_20250116_S4-C1_1_9403.d	Araport11_pep_20220914	1849.88	>AT3G51160.1	743.956	-19	2	1	ASENNGSRSDSESITAPK	0.00193116	1	_[Acetyl (Protein N-term)]ASENNGSRS[Phospho (STY)]DSESITAPK_	986.418	1	1
1140131_M-PP-1_A227_20250116_S4-C1_1_9403.d	Araport11_pep_20220914	1034.08	>AT3G51160.1	428.859	-19	2	0	SDSESITAPK	0	1	_SDS[Phospho (STY)]ESITAPK_	557.737	1	1
1140131_M-PP-1_A227_20250116_S4-C1_1_9403.d	Araport11_pep_20220914	2918.85	>AT1G01260.1;>AT1G01260.2;>AT1G01260.3	444.691	(418);(418);(418)	3	0	ASENNSDGEGGGEWADAVGADESGNNRPR	0	1	_ASENNS[Phospho (STY)]DGEGGGEWADAVGADESGNNRPR_	1000.07	1	1
1140131_M-PP-1_A227_20250116_S4-C1_1_9403.d	Araport11_pep_20220914	1918.05	>AT1G66750.1	618.764	-337	2	0	ASEQNQHGNSPAVLSPPGK	0	1	_ASEQNQHGNS[Phospho (STY)]PAVLS[Phospho (STY)]PPGK_	1039.44	2	1
1140131_M-PP-1_A227_20250116_S4-C1_1_9403.d	Araport11_pep_20220914	928.063	>AT2G47000.1;>AT2G47000.2;>AT2G47000.3;>AT2G47000.4;>AT2G47000.5;>AT2G47000.6;>AT2G47000.7	834.966	(644);(644);(644);(644);(644);(644);(644)	2	0	MSSIESFK	0.000137268	1	_MSSIES[Phospho (STY)]FK_	504.709	1	1
1140131_M-PP-1_A227_20250116_S4-C1_1_9403.d	Araport11_pep_20220914	3224.41	>AT2G47000.1;>AT2G47000.2;>AT2G47000.3;>AT2G47000.4;>AT2G47000.5;>AT2G47000.6;>AT2G47000.7	303.413	(698);(698);(698);(698);(698);(698);(698)	3	0	HSFNMFGFPAGIDGNVVQDQEEDDTTQPK	0	1	_HS[Phospho (STY)]FNM[Oxidation (M)]FGFPAGIDGNVVQDQEEDDTTQPK_	1107.13	1	1
1140131_M-PP-1_A227_20250116_S4-C1_1_9403.d	Araport11_pep_20220914	3224.41	>AT2G47000.1;>AT2G47000.2;>AT2G47000.3;>AT2G47000.4;>AT2G47000.5;>AT2G47000.6;>AT2G47000.7	286.764	(698);(698);(698);(698);(698);(698);(698)	3	0	HSFNMFGFPAGIDGNVVQDQEEDDTTQPK	0	1	_HS[Phospho (STY)]FNMFGFPAGIDGNVVQDQEEDDTTQPK_	1101.8	1	1
1140131_M-PP-1_A227_20250116_S4-C1_1_9403.d	Araport11_pep_20220914	2089.19	>AT2G47000.1;>AT2G47000.2;>AT2G47000.3;>AT2G47000.4;>AT2G47000.5;>AT2G47000.6;>AT2G47000.7	337.332	(21);(21);(21);(21);(21);(21);(21)	2	0	ASESGLNGDPNILEEVSETK	0	1	_[Acetyl (Protein N-term)]AS[Phospho (STY)]ESGLNGDPNILEEVSETK_	1105.99	1	1
1140131_M-PP-1_A227_20250116_S4-C1_1_9403.d	Araport11_pep_20220914	2319.26	>AT3G42660.1	439.244	-367	3	0	ASESLDDAMGDSDDGESHHTSR	0	1	_ASESLDDAMGDS[Phospho (STY)]DDGESHHTSR_	800.296	1	1
1140131_M-PP-1_A227_20250116_S4-C1_1_9403.d	Araport11_pep_20220914	2293.38	>AT3G02830.1;>AT3G02830.2	2505.75	(369);(349)	2	0	VFTYDNTASETDEVVETSTGK	0	1	_VFTYDNTASET[Phospho (STY)]DEVVETSTGK_	1187	1	1
1140131_M-PP-1_A227_20250116_S4-C1_1_9403.d	Araport11_pep_20220914	2293.38	>AT3G02830.1;>AT3G02830.2	2505.79	(369);(349)	2	0	VFTYDNTASETDEVVETSTGK	0	1	_VFTYDNTAS[Phospho (STY)]ETDEVVETSTGK_	1187	1	1
1140131_M-PP-1_A227_20250116_S4-C1_1_9403.d	Araport11_pep_20220914	2293.38	>AT3G02830.1;>AT3G02830.2	379.923	(369);(349)	2	0	VFTYDNTASETDEVVETSTGK	0	1	_VFTYDNT[Phospho (STY)]AS[Phospho (STY)]ETDEVVETSTGK_	1226.99	2	1
1140131_M-PP-1_A227_20250116_S4-C1_1_9403.d	Araport11_pep_20220914	2293.38	>AT3G02830.1;>AT3G02830.2	379.923	(369);(349)	2	0	VFTYDNTASETDEVVETSTGK	0	0.5	_VFTYDNT[Phospho (STY)]ASET[Phospho (STY)]DEVVETSTGK_	1226.99	2	1
1140131_M-PP-1_A227_20250116_S4-C1_1_9403.d	Araport11_pep_20220914	847.965	>AT3G02830.1;>AT3G02830.2	1151.74	(186);(166)	2	0	ASFIASPR	0	1	_ASFIAS[Phospho (STY)]PR_	464.718	1	1
1140131_M-PP-1_A227_20250116_S4-C1_1_9403.d	Araport11_pep_20220914	947.055	>AT3G02830.1;>AT3G02830.2	481.307	(379);(359)	2	1	RLSVSETR	0.000595167	1	_RLS[Phospho (STY)]VSETR_	514.25	1	1
1140131_M-PP-1_A227_20250116_S4-C1_1_9403.d	Araport11_pep_20220914	3891.13	>AT3G02830.1;>AT3G02830.2	259.738	(267);(247)	3	0	NLQQNETIESGSQSQGSFSGYNPGSSVPLGGYYALPR	0	1	_NLQQNETIES[Phospho (STY)]GSQSQGSFSGYNPGSSVPLGGYYALPR_	1323.94	1	1
1140131_M-PP-1_A227_20250116_S4-C1_1_9403.d	Araport11_pep_20220914	1340.45	>AT5G63270.1	335.229	-55	2	0	ASGAGPNSLVSPQR	0	1	_ASGAGPNSLVS[Phospho (STY)]PQR_	710.833	1	1
1140131_M-PP-1_A227_20250116_S4-C1_1_9403.d	Araport11_pep_20220914	2540.63	>AT1G52220.1;>AT1G52220.4	513.16	(79);(79)	2	0	ASGESSDSSTDLDVVSTIQNVWDK	0	1	_AS[Phospho (STY)]GESSDSSTDLDVVSTIQNVWDK_	1310.57	1	1
1140131_M-PP-1_A227_20250116_S4-C1_1_9403.d	Araport11_pep_20220914	1495.39	>AT1G30470.1;>AT1G30470.2;>AT1G30470.3	1199.87	(517);(511);(474)	3	1	SRDSDDDDYHDR	0	1	_SRDS[Phospho (STY)]DDDDYHDR_	525.85	1	1
1140131_M-PP-1_A227_20250116_S4-C1_1_9403.d	Araport11_pep_20220914	1495.39	>AT1G30470.1;>AT1G30470.2;>AT1G30470.3	445.773	(517);(511);(474)	2	1	SRDSDDDDYHDR	0	1	_SRDS[Phospho (STY)]DDDDYHDR_	788.271	1	1
1140131_M-PP-1_A227_20250116_S4-C1_1_9403.d	Araport11_pep_20220914	1495.39	>AT1G30470.1;>AT1G30470.2;>AT1G30470.3	152.603	(517);(511);(474)	2	1	SRDSDDDDYHDR	0	1	_S[Phospho (STY)]RDS[Phospho (STY)]DDDDYHDR_	828.254	2	1
1140131_M-PP-1_A227_20250116_S4-C1_1_9403.d	Araport11_pep_20220914	1598.68	>AT1G30470.1;>AT1G30470.2;>AT1G30470.3	1044.82	(741);(735);(698)	2	0	LPDESGVEPTENSPK	0	1	_LPDESGVEPTENS[Phospho (STY)]PK_	839.864	1	1
1140131_M-PP-1_A227_20250116_S4-C1_1_9403.d	Araport11_pep_20220914	1202.28	>AT1G30470.1;>AT1G30470.2;>AT1G30470.3	510.467	(753);(747);(710)	2	0	ASGIEPTESSPK	0	1	_ASGIEPTESS[Phospho (STY)]PK_	641.782	1	1
1140131_M-PP-1_A227_20250116_S4-C1_1_9403.d	Araport11_pep_20220914	3245.29	>AT1G30470.1;>AT1G30470.2;>AT1G30470.3	404.375	(533);(527);(490)	4	2	SRDSDDDDYHDRDYDVAALANNLSQAFR	0.000270563	0.5079	_S[Phospho (STY)]RDSDDDDYHDRDYDVAALANNLSQAFR_	831.851	1	1
1140131_M-PP-1_A227_20250116_S4-C1_1_9403.d	Araport11_pep_20220914	2081.16	>AT1G30470.1;>AT1G30470.2;>AT1G30470.3	194.569	(551);(545);(508)	2	0	YGIYSNDDMDEAQGSMER	0	1	_YGIYSNDDMDEAQGS[Phospho (STY)]MER_	1080.9	1	1
1140131_M-PP-1_A227_20250116_S4-C1_1_9403.d	Araport11_pep_20220914	2483.49	>AT4G17140.2;>AT4G17140.3	599.983	(928);(935)	2	0	ASGSAPIAGLSDTSSDSEESETEQK	0	0.2	_ASGSAPIAGLSDTSSDS[Phospho (STY)]EESETEQK_	1282.03	1	1
1140131_M-PP-1_A227_20250116_S4-C1_1_9403.d	Araport11_pep_20220914	2483.49	>AT4G17140.2;>AT4G17140.3	255.829	(928);(935)	3	0	ASGSAPIAGLSDTSSDSEESETEQK	0	1	_ASGSAPIAGLSDTSS[Phospho (STY)]DSEESETEQK_	855.024	1	1
1140131_M-PP-1_A227_20250116_S4-C1_1_9403.d	Araport11_pep_20220914	2483.49	>AT4G17140.2;>AT4G17140.3	606.966	(928);(935)	2	0	ASGSAPIAGLSDTSSDSEESETEQK	0	0.4999	_ASGSAPIAGLSDTSS[Phospho (STY)]DSEESETEQK_	1282.03	1	1
1140131_M-PP-1_A227_20250116_S4-C1_1_9403.d	Araport11_pep_20220914	2483.49	>AT4G17140.2;>AT4G17140.3	255.907	(928);(935)	3	0	ASGSAPIAGLSDTSSDSEESETEQK	0	1	_ASGSAPIAGLS[Phospho (STY)]DTSSDSEESETEQK_	855.024	1	1
1140131_M-PP-1_A227_20250116_S4-C1_1_9403.d	Araport11_pep_20220914	2529.71	>AT4G17140.2;>AT4G17140.3	481.28	(1042);(1049)	3	1	SFIQSSEMLPSFEDAESRSPER	0	1	_SFIQSSEM[Oxidation (M)]LPSFEDAESRS[Phospho (STY)]PER_	875.711	1	1
1140131_M-PP-1_A227_20250116_S4-C1_1_9403.d	Araport11_pep_20220914	2529.71	>AT4G17140.2;>AT4G17140.3	209.983	(1042);(1049)	3	1	SFIQSSEMLPSFEDAESRSPER	0	0.5	_SFIQSSEMLPSFEDAESRS[Phospho (STY)]PER_	870.379	1	1
1140131_M-PP-1_A227_20250116_S4-C1_1_9403.d	Araport11_pep_20220914	1191.21	>AT4G17140.2;>AT4G17140.3	325.645	(1053);(1060)	2	0	LDPTSSEGEEK	0	0.5	_LDPTSS[Phospho (STY)]EGEEK_	636.256	1	1
1140131_M-PP-1_A227_20250116_S4-C1_1_9403.d	Araport11_pep_20220914	1661.74	>AT4G17140.2;>AT4G17140.3	200.094	(1827);(1863)	2	1	KEDPVSQSPSTTTER	0.0014898	0.3333	_KEDPVSQSPST[Phospho (STY)]TTER_	871.386	1	1
1140131_M-PP-1_A227_20250116_S4-C1_1_9403.d	Araport11_pep_20220914	1785.88	>AT2G45200.1	829.324	-58	2	0	FTQGGYVDTGSPTVGSGR	0	1	_FTQGGYVDTGS[Phospho (STY)]PTVGSGR_	933.407	1	1
1140131_M-PP-1_A227_20250116_S4-C1_1_9403.d	Araport11_pep_20220914	1785.88	>AT2G45200.1	813.284	-58	2	0	FTQGGYVDTGSPTVGSGR	0	1	_FTQGGYVDTGSPTVGS[Phospho (STY)]GR_	933.407	1	1
1140131_M-PP-1_A227_20250116_S4-C1_1_9403.d	Araport11_pep_20220914	1288.48	>AT2G45200.1	434.534	-153	2	0	ASGSMSPGVQVLR	0	1	_ASGSMS[Phospho (STY)]PGVQVLR_	684.821	1	1
1140131_M-PP-1_A227_20250116_S4-C1_1_9403.d	Araport11_pep_20220914	2040.41	>AT1G77180.1;>AT1G77180.2;>AT1G77180.3	4728.91	(251);(251);(251)	3	0	ASGSPPVPVMHSPPRPVTVK	0	0.9996	_ASGS[Phospho (STY)]PPVPVMHS[Phospho (STY)]PPRPVTVK_	734.018	2	1
1140131_M-PP-1_A227_20250116_S4-C1_1_9403.d	Araport11_pep_20220914	2040.41	>AT1G77180.1;>AT1G77180.2;>AT1G77180.3	2487.94	(251);(251);(251)	3	0	ASGSPPVPVMHSPPRPVTVK	0	1	_ASGS[Phospho (STY)]PPVPVM[Oxidation (M)]HS[Phospho (STY)]PPRPVTVK_	739.349	2	1
1140131_M-PP-1_A227_20250116_S4-C1_1_9403.d	Araport11_pep_20220914	1903.99	>AT5G23880.1	727.076	-435	2	0	ASHGSDDNSSEPMIIDTK	0	1	_ASHGS[Phospho (STY)]DDNSSEPMIIDTK_	992.404	1	1
1140131_M-PP-1_A227_20250116_S4-C1_1_9403.d	Araport11_pep_20220914	1903.99	>AT5G23880.1	457.966	-435	2	0	ASHGSDDNSSEPMIIDTK	0	0.5	_ASHGS[Phospho (STY)]DDNSS[Phospho (STY)]EPMIIDTK_	1032.39	2	1
1140131_M-PP-1_A227_20250116_S4-C1_1_9403.d	Araport11_pep_20220914	1903.99	>AT5G23880.1	383.491	-435	3	0	ASHGSDDNSSEPMIIDTK	0	0.5	_ASHGS[Phospho (STY)]DDNSSEPMIIDTK_	661.938	1	1
1140131_M-PP-1_A227_20250116_S4-C1_1_9403.d	Araport11_pep_20220914	1903.99	>AT5G23880.1	353.399	-435	2	0	ASHGSDDNSSEPMIIDTK	0	1	_ASHGSDDNS[Phospho (STY)]S[Phospho (STY)]EPMIIDTK_	1032.39	2	1
1140131_M-PP-1_A227_20250116_S4-C1_1_9403.d	Araport11_pep_20220914	1903.99	>AT5G23880.1	312.837	-435	2	0	ASHGSDDNSSEPMIIDTK	0	0.5	_ASHGS[Phospho (STY)]DDNS[Phospho (STY)]S[Phospho (STY)]EPMIIDTK_	1072.37	3	1
1140131_M-PP-1_A227_20250116_S4-C1_1_9403.d	Araport11_pep_20220914	1903.99	>AT5G23880.1	353.399	-435	2	0	ASHGSDDNSSEPMIIDTK	0	0.5	_ASHGS[Phospho (STY)]DDNS[Phospho (STY)]SEPMIIDTK_	1032.39	2	1
1140131_M-PP-1_A227_20250116_S4-C1_1_9403.d	Araport11_pep_20220914	1903.99	>AT5G23880.1	453.369	-435	2	0	ASHGSDDNSSEPMIIDTK	0	0.5	_AS[Phospho (STY)]HGSDDNSS[Phospho (STY)]EPMIIDTK_	1032.39	2	1
1140131_M-PP-1_A227_20250116_S4-C1_1_9403.d	Araport11_pep_20220914	3318.29	>AT4G28910.1;>AT4G28910.2;>AT4G28910.3	136.903	(178);(178);(178)	4	0	ASHVSTATDEGSTAENEDVAESEVGGGSSSNHAK	0.000389509	0.5	_ASHVSTATDEGST[Phospho (STY)]AENEDVAESEVGGGSSSNHAK_	850.104	1	1
1140131_M-PP-1_A227_20250116_S4-C1_1_9403.d	Araport11_pep_20220914	720.862	>AT4G33530.1	1027.35	-209	2	0	ISGFGLK	0.000595167	1	_IS[Phospho (STY)]GFGLK_	401.199	1	1
1140131_M-PP-1_A227_20250116_S4-C1_1_9403.d	Araport11_pep_20220914	2249.45	>AT4G33530.1	344.056	-785	3	1	KASIDFGAGPSSALDVEQSLEK	0	1	_KAS[Phospho (STY)]IDFGAGPSSALDVEQSLEK_	777.037	1	1
1140131_M-PP-1_A227_20250116_S4-C1_1_9403.d	Araport11_pep_20220914	2249.45	>AT4G33530.1	810.343	-785	2	1	KASIDFGAGPSSALDVEQSLEK	0	1	_KAS[Phospho (STY)]IDFGAGPSSALDVEQSLEK_	1165.05	1	1
1140131_M-PP-1_A227_20250116_S4-C1_1_9403.d	Araport11_pep_20220914	2090.27	>AT4G33530.1	362.436	-94	2	0	TSPAVDSFDVDALEIPGTQK	0	0.9644	_T[Phospho (STY)]SPAVDSFDVDALEIPGTQK_	1085.5	1	1
1140131_M-PP-1_A227_20250116_S4-C1_1_9403.d	Araport11_pep_20220914	2090.27	>AT4G33530.1	265.437	-94	2	0	TSPAVDSFDVDALEIPGTQK	0	1	_TSPAVDS[Phospho (STY)]FDVDALEIPGTQK_	1085.5	1	1
1140131_M-PP-1_A227_20250116_S4-C1_1_9403.d	Araport11_pep_20220914	4148.94	>AT4G33530.1	304.204	-71	4	0	DDYEVNEDYDDDGYDEHNHPEMDSDEEDDNVEQR	0	0.4999	_DDYEVNEDYDDDGY[Phospho (STY)]DEHNHPEMDSDEEDDNVEQR_	1057.62	1	1
1140131_M-PP-1_A227_20250116_S4-C1_1_9403.d	Araport11_pep_20220914	4148.94	>AT4G33530.1	171.61	-71	4	0	DDYEVNEDYDDDGYDEHNHPEMDSDEEDDNVEQR	0	0.5	_DDYEVNEDYDDDGY[Phospho (STY)]DEHNHPEM[Oxidation (M)]DSDEEDDNVEQR_	1061.62	1	1
1140131_M-PP-1_A227_20250116_S4-C1_1_9403.d	Araport11_pep_20220914	2121.28	>AT4G33530.1	280.808	-785	2	0	ASIDFGAGPSSALDVEQSLEK	0	1	_AS[Phospho (STY)]IDFGAGPSSALDVEQSLEK_	1101	1	1
1140131_M-PP-1_A227_20250116_S4-C1_1_9403.d	Araport11_pep_20220914	931.996	>AT5G14720.1;>AT5G14720.2	1278.08	(520);(520)	2	0	SYSGSLYR	0	1	_SYS[Phospho (STY)]GSLYR_	506.71	1	1
1140131_M-PP-1_A227_20250116_S4-C1_1_9403.d	Araport11_pep_20220914	2432.49	>AT5G14720.1;>AT5G14720.2	710.493	(365);(365)	3	0	TQAALISDDDTSHAEEPDFNQK	0	1	_TQAALIS[Phospho (STY)]DDDTSHAEEPDFNQK_	838.022	1	1
1140131_M-PP-1_A227_20250116_S4-C1_1_9403.d	Araport11_pep_20220914	2223.38	>AT5G14720.1;>AT5G14720.2	389.011	(630);(630)	2	0	QPGSPETNVDDLLQTPPATSR	0	1	_QPGS[Phospho (STY)]PETNVDDLLQTPPATSR_	1152.03	1	1
1140131_M-PP-1_A227_20250116_S4-C1_1_9403.d	Araport11_pep_20220914	1506.67	>AT5G14720.1;>AT5G14720.2	327.178	(343);(343)	2	0	GISAWNFNLEDLK	0	1	_GIS[Phospho (STY)]AWNFNLEDLK_	793.866	1	1
1140131_M-PP-1_A227_20250116_S4-C1_1_9403.d	Araport11_pep_20220914	1077.2	>AT5G14720.1;>AT5G14720.2	321.6	(457);(457)	2	0	ASIGSLAETTK	0	1	_AS[Phospho (STY)]IGSLAETTK_	579.276	1	1
1140131_M-PP-1_A227_20250116_S4-C1_1_9403.d	Araport11_pep_20220914	1625.83	>AT5G14720.1;>AT5G14720.2	309.074	(493);(493)	2	0	YLSGSIIPESTFSPK	0	1	_YLSGSIIPESTFS[Phospho (STY)]PK_	853.408	1	1
1140131_M-PP-1_A227_20250116_S4-C1_1_9403.d	Araport11_pep_20220914	1625.83	>AT5G14720.1;>AT5G14720.2	212.084	(493);(493)	2	0	YLSGSIIPESTFSPK	0	1	_YLS[Phospho (STY)]GSIIPESTFSPK_	853.408	1	1
1140131_M-PP-1_A227_20250116_S4-C1_1_9403.d	Araport11_pep_20220914	1625.83	>AT5G14720.1;>AT5G14720.2	291.002	(493);(493)	2	0	YLSGSIIPESTFSPK	0	1	_YLSGSIIPES[Phospho (STY)]TFSPK_	853.408	1	1
1140131_M-PP-1_A227_20250116_S4-C1_1_9403.d	Araport11_pep_20220914	1131.16	>AT5G14720.1;>AT5G14720.2	535.707	(379);(379)	2	0	QDESALSPER	0	1	_QDESALS[Phospho (STY)]PER_	606.251	1	1
1140131_M-PP-1_A227_20250116_S4-C1_1_9403.d	Araport11_pep_20220914	1522.58	>AT4G14930.1;>AT4G14930.2	721.957	(275);(275)	2	0	ASISEEGSDSHYLK	0	1	_AS[Phospho (STY)]ISEEGSDSHYLK_	801.838	1	1
1140131_M-PP-1_A227_20250116_S4-C1_1_9403.d	Araport11_pep_20220914	927.02	>AT5G40450.1;>AT5G40450.2	4762.34	(2809);(2809)	2	0	SLSDHIQK	0	1	_S[Phospho (STY)]LSDHIQK_	504.232	1	1
1140131_M-PP-1_A227_20250116_S4-C1_1_9403.d	Araport11_pep_20220914	927.02	>AT5G40450.1;>AT5G40450.2	298.725	(2809);(2809)	2	0	SLSDHIQK	0	1	_S[Phospho (STY)]LS[Phospho (STY)]DHIQK_	544.215	2	1
1140131_M-PP-1_A227_20250116_S4-C1_1_9403.d	Araport11_pep_20220914	1276.46	>AT5G40450.1;>AT5G40450.2	2689.87	(2841);(2841)	2	0	TSPDSIVMVEAK	0	1	_TS[Phospho (STY)]PDSIVMVEAK_	678.809	1	1
1140131_M-PP-1_A227_20250116_S4-C1_1_9403.d	Araport11_pep_20220914	1276.46	>AT5G40450.1;>AT5G40450.2	2686.25	(2841);(2841)	2	0	TSPDSIVMVEAK	0	0.938	_T[Phospho (STY)]SPDSIVMVEAK_	678.809	1	1
1140131_M-PP-1_A227_20250116_S4-C1_1_9403.d	Araport11_pep_20220914	1276.46	>AT5G40450.1;>AT5G40450.2	441.327	(2841);(2841)	2	0	TSPDSIVMVEAK	0	1	_TS[Phospho (STY)]PDS[Phospho (STY)]IVMVEAK_	718.793	2	1
1140131_M-PP-1_A227_20250116_S4-C1_1_9403.d	Araport11_pep_20220914	1276.46	>AT5G40450.1;>AT5G40450.2	1480.72	(2841);(2841)	2	0	TSPDSIVMVEAK	0	1	_TS[Phospho (STY)]PDSIVM[Oxidation (M)]VEAK_	686.807	1	1
1140131_M-PP-1_A227_20250116_S4-C1_1_9403.d	Araport11_pep_20220914	1634.81	>AT5G40450.1;>AT5G40450.2	1701.85	(2841);(2841)	2	1	DDKTSPDSIVMVEAK	0	0.5	_DDKTS[Phospho (STY)]PDSIVMVEAK_	857.884	1	1
1140131_M-PP-1_A227_20250116_S4-C1_1_9403.d	Araport11_pep_20220914	1634.81	>AT5G40450.1;>AT5G40450.2	1570.95	(2841);(2841)	2	1	DDKTSPDSIVMVEAK	0	1	_DDKTS[Phospho (STY)]PDS[Phospho (STY)]IVMVEAK_	897.867	2	1
1140131_M-PP-1_A227_20250116_S4-C1_1_9403.d	Araport11_pep_20220914	1634.81	>AT5G40450.1;>AT5G40450.2	268.312	(2841);(2841)	2	1	DDKTSPDSIVMVEAK	0	1	_DDKT[Phospho (STY)]S[Phospho (STY)]PDSIVMVEAK_	897.867	2	1
1140131_M-PP-1_A227_20250116_S4-C1_1_9403.d	Araport11_pep_20220914	1634.81	>AT5G40450.1;>AT5G40450.2	920.079	(2841);(2841)	2	1	DDKTSPDSIVMVEAK	0	0.5333	_DDKTS[Phospho (STY)]PDSIVM[Oxidation (M)]VEAK_	865.881	1	1
1140131_M-PP-1_A227_20250116_S4-C1_1_9403.d	Araport11_pep_20220914	1634.81	>AT5G40450.1;>AT5G40450.2	370.429	(2841);(2841)	3	1	DDKTSPDSIVMVEAK	0	1	_DDKT[Phospho (STY)]SPDSIVMVEAK_	572.258	1	1
1140131_M-PP-1_A227_20250116_S4-C1_1_9403.d	Araport11_pep_20220914	1619.66	>AT5G40450.1;>AT5G40450.2	705.468	(2480);(2480)	2	1	SNDDRDFPTEQAPK	0	1	_S[Phospho (STY)]NDDRDFPTEQAPK_	850.352	1	1
1140131_M-PP-1_A227_20250116_S4-C1_1_9403.d	Araport11_pep_20220914	1460.6	>AT5G40450.1;>AT5G40450.2	549.422	(1005);(1005)	2	0	SDEVIEVLSASPSK	0	1	_SDEVIEVLSAS[Phospho (STY)]PSK_	770.861	1	1
1140131_M-PP-1_A227_20250116_S4-C1_1_9403.d	Araport11_pep_20220914	2357.46	>AT5G40450.1;>AT5G40450.2	502.243	(908);(908)	2	0	EETVSVPESIELEEQPQEER	0	1	_EETVS[Phospho (STY)]VPES[Phospho (STY)]IELEEQPQEER_	1259.02	2	1
1140131_M-PP-1_A227_20250116_S4-C1_1_9403.d	Araport11_pep_20220914	2357.46	>AT5G40450.1;>AT5G40450.2	305.504	(908);(908)	2	0	EETVSVPESIELEEQPQEER	0	1	_EETVS[Phospho (STY)]VPESIELEEQPQEER_	1219.04	1	1
1140131_M-PP-1_A227_20250116_S4-C1_1_9403.d	Araport11_pep_20220914	1494.63	>AT5G40450.1;>AT5G40450.2	461.618	(1910);(1910)	2	0	ESSDEALVSMLASR	0	1	_ESS[Phospho (STY)]DEALVSMLASR_	787.842	1	1
1140131_M-PP-1_A227_20250116_S4-C1_1_9403.d	Araport11_pep_20220914	1494.63	>AT5G40450.1;>AT5G40450.2	364.574	(1910);(1910)	2	0	ESSDEALVSMLASR	0	1	_ESS[Phospho (STY)]DEALVSM[Oxidation (M)]LASR_	795.839	1	1
1140131_M-PP-1_A227_20250116_S4-C1_1_9403.d	Araport11_pep_20220914	1494.63	>AT5G40450.1;>AT5G40450.2	290.608	(1910);(1910)	2	0	ESSDEALVSMLASR	0	0.9573	_ES[Phospho (STY)]SDEALVSM[Oxidation (M)]LASR_	795.839	1	1
1140131_M-PP-1_A227_20250116_S4-C1_1_9403.d	Araport11_pep_20220914	1303.36	>AT5G40450.1;>AT5G40450.2	363.221	(353);(353)	2	0	ASLDHEEEMDK	0	1	_AS[Phospho (STY)]LDHEEEMDK_	692.26	1	1
1140131_M-PP-1_A227_20250116_S4-C1_1_9403.d	Araport11_pep_20220914	2259.36	>AT5G40450.1;>AT5G40450.2	312.312	(976);(976)	2	0	SVTDLTPLQEESSQPNEQEK	0	0.7619	_S[Phospho (STY)]VTDLTPLQEESSQPNEQEK_	1170.02	1	1
1140131_M-PP-1_A227_20250116_S4-C1_1_9403.d	Araport11_pep_20220914	3358.62	>AT5G40450.1;>AT5G40450.2	310.015	(2556);(2556)	3	0	DLPVQNLSELIQSHQSPNQVEETSFEFNK	0	0.9992	_DLPVQNLSELIQSHQS[Phospho (STY)]PNQVEETSFEFNK_	1146.53	1	1
1140131_M-PP-1_A227_20250116_S4-C1_1_9403.d	Araport11_pep_20220914	1519.53	>AT5G40450.1;>AT5G40450.2	794.345	(2494);(2494)	2	0	DQSDEVSADETVPK	0	1	_DQSDEVS[Phospho (STY)]ADETVPK_	800.325	1	1
1140131_M-PP-1_A227_20250116_S4-C1_1_9403.d	Araport11_pep_20220914	2528.62	>AT5G40450.1;>AT5G40450.2	262.248	(508);(508)	3	0	ETGPEIETAVDGESVHEIETTER	0.000137268	1	_ETGPEIETAVDGES[Phospho (STY)]VHEIETTER_	870.048	1	1
1140131_M-PP-1_A227_20250116_S4-C1_1_9403.d	Araport11_pep_20220914	1450.47	>AT5G40450.1;>AT5G40450.2	338.761	(1507);(1507)	2	0	QSLDTPSEEETSK	0	1	_QSLDTPS[Phospho (STY)]EEETSK_	765.814	1	1
1140131_M-PP-1_A227_20250116_S4-C1_1_9403.d	Araport11_pep_20220914	1450.47	>AT5G40450.1;>AT5G40450.2	338.766	(1507);(1507)	2	0	QSLDTPSEEETSK	0	0.5	_QSLDTPSEEET[Phospho (STY)]SK_	765.814	1	1
1140131_M-PP-1_A227_20250116_S4-C1_1_9403.d	Araport11_pep_20220914	4863.05	>AT5G40450.1;>AT5G40450.2	283.996	(1834);(1834)	4	0	SQEISETIEEIEATSDQTLPIETSHTDNTLSSELVSEQDDQSPK	0	1	_SQEISETIEEIEATSDQTLPIETSHTDNTLSSELVSEQDDQS[Phospho (STY)]PK_	1236.06	1	1
1140131_M-PP-1_A227_20250116_S4-C1_1_9403.d	Araport11_pep_20220914	3330.56	>AT5G09960.1;>AT5G09960.2;>AT5G09960.3	1889.81	(83);(55);(81)	3	0	ASLGNEEELIKPPESATSTAELTTVQSENQR	0	1	_AS[Phospho (STY)]LGNEEELIKPPESATSTAELTTVQSENQR_	1137.21	1	1
1140131_M-PP-1_A227_20250116_S4-C1_1_9403.d	Araport11_pep_20220914	3330.56	>AT5G09960.1;>AT5G09960.2;>AT5G09960.3	1869.48	(83);(55);(81)	3	0	ASLGNEEELIKPPESATSTAELTTVQSENQR	0	0.5	_ASLGNEEELIKPPES[Phospho (STY)]ATSTAELTTVQSENQR_	1137.21	1	1
1140131_M-PP-1_A227_20250116_S4-C1_1_9403.d	Araport11_pep_20220914	3942.22	>AT5G09960.1;>AT5G09960.2;>AT5G09960.3	1205.84	(83);(55);(81)	4	2	RDPSRASLGNEEELIKPPESATSTAELTTVQSENQR	0	1	_RDPS[Phospho (STY)]RAS[Phospho (STY)]LGNEEELIKPPESATSTAELTTVQSENQR_	1025.98	2	1
1140131_M-PP-1_A227_20250116_S4-C1_1_9403.d	Araport11_pep_20220914	3942.22	>AT5G09960.1;>AT5G09960.2;>AT5G09960.3	412.849	(83);(55);(81)	4	2	RDPSRASLGNEEELIKPPESATSTAELTTVQSENQR	0	1	_RDPSRAS[Phospho (STY)]LGNEEELIKPPESATSTAELTTVQSENQR_	1005.98	1	1
1140131_M-PP-1_A227_20250116_S4-C1_1_9403.d	Araport11_pep_20220914	3942.22	>AT5G09960.1;>AT5G09960.2;>AT5G09960.3	1264.62	(83);(55);(81)	4	2	RDPSRASLGNEEELIKPPESATSTAELTTVQSENQR	0	0.3333	_RDPS[Phospho (STY)]RASLGNEEELIKPPESAT[Phospho (STY)]STAELTTVQSENQR_	1025.98	2	1
1140131_M-PP-1_A227_20250116_S4-C1_1_9403.d	Araport11_pep_20220914	3942.22	>AT5G09960.1;>AT5G09960.2;>AT5G09960.3	1250.19	(83);(55);(81)	4	2	RDPSRASLGNEEELIKPPESATSTAELTTVQSENQR	0	0.5	_RDPSRAS[Phospho (STY)]LGNEEELIKPPESATS[Phospho (STY)]TAELTTVQSENQR_	1025.98	2	1
1140131_M-PP-1_A227_20250116_S4-C1_1_9403.d	Araport11_pep_20220914	3942.22	>AT5G09960.1;>AT5G09960.2;>AT5G09960.3	1208.88	(83);(55);(81)	4	2	RDPSRASLGNEEELIKPPESATSTAELTTVQSENQR	0	0.3928	_RDPS[Phospho (STY)]RASLGNEEELIKPPESATST[Phospho (STY)]AELTTVQSENQR_	1025.98	2	1
1140131_M-PP-1_A227_20250116_S4-C1_1_9403.d	Araport11_pep_20220914	1077.2	>AT5G18760.1;>AT5G18760.2	941.402	(83);(83)	2	1	KASLPNYER	0.000595167	1	_KAS[Phospho (STY)]LPNYER_	579.271	1	1
1140131_M-PP-1_A227_20250116_S4-C1_1_9403.d	Araport11_pep_20220914	949.026	>AT5G18760.1;>AT5G18760.2	306.31	(83);(83)	2	0	ASLPNYER	0.00637013	1	_AS[Phospho (STY)]LPNYER_	515.224	1	1
1140131_M-PP-1_A227_20250116_S4-C1_1_9403.d	Araport11_pep_20220914	3666.15	>AT5G01600.1	2252.84	-38	3	1	ASNALSSFTAANPALSPKPLLPHGSASPSVSLGFSRK	0.00637013	1	_[Acetyl (Protein N-term)]ASNALSSFTAANPALSPKPLLPHGS[Phospho (STY)]ASPSVSLGFS[Phospho (STY)]RK_	1289.63	2	1
1140131_M-PP-1_A227_20250116_S4-C1_1_9403.d	Araport11_pep_20220914	2015.07	>AT5G05190.1	259.781	-196	2	0	ASNPSGNSEISPDASPVEEK	0	1	_ASNPSGNSEIS[Phospho (STY)]PDAS[Phospho (STY)]PVEEK_	1087.93	2	1
1140131_M-PP-1_A227_20250116_S4-C1_1_9403.d	Araport11_pep_20220914	1407.51	>AT1G09730.1;>AT1G09730.2	1074.28	(963);(931)	2	0	LSSPTGEAEEMEK	0	1	_LSS[Phospho (STY)]PTGEAEEMEK_	744.302	1	1
1140131_M-PP-1_A227_20250116_S4-C1_1_9403.d	Araport11_pep_20220914	1848.08	>AT1G09730.1;>AT1G09730.2	352.624	(827);(795)	2	0	ASNSFSSWNLGIPLVQK	0	1	_ASNS[Phospho (STY)]FSSWNLGIPLVQK_	964.469	1	1
1140131_M-PP-1_A227_20250116_S4-C1_1_9403.d	Araport11_pep_20220914	2054.21	>AT5G58290.1	384.153	-33	2	0	ASPALMDLSTADEEDLYGR	0	1	_AS[Phospho (STY)]PALMDLSTADEEDLYGR_	1067.46	1	1
1140131_M-PP-1_A227_20250116_S4-C1_1_9403.d	Araport11_pep_20220914	2054.21	>AT5G58290.1	242.321	-33	2	0	ASPALMDLSTADEEDLYGR	0	1	_AS[Phospho (STY)]PALM[Oxidation (M)]DLSTADEEDLYGR_	1075.45	1	1
1140131_M-PP-1_A227_20250116_S4-C1_1_9403.d	Araport11_pep_20220914	808.885	>AT3G19100.1	1780.49	-358	2	0	TESGIFR	0.000389509	1	_TES[Phospho (STY)]GIFR_	445.194	1	1
1140131_M-PP-1_A227_20250116_S4-C1_1_9403.d	Araport11_pep_20220914	1664.74	>AT3G19100.1	238.23	-36	2	0	DAVLQNDDSTPAHPGK	0.000389509	0.5	_DAVLQNDDST[Phospho (STY)]PAHPGK_	872.881	1	1
1140131_M-PP-1_A227_20250116_S4-C1_1_9403.d	Araport11_pep_20220914	1584.79	>AT3G19100.1	74.0438	-60	2	0	ASPFFPFYTPSPAR	0	1	_ASPFFPFYT[Phospho (STY)]PS[Phospho (STY)]PAR_	872.862	2	1
1140131_M-PP-1_A227_20250116_S4-C1_1_9403.d	Araport11_pep_20220914	1712.91	>AT5G22450.1;>AT5G22450.2;>AT5G22450.3	483.844	(431);(431);(431)	2	0	ASPGTTGPLSVVDSSPLK	0.000389509	1	_ASPGT[Phospho (STY)]TGPLSVVDSSPLK_	896.94	1	1
1140131_M-PP-1_A227_20250116_S4-C1_1_9403.d	Araport11_pep_20220914	1712.91	>AT5G22450.1;>AT5G22450.2;>AT5G22450.3	453.913	(431);(431);(431)	2	0	ASPGTTGPLSVVDSSPLK	0.000389509	1	_AS[Phospho (STY)]PGTTGPLSVVDSSPLK_	896.94	1	1
1140131_M-PP-1_A227_20250116_S4-C1_1_9403.d	Araport11_pep_20220914	3126.22	>AT2G16640.1;>AT2G16640.2;>AT2G16640.3	723.529	(111);(111);(111)	3	0	SSMVEHEVEDFEEAVGDLDETSSNEGGVK	0	1	_SSM[Oxidation (M)]VEHEVEDFEEAVGDLDETS[Phospho (STY)]S[Phospho (STY)]NEGGVK_	1101.09	2	1
1140131_M-PP-1_A227_20250116_S4-C1_1_9403.d	Araport11_pep_20220914	3126.22	>AT2G16640.1;>AT2G16640.2;>AT2G16640.3	488.666	(111);(111);(111)	3	0	SSMVEHEVEDFEEAVGDLDETSSNEGGVK	0	1	_SSMVEHEVEDFEEAVGDLDETS[Phospho (STY)]S[Phospho (STY)]NEGGVK_	1095.76	2	1
1140131_M-PP-1_A227_20250116_S4-C1_1_9403.d	Araport11_pep_20220914	3126.22	>AT2G16640.1;>AT2G16640.2;>AT2G16640.3	385.362	(111);(111);(111)	3	0	SSMVEHEVEDFEEAVGDLDETSSNEGGVK	0	1	_SSM[Oxidation (M)]VEHEVEDFEEAVGDLDETSS[Phospho (STY)]NEGGVK_	1074.44	1	1
1140131_M-PP-1_A227_20250116_S4-C1_1_9403.d	Araport11_pep_20220914	3126.22	>AT2G16640.1;>AT2G16640.2;>AT2G16640.3	304.292	(111);(111);(111)	3	0	SSMVEHEVEDFEEAVGDLDETSSNEGGVK	0	1	_SSMVEHEVEDFEEAVGDLDETSS[Phospho (STY)]NEGGVK_	1069.11	1	1
1140131_M-PP-1_A227_20250116_S4-C1_1_9403.d	Araport11_pep_20220914	1040.18	>AT2G16640.1;>AT2G16640.2;>AT2G16640.3	556.106	(467);(467);(467)	2	0	ASPLLEPASR	0.00236753	1	_AS[Phospho (STY)]PLLEPASR_	560.774	1	1
1140131_M-PP-1_A227_20250116_S4-C1_1_9403.d	Araport11_pep_20220914	3197.1	>AT2G16640.1;>AT2G16640.2;>AT2G16640.3	305.463	(67);(67);(67)	3	1	DDNEDEVFEEAIGSENDEQEEEEDPKR	0	1	_DDNEDEVFEEAIGS[Phospho (STY)]ENDEQEEEEDPKR_	1092.75	1	1
1140131_M-PP-1_A227_20250116_S4-C1_1_9403.d	Araport11_pep_20220914	3783.71	>AT2G16640.1;>AT2G16640.2;>AT2G16640.3	311.895	(67);(67);(67)	4	2	SDEVRDDNEDEVFEEAIGSENDEQEEEEDPKR	0	1	_SDEVRDDNEDEVFEEAIGS[Phospho (STY)]ENDEQEEEEDPKR_	966.386	1	1
1140131_M-PP-1_A227_20250116_S4-C1_1_9403.d	Araport11_pep_20220914	3190.38	>AT2G16640.1;>AT2G16640.2;>AT2G16640.3	210.227	(441);(441);(441)	3	0	VHVDPEITENSHVETEPEVVSSVSPTESR	0.00257472	1	_VHVDPEITENSHVETEPEVVSSVS[Phospho (STY)]PTESR_	1090.5	1	1
1140131_M-PP-1_A227_20250116_S4-C1_1_9403.d	Araport11_pep_20220914	1280.4	>AT5G10470.1	759.384	-684	2	0	ASPNIQPANVNR	0	1	_AS[Phospho (STY)]PNIQPANVNR_	680.822	1	1
1140131_M-PP-1_A227_20250116_S4-C1_1_9403.d	Araport11_pep_20220914	2641.78	>AT5G10470.1	711.835	-1063	2	0	SDAALLNLEEGSSPIPNPSTAAEDSR	0	1	_SDAALLNLEEGSS[Phospho (STY)]PIPNPSTAAEDSR_	1361.12	1	1
1140131_M-PP-1_A227_20250116_S4-C1_1_9403.d	Araport11_pep_20220914	2641.78	>AT5G10470.1	349.558	-1063	3	0	SDAALLNLEEGSSPIPNPSTAAEDSR	0	1	_SDAALLNLEEGSS[Phospho (STY)]PIPNPSTAAEDSR_	907.747	1	1
1140131_M-PP-1_A227_20250116_S4-C1_1_9403.d	Araport11_pep_20220914	1475.72	>AT5G10470.1	439.453	-672	2	0	SMAVSTQVLSPSLR	0	0.5	_SMAVSTQVLSPS[Phospho (STY)]LR_	778.381	1	1
1140131_M-PP-1_A227_20250116_S4-C1_1_9403.d	Araport11_pep_20220914	1296.48	>AT5G10470.1	260.192	-55	2	1	RNSISTPSLPPK	0	1	_RNS[Phospho (STY)]ISTPSLPPK_	688.85	1	1
1140131_M-PP-1_A227_20250116_S4-C1_1_9403.d	Araport11_pep_20220914	1140.3	>AT5G10470.1	315.696	-55	2	0	NSISTPSLPPK	0.000595167	1	_NS[Phospho (STY)]ISTPSLPPK_	610.8	1	1
1140131_M-PP-1_A227_20250116_S4-C1_1_9403.d	Araport11_pep_20220914	1381.55	>AT1G51600.1;>AT1G51600.2	369.234	(278);(278)	2	0	ASPQTAQNLPLNK	0	1	_AS[Phospho (STY)]PQTAQNLPLNK_	731.359	1	1
1140131_M-PP-1_A227_20250116_S4-C1_1_9403.d	Araport11_pep_20220914	1883.05	>AT1G51600.1;>AT1G51600.2	534.224	(131);(131)	3	0	ELPQAAPPGLGSPHQNNR	0	1	_ELPQAAPPGLGS[Phospho (STY)]PHQNNR_	654.978	1	1
1140131_M-PP-1_A227_20250116_S4-C1_1_9403.d	Araport11_pep_20220914	998.058	>AT5G19520.1;>AT5G19520.2	676.318	(103);(103)	2	0	FGEQQSFR	0	1	_FGEQQS[Phospho (STY)]FR_	539.721	1	1
1140131_M-PP-1_A227_20250116_S4-C1_1_9403.d	Araport11_pep_20220914	967.128	>AT5G19520.1;>AT5G19520.2	490.548	(80);(80)	2	0	IPSPEGLVR	0	1	_IPS[Phospho (STY)]PEGLVR_	524.265	1	1
1140131_M-PP-1_A227_20250116_S4-C1_1_9403.d	Araport11_pep_20220914	1903.03	>AT5G19520.1;>AT5G19520.2	466.852	(45);(45)	2	0	ASPSFNPLASPDSDAGIEK	0	1	_AS[Phospho (STY)]PSFNPLAS[Phospho (STY)]PDS[Phospho (STY)]DAGIEK_	1071.91	3	1
1140131_M-PP-1_A227_20250116_S4-C1_1_9403.d	Araport11_pep_20220914	1903.03	>AT5G19520.1;>AT5G19520.2	427.793	(45);(45)	2	0	ASPSFNPLASPDSDAGIEK	0	0.9918	_ASPS[Phospho (STY)]FNPLASPDSDAGIEK_	991.941	1	1
1140131_M-PP-1_A227_20250116_S4-C1_1_9403.d	Araport11_pep_20220914	1903.03	>AT5G19520.1;>AT5G19520.2	395.573	(45);(45)	2	0	ASPSFNPLASPDSDAGIEK	0	1	_AS[Phospho (STY)]PSFNPLAS[Phospho (STY)]PDSDAGIEK_	1031.92	2	1
1140131_M-PP-1_A227_20250116_S4-C1_1_9403.d	Araport11_pep_20220914	1903.03	>AT5G19520.1;>AT5G19520.2	395.573	(45);(45)	2	0	ASPSFNPLASPDSDAGIEK	0	0.5989	_AS[Phospho (STY)]PSFNPLASPDS[Phospho (STY)]DAGIEK_	1031.92	2	1
1140131_M-PP-1_A227_20250116_S4-C1_1_9403.d	Araport11_pep_20220914	1650.76	>AT3G18630.1	253.585	-38	2	0	ASPSSSSFPAVSVAGGSR	0.000931966	0.3333	_ASPSSSS[Phospho (STY)]FPAVSVAGGSR_	865.891	1	1
1140131_M-PP-1_A227_20250116_S4-C1_1_9403.d	Araport11_pep_20220914	1255.35	>AT5G65460.2;>AT5G65460.3;>AT5G65460.4;>AT5G65460.5;>AT5G65460.6	445.49	(674);(681);(674);(428);(674)	2	0	ASPTVQPADVDR	0	1	_AS[Phospho (STY)]PTVQPADVDR_	668.301	1	1
1140131_M-PP-1_A227_20250116_S4-C1_1_9403.d	Araport11_pep_20220914	2679.79	>AT5G65460.2;>AT5G65460.3;>AT5G65460.4;>AT5G65460.5;>AT5G65460.6	324.89	(1049);(1056);(1049);(803);(1049)	2	0	SDAALFTLEEGSSPVQNPSTAAEDSR	0	0.5	_SDAALFTLEEGSS[Phospho (STY)]PVQNPSTAAEDSR_	1380.11	1	1
1140131_M-PP-1_A227_20250116_S4-C1_1_9403.d	Araport11_pep_20220914	2679.79	>AT5G65460.2;>AT5G65460.3;>AT5G65460.4;>AT5G65460.5;>AT5G65460.6	310.491	(1049);(1056);(1049);(803);(1049)	3	0	SDAALFTLEEGSSPVQNPSTAAEDSR	0	0.5	_SDAALFTLEEGSS[Phospho (STY)]PVQNPSTAAEDSR_	920.406	1	1
1140131_M-PP-1_A227_20250116_S4-C1_1_9403.d	Araport11_pep_20220914	1347.4	>AT5G65460.2;>AT5G65460.3;>AT5G65460.4;>AT5G65460.5;>AT5G65460.6	221.952	(834);(841);(834);(588);(834)	2	1	SSSGSSSPGRSPVR	0	1	_SSSGSS[Phospho (STY)]SPGRS[Phospho (STY)]PVR_	754.301	2	1
1140131_M-PP-1_A227_20250116_S4-C1_1_9403.d	Araport11_pep_20220914	1383.52	>AT5G65460.2;>AT5G65460.3;>AT5G65460.4;>AT5G65460.5;>AT5G65460.6	424.256	(675);(682);(675);(429);(675)	2	1	ASPTVQPADVDRK	0.00951146	1	_ASPT[Phospho (STY)]VQPADVDRK_	732.348	1	1
1140131_M-PP-1_A227_20250116_S4-C1_1_9403.d	Araport11_pep_20220914	1138.2	>AT3G10380.1;>AT3G10380.2	639.617	(484);(484)	2	0	ASQHDINTPR	0	1	_ASQHDINT[Phospho (STY)]PR_	609.767	1	1
1140131_M-PP-1_A227_20250116_S4-C1_1_9403.d	Araport11_pep_20220914	3241.08	>AT3G10380.1;>AT3G10380.2	401.945	(298);(298)	4	0	TASNDESSSFDGHDEEDSVEHDESTADTAR	0	0.3333	_TASNDESSS[Phospho (STY)]FDGHDEEDSVEHDESTADTAR_	830.812	1	1
1140131_M-PP-1_A227_20250116_S4-C1_1_9403.d	Araport11_pep_20220914	3241.08	>AT3G10380.1;>AT3G10380.2	176.199	(298);(298)	4	0	TASNDESSSFDGHDEEDSVEHDESTADTAR	0	0.5	_TASNDES[Phospho (STY)]SS[Phospho (STY)]FDGHDEEDSVEHDESTADTAR_	850.803	2	1
1140131_M-PP-1_A227_20250116_S4-C1_1_9403.d	Araport11_pep_20220914	1495.64	>AT3G23980.1	125.195	-123	2	0	VDFSNSLELIGSSK	0	1	_VDFSNSLELIGS[Phospho (STY)]SK_	788.369	1	1
1140131_M-PP-1_A227_20250116_S4-C1_1_9403.d	Araport11_pep_20220914	1103.25	>AT3G23980.1	428.87	-668	2	0	MAIDNVSPEK	0	1	_MAIDNVS[Phospho (STY)]PEK_	592.257	1	1
1140131_M-PP-1_A227_20250116_S4-C1_1_9403.d	Araport11_pep_20220914	3086.23	>AT3G23980.1	323.546	-65	3	0	ASQNTQPVDNSQQSVIDSDGAGASISNGPLK	0	1	_ASQNTQPVDNSQQSVIDS[Phospho (STY)]DGAGASISNGPLK_	1055.82	1	1
1140131_M-PP-1_A227_20250116_S4-C1_1_9403.d	Araport11_pep_20220914	1531.63	>AT1G03740.1;>AT1G03740.2	457.974	(114);(114)	2	0	ASSAVVDSDLDIDPK	0	0.5	_ASS[Phospho (STY)]AVVDSDLDIDPK_	806.361	1	1
1140131_M-PP-1_A227_20250116_S4-C1_1_9403.d	Araport11_pep_20220914	1198.36	>AT1G03740.1;>AT1G03740.2	310.013	(621);(621)	2	0	ISHSGPLMSNR	0.000595167	1	_ISHS[Phospho (STY)]GPLMSNR_	639.787	1	1
1140131_M-PP-1_A227_20250116_S4-C1_1_9403.d	Araport11_pep_20220914	2053.16	>AT4G01150.1	1208.44	-81	2	0	ASSEETSSIDTNELITDLK	0	0.5	_ASS[Phospho (STY)]EETSSIDTNELITDLK_	1066.98	1	1
1140131_M-PP-1_A227_20250116_S4-C1_1_9403.d	Araport11_pep_20220914	1290.41	>AT3G11820.1	214.69	-11	2	0	MNDLFSSSFSR	0	1	_[Acetyl (Protein N-term)]MNDLFSSS[Phospho (STY)]FSR_	706.781	1	1
1140131_M-PP-1_A227_20250116_S4-C1_1_9403.d	Araport11_pep_20220914	1290.41	>AT3G11820.1	259.416	-11	2	0	MNDLFSSSFSR	0	1	_[Acetyl (Protein N-term)]M[Oxidation (M)]NDLFSSS[Phospho (STY)]FSR_	714.779	1	1
1140131_M-PP-1_A227_20250116_S4-C1_1_9403.d	Araport11_pep_20220914	991.061	>AT3G11820.1	565.866	-196	2	0	LISTGESER	0	1	_LIS[Phospho (STY)]TGESER_	536.24	1	1
1140131_M-PP-1_A227_20250116_S4-C1_1_9403.d	Araport11_pep_20220914	1707.86	>AT3G11820.1	335.759	-277	3	1	ASSFIRGGTDQLQTAR	0.000595167	1	_ASS[Phospho (STY)]FIRGGTDQLQTAR_	596.619	1	1
1140131_M-PP-1_A227_20250116_S4-C1_1_9403.d	Araport11_pep_20220914	2082.29	>AT5G59210.1;>AT5G59210.2	561.417	(47);(47)	2	0	ASSGPDLSEIPNPADFPVIR	0	1	_ASS[Phospho (STY)]GPDLSEIPNPADFPVIR_	1081.51	1	1
1140131_M-PP-1_A227_20250116_S4-C1_1_9403.d	Araport11_pep_20220914	1746.89	>AT2G45820.1	677.006	-78	2	1	ASSGSADRDVILADLEK	0	1	_ASS[Phospho (STY)]GSADRDVILADLEK_	913.93	1	1
1140131_M-PP-1_A227_20250116_S4-C1_1_9403.d	Araport11_pep_20220914	1400.51	>AT4G05150.1	1899.43	-273	2	1	EVSTLSDPGSPRR	0	1	_EVSTLS[Phospho (STY)]DPGS[Phospho (STY)]PRR_	780.826	2	1
1140131_M-PP-1_A227_20250116_S4-C1_1_9403.d	Araport11_pep_20220914	1400.51	>AT4G05150.1	1351.45	-273	2	1	EVSTLSDPGSPRR	0	1	_EVSTLSDPGS[Phospho (STY)]PRR_	740.843	1	1
1140131_M-PP-1_A227_20250116_S4-C1_1_9403.d	Araport11_pep_20220914	1400.51	>AT4G05150.1	436.58	-273	2	1	EVSTLSDPGSPRR	0	1	_EVS[Phospho (STY)]TLSDPGS[Phospho (STY)]PRR_	780.826	2	1
1140131_M-PP-1_A227_20250116_S4-C1_1_9403.d	Araport11_pep_20220914	1400.51	>AT4G05150.1	374.358	-273	2	1	EVSTLSDPGSPRR	0	0.5	_EVS[Phospho (STY)]TLS[Phospho (STY)]DPGS[Phospho (STY)]PRR_	820.81	3	1
1140131_M-PP-1_A227_20250116_S4-C1_1_9403.d	Araport11_pep_20220914	1244.32	>AT4G05150.1	1777.16	-272	2	0	EVSTLSDPGSPR	0	1	_EVSTLSDPGS[Phospho (STY)]PR_	662.793	1	1
1140131_M-PP-1_A227_20250116_S4-C1_1_9403.d	Araport11_pep_20220914	1244.32	>AT4G05150.1	1222.54	-272	2	0	EVSTLSDPGSPR	0	1	_EVSTLS[Phospho (STY)]DPGS[Phospho (STY)]PR_	702.776	2	1
1140131_M-PP-1_A227_20250116_S4-C1_1_9403.d	Araport11_pep_20220914	1650.82	>AT4G05150.1	927.105	-289	2	0	DVPSPYGSTSSAPVMR	0	1	_DVPS[Phospho (STY)]PYGSTSSAPVMR_	865.876	1	1
1140131_M-PP-1_A227_20250116_S4-C1_1_9403.d	Araport11_pep_20220914	1650.82	>AT4G05150.1	928.445	-289	2	0	DVPSPYGSTSSAPVMR	0	1	_DVPSPYGS[Phospho (STY)]TSSAPVMR_	865.876	1	1
1140131_M-PP-1_A227_20250116_S4-C1_1_9403.d	Araport11_pep_20220914	1650.82	>AT4G05150.1	928.445	-289	2	0	DVPSPYGSTSSAPVMR	0	0.5	_DVPSPYGST[Phospho (STY)]SSAPVMR_	865.876	1	1
1140131_M-PP-1_A227_20250116_S4-C1_1_9403.d	Araport11_pep_20220914	1650.82	>AT4G05150.1	1090.35	-289	2	0	DVPSPYGSTSSAPVMR	0	0.5	_DVPS[Phospho (STY)]PYGST[Phospho (STY)]SSAPVMR_	905.86	2	1
1140131_M-PP-1_A227_20250116_S4-C1_1_9403.d	Araport11_pep_20220914	1650.82	>AT4G05150.1	958.797	-289	2	0	DVPSPYGSTSSAPVMR	0	1	_DVPSPYGSTSS[Phospho (STY)]APVMR_	865.876	1	1
1140131_M-PP-1_A227_20250116_S4-C1_1_9403.d	Araport11_pep_20220914	1650.82	>AT4G05150.1	576.288	-289	2	0	DVPSPYGSTSSAPVMR	0	0.3333	_DVPSPYGSTS[Phospho (STY)]SAPVMR_	865.876	1	1
1140131_M-PP-1_A227_20250116_S4-C1_1_9403.d	Araport11_pep_20220914	1650.82	>AT4G05150.1	467.846	-289	2	0	DVPSPYGSTSSAPVMR	0	1	_DVPS[Phospho (STY)]PYGSTSSAPVM[Oxidation (M)]R_	873.874	1	1
1140131_M-PP-1_A227_20250116_S4-C1_1_9403.d	Araport11_pep_20220914	2587	>AT4G05150.1	847.47	-313	3	0	ISTPELPPPVFIKPESPEPVSTPK	0	1	_IST[Phospho (STY)]PELPPPVFIKPES[Phospho (STY)]PEPVSTPK_	916.118	2	1
1140131_M-PP-1_A227_20250116_S4-C1_1_9403.d	Araport11_pep_20220914	2587	>AT4G05150.1	1008.03	-313	3	0	ISTPELPPPVFIKPESPEPVSTPK	0	0.8377	_IS[Phospho (STY)]TPELPPPVFIKPES[Phospho (STY)]PEPVSTPK_	916.118	2	1
1140131_M-PP-1_A227_20250116_S4-C1_1_9403.d	Araport11_pep_20220914	2587	>AT4G05150.1	786.652	-313	3	0	ISTPELPPPVFIKPESPEPVSTPK	0	0.4855	_IST[Phospho (STY)]PELPPPVFIKPESPEPVST[Phospho (STY)]PK_	916.118	2	1
1140131_M-PP-1_A227_20250116_S4-C1_1_9403.d	Araport11_pep_20220914	2587	>AT4G05150.1	627.023	-313	3	0	ISTPELPPPVFIKPESPEPVSTPK	0	0.5	_ISTPELPPPVFIKPES[Phospho (STY)]PEPVST[Phospho (STY)]PK_	916.118	2	1
1140131_M-PP-1_A227_20250116_S4-C1_1_9403.d	Araport11_pep_20220914	2587	>AT4G05150.1	943.174	-313	3	0	ISTPELPPPVFIKPESPEPVSTPK	0	1	_ISTPELPPPVFIKPES[Phospho (STY)]PEPVS[Phospho (STY)]TPK_	916.118	2	1
1140131_M-PP-1_A227_20250116_S4-C1_1_9403.d	Araport11_pep_20220914	2587	>AT4G05150.1	906.616	-313	3	0	ISTPELPPPVFIKPESPEPVSTPK	0	0.5	_IS[Phospho (STY)]TPELPPPVFIKPESPEPVST[Phospho (STY)]PK_	916.118	2	1
1140131_M-PP-1_A227_20250116_S4-C1_1_9403.d	Araport11_pep_20220914	2587	>AT4G05150.1	282.102	-313	2	0	ISTPELPPPVFIKPESPEPVSTPK	0	0.6199	_IS[Phospho (STY)]TPELPPPVFIKPES[Phospho (STY)]PEPVSTPK_	1373.67	2	1
1140131_M-PP-1_A227_20250116_S4-C1_1_9403.d	Araport11_pep_20220914	1435.55	>AT4G05150.1	355.535	-188	2	0	ASSISSLLDSSVNR	0	1	_ASS[Phospho (STY)]ISSLLDSSVNR_	758.356	1	1
1140131_M-PP-1_A227_20250116_S4-C1_1_9403.d	Araport11_pep_20220914	1435.55	>AT4G05150.1	214.67	-188	2	0	ASSISSLLDSSVNR	0	1	_ASS[Phospho (STY)]ISS[Phospho (STY)]LLDSSVNR_	798.339	2	1
1140131_M-PP-1_A227_20250116_S4-C1_1_9403.d	Araport11_pep_20220914	3618.95	>AT4G05150.1	251.05	-250	3	1	VRSEVSSIVSEVPDYLFGLDNFDETAPPHELR	0.000389509	1	_VRS[Phospho (STY)]EVSSIVSEVPDYLFGLDNFDETAPPHELR_	1233.25	1	1
1140131_M-PP-1_A227_20250116_S4-C1_1_9403.d	Araport11_pep_20220914	3618.95	>AT4G05150.1	183.319	-250	3	1	VRSEVSSIVSEVPDYLFGLDNFDETAPPHELR	0.000389509	1	_VRS[Phospho (STY)]EVS[Phospho (STY)]S[Phospho (STY)]IVSEVPDYLFGLDNFDETAPPHELR_	1286.56	3	1
1140131_M-PP-1_A227_20250116_S4-C1_1_9403.d	Araport11_pep_20220914	3363.63	>AT4G05150.1	150.748	-250	3	0	SEVSSIVSEVPDYLFGLDNFDETAPPHELR	0.000389509	1	_SEVS[Phospho (STY)]S[Phospho (STY)]IVSEVPDYLFGLDNFDETAPPHELR_	1174.85	2	1
1140131_M-PP-1_A227_20250116_S4-C1_1_9403.d	Araport11_pep_20220914	1205.16	>AT4G05150.1	125.67	-174	2	0	NVAGEEDNDSR	0.000931966	1	_NVAGEEDNDS[Phospho (STY)]R_	643.238	1	1
1140131_M-PP-1_A227_20250116_S4-C1_1_9403.d	Araport11_pep_20220914	1355.42	>AT3G45850.1;>AT3G45850.2	309.911	(1058);(1058)	2	0	ASSLYEAAVSDSR	0	1	_ASS[Phospho (STY)]LYEAAVSDSR_	718.309	1	1
1140131_M-PP-1_A227_20250116_S4-C1_1_9403.d	Araport11_pep_20220914	1467.55	>AT3G13000.1;>AT3G13000.2;>AT3G13000.3	323.861	(237);(266);(266)	2	0	ASSNESHLSPVSPR	0.00182046	1	_ASSNESHLS[Phospho (STY)]PVS[Phospho (STY)]PR_	814.329	2	1
1140131_M-PP-1_A227_20250116_S4-C1_1_9403.d	Araport11_pep_20220914	1424.4	>AT5G25754.1;>AT5G25757.1	296.879	(14);(14)	2	0	ASSNEYEEGPGER	0	1	_[Acetyl (Protein N-term)]ASS[Phospho (STY)]NEYEEGPGER_	773.788	1	1
1140131_M-PP-1_A227_20250116_S4-C1_1_9403.d	Araport11_pep_20220914	1424.4	>AT5G25754.1;>AT5G25757.1	296.828	(14);(14)	2	0	ASSNEYEEGPGER	0	0.94	_[Acetyl (Protein N-term)]AS[Phospho (STY)]SNEYEEGPGER_	773.788	1	1
1140131_M-PP-1_A227_20250116_S4-C1_1_9403.d	Araport11_pep_20220914	1424.4	>AT5G25754.1;>AT5G25757.1	255.05	(14);(14)	2	0	ASSNEYEEGPGER	0	1	_[Acetyl (Protein N-term)]AS[Phospho (STY)]S[Phospho (STY)]NEYEEGPGER_	813.771	2	1
1140131_M-PP-1_A227_20250116_S4-C1_1_9403.d	Araport11_pep_20220914	1840.02	>AT5G52950.1;>AT5G52950.2	67.4569	(589);(589)	2	0	ASSPLPLAEEDIALSGNR	0	1	_ASS[Phospho (STY)]PLPLAEEDIALSGNR_	960.459	1	1
1140131_M-PP-1_A227_20250116_S4-C1_1_9403.d	Araport11_pep_20220914	1896.84	>AT5G16260.1	1609.4	-171	2	0	ASSPPEGEDEFTDDDGTK	0	1	_ASS[Phospho (STY)]PPEGEDEFTDDDGTK_	988.868	1	1
1140131_M-PP-1_A227_20250116_S4-C1_1_9403.d	Araport11_pep_20220914	1129.14	>AT3G58110.1;>AT3G58110.2	758.695	(12);(12)	2	0	ASSPPSDPTDR	0.000389509	0.5672	_[Acetyl (Protein N-term)]ASS[Phospho (STY)]PPSDPTDR_	626.248	1	1
1140131_M-PP-1_A227_20250116_S4-C1_1_9403.d	Araport11_pep_20220914	3925.89	>AT3G58110.1;>AT3G58110.2	386.509	(469);(439)	3	0	EGDEDNHIEGSMEMGEDEPIEDVEEEETEEDTEK	0.000137268	1	_EGDEDNHIEGS[Phospho (STY)]MEMGEDEPIEDVEEEETEEDTEK_	1335.5	1	1
1140131_M-PP-1_A227_20250116_S4-C1_1_9403.d	Araport11_pep_20220914	2026.11	>AT3G58110.1;>AT3G58110.2	264.195	(784);(754)	2	0	NIETSEVAAAMEETATEET	0	1	_NIETS[Phospho (STY)]EVAAAMEETATEET_	1053.43	1	1
1140131_M-PP-1_A227_20250116_S4-C1_1_9403.d	Araport11_pep_20220914	3497.57	>AT3G58110.1;>AT3G58110.2	187.713	(97);(97)	3	1	DQQLEASLEESRNEEDDMDTTQAVSSSYYR	0.000595167	0.9998	_DQQLEAS[Phospho (STY)]LEES[Phospho (STY)]RNEEDDMDTTQAVSSSYYR_	1219.48	2	1
1140131_M-PP-1_A227_20250116_S4-C1_1_9403.d	Araport11_pep_20220914	1042.15	>AT4G03550.1	895.681	-1060	2	0	ASSSVSTLYK	0	1	_ASS[Phospho (STY)]SVSTLYK_	561.758	1	1
1140131_M-PP-1_A227_20250116_S4-C1_1_9403.d	Araport11_pep_20220914	1042.15	>AT4G03550.1	863.825	-1060	2	0	ASSSVSTLYK	0	0.5	_ASSS[Phospho (STY)]VSTLYK_	561.758	1	1
1140131_M-PP-1_A227_20250116_S4-C1_1_9403.d	Araport11_pep_20220914	2022.07	>AT4G03550.1	375.768	-1045	2	0	NLQGELGGQSDGFVSENDR	0	1	_NLQGELGGQSDGFVS[Phospho (STY)]ENDR_	1051.44	1	1
1140131_M-PP-1_A227_20250116_S4-C1_1_9403.d	Araport11_pep_20220914	1188.39	>AT2G38280.1;>AT2G38280.2	8830.46	(142);(142)	2	0	TGSFVRPISPK	0	1	_TGS[Phospho (STY)]FVRPIS[Phospho (STY)]PK_	674.807	2	1
1140131_M-PP-1_A227_20250116_S4-C1_1_9403.d	Araport11_pep_20220914	1188.39	>AT2G38280.1;>AT2G38280.2	1119.86	(142);(142)	2	0	TGSFVRPISPK	0	1	_TGSFVRPIS[Phospho (STY)]PK_	634.824	1	1
1140131_M-PP-1_A227_20250116_S4-C1_1_9403.d	Araport11_pep_20220914	1188.39	>AT2G38280.1;>AT2G38280.2	935.183	(142);(142)	2	0	TGSFVRPISPK	0	1	_TGS[Phospho (STY)]FVRPISPK_	634.824	1	1
1140131_M-PP-1_A227_20250116_S4-C1_1_9403.d	Araport11_pep_20220914	2284.51	>AT2G38280.1;>AT2G38280.2	1361.47	(222);(222)	3	0	SHSVSGDLHGVQPDPIAADILR	0	1	_SHS[Phospho (STY)]VSGDLHGVQPDPIAADILR_	788.716	1	1
1140131_M-PP-1_A227_20250116_S4-C1_1_9403.d	Araport11_pep_20220914	2147.19	>AT2G38280.1;>AT2G38280.2	1251.89	(96);(96)	2	0	SPASLPDATPFTDGGGGGGGDTGR	0	1	_S[Phospho (STY)]PASLPDATPFTDGGGGGGGDTGR_	1113.97	1	1
1140131_M-PP-1_A227_20250116_S4-C1_1_9403.d	Araport11_pep_20220914	2147.19	>AT2G38280.1;>AT2G38280.2	1251.37	(96);(96)	2	0	SPASLPDATPFTDGGGGGGGDTGR	0	1	_SPAS[Phospho (STY)]LPDATPFTDGGGGGGGDTGR_	1113.97	1	1
1140131_M-PP-1_A227_20250116_S4-C1_1_9403.d	Araport11_pep_20220914	2147.19	>AT2G38280.1;>AT2G38280.2	578.743	(96);(96)	2	0	SPASLPDATPFTDGGGGGGGDTGR	0	1	_S[Phospho (STY)]PAS[Phospho (STY)]LPDATPFTDGGGGGGGDTGR_	1153.95	2	1
1140131_M-PP-1_A227_20250116_S4-C1_1_9403.d	Araport11_pep_20220914	2539.78	>AT2G38280.1;>AT2G38280.2	932.643	(295);(295)	3	0	EVISDPSTPKPNTEPFAHYPQGK	0	1	_EVISDPST[Phospho (STY)]PKPNTEPFAHYPQGK_	873.742	1	1
1140131_M-PP-1_A227_20250116_S4-C1_1_9403.d	Araport11_pep_20220914	2539.78	>AT2G38280.1;>AT2G38280.2	535.599	(295);(295)	4	0	EVISDPSTPKPNTEPFAHYPQGK	0	1	_EVISDPST[Phospho (STY)]PKPNTEPFAHYPQGK_	655.559	1	1
1140131_M-PP-1_A227_20250116_S4-C1_1_9403.d	Araport11_pep_20220914	2539.78	>AT2G38280.1;>AT2G38280.2	576.951	(295);(295)	4	0	EVISDPSTPKPNTEPFAHYPQGK	0	0.9992	_EVISDPSTPKPNT[Phospho (STY)]EPFAHYPQGK_	655.559	1	1
1140131_M-PP-1_A227_20250116_S4-C1_1_9403.d	Araport11_pep_20220914	2980.07	>AT2G38280.1;>AT2G38280.2	559.825	(96);(96)	3	1	VNDQYGRSPASLPDATPFTDGGGGGGGDTGR	0	0.9932	_VNDQY[Phospho (STY)]GRSPASLPDATPFTDGGGGGGGDTGR_	1020.44	1	1
1140131_M-PP-1_A227_20250116_S4-C1_1_9403.d	Araport11_pep_20220914	2980.07	>AT2G38280.1;>AT2G38280.2	560.167	(96);(96)	3	1	VNDQYGRSPASLPDATPFTDGGGGGGGDTGR	0	0.9797	_VNDQYGRS[Phospho (STY)]PASLPDATPFTDGGGGGGGDTGR_	1020.44	1	1
1140131_M-PP-1_A227_20250116_S4-C1_1_9403.d	Araport11_pep_20220914	2980.07	>AT2G38280.1;>AT2G38280.2	489.974	(96);(96)	3	1	VNDQYGRSPASLPDATPFTDGGGGGGGDTGR	0	1	_VNDQYGRS[Phospho (STY)]PAS[Phospho (STY)]LPDATPFTDGGGGGGGDTGR_	1047.1	2	1
1140131_M-PP-1_A227_20250116_S4-C1_1_9403.d	Araport11_pep_20220914	2980.07	>AT2G38280.1;>AT2G38280.2	544.207	(96);(96)	3	1	VNDQYGRSPASLPDATPFTDGGGGGGGDTGR	0	0.5	_VNDQYGRSPAS[Phospho (STY)]LPDATPFTDGGGGGGGDTGR_	1020.44	1	1
1140131_M-PP-1_A227_20250116_S4-C1_1_9403.d	Araport11_pep_20220914	2980.07	>AT2G38280.1;>AT2G38280.2	498.038	(96);(96)	3	1	VNDQYGRSPASLPDATPFTDGGGGGGGDTGR	0	1	_VNDQY[Phospho (STY)]GRS[Phospho (STY)]PASLPDATPFTDGGGGGGGDTGR_	1047.1	2	1
1140131_M-PP-1_A227_20250116_S4-C1_1_9403.d	Araport11_pep_20220914	984.075	>AT2G38280.1;>AT2G38280.2	351.088	(130);(130)	2	0	ASVHGASSIR	0	0.5	_ASVHGASS[Phospho (STY)]IR_	532.748	1	1
1140131_M-PP-1_A227_20250116_S4-C1_1_9403.d	Araport11_pep_20220914	2412.68	>AT2G38280.1;>AT2G38280.2	237.907	(223);(223)	4	1	SHSVSGDLHGVQPDPIAADILRK	0	0.8932	_S[Phospho (STY)]HSVSGDLHGVQPDPIAADILRK_	623.813	1	1
1140131_M-PP-1_A227_20250116_S4-C1_1_9403.d	Araport11_pep_20220914	1473.6	>AT1G02730.1	284.065	-50	2	0	ASVITNQNSPLSSR	0	1	_ASVITNQNS[Phospho (STY)]PLSSR_	777.37	1	1
1140131_M-PP-1_A227_20250116_S4-C1_1_9403.d	Araport11_pep_20220914	1473.6	>AT1G02730.1	264.913	-50	2	0	ASVITNQNSPLSSR	0	0.5	_ASVITNQNSPLS[Phospho (STY)]SR_	777.37	1	1
1140131_M-PP-1_A227_20250116_S4-C1_1_9403.d	Araport11_pep_20220914	1529.66	>AT4G12780.1;>AT4G12780.2;>AT4G12780.3;>AT4G12780.4;>AT4G12780.5;>AT4G12780.6	2471.92	(158);(158);(158);(158);(158);(158)	2	0	FENVFSSISSSPTK	0	1	_FENVFSSISSSPT[Phospho (STY)]K_	805.361	1	1
1140131_M-PP-1_A227_20250116_S4-C1_1_9403.d	Araport11_pep_20220914	2240.38	>AT4G12780.1;>AT4G12780.2;>AT4G12780.3;>AT4G12780.4;>AT4G12780.5;>AT4G12780.6	1023.6	(430);(403);(403);(403);(430);(403)	2	0	ASVNSPTASQMDELDDFSIGR	0	1	_ASVNS[Phospho (STY)]PTASQMDELDDFSIGR_	1160.49	1	1
1140131_M-PP-1_A227_20250116_S4-C1_1_9403.d	Araport11_pep_20220914	2240.38	>AT4G12780.1;>AT4G12780.2;>AT4G12780.3;>AT4G12780.4;>AT4G12780.5;>AT4G12780.6	643.726	(430);(403);(403);(403);(430);(403)	2	0	ASVNSPTASQMDELDDFSIGR	0	1	_ASVNS[Phospho (STY)]PTASQM[Oxidation (M)]DELDDFSIGR_	1168.49	1	1
1140131_M-PP-1_A227_20250116_S4-C1_1_9403.d	Araport11_pep_20220914	2240.38	>AT4G12780.1;>AT4G12780.2;>AT4G12780.3;>AT4G12780.4;>AT4G12780.5;>AT4G12780.6	674.293	(430);(403);(403);(403);(430);(403)	2	0	ASVNSPTASQMDELDDFSIGR	0	1	_ASVNSPT[Phospho (STY)]ASQM[Oxidation (M)]DELDDFSIGR_	1168.49	1	1
1140131_M-PP-1_A227_20250116_S4-C1_1_9403.d	Araport11_pep_20220914	2240.38	>AT4G12780.1;>AT4G12780.2;>AT4G12780.3;>AT4G12780.4;>AT4G12780.5;>AT4G12780.6	235.611	(430);(403);(403);(403);(430);(403)	2	0	ASVNSPTASQMDELDDFSIGR	0	1	_ASVNS[Phospho (STY)]PTAS[Phospho (STY)]QMDELDDFSIGR_	1200.48	2	1
1140131_M-PP-1_A227_20250116_S4-C1_1_9403.d	Araport11_pep_20220914	2738.86	>AT4G12780.1;>AT4G12780.2;>AT4G12780.3;>AT4G12780.4;>AT4G12780.5;>AT4G12780.6	584.701	(693);(666);(666);(666);(693);(666)	3	0	QQQENTNDLDSFFSSISRPNSAPR	0	1	_QQQENTNDLDSFFSSISRPNS[Phospho (STY)]APR_	940.086	1	1
1140131_M-PP-1_A227_20250116_S4-C1_1_9403.d	Araport11_pep_20220914	1736.87	>AT4G12780.1;>AT4G12780.2;>AT4G12780.3;>AT4G12780.4;>AT4G12780.5;>AT4G12780.6	265.122	(177);(177);(177);(177);(177);(177)	2	0	QNSSPFDDLMGNNLGK	0	1	_QNS[Phospho (STY)]SPFDDLMGNNLGK_	908.882	1	1
1140131_M-PP-1_A227_20250116_S4-C1_1_9403.d	Araport11_pep_20220914	2702.92	>AT4G12780.1;>AT4G12780.2;>AT4G12780.3;>AT4G12780.4;>AT4G12780.5;>AT4G12780.6	627.841	(324);(297);(297);(297);(324);(297)	4	0	SHLRPPGNISGSQSPPVESPGSYHSK	0.000389509	1	_SHLRPPGNISGSQS[Phospho (STY)]PPVES[Phospho (STY)]PGSYHSK_	716.321	2	1
1140131_M-PP-1_A227_20250116_S4-C1_1_9403.d	Araport11_pep_20220914	2702.92	>AT4G12780.1;>AT4G12780.2;>AT4G12780.3;>AT4G12780.4;>AT4G12780.5;>AT4G12780.6	627.718	(324);(297);(297);(297);(324);(297)	4	0	SHLRPPGNISGSQSPPVESPGSYHSK	0.000389509	0.5	_SHLRPPGNISGS[Phospho (STY)]QSPPVES[Phospho (STY)]PGSYHSK_	716.321	2	1
1140131_M-PP-1_A227_20250116_S4-C1_1_9403.d	Araport11_pep_20220914	3606.72	>AT4G12780.1;>AT4G12780.2;>AT4G12780.3;>AT4G12780.4;>AT4G12780.5;>AT4G12780.6	134.167	(766);(739);(739);(739);(766);(739)	3	0	TSSVTNIVDDLSSIFGASASQSGGFQDVDGETEER	0	0.6206	_T[Phospho (STY)]SSVTNIVDDLSSIFGASASQSGGFQDVDGETEER_	1229.21	1	1
1140131_M-PP-1_A227_20250116_S4-C1_1_9403.d	Araport11_pep_20220914	2176.27	>AT3G01810.1;>AT3G01810.2;>AT3G01810.3	836.106	(362);(362);(362)	2	0	ASVNSQDLTSDQEPESIVEK	0	1	_ASVNSQDLTS[Phospho (STY)]DQEPESIVEK_	1128.5	1	1
1140131_M-PP-1_A227_20250116_S4-C1_1_9403.d	Araport11_pep_20220914	2176.27	>AT3G01810.1;>AT3G01810.2;>AT3G01810.3	855.294	(362);(362);(362)	2	0	ASVNSQDLTSDQEPESIVEK	0	1	_ASVNSQDLT[Phospho (STY)]SDQEPESIVEK_	1128.5	1	1
1140131_M-PP-1_A227_20250116_S4-C1_1_9403.d	Araport11_pep_20220914	2176.27	>AT3G01810.1;>AT3G01810.2;>AT3G01810.3	855.294	(362);(362);(362)	2	0	ASVNSQDLTSDQEPESIVEK	0	0.9992	_ASVNSQDLTSDQEPES[Phospho (STY)]IVEK_	1128.5	1	1
1140131_M-PP-1_A227_20250116_S4-C1_1_9403.d	Araport11_pep_20220914	2052.22	>AT3G01810.1;>AT3G01810.2;>AT3G01810.3	652.433	(633);(633);(633)	2	0	TPSSTNQELGDFSLELWK	0	0.3333	_TPSST[Phospho (STY)]NQELGDFSLELWK_	1066.48	1	1
1140131_M-PP-1_A227_20250116_S4-C1_1_9403.d	Araport11_pep_20220914	1739.9	>AT3G01810.1;>AT3G01810.2;>AT3G01810.3	481.77	(342);(342);(342)	2	0	SVPLQIDNLSENASPR	0	1	_SVPLQIDNLSENAS[Phospho (STY)]PR_	910.433	1	1
1140131_M-PP-1_A227_20250116_S4-C1_1_9403.d	Araport11_pep_20220914	1739.9	>AT3G01810.1;>AT3G01810.2;>AT3G01810.3	463.17	(342);(342);(342)	2	0	SVPLQIDNLSENASPR	0	1	_SVPLQIDNLS[Phospho (STY)]ENAS[Phospho (STY)]PR_	950.416	2	1
1140131_M-PP-1_A227_20250116_S4-C1_1_9403.d	Araport11_pep_20220914	2735.98	>AT3G01810.1;>AT3G01810.2;>AT3G01810.3	244.429	(897);(897);(897)	2	0	AYTSDDELDELSSPLAVVVLQQAGSK	0	0.5	_AYTS[Phospho (STY)]DDELDELSSPLAVVVLQQAGSK_	1408.17	1	1
1140131_M-PP-1_A227_20250116_S4-C1_1_9403.d	Araport11_pep_20220914	2735.98	>AT3G01810.1;>AT3G01810.2;>AT3G01810.3	89.4067	(897);(897);(897)	3	0	AYTSDDELDELSSPLAVVVLQQAGSK	0	0.5	_AYTS[Phospho (STY)]DDELDELSSPLAVVVLQQAGSK_	939.114	1	1
1140131_M-PP-1_A227_20250116_S4-C1_1_9403.d	Araport11_pep_20220914	2532.75	>AT3G60600.1;>AT3G60600.2	2951.7	(162);(162)	3	0	VTYVAPPRPPSPVHEGSEEGSSPR	0	0.5	_VTYVAPPRPPS[Phospho (STY)]PVHEGS[Phospho (STY)]EEGSS[Phospho (STY)]PR_	924.72	3	1
1140131_M-PP-1_A227_20250116_S4-C1_1_9403.d	Araport11_pep_20220914	2532.75	>AT3G60600.1;>AT3G60600.2	2939.04	(162);(162)	3	0	VTYVAPPRPPSPVHEGSEEGSSPR	0	1	_VTYVAPPRPPS[Phospho (STY)]PVHEGS[Phospho (STY)]EEGS[Phospho (STY)]SPR_	924.72	3	1
1140131_M-PP-1_A227_20250116_S4-C1_1_9403.d	Araport11_pep_20220914	2532.75	>AT3G60600.1;>AT3G60600.2	2931.71	(162);(162)	3	0	VTYVAPPRPPSPVHEGSEEGSSPR	0	0.6667	_VTYVAPPRPPS[Phospho (STY)]PVHEGSEEGS[Phospho (STY)]S[Phospho (STY)]PR_	924.72	3	1
1140131_M-PP-1_A227_20250116_S4-C1_1_9403.d	Araport11_pep_20220914	2532.75	>AT3G60600.1;>AT3G60600.2	1932.06	(162);(162)	3	0	VTYVAPPRPPSPVHEGSEEGSSPR	0	0.3333	_VTYVAPPRPPS[Phospho (STY)]PVHEGSEEGSS[Phospho (STY)]PR_	898.065	2	1
1140131_M-PP-1_A227_20250116_S4-C1_1_9403.d	Araport11_pep_20220914	2532.75	>AT3G60600.1;>AT3G60600.2	1919.62	(162);(162)	3	0	VTYVAPPRPPSPVHEGSEEGSSPR	0	1	_VTYVAPPRPPS[Phospho (STY)]PVHEGS[Phospho (STY)]EEGSSPR_	898.065	2	1
1140131_M-PP-1_A227_20250116_S4-C1_1_9403.d	Araport11_pep_20220914	2532.75	>AT3G60600.1;>AT3G60600.2	548.605	(162);(162)	3	0	VTYVAPPRPPSPVHEGSEEGSSPR	0	1	_VTYVAPPRPPS[Phospho (STY)]PVHEGS[Phospho (STY)]EEGS[Phospho (STY)]S[Phospho (STY)]PR_	951.376	4	1
1140131_M-PP-1_A227_20250116_S4-C1_1_9403.d	Araport11_pep_20220914	2532.75	>AT3G60600.1;>AT3G60600.2	1936.03	(162);(162)	3	0	VTYVAPPRPPSPVHEGSEEGSSPR	0	0.5	_VTYVAPPRPPSPVHEGS[Phospho (STY)]EEGSS[Phospho (STY)]PR_	898.065	2	1
1140131_M-PP-1_A227_20250116_S4-C1_1_9403.d	Araport11_pep_20220914	2532.75	>AT3G60600.1;>AT3G60600.2	556.908	(162);(162)	2	0	VTYVAPPRPPSPVHEGSEEGSSPR	0	0.6667	_VTYVAPPRPPS[Phospho (STY)]PVHEGSEEGS[Phospho (STY)]S[Phospho (STY)]PR_	1386.58	3	1
1140131_M-PP-1_A227_20250116_S4-C1_1_9403.d	Araport11_pep_20220914	2532.75	>AT3G60600.1;>AT3G60600.2	511.569	(162);(162)	3	0	VTYVAPPRPPSPVHEGSEEGSSPR	0	0.5	_VTYVAPPRPPSPVHEGSEEGS[Phospho (STY)]SPR_	871.41	1	1
1140131_M-PP-1_A227_20250116_S4-C1_1_9403.d	Araport11_pep_20220914	1725.74	>AT3G60600.1;>AT3G60600.2	1190.42	(178);(178)	2	0	ASVSDNGHGSEFSFER	0	1	_AS[Phospho (STY)]VSDNGHGSEFSFER_	903.36	1	1
1140131_M-PP-1_A227_20250116_S4-C1_1_9403.d	Araport11_pep_20220914	1725.74	>AT3G60600.1;>AT3G60600.2	732.651	(178);(178)	3	0	ASVSDNGHGSEFSFER	0	0.9107	_AS[Phospho (STY)]VSDNGHGSEFSFER_	602.576	1	1
1140131_M-PP-1_A227_20250116_S4-C1_1_9403.d	Araport11_pep_20220914	1725.74	>AT3G60600.1;>AT3G60600.2	1190.4	(178);(178)	2	0	ASVSDNGHGSEFSFER	0	1	_ASVS[Phospho (STY)]DNGHGSEFSFER_	903.36	1	1
1140131_M-PP-1_A227_20250116_S4-C1_1_9403.d	Araport11_pep_20220914	1219.37	>AT3G60600.1;>AT3G60600.2	249.602	(12);(12)	2	0	SNIDLIGMSNR	0	1	_[Acetyl (Protein N-term)]S[Phospho (STY)]NIDLIGMSNR_	671.297	1	1
1140131_M-PP-1_A227_20250116_S4-C1_1_9403.d	Araport11_pep_20220914	2549.82	>AT2G45140.1	860.547	-145	3	1	VVYVAPPRPPSPVREGSEEGSSPR	0	0.7373	_VVYVAPPRPPS[Phospho (STY)]PVREGS[Phospho (STY)]EEGSSPR_	903.753	2	1
1140131_M-PP-1_A227_20250116_S4-C1_1_9403.d	Araport11_pep_20220914	2549.82	>AT2G45140.1	2044.93	-145	3	1	VVYVAPPRPPSPVREGSEEGSSPR	0	0.5	_VVYVAPPRPPS[Phospho (STY)]PVREGS[Phospho (STY)]EEGSS[Phospho (STY)]PR_	930.408	3	1
1140131_M-PP-1_A227_20250116_S4-C1_1_9403.d	Araport11_pep_20220914	2549.82	>AT2G45140.1	2013.58	-145	3	1	VVYVAPPRPPSPVREGSEEGSSPR	0	1	_VVYVAPPRPPS[Phospho (STY)]PVREGS[Phospho (STY)]EEGS[Phospho (STY)]SPR_	930.408	3	1
1140131_M-PP-1_A227_20250116_S4-C1_1_9403.d	Araport11_pep_20220914	2549.82	>AT2G45140.1	956.041	-145	3	1	VVYVAPPRPPSPVREGSEEGSSPR	0	1	_VVYVAPPRPPS[Phospho (STY)]PVREGSEEGS[Phospho (STY)]SPR_	903.753	2	1
1140131_M-PP-1_A227_20250116_S4-C1_1_9403.d	Araport11_pep_20220914	2549.82	>AT2G45140.1	1982.13	-145	3	1	VVYVAPPRPPSPVREGSEEGSSPR	0	0.6667	_VVYVAPPRPPS[Phospho (STY)]PVREGSEEGS[Phospho (STY)]S[Phospho (STY)]PR_	930.408	3	1
1140131_M-PP-1_A227_20250116_S4-C1_1_9403.d	Araport11_pep_20220914	1767.78	>AT2G45140.1	399.138	-178	3	1	FSADRVDAQDNSSEAR	0	1	_FS[Phospho (STY)]ADRVDAQDNSSEAR_	616.59	1	1
1140131_M-PP-1_A227_20250116_S4-C1_1_9403.d	Araport11_pep_20220914	1767.78	>AT2G45140.1	992.217	-178	2	1	FSADRVDAQDNSSEAR	0	1	_FS[Phospho (STY)]ADRVDAQDNSSEAR_	924.381	1	1
1140131_M-PP-1_A227_20250116_S4-C1_1_9403.d	Araport11_pep_20220914	1679.72	>AT2G45140.1	734.916	-162	2	0	ASVSDNGNASDFTAAPR	0	1	_AS[Phospho (STY)]VSDNGNASDFTAAPR_	880.368	1	1
1140131_M-PP-1_A227_20250116_S4-C1_1_9403.d	Araport11_pep_20220914	1533.83	>AT2G45140.1	617.403	-135	2	0	VVYVAPPRPPSPVR	0	1	_VVYVAPPRPPS[Phospho (STY)]PVR_	807.432	1	1
1140131_M-PP-1_A227_20250116_S4-C1_1_9403.d	Araport11_pep_20220914	1533.83	>AT2G45140.1	506.085	-135	3	0	VVYVAPPRPPSPVR	0	1	_VVYVAPPRPPS[Phospho (STY)]PVR_	538.624	1	1
1140131_M-PP-1_A227_20250116_S4-C1_1_9403.d	Araport11_pep_20220914	2695.7	>AT2G45140.1	406.829	-162	3	1	EGSEEGSSPRASVSDNGNASDFTAAPR	0	1	_EGSEEGS[Phospho (STY)]S[Phospho (STY)]PRASVSDNGNASDFTAAPR_	952.377	2	1
1140131_M-PP-1_A227_20250116_S4-C1_1_9403.d	Araport11_pep_20220914	2011.04	>AT5G64410.1	528.941	-19	2	0	ATADEFSDEDTSPIEEVR	0	1	_[Acetyl (Protein N-term)]ATADEFS[Phospho (STY)]DEDTSPIEEVR_	1066.93	1	1
1140131_M-PP-1_A227_20250116_S4-C1_1_9403.d	Araport11_pep_20220914	2011.04	>AT5G64410.1	557.86	-19	2	0	ATADEFSDEDTSPIEEVR	0	1	_ATADEFS[Phospho (STY)]DEDTSPIEEVR_	1045.93	1	1
1140131_M-PP-1_A227_20250116_S4-C1_1_9403.d	Araport11_pep_20220914	3046.08	>AT1G20670.1	678.807	-295	3	1	DFENLRQDSDDEEPQSQQQQQQQPK	0	1	_DFENLRQDS[Phospho (STY)]DDEEPQSQQQQQQQPK_	1042.44	1	1
1140131_M-PP-1_A227_20250116_S4-C1_1_9403.d	Araport11_pep_20220914	2123.34	>AT1G20670.1	546.33	-177	2	0	ATDILQGSPVESGPTTPLPDK	0	1	_ATDILQGS[Phospho (STY)]PVESGPTTPLPDK_	1102.03	1	1
1140131_M-PP-1_A227_20250116_S4-C1_1_9403.d	Araport11_pep_20220914	2123.34	>AT1G20670.1	551.02	-177	2	0	ATDILQGSPVESGPTTPLPDK	0	1	_ATDILQGS[Phospho (STY)]PVESGPT[Phospho (STY)]TPLPDK_	1142.01	2	1
1140131_M-PP-1_A227_20250116_S4-C1_1_9403.d	Araport11_pep_20220914	2383.47	>AT1G20670.1	303.732	-136	3	0	HSPNSQSDLNLDQTPEPSFNR	0	0.5	_HSPNS[Phospho (STY)]QSDLNLDQTPEPSFNR_	821.691	1	1
1140131_M-PP-1_A227_20250116_S4-C1_1_9403.d	Araport11_pep_20220914	2749.93	>AT1G20670.1	288.173	-652	3	0	LVSPNSPGSNQQTGSSSSQHPDLALQL	0.000595167	1	_LVSPNS[Phospho (STY)]PGSNQQTGSSSSQHPDLALQL_	943.773	1	1
1140131_M-PP-1_A227_20250116_S4-C1_1_9403.d	Araport11_pep_20220914	2749.93	>AT1G20670.1	244.645	-652	2	0	LVSPNSPGSNQQTGSSSSQHPDLALQL	0.000595167	1	_LVSPNS[Phospho (STY)]PGSNQQTGSSSSQHPDLALQL_	1415.16	1	1
1140131_M-PP-1_A227_20250116_S4-C1_1_9403.d	Araport11_pep_20220914	1775.88	>AT1G20670.1	570.806	-332	2	0	TASEISADALIPGDSSNK	0	1	_TASEIS[Phospho (STY)]ADALIPGDSSNK_	928.42	1	1
1140131_M-PP-1_A227_20250116_S4-C1_1_9403.d	Araport11_pep_20220914	1316.38	>AT4G31430.2	853.065	-218	2	0	ATEDGAGSPVDVAK	0	1	_ATEDGAGS[Phospho (STY)]PVDVAK_	698.803	1	1
1140131_M-PP-1_A227_20250116_S4-C1_1_9403.d	Araport11_pep_20220914	1633.69	>AT4G31430.2	732.454	-279	2	0	SGSNQSWNIQDEIR	0	0.9623	_S[Phospho (STY)]GSNQSWNIQDEIR_	857.365	1	1
1140131_M-PP-1_A227_20250116_S4-C1_1_9403.d	Araport11_pep_20220914	1101.22	>AT4G31430.2	518.695	-302	2	0	SPSSVASLEPK	0	1	_S[Phospho (STY)]PSSVASLEPK_	591.276	1	1
1140131_M-PP-1_A227_20250116_S4-C1_1_9403.d	Araport11_pep_20220914	1101.22	>AT4G31430.2	478.226	-302	2	0	SPSSVASLEPK	0	1	_SPS[Phospho (STY)]SVASLEPK_	591.276	1	1
1140131_M-PP-1_A227_20250116_S4-C1_1_9403.d	Araport11_pep_20220914	1597.78	>AT5G65670.1;>AT5G65670.2	246.877	(80);(80)	2	0	ATELTLGLPGSQSPAR	0	1	_ATELTLGLPGSQS[Phospho (STY)]PAR_	839.414	1	1
1140131_M-PP-1_A227_20250116_S4-C1_1_9403.d	Araport11_pep_20220914	1501.52	>AT5G66850.1;>AT5G66850.2	381.996	(172);(172)	2	0	ATENSSYQDFSPR	0	1	_ATENSSYQDFS[Phospho (STY)]PR_	791.314	1	1
1140131_M-PP-1_A227_20250116_S4-C1_1_9403.d	Araport11_pep_20220914	1361.51	>AT4G14040.1	422.472	-15	2	0	ATETVLATAVSNGK	0	1	_[Acetyl (Protein N-term)]ATETVLATAVS[Phospho (STY)]NGK_	742.356	1	1
1140131_M-PP-1_A227_20250116_S4-C1_1_9403.d	Araport11_pep_20220914	2406.36	>AT1G17130.1;>AT1G17130.2	579.639	(331);(338)	2	0	SDGAANTSLASLFQNYGSDEDED	0	1	_SDGAANTSLASLFQNYGS[Phospho (STY)]DEDED_	1243.48	1	1
1140131_M-PP-1_A227_20250116_S4-C1_1_9403.d	Araport11_pep_20220914	2534.54	>AT1G17130.1;>AT1G17130.2	335.647	(331);(338)	2	1	KSDGAANTSLASLFQNYGSDEDED	0	1	_KSDGAANTSLASLFQNYGS[Phospho (STY)]DEDED_	1307.53	1	1
1140131_M-PP-1_A227_20250116_S4-C1_1_9403.d	Araport11_pep_20220914	2245.38	>AT1G17130.1;>AT1G17130.2	299.584	(267);(274)	2	0	ATEVSPSNPTDILTSSSAENPK	0	1	_ATEVS[Phospho (STY)]PSNPTDILTSSSAENPK_	1163.03	1	1
1140131_M-PP-1_A227_20250116_S4-C1_1_9403.d	Araport11_pep_20220914	1946.06	>AT3G48440.1	500.515	-244	3	0	FNHPDPTTIGGTDSPSFR	0	1	_FNHPDPTTIGGTDS[Phospho (STY)]PSFR_	675.962	1	1
1140131_M-PP-1_A227_20250116_S4-C1_1_9403.d	Araport11_pep_20220914	1946.06	>AT3G48440.1	452.394	-244	2	0	FNHPDPTTIGGTDSPSFR	0	0.5	_FNHPDPTTIGGTDS[Phospho (STY)]PSFR_	1013.44	1	1
1140131_M-PP-1_A227_20250116_S4-C1_1_9403.d	Araport11_pep_20220914	1277.39	>AT3G48440.1	697.756	-257	2	0	GNNGVSIGTFSPK	0	1	_GNNGVSIGTFS[Phospho (STY)]PK_	679.311	1	1
1140131_M-PP-1_A227_20250116_S4-C1_1_9403.d	Araport11_pep_20220914	1512.59	>AT3G48440.1	310.827	-271	2	0	ATFQASSTSWSSPR	0	1	_ATFQASSTSWSS[Phospho (STY)]PR_	796.841	1	1
1140131_M-PP-1_A227_20250116_S4-C1_1_9403.d	Araport11_pep_20220914	2301.54	>AT1G70730.1;>AT1G70730.2;>AT1G70730.3	3083.3	(137);(157);(214)	3	0	ATGAFILTASHNPGGPTEDFGIK	0	1	_ATGAFILTAS[Phospho (STY)]HNPGGPTEDFGIK_	794.377	1	1
1140131_M-PP-1_A227_20250116_S4-C1_1_9403.d	Araport11_pep_20220914	2301.54	>AT1G70730.1;>AT1G70730.2;>AT1G70730.3	4339.57	(137);(157);(214)	3	0	ATGAFILTASHNPGGPTEDFGIK	0	0.953	_ATGAFILT[Phospho (STY)]ASHNPGGPTEDFGIK_	794.377	1	1
1140131_M-PP-1_A227_20250116_S4-C1_1_9403.d	Araport11_pep_20220914	2301.54	>AT1G70730.1;>AT1G70730.2;>AT1G70730.3	1650.05	(137);(157);(214)	2	0	ATGAFILTASHNPGGPTEDFGIK	0	1	_ATGAFILTAS[Phospho (STY)]HNPGGPTEDFGIK_	1191.06	1	1
1140131_M-PP-1_A227_20250116_S4-C1_1_9403.d	Araport11_pep_20220914	2301.54	>AT1G70730.1;>AT1G70730.2;>AT1G70730.3	1650.05	(137);(157);(214)	2	0	ATGAFILTASHNPGGPTEDFGIK	0	1	_ATGAFILT[Phospho (STY)]ASHNPGGPTEDFGIK_	1191.06	1	1
1140131_M-PP-1_A227_20250116_S4-C1_1_9403.d	Araport11_pep_20220914	1148.23	>AT1G70730.1;>AT1G70730.2;>AT1G70730.3	335.779	(538);(558);(615)	2	0	LSGTGSEGATIR	0	1	_LS[Phospho (STY)]GTGSEGATIR_	614.782	1	1
1140131_M-PP-1_A227_20250116_S4-C1_1_9403.d	Araport11_pep_20220914	1979.2	>AT5G63320.1	691.249	-688	2	0	ATGTEGDQLPTSMEVMSPK	0	1	_ATGTEGDQLPTSMEVMS[Phospho (STY)]PK_	1029.94	1	1
1140131_M-PP-1_A227_20250116_S4-C1_1_9403.d	Araport11_pep_20220914	1867	>AT3G44300.1	245.232	-19	2	0	STSENTPFNGVASSTIVR	0	1	_[Acetyl (Protein N-term)]S[Phospho (STY)]TSENTPFNGVASSTIVR_	994.952	1	1
1140131_M-PP-1_A227_20250116_S4-C1_1_9403.d	Araport11_pep_20220914	3240.3	>AT1G60170.1	78.2057	-31	3	0	ATLEDSFLADLDELSDNEAELDENDGDVGK	0	1	_[Acetyl (Protein N-term)]ATLEDSFLADLDELS[Phospho (STY)]DNEAELDENDGDVGK_	1121.14	1	1
1140131_M-PP-1_A227_20250116_S4-C1_1_9403.d	Araport11_pep_20220914	1262.34	>AT5G13000.1;>AT5G13000.2	370.639	(806);(806)	2	0	ATLSHNFTEDK	0.0007109	1	_ATLS[Phospho (STY)]HNFTEDK_	671.787	1	1
1140131_M-PP-1_A227_20250116_S4-C1_1_9403.d	Araport11_pep_20220914	2048.19	>AT1G16520.1	819.057	-248	2	0	ATLWYPSSQQSSAANSPPR	0	1	_ATLWYPSSQQSSAANS[Phospho (STY)]PPR_	1064.48	1	1
1140131_M-PP-1_A227_20250116_S4-C1_1_9403.d	Araport11_pep_20220914	959.106	>AT1G16520.1	759.413	-210	2	0	IISTSVSPR	0	1	_IISTSVS[Phospho (STY)]PR_	520.263	1	1
1140131_M-PP-1_A227_20250116_S4-C1_1_9403.d	Araport11_pep_20220914	959.106	>AT1G16520.1	627.161	-210	2	0	IISTSVSPR	0	1	_IIS[Phospho (STY)]TSVS[Phospho (STY)]PR_	560.246	2	1
1140131_M-PP-1_A227_20250116_S4-C1_1_9403.d	Araport11_pep_20220914	1188.36	>AT1G16520.1	365.723	-193	2	0	FSMTSYISPR	0	1	_FSMTSYIS[Phospho (STY)]PR_	634.773	1	1
1140131_M-PP-1_A227_20250116_S4-C1_1_9403.d	Araport11_pep_20220914	1188.36	>AT1G16520.1	231.22	-193	2	0	FSMTSYISPR	0	1	_FSM[Oxidation (M)]TSYIS[Phospho (STY)]PR_	642.77	1	1
1140131_M-PP-1_A227_20250116_S4-C1_1_9403.d	Araport11_pep_20220914	1349.42	>AT1G72370.1;>AT1G72370.2	314.763	(15);(15)	2	0	ATNGSASSAQLSQK	0	1	_[Acetyl (Protein N-term)]ATNGS[Phospho (STY)]ASSAQLSQK_	736.325	1	1
1140131_M-PP-1_A227_20250116_S4-C1_1_9403.d	Araport11_pep_20220914	1093.11	>ATCG00710.1	7052.07	-11	2	0	ATQTVEDSSR	0	1	_AT[Phospho (STY)]QT[Phospho (STY)]VEDSSR_	627.226	2	1
1140131_M-PP-1_A227_20250116_S4-C1_1_9403.d	Araport11_pep_20220914	1093.11	>ATCG00710.1	3145.16	-11	2	0	ATQTVEDSSR	0	1	_AT[Phospho (STY)]QTVEDSSR_	587.243	1	1
1140131_M-PP-1_A227_20250116_S4-C1_1_9403.d	Araport11_pep_20220914	1093.11	>ATCG00710.1	339.829	-11	1	0	ATQTVEDSSR	0	1	_AT[Phospho (STY)]QT[Phospho (STY)]VEDSSR_	1253.44	2	1
1140131_M-PP-1_A227_20250116_S4-C1_1_9403.d	Araport11_pep_20220914	1490.55	>ATCG00710.1	459.545	-15	2	1	ATQTVEDSSRSGPR	0	1	_AT[Phospho (STY)]QT[Phospho (STY)]VEDSSRSGPR_	825.83	2	1
1140131_M-PP-1_A227_20250116_S4-C1_1_9403.d	Araport11_pep_20220914	1662.76	>AT1G15280.1;>AT1G15280.2	4030.16	(60);(60)	2	0	AVVDSDLSDEEVGTVK	0	1	_AVVDS[Phospho (STY)]DLS[Phospho (STY)]DEEVGTVK_	911.873	2	1
1140131_M-PP-1_A227_20250116_S4-C1_1_9403.d	Araport11_pep_20220914	1662.76	>AT1G15280.1;>AT1G15280.2	996.293	(60);(60)	2	0	AVVDSDLSDEEVGTVK	0	1	_AVVDS[Phospho (STY)]DLS[Phospho (STY)]DEEVGT[Phospho (STY)]VK_	951.857	3	1
1140131_M-PP-1_A227_20250116_S4-C1_1_9403.d	Araport11_pep_20220914	1662.76	>AT1G15280.1;>AT1G15280.2	318.169	(60);(60)	2	0	AVVDSDLSDEEVGTVK	0	1	_AVVDSDLS[Phospho (STY)]DEEVGTVK_	871.89	1	1
1140131_M-PP-1_A227_20250116_S4-C1_1_9403.d	Araport11_pep_20220914	1839.84	>AT1G15280.1;>AT1G15280.2	1523.89	(17);(17)	2	0	ATSEAEYESDPEELNR	0	1	_[Acetyl (Protein N-term)]ATS[Phospho (STY)]EAEYES[Phospho (STY)]DPEELNR_	1021.37	2	1
1140131_M-PP-1_A227_20250116_S4-C1_1_9403.d	Araport11_pep_20220914	1839.84	>AT1G15280.1;>AT1G15280.2	890.326	(17);(17)	2	0	ATSEAEYESDPEELNR	0	1	_[Acetyl (Protein N-term)]ATSEAEYES[Phospho (STY)]DPEELNR_	981.386	1	1
1140131_M-PP-1_A227_20250116_S4-C1_1_9403.d	Araport11_pep_20220914	1839.84	>AT1G15280.1;>AT1G15280.2	241.311	(17);(17)	2	0	ATSEAEYESDPEELNR	0	1	_ATS[Phospho (STY)]EAEYES[Phospho (STY)]DPEELNR_	1000.36	2	1
1140131_M-PP-1_A227_20250116_S4-C1_1_9403.d	Araport11_pep_20220914	1839.84	>AT1G15280.1;>AT1G15280.2	1507.49	(17);(17)	2	0	ATSEAEYESDPEELNR	0	0.8871	_[Acetyl (Protein N-term)]AT[Phospho (STY)]SEAEYES[Phospho (STY)]DPEELNR_	1021.37	2	1
1140131_M-PP-1_A227_20250116_S4-C1_1_9403.d	Araport11_pep_20220914	1524.38	>AT1G15280.1;>AT1G15280.2	724.958	(38);(38)	2	0	EASDDDSDDDDAVR	0	1	_EAS[Phospho (STY)]DDDS[Phospho (STY)]DDDDAVR_	842.748	2	1
1140131_M-PP-1_A227_20250116_S4-C1_1_9403.d	Araport11_pep_20220914	2911.67	>AT1G15280.1;>AT1G15280.2	706.407	(86);(86)	2	0	YDNDEDGEDSYEDDEEESGGGIDNDK	0	1	_YDNDEDGEDSY[Phospho (STY)]EDDEEESGGGIDNDK_	1496	1	1
1140131_M-PP-1_A227_20250116_S4-C1_1_9403.d	Araport11_pep_20220914	2911.67	>AT1G15280.1;>AT1G15280.2	706.402	(86);(86)	2	0	YDNDEDGEDSYEDDEEESGGGIDNDK	0	0.9951	_YDNDEDGEDS[Phospho (STY)]YEDDEEESGGGIDNDK_	1496	1	1
1140131_M-PP-1_A227_20250116_S4-C1_1_9403.d	Araport11_pep_20220914	2911.67	>AT1G15280.1;>AT1G15280.2	155.36	(86);(86)	3	0	YDNDEDGEDSYEDDEEESGGGIDNDK	0	1	_YDNDEDGEDS[Phospho (STY)]YEDDEEESGGGIDNDK_	997.67	1	1
1140131_M-PP-1_A227_20250116_S4-C1_1_9403.d	Araport11_pep_20220914	2911.67	>AT1G15280.1;>AT1G15280.2	155.378	(86);(86)	3	0	YDNDEDGEDSYEDDEEESGGGIDNDK	0	1	_Y[Phospho (STY)]DNDEDGEDSYEDDEEESGGGIDNDK_	997.67	1	1
1140131_M-PP-1_A227_20250116_S4-C1_1_9403.d	Araport11_pep_20220914	946.069	>AT3G06450.1;>AT3G06450.2;>AT3G06450.3;>AT3G06450.4	531.466	(680);(680);(680);(680)	2	0	VVSFQNPR	0	1	_VVS[Phospho (STY)]FQNPR_	513.742	1	1
1140131_M-PP-1_A227_20250116_S4-C1_1_9403.d	Araport11_pep_20220914	1903.09	>AT3G06450.1;>AT3G06450.2;>AT3G06450.3;>AT3G06450.4	252.502	(671);(671);(671);(671)	2	0	LGGGGSGSTVGSPAGGGVELMR	0	1	_LGGGGSGSTVGS[Phospho (STY)]PAGGGVELMR_	991.954	1	1
1140131_M-PP-1_A227_20250116_S4-C1_1_9403.d	Araport11_pep_20220914	1821.99	>AT3G06450.1;>AT3G06450.2;>AT3G06450.3;>AT3G06450.4	123.806	(637);(637);(637);(637)	2	0	ATSFADSGEVMDGMFTR	0	1	_ATS[Phospho (STY)]FADSGEVMDGMFTR_	951.376	1	1
1140131_M-PP-1_A227_20250116_S4-C1_1_9403.d	Araport11_pep_20220914	1184.31	>AT2G01690.1;>AT2G01690.2	488.271	(632);(633)	2	0	ATSGVPFSQYK	0.000137268	1	_ATS[Phospho (STY)]GVPFSQYK_	632.784	1	1
1140131_M-PP-1_A227_20250116_S4-C1_1_9403.d	Araport11_pep_20220914	1180.32	>AT5G13390.1;>AT5G13390.2	232.259	(934);(937)	2	0	ATSIQSFAVEK	0	1	_ATS[Phospho (STY)]IQSFAVEK_	630.797	1	1
1140131_M-PP-1_A227_20250116_S4-C1_1_9403.d	Araport11_pep_20220914	1198.21	>AT1G04440.1;>AT5G43320.1	321.006	(413);(420)	2	0	ATSSADFTENR	0	1	_ATSS[Phospho (STY)]ADFTENR_	639.754	1	1
1140131_M-PP-1_A227_20250116_S4-C1_1_9403.d	Araport11_pep_20220914	1198.21	>AT1G04440.1;>AT5G43320.1	242.308	(413);(420)	2	0	ATSSADFTENR	0	1	_ATS[Phospho (STY)]SADFTENR_	639.754	1	1
1140131_M-PP-1_A227_20250116_S4-C1_1_9403.d	Araport11_pep_20220914	887.899	>AT3G02750.1;>AT3G02750.2;>AT3G02750.3	231	(44);(44);(44)	2	0	NSSFDYR	0.000595167	1	_NSS[Phospho (STY)]FDYR_	484.679	1	1
1140131_M-PP-1_A227_20250116_S4-C1_1_9403.d	Araport11_pep_20220914	1548.54	>AT3G02750.1;>AT3G02750.2;>AT3G02750.3	210.884	(435);(435);(470)	2	0	ATTEDDDASGPSGLGR	0	1	_ATT[Phospho (STY)]EDDDASGPSGLGR_	814.825	1	1
1140131_M-PP-1_A227_20250116_S4-C1_1_9403.d	Araport11_pep_20220914	2588.8	>AT2G46820.1;>AT2G46820.2	5831.81	(88);(88)	2	0	ATTEVGEAPATTTEAETTELPEIVK	0	1	_AT[Phospho (STY)]TEVGEAPATTTEAETTELPEIVK_	1334.63	1	1
1140131_M-PP-1_A227_20250116_S4-C1_1_9403.d	Araport11_pep_20220914	2588.8	>AT2G46820.1;>AT2G46820.2	5831.81	(88);(88)	2	0	ATTEVGEAPATTTEAETTELPEIVK	0	1	_ATT[Phospho (STY)]EVGEAPATTTEAETTELPEIVK_	1334.63	1	1
1140131_M-PP-1_A227_20250116_S4-C1_1_9403.d	Araport11_pep_20220914	2588.8	>AT2G46820.1;>AT2G46820.2	1413	(88);(88)	3	0	ATTEVGEAPATTTEAETTELPEIVK	0	0.5	_ATT[Phospho (STY)]EVGEAPATTTEAETTELPEIVK_	890.088	1	1
1140131_M-PP-1_A227_20250116_S4-C1_1_9403.d	Araport11_pep_20220914	2588.8	>AT2G46820.1;>AT2G46820.2	1426.04	(88);(88)	3	0	ATTEVGEAPATTTEAETTELPEIVK	0	1	_AT[Phospho (STY)]TEVGEAPATTTEAETTELPEIVK_	890.088	1	1
1140131_M-PP-1_A227_20250116_S4-C1_1_9403.d	Araport11_pep_20220914	2588.8	>AT2G46820.1;>AT2G46820.2	1148.66	(88);(88)	2	0	ATTEVGEAPATTTEAETTELPEIVK	0	1	_AT[Phospho (STY)]T[Phospho (STY)]EVGEAPATTTEAETTELPEIVK_	1374.61	2	1
1140131_M-PP-1_A227_20250116_S4-C1_1_9403.d	Araport11_pep_20220914	2588.8	>AT2G46820.1;>AT2G46820.2	372.535	(88);(88)	3	0	ATTEVGEAPATTTEAETTELPEIVK	0	1	_AT[Phospho (STY)]T[Phospho (STY)]EVGEAPATTTEAETTELPEIVK_	916.743	2	1
1140131_M-PP-1_A227_20250116_S4-C1_1_9403.d	Araport11_pep_20220914	1247.42	>AT5G06460.1	696.686	-19	2	0	ENIIASASSPMK	0	1	_ENIIASASS[Phospho (STY)]PMK_	664.302	1	1
1140131_M-PP-1_A227_20250116_S4-C1_1_9403.d	Araport11_pep_20220914	1247.42	>AT5G06460.1	556.349	-19	2	0	ENIIASASSPMK	0	1	_ENIIASASS[Phospho (STY)]PM[Oxidation (M)]K_	672.299	1	1
1140131_M-PP-1_A227_20250116_S4-C1_1_9403.d	Araport11_pep_20220914	1309.39	>AT2G02170.1;>AT2G02170.2;>AT2G02170.4;>AT2G02170.5	1000.26	(22);(22);(22);(22)	2	0	TQVTSSGGGFSPGK	0	1	_TQVTSSGGGFS[Phospho (STY)]PGK_	695.306	1	1
1140131_M-PP-1_A227_20250116_S4-C1_1_9403.d	Araport11_pep_20220914	1742.86	>AT2G02170.1;>AT2G02170.2;>AT2G02170.4;>AT2G02170.5	522.274	(261);(261);(261);(261)	2	0	HDSSVATAFAQPPSTAR	0	1	_HDS[Phospho (STY)]SVATAFAQPPSTAR_	911.91	1	1
1140131_M-PP-1_A227_20250116_S4-C1_1_9403.d	Araport11_pep_20220914	1742.86	>AT2G02170.1;>AT2G02170.2;>AT2G02170.4;>AT2G02170.5	419.482	(261);(261);(261);(261)	2	0	HDSSVATAFAQPPSTAR	0	1	_HDSS[Phospho (STY)]VATAFAQPPSTAR_	911.91	1	1
1140131_M-PP-1_A227_20250116_S4-C1_1_9403.d	Araport11_pep_20220914	2187.34	>AT2G02170.1;>AT2G02170.2;>AT2G02170.4;>AT2G02170.5	510.37	(104);(104);(104);(104)	2	0	SISLGLQEYSDYDNVNEIK	0	1	_SIS[Phospho (STY)]LGLQEYSDYDNVNEIK_	1134.01	1	1
1140131_M-PP-1_A227_20250116_S4-C1_1_9403.d	Araport11_pep_20220914	2187.34	>AT2G02170.1;>AT2G02170.2;>AT2G02170.4;>AT2G02170.5	512.718	(104);(104);(104);(104)	2	0	SISLGLQEYSDYDNVNEIK	0	0.8825	_S[Phospho (STY)]ISLGLQEYSDYDNVNEIK_	1134.01	1	1
1140131_M-PP-1_A227_20250116_S4-C1_1_9403.d	Araport11_pep_20220914	1840.02	>AT2G02170.1;>AT2G02170.2;>AT2G02170.4;>AT2G02170.5	771.744	(306);(306);(306);(306)	2	1	ATTPIRSPISSEPSSPGR	0.0074252	0.5	_ATT[Phospho (STY)]PIRS[Phospho (STY)]PISS[Phospho (STY)]EPSS[Phospho (STY)]PGR_	1080.41	4	1
1140131_M-PP-1_A227_20250116_S4-C1_1_9403.d	Araport11_pep_20220914	1840.02	>AT2G02170.1;>AT2G02170.2;>AT2G02170.4;>AT2G02170.5	610.141	(306);(306);(306);(306)	2	1	ATTPIRSPISSEPSSPGR	0.0074252	0.5	_ATTPIRS[Phospho (STY)]PISS[Phospho (STY)]EPSS[Phospho (STY)]PGR_	1040.43	3	1
1140131_M-PP-1_A227_20250116_S4-C1_1_9403.d	Araport11_pep_20220914	1524.66	>AT1G15340.1	448.948	-224	2	1	KESMEVDTSELEK	0	1	_KES[Phospho (STY)]MEVDTSELEK_	802.842	1	1
1140131_M-PP-1_A227_20250116_S4-C1_1_9403.d	Araport11_pep_20220914	1410.63	>AT1G15340.1	596.045	-99	2	1	ATTPTPDKEPLLK	0	1	_ATT[Phospho (STY)]PT[Phospho (STY)]PDKEPLLK_	785.862	2	1
1140131_M-PP-1_A227_20250116_S4-C1_1_9403.d	Araport11_pep_20220914	3364.53	>AT1G62870.1	231.998	-33	3	0	ATTTNATTTATQQQTQTQSPTQQPSAEELATK	0	0.3848	_[Acetyl (Protein N-term)]ATTTNATTT[Phospho (STY)]ATQQQTQTQSPTQQPSAEELATK_	1162.54	1	1
1140131_M-PP-1_A227_20250116_S4-C1_1_9403.d	Araport11_pep_20220914	1086.21	>AT2G34750.1	483.509	-613	2	0	IRPSTSPESL	0	1	_IRPSTS[Phospho (STY)]PES[Phospho (STY)]L_	623.759	2	1
1140131_M-PP-1_A227_20250116_S4-C1_1_9403.d	Araport11_pep_20220914	4023.87	>AT2G34750.1	188.171	-579	3	0	ATYDEDDDDNDAEVIVNGDEDSDEDDEADLDYALNK	0	1	_ATYDEDDDDNDAEVIVNGDEDS[Phospho (STY)]DEDDEADLDYALNK_	1368.18	1	1
1140131_M-PP-1_A227_20250116_S4-C1_1_9403.d	Araport11_pep_20220914	1705.88	>AT1G24160.1;>AT1G24160.2	610.398	(43);(43)	2	0	AVASSNPSLQVSVSFGR	0	1	_AVASSNPSLQVSVS[Phospho (STY)]FGR_	893.43	1	1
1140131_M-PP-1_A227_20250116_S4-C1_1_9403.d	Araport11_pep_20220914	1090.19	>AT1G24160.1;>AT1G24160.2	555.429	(427);(427)	2	0	SSVDGLNTAVK	0	1	_SS[Phospho (STY)]VDGLNTAVK_	585.774	1	1
1140131_M-PP-1_A227_20250116_S4-C1_1_9403.d	Araport11_pep_20220914	1090.19	>AT1G24160.1;>AT1G24160.2	531.569	(427);(427)	2	0	SSVDGLNTAVK	0	1	_S[Phospho (STY)]SVDGLNTAVK_	585.774	1	1
1140131_M-PP-1_A227_20250116_S4-C1_1_9403.d	Araport11_pep_20220914	1878.92	>AT1G24160.1;>AT1G24160.2	462.082	(252);(252)	2	0	DDISLQNDTVDANETTK	0	1	_DDIS[Phospho (STY)]LQNDTVDANETTK_	979.915	1	1
1140131_M-PP-1_A227_20250116_S4-C1_1_9403.d	Araport11_pep_20220914	960.053	>AT1G24160.1;>AT1G24160.2	424.264	(331);(331)	2	0	SPQGFATPR	0	1	_S[Phospho (STY)]PQGFATPR_	520.732	1	1
1140131_M-PP-1_A227_20250116_S4-C1_1_9403.d	Araport11_pep_20220914	2392.47	>AT1G24160.1;>AT1G24160.2	352.349	(252);(252)	3	1	EEVRDDISLQNDTVDANETTK	0	1	_EEVRDDIS[Phospho (STY)]LQNDTVDANETTK_	824.697	1	1
1140131_M-PP-1_A227_20250116_S4-C1_1_9403.d	Araport11_pep_20220914	2392.47	>AT1G24160.1;>AT1G24160.2	189.759	(252);(252)	2	1	EEVRDDISLQNDTVDANETTK	0	1	_EEVRDDIS[Phospho (STY)]LQNDTVDANETTK_	1236.54	1	1
1140131_M-PP-1_A227_20250116_S4-C1_1_9403.d	Araport11_pep_20220914	2320.6	>AT1G24160.1;>AT1G24160.2	293.443	(388);(388)	3	0	SLHISMNLDPPASDPTALPSTR	0	0.9955	_S[Phospho (STY)]LHISM[Oxidation (M)]NLDPPASDPTALPSTR_	806.045	1	1
1140131_M-PP-1_A227_20250116_S4-C1_1_9403.d	Araport11_pep_20220914	2320.6	>AT1G24160.1;>AT1G24160.2	367.833	(388);(388)	3	0	SLHISMNLDPPASDPTALPSTR	0	1	_SLHIS[Phospho (STY)]MNLDPPASDPTALPSTR_	800.714	1	1
1140131_M-PP-1_A227_20250116_S4-C1_1_9403.d	Araport11_pep_20220914	1088.18	>AT1G24160.1;>AT1G24160.2	201.249	(195);(195)	2	0	DSVDSPVLEK	0.00171507	1	_DSVDS[Phospho (STY)]PVLEK_	584.76	1	1
1140131_M-PP-1_A227_20250116_S4-C1_1_9403.d	Araport11_pep_20220914	2152.31	>AT2G47330.1	1278.38	-169	2	0	AVDAGMLDYDSDDNPIVVDK	0	1	_AVDAGMLDYDS[Phospho (STY)]DDNPIVVDK_	1116.47	1	1
1140131_M-PP-1_A227_20250116_S4-C1_1_9403.d	Araport11_pep_20220914	2152.31	>AT2G47330.1	769.405	-169	2	0	AVDAGMLDYDSDDNPIVVDK	0	1	_AVDAGM[Oxidation (M)]LDYDS[Phospho (STY)]DDNPIVVDK_	1124.47	1	1
1140131_M-PP-1_A227_20250116_S4-C1_1_9403.d	Araport11_pep_20220914	2655.85	>AT2G47330.1	576.865	-149	2	0	DLGLTLAADALNAGYNSDEEVYAAAK	0	1	_DLGLTLAADALNAGYNS[Phospho (STY)]DEEVYAAAK_	1368.13	1	1
1140131_M-PP-1_A227_20250116_S4-C1_1_9403.d	Araport11_pep_20220914	2655.85	>AT2G47330.1	338.348	-149	3	0	DLGLTLAADALNAGYNSDEEVYAAAK	0	1	_DLGLTLAADALNAGYNS[Phospho (STY)]DEEVYAAAK_	912.42	1	1
1140131_M-PP-1_A227_20250116_S4-C1_1_9403.d	Araport11_pep_20220914	2655.85	>AT2G47330.1	576.433	-149	2	0	DLGLTLAADALNAGYNSDEEVYAAAK	0	0.4996	_DLGLTLAADALNAGYNSDEEVY[Phospho (STY)]AAAK_	1368.13	1	1
1140131_M-PP-1_A227_20250116_S4-C1_1_9403.d	Araport11_pep_20220914	2308.5	>AT2G47330.1	303.111	-170	2	1	AVDAGMLDYDSDDNPIVVDKR	0	1	_AVDAGMLDY[Phospho (STY)]DSDDNPIVVDKR_	1194.52	1	1
1140131_M-PP-1_A227_20250116_S4-C1_1_9403.d	Araport11_pep_20220914	1532.68	>AT1G67050.1	183.382	-15	2	0	AVDLLSENSNMSPR	0	1	_[Acetyl (Protein N-term)]AVDLLSENSNMS[Phospho (STY)]PR_	827.861	1	1
1140131_M-PP-1_A227_20250116_S4-C1_1_9403.d	Araport11_pep_20220914	1709.92	>AT3G07660.1	1514.73	-230	3	0	AVDSLPLPRPSSSEVR	0	0.5	_AVDSLPLPRPSS[Phospho (STY)]SEVR_	597.3	1	1
1140131_M-PP-1_A227_20250116_S4-C1_1_9403.d	Araport11_pep_20220914	1709.92	>AT3G07660.1	2271.28	-230	2	0	AVDSLPLPRPSSSEVR	0	1	_AVDSLPLPRPSS[Phospho (STY)]SEVR_	895.446	1	1
1140131_M-PP-1_A227_20250116_S4-C1_1_9403.d	Araport11_pep_20220914	1946.1	>AT3G07660.1	1034.2	-564	3	1	SGPDSDGRVSPFVSPGVASK	0	1	_SGPDSDGRVS[Phospho (STY)]PFVSPGVASK_	675.981	1	1
1140131_M-PP-1_A227_20250116_S4-C1_1_9403.d	Araport11_pep_20220914	1946.1	>AT3G07660.1	847.702	-564	2	1	SGPDSDGRVSPFVSPGVASK	0	1	_SGPDSDGRVS[Phospho (STY)]PFVSPGVASK_	1013.47	1	1
1140131_M-PP-1_A227_20250116_S4-C1_1_9403.d	Araport11_pep_20220914	1946.1	>AT3G07660.1	414.478	-564	2	1	SGPDSDGRVSPFVSPGVASK	0	1	_SGPDSDGRVS[Phospho (STY)]PFVS[Phospho (STY)]PGVASK_	1053.45	2	1
1140131_M-PP-1_A227_20250116_S4-C1_1_9403.d	Araport11_pep_20220914	1946.1	>AT3G07660.1	153.076	-564	3	1	SGPDSDGRVSPFVSPGVASK	0	1	_SGPDSDGRVS[Phospho (STY)]PFVS[Phospho (STY)]PGVASK_	702.636	2	1
1140131_M-PP-1_A227_20250116_S4-C1_1_9403.d	Araport11_pep_20220914	1420.45	>AT3G07660.1	654.202	-354	2	0	SVEDATPSAEATSR	0	1	_S[Phospho (STY)]VEDATPSAEATSR_	750.814	1	1
1140131_M-PP-1_A227_20250116_S4-C1_1_9403.d	Araport11_pep_20220914	2422.5	>AT3G07660.1	433.457	-430	3	0	SAPLSHNSQEVEESFAEEEFR	0	1	_SAPLS[Phospho (STY)]HNS[Phospho (STY)]QEVEESFAEEEFR_	861.342	2	1
1140131_M-PP-1_A227_20250116_S4-C1_1_9403.d	Araport11_pep_20220914	2422.5	>AT3G07660.1	429.501	-430	2	0	SAPLSHNSQEVEESFAEEEFR	0	1	_S[Phospho (STY)]APLSHNS[Phospho (STY)]QEVEESFAEEEFR_	1291.51	2	1
1140131_M-PP-1_A227_20250116_S4-C1_1_9403.d	Araport11_pep_20220914	2422.5	>AT3G07660.1	273.638	-430	3	0	SAPLSHNSQEVEESFAEEEFR	0	1	_SAPLSHNS[Phospho (STY)]QEVEESFAEEEFR_	834.687	1	1
1140131_M-PP-1_A227_20250116_S4-C1_1_9403.d	Araport11_pep_20220914	2422.5	>AT3G07660.1	271.575	-430	3	0	SAPLSHNSQEVEESFAEEEFR	0	1	_SAPLS[Phospho (STY)]HNSQEVEESFAEEEFR_	834.687	1	1
1140131_M-PP-1_A227_20250116_S4-C1_1_9403.d	Araport11_pep_20220914	1009.09	>AT3G07660.1	394.821	-300	2	0	SHQTVGPQR	0	1	_S[Phospho (STY)]HQTVGPQR_	545.245	1	1
1140131_M-PP-1_A227_20250116_S4-C1_1_9403.d	Araport11_pep_20220914	1174.36	>AT3G07660.1	225.414	-564	2	0	VSPFVSPGVASK	0	1	_VS[Phospho (STY)]PFVSPGVASK_	627.81	1	1
1140131_M-PP-1_A227_20250116_S4-C1_1_9403.d	Araport11_pep_20220914	3817.91	>AT3G07660.1	253.439	-475	3	0	EEDGNVYSESPSQVPDNMAGEGNTATNTAPEYDVTK	0	1	_EEDGNVYSES[Phospho (STY)]PSQVPDNMAGEGNTATNTAPEYDVTK_	1299.54	1	1
1140131_M-PP-1_A227_20250116_S4-C1_1_9403.d	Araport11_pep_20220914	1562.66	>AT2G32730.1	1589.75	-902	2	0	EGDSMQVDSPAAVEK	0	1	_EGDSMQVDS[Phospho (STY)]PAAVEK_	821.837	1	1
1140131_M-PP-1_A227_20250116_S4-C1_1_9403.d	Araport11_pep_20220914	1562.66	>AT2G32730.1	681.091	-902	2	0	EGDSMQVDSPAAVEK	0	1	_EGDSM[Oxidation (M)]QVDS[Phospho (STY)]PAAVEK_	829.834	1	1
1140131_M-PP-1_A227_20250116_S4-C1_1_9403.d	Araport11_pep_20220914	1772.97	>AT3G03960.1	287.098	-273	2	0	GTVLIHSAEQLENYAK	0	1	_GTVLIHS[Phospho (STY)]AEQLENYAK_	926.946	1	1
1140131_M-PP-1_A227_20250116_S4-C1_1_9403.d	Araport11_pep_20220914	1252.25	>AT5G26860.1	365.429	-127	2	0	AVESDSEVSDSK	0	1	_AVES[Phospho (STY)]DSEVSDSK_	666.764	1	1
1140131_M-PP-1_A227_20250116_S4-C1_1_9403.d	Araport11_pep_20220914	3614.7	>AT3G06010.1	296.236	-378	3	0	SEPLQDLLPDQDIDITESDNNDDSNDLLEGQR	0	1	_SEPLQDLLPDQDIDITES[Phospho (STY)]DNNDDSNDLLEGQR_	1231.87	1	1
1140131_M-PP-1_A227_20250116_S4-C1_1_9403.d	Araport11_pep_20220914	2767.76	>AT3G06010.1	223.186	-1040	2	0	VIESIQTVSDGTSEEDEEEQEEER	0	0.4881	_VIESIQT[Phospho (STY)]VSDGT[Phospho (STY)]S[Phospho (STY)]EEDEEEQEEER_	1504.05	3	1
1140131_M-PP-1_A227_20250116_S4-C1_1_9403.d	Araport11_pep_20220914	1034.08	>AT3G06010.1	241.312	-994	2	0	AVESGEDLSK	0	1	_AVES[Phospho (STY)]GEDLSK_	557.737	1	1
1140131_M-PP-1_A227_20250116_S4-C1_1_9403.d	Araport11_pep_20220914	2080.99	>AT3G06010.1	131.549	-1067	2	1	VDKSEEEEEEGEEENDGK	0.000270563	1	_VDKS[Phospho (STY)]EEEEEEGEEENDGK_	1080.9	1	1
1140131_M-PP-1_A227_20250116_S4-C1_1_9403.d	Araport11_pep_20220914	2421.7	>AT1G18450.1	336.22	-54	2	0	AVFPSVIGAVDGVEAMDVDVDSTK	0	0.5	_AVFPSVIGAVDGVEAM[Oxidation (M)]DVDVDST[Phospho (STY)]K_	1259.08	1	1
1140131_M-PP-1_A227_20250116_S4-C1_1_9403.d	Araport11_pep_20220914	2374.65	>AT3G09300.1	145.857	-34	2	0	AVGGGGSGFFASLASSISNLGSAMTK	0	0.5	_AVGGGGSGFFASLASSIS[Phospho (STY)]NLGSAM[Oxidation (M)]TK_	1235.57	1	1
1140131_M-PP-1_A227_20250116_S4-C1_1_9403.d	Araport11_pep_20220914	1378.37	>AT3G12810.1;>AT3G12810.2	427.912	(287);(283)	2	0	DENEDNLTSVSR	0	1	_DENEDNLTSVS[Phospho (STY)]R_	729.791	1	1
1140131_M-PP-1_A227_20250116_S4-C1_1_9403.d	Araport11_pep_20220914	2027.88	>AT3G12810.1;>AT3G12810.2	334.746	(233);(229)	2	0	SEDETEDDEDTIEEDEK	0	1	_S[Phospho (STY)]EDET[Phospho (STY)]EDDEDTIEEDEK_	1094.35	2	1
1140131_M-PP-1_A227_20250116_S4-C1_1_9403.d	Araport11_pep_20220914	1197.35	>AT3G12810.1;>AT3G12810.2	303.152	(911);(907)	2	0	DDLEAIPLSPK	0	1	_DDLEAIPLS[Phospho (STY)]PK_	639.305	1	1
1140131_M-PP-1_A227_20250116_S4-C1_1_9403.d	Araport11_pep_20220914	2051.14	>AT3G12810.1;>AT3G12810.2	297.023	(1370);(1366)	2	0	AVITTSSQEDDTDVLDDVK	0	0.5	_AVITTS[Phospho (STY)]S[Phospho (STY)]QEDDTDVLDDVK_	1105.95	2	1
1140131_M-PP-1_A227_20250116_S4-C1_1_9403.d	Araport11_pep_20220914	2051.14	>AT3G12810.1;>AT3G12810.2	292.382	(1370);(1366)	2	0	AVITTSSQEDDTDVLDDVK	0	1	_AVITT[Phospho (STY)]S[Phospho (STY)]SQEDDTDVLDDVK_	1105.95	2	1
1140131_M-PP-1_A227_20250116_S4-C1_1_9403.d	Araport11_pep_20220914	2051.14	>AT3G12810.1;>AT3G12810.2	249.808	(1370);(1366)	2	0	AVITTSSQEDDTDVLDDVK	0	0.3333	_AVITTSS[Phospho (STY)]QEDDTDVLDDVK_	1065.97	1	1
1140131_M-PP-1_A227_20250116_S4-C1_1_9403.d	Araport11_pep_20220914	1626.56	>AT4G24280.1	185.429	-718	2	0	GGDGDDVIDADFTDSQ	0	1	_GGDGDDVIDADFT[Phospho (STY)]DSQ_	853.807	1	1
1140131_M-PP-1_A227_20250116_S4-C1_1_9403.d	Araport11_pep_20220914	1265.29	>AT2G26280.1;>AT2G26280.2;>AT2G26280.3;>AT2G26280.4;>AT2G26280.5;>AT2G26280.6;>AT2G26280.7	956.35	(48);(48);(48);(48);(48);(48);(48)	2	0	SPSSGGTSTLDTR	0	1	_S[Phospho (STY)]PSSGGTSTLDTR_	673.285	1	1
1140131_M-PP-1_A227_20250116_S4-C1_1_9403.d	Araport11_pep_20220914	948.08	>AT2G26280.1;>AT2G26280.2;>AT2G26280.3;>AT2G26280.4;>AT2G26280.5;>AT2G26280.6;>AT2G26280.7	396.413	(58);(58);(58);(58);(58);(58);(58)	2	0	LLASSSSVGK	0	1	_LLASSS[Phospho (STY)]SVGK_	514.755	1	1
1140131_M-PP-1_A227_20250116_S4-C1_1_9403.d	Araport11_pep_20220914	1122.26	>AT2G26280.1;>AT2G26280.2;>AT2G26280.3;>AT2G26280.4;>AT2G26280.5;>AT2G26280.6;>AT2G26280.7	372.705	(352);(352);(352);(352);(352);(352);(352)	2	0	LASQDSGMWK	0	1	_LASQDS[Phospho (STY)]GMWK_	601.749	1	1
1140131_M-PP-1_A227_20250116_S4-C1_1_9403.d	Araport11_pep_20220914	2097.14	>AT2G26280.1;>AT2G26280.2;>AT2G26280.3;>AT2G26280.4;>AT2G26280.5;>AT2G26280.6;>AT2G26280.7	301.278	(77);(77);(77);(77);(77);(77);(77)	3	1	AVLDRTESSASHHSDEEAR	0.000595167	1	_AVLDRTES[Phospho (STY)]S[Phospho (STY)]ASHHSDEEAR_	752.969	2	1
1140131_M-PP-1_A227_20250116_S4-C1_1_9403.d	Araport11_pep_20220914	2097.14	>AT2G26280.1;>AT2G26280.2;>AT2G26280.3;>AT2G26280.4;>AT2G26280.5;>AT2G26280.6;>AT2G26280.7	273.642	(77);(77);(77);(77);(77);(77);(77)	3	1	AVLDRTESSASHHSDEEAR	0.000595167	1	_AVLDRTES[Phospho (STY)]SAS[Phospho (STY)]HHS[Phospho (STY)]DEEAR_	779.624	3	1
1140131_M-PP-1_A227_20250116_S4-C1_1_9403.d	Araport11_pep_20220914	1046.19	>AT4G04810.1;>AT4G04810.2;>AT4G04830.1;>AT4G21830.1;>AT4G21830.2;>AT4G21840.1	115.634	(25);(25);(25);(32);(29);(31)	2	0	AVLSPEQFR	0	1	_AVLS[Phospho (STY)]PEQFR_	563.768	1	1
1140131_M-PP-1_A227_20250116_S4-C1_1_9403.d	Araport11_pep_20220914	1170.33	>AT4G36020.1;>AT4G36020.2;>AT4G36020.3	363.454	(83);(83);(83)	2	0	AVNVTAPGGGSLK	0	1	_AVNVTAPGGGS[Phospho (STY)]LK_	625.811	1	1
1140131_M-PP-1_A227_20250116_S4-C1_1_9403.d	Araport11_pep_20220914	1416.54	>AT4G20260.1;>AT4G20260.10;>AT4G20260.2;>AT4G20260.3;>AT4G20260.4;>AT4G20260.7;>AT4G20260.8;>AT4G20260.9	705.516	(186);(186);(186);(186);(187);(186);(186);(186)	2	1	KGETPETAVVEEK	0.000270563	1	_KGET[Phospho (STY)]PETAVVEEK_	748.848	1	1
1140131_M-PP-1_A227_20250116_S4-C1_1_9403.d	Araport11_pep_20220914	1358.47	>AT5G62560.1	388.426	-27	2	0	SSSATTTTLPQHK	0	1	_SSS[Phospho (STY)]ATTTTLPQHK_	719.832	1	1
1140131_M-PP-1_A227_20250116_S4-C1_1_9403.d	Araport11_pep_20220914	2470.65	>AT5G62560.1	160.215	-217	2	0	AVSMFSSSTTSSSSGVFAGADSPFR	0	0.4999	_AVSMFSSSTTSS[Phospho (STY)]SSGVFAGADSPFR_	1275.55	1	1
1140131_M-PP-1_A227_20250116_S4-C1_1_9403.d	Araport11_pep_20220914	1736.86	>AT2G32080.1;>AT2G32080.2	1299.48	(220);(219)	2	0	TIDSPGQEETGMTGVSK	0	1	_TIDS[Phospho (STY)]PGQEETGMTGVSK_	908.887	1	1
1140131_M-PP-1_A227_20250116_S4-C1_1_9403.d	Araport11_pep_20220914	1603.7	>AT2G32080.1;>AT2G32080.2	350.288	(34);(34)	2	0	AVTGGGGGGGGSDVELVSK	0	1	_AVTGGGGGGGGS[Phospho (STY)]DVELVSK_	842.383	1	1
1140131_M-PP-1_A227_20250116_S4-C1_1_9403.d	Araport11_pep_20220914	932.981	>AT2G32080.1;>AT2G32080.2	380.996	(252);(251)	2	0	ISEVAGSDR	0.00518993	1	_ISEVAGS[Phospho (STY)]DR_	507.219	1	1
1140131_M-PP-1_A227_20250116_S4-C1_1_9403.d	Araport11_pep_20220914	1741.93	>AT2G17700.1	941.294	-446	2	0	VQIESGVMTAETGTYR	0	1	_VQIESGVM[Oxidation (M)]T[Phospho (STY)]AETGTYR_	919.406	1	1
1140131_M-PP-1_A227_20250116_S4-C1_1_9403.d	Araport11_pep_20220914	1741.93	>AT2G17700.1	868.755	-446	2	0	VQIESGVMTAETGTYR	0	1	_VQIESGVMT[Phospho (STY)]AETGTYR_	911.408	1	1
1140131_M-PP-1_A227_20250116_S4-C1_1_9403.d	Araport11_pep_20220914	1254.36	>AT2G17700.1	382.104	-25	2	0	AVVASPSQENPR	0	1	_AVVAS[Phospho (STY)]PSQENPR_	667.809	1	1
1140131_M-PP-1_A227_20250116_S4-C1_1_9403.d	Araport11_pep_20220914	2239.26	>AT1G20920.1;>AT1G20920.3;>AT1G20920.4;>AT1G20920.5;>AT1G20920.6;>AT1G20920.7	654.829	(354);(354);(354);(354);(354);(354)	2	0	SETEMDVDEETKPENDGDAK	0	1	_S[Phospho (STY)]ETEMDVDEETKPENDGDAK_	1159.95	1	1
1140131_M-PP-1_A227_20250116_S4-C1_1_9403.d	Araport11_pep_20220914	2239.26	>AT1G20920.1;>AT1G20920.3;>AT1G20920.4;>AT1G20920.5;>AT1G20920.6;>AT1G20920.7	250.075	(354);(354);(354);(354);(354);(354)	3	0	SETEMDVDEETKPENDGDAK	0	1	_S[Phospho (STY)]ETEMDVDEETKPENDGDAK_	773.633	1	1
1140131_M-PP-1_A227_20250116_S4-C1_1_9403.d	Araport11_pep_20220914	2058.05	>AT1G20920.1;>AT1G20920.3;>AT1G20920.4;>AT1G20920.5;>AT1G20920.6;>AT1G20920.7	634.067	(334);(334);(334);(334);(334);(334)	2	0	AWTLEGESDDEEGHPEEK	0	1	_AWTLEGES[Phospho (STY)]DDEEGHPEEK_	1069.42	1	1
1140131_M-PP-1_A227_20250116_S4-C1_1_9403.d	Araport11_pep_20220914	2058.05	>AT1G20920.1;>AT1G20920.3;>AT1G20920.4;>AT1G20920.5;>AT1G20920.6;>AT1G20920.7	421.213	(334);(334);(334);(334);(334);(334)	3	0	AWTLEGESDDEEGHPEEK	0	1	_AWTLEGES[Phospho (STY)]DDEEGHPEEK_	713.279	1	1
1140131_M-PP-1_A227_20250116_S4-C1_1_9403.d	Araport11_pep_20220914	1682.71	>AT1G20920.1;>AT1G20920.3;>AT1G20920.4;>AT1G20920.5;>AT1G20920.6;>AT1G20920.7	627.831	(450);(450);(450);(450);(450);(450)	2	0	IIQGEDSDSDYSEPK	0	1	_IIQGEDS[Phospho (STY)]DS[Phospho (STY)]DYSEPK_	921.84	2	1
1140131_M-PP-1_A227_20250116_S4-C1_1_9403.d	Araport11_pep_20220914	1682.71	>AT1G20920.1;>AT1G20920.3;>AT1G20920.4;>AT1G20920.5;>AT1G20920.6;>AT1G20920.7	505.83	(450);(450);(450);(450);(450);(450)	2	0	IIQGEDSDSDYSEPK	0	0.5	_IIQGEDSDS[Phospho (STY)]DYSEPK_	881.856	1	1
1140131_M-PP-1_A227_20250116_S4-C1_1_9403.d	Araport11_pep_20220914	1264.22	>AT1G20920.1;>AT1G20920.3;>AT1G20920.4;>AT1G20920.5;>AT1G20920.6;>AT1G20920.7	460.506	(972);(972);(972);(972);(972);(972)	2	0	SDSEDENDVVR	0	1	_S[Phospho (STY)]DS[Phospho (STY)]EDENDVVR_	712.734	2	1
1140131_M-PP-1_A227_20250116_S4-C1_1_9403.d	Araport11_pep_20220914	1335.3	>AT1G20920.1;>AT1G20920.3;>AT1G20920.4;>AT1G20920.5;>AT1G20920.6;>AT1G20920.7	270.129	(215);(215);(215);(215);(215);(215)	2	0	EVGNEESDDDVK	0	1	_EVGNEES[Phospho (STY)]DDDVK_	708.264	1	1
1140131_M-PP-1_A227_20250116_S4-C1_1_9403.d	Araport11_pep_20220914	1491.48	>AT1G20920.1;>AT1G20920.3;>AT1G20920.4;>AT1G20920.5;>AT1G20920.6;>AT1G20920.7	165.978	(216);(216);(216);(216);(216);(216)	2	1	EVGNEESDDDVKR	0	1	_EVGNEES[Phospho (STY)]DDDVKR_	786.315	1	1
1140131_M-PP-1_A227_20250116_S4-C1_1_9403.d	Araport11_pep_20220914	2262.23	>AT1G20920.1;>AT1G20920.3;>AT1G20920.4;>AT1G20920.5;>AT1G20920.6;>AT1G20920.7	613.016	(972);(972);(972);(972);(972);(972)	2	1	EYGFEEDKSDSEDENDVVR	0	0.9922	_EYGFEEDKS[Phospho (STY)]DS[Phospho (STY)]EDENDVVR_	1211.44	2	1
1140131_M-PP-1_A227_20250116_S4-C1_1_9403.d	Araport11_pep_20220914	1392.39	>AT1G20920.1;>AT1G20920.3;>AT1G20920.4;>AT1G20920.5;>AT1G20920.6;>AT1G20920.7	262.242	(973);(973);(973);(973);(973);(973)	2	1	SDSEDENDVVRK	0	1	_S[Phospho (STY)]DS[Phospho (STY)]EDENDVVRK_	776.782	2	1
1140131_M-PP-1_A227_20250116_S4-C1_1_9403.d	Araport11_pep_20220914	1343.45	>AT5G64130.1;>AT5G64130.3	345.306	(64);(89)	2	0	AYFDSADWALGK	0	1	_AYFDS[Phospho (STY)]ADWALGK_	712.3	1	1
1140131_M-PP-1_A227_20250116_S4-C1_1_9403.d	Araport11_pep_20220914	1565.65	>AT2G39010.1	5707.73	-15	2	1	TKDELTEEESLSGK	0	1	_TKDELT[Phospho (STY)]EEES[Phospho (STY)]LSGK_	863.347	2	1
1140131_M-PP-1_A227_20250116_S4-C1_1_9403.d	Araport11_pep_20220914	1565.65	>AT2G39010.1	2392.8	-15	2	1	TKDELTEEESLSGK	0	1	_TKDELTEEES[Phospho (STY)]LSGK_	823.364	1	1
1140131_M-PP-1_A227_20250116_S4-C1_1_9403.d	Araport11_pep_20220914	1565.65	>AT2G39010.1	2357.94	-15	2	1	TKDELTEEESLSGK	0	1	_TKDELTEEESLS[Phospho (STY)]GK_	823.364	1	1
1140131_M-PP-1_A227_20250116_S4-C1_1_9403.d	Araport11_pep_20220914	1565.65	>AT2G39010.1	965.5	-15	2	1	TKDELTEEESLSGK	0	1	_TKDELT[Phospho (STY)]EEES[Phospho (STY)]LS[Phospho (STY)]GK_	903.33	3	1
1140131_M-PP-1_A227_20250116_S4-C1_1_9403.d	Araport11_pep_20220914	1565.65	>AT2G39010.1	890.365	-15	2	1	TKDELTEEESLSGK	0	1	_TKDELTEEES[Phospho (STY)]LS[Phospho (STY)]GK_	863.347	2	1
1140131_M-PP-1_A227_20250116_S4-C1_1_9403.d	Araport11_pep_20220914	1565.65	>AT2G39010.1	466.1	-15	2	1	TKDELTEEESLSGK	0	1	_TKDELT[Phospho (STY)]EEESLSGK_	823.364	1	1
1140131_M-PP-1_A227_20250116_S4-C1_1_9403.d	Araport11_pep_20220914	1336.37	>AT2G39010.1	5431.75	-15	2	0	DELTEEESLSGK	0	1	_DELT[Phospho (STY)]EEES[Phospho (STY)]LSGK_	748.776	2	1
1140131_M-PP-1_A227_20250116_S4-C1_1_9403.d	Araport11_pep_20220914	1336.37	>AT2G39010.1	3151.88	-15	2	0	DELTEEESLSGK	0	1	_DELTEEESLS[Phospho (STY)]GK_	708.793	1	1
1140131_M-PP-1_A227_20250116_S4-C1_1_9403.d	Araport11_pep_20220914	1336.37	>AT2G39010.1	3103.4	-15	2	0	DELTEEESLSGK	0	1	_DELTEEES[Phospho (STY)]LSGK_	708.793	1	1
1140131_M-PP-1_A227_20250116_S4-C1_1_9403.d	Araport11_pep_20220914	1336.37	>AT2G39010.1	856.19	-15	2	0	DELTEEESLSGK	0	1	_DELTEEES[Phospho (STY)]LS[Phospho (STY)]GK_	748.776	2	1
1140131_M-PP-1_A227_20250116_S4-C1_1_9403.d	Araport11_pep_20220914	1336.37	>AT2G39010.1	513.248	-15	2	0	DELTEEESLSGK	0	1	_DELT[Phospho (STY)]EEESLSGK_	708.793	1	1
1140131_M-PP-1_A227_20250116_S4-C1_1_9403.d	Araport11_pep_20220914	1336.37	>AT2G39010.1	1105.95	-15	2	0	DELTEEESLSGK	0	1	_DELT[Phospho (STY)]EEES[Phospho (STY)]LS[Phospho (STY)]GK_	788.759	3	1
1140131_M-PP-1_A227_20250116_S4-C1_1_9403.d	Araport11_pep_20220914	1567.72	>AT2G39010.1	357.75	-289	3	1	AYGSVRSQLHELHA	0	1	_AYGS[Phospho (STY)]VRS[Phospho (STY)]QLHELHA_	576.582	2	1
1140131_M-PP-1_A227_20250116_S4-C1_1_9403.d	Araport11_pep_20220914	1567.72	>AT2G39010.1	4411.01	-289	2	1	AYGSVRSQLHELHA	0	1	_AYGS[Phospho (STY)]VRS[Phospho (STY)]QLHELHA_	864.369	2	1
1140131_M-PP-1_A227_20250116_S4-C1_1_9403.d	Araport11_pep_20220914	934.015	>AT2G39010.1	4161.93	-289	2	0	SQLHELHA	0.000137268	1	_S[Phospho (STY)]QLHELHA_	507.724	1	1
1140131_M-PP-1_A227_20250116_S4-C1_1_9403.d	Araport11_pep_20220914	843.974	>AT5G19220.1	322.44	-433	2	0	VGSNVQLK	0	1	_VGS[Phospho (STY)]NVQLK_	462.731	1	1
1140131_M-PP-1_A227_20250116_S4-C1_1_9403.d	Araport11_pep_20220914	2343.3	>AT2G43630.1	210.171	-274	2	0	AYVDSNSDEAYVESNSDEVSY	0	1	_AYVDSNSDEAYVES[Phospho (STY)]NSDEVSY_	1211.96	1	1
1140131_M-PP-1_A227_20250116_S4-C1_1_9403.d	Araport11_pep_20220914	3286.72	>AT1G80670.1	2041.36	-81	3	2	CWEISRSGASLASAPKASISHDQPVLCSAWK	0.000931966	1	_C[Carbamidomethyl (C)]WEISRSGASLASAPKAS[Phospho (STY)]IS[Phospho (STY)]HDQPVLC[Carbamidomethyl (C)]S[Phospho (STY)]AWK_	1213.86	3	1
1140131_M-PP-1_A227_20250116_S4-C1_1_9403.d	Araport11_pep_20220914	2586.48	>AT1G30230.1;>AT1G30230.2	305.645	(121);(121)	2	0	DAAADEEDDDDVDLFGEETEEEK	0	1	_DAAADEEDDDDVDLFGEET[Phospho (STY)]EEEK_	1333.49	1	1
1140131_M-PP-1_A227_20250116_S4-C1_1_9403.d	Araport11_pep_20220914	3097.38	>AT1G30230.1;>AT1G30230.2	481.384	(98);(98)	3	0	ISGVSAEGSGVIVEGSAPITEEAVATPPAADSK	0	1	_ISGVSAEGSGVIVEGSAPITEEAVAT[Phospho (STY)]PPAADSK_	1059.51	1	1
1140131_M-PP-1_A227_20250116_S4-C1_1_9403.d	Araport11_pep_20220914	2187.3	>AT1G71880.1	589.568	-31	2	0	DAAALETQSPEDFDQPSPLR	0	1	_DAAALETQS[Phospho (STY)]PEDFDQPSPLR_	1134	1	1
1140131_M-PP-1_A227_20250116_S4-C1_1_9403.d	Araport11_pep_20220914	1725.87	>AT2G23350.1	402.074	-662	2	0	SGSPSDLLASLSINDHL	0	0.7444	_S[Phospho (STY)]GSPSDLLASLSINDHL_	903.419	1	1
1140131_M-PP-1_A227_20250116_S4-C1_1_9403.d	Araport11_pep_20220914	1725.87	>AT2G23350.1	312.151	-662	2	0	SGSPSDLLASLSINDHL	0	0.9994	_SGSPS[Phospho (STY)]DLLASLSINDHL_	903.419	1	1
1140131_M-PP-1_A227_20250116_S4-C1_1_9403.d	Araport11_pep_20220914	1783.95	>AT4G39680.1;>AT4G39680.2	5566.91	(423);(423)	2	0	VPEAQITNSATPTTTPR	0	1	_VPEAQITNSAT[Phospho (STY)]PTTT[Phospho (STY)]PR_	972.429	2	1
1140131_M-PP-1_A227_20250116_S4-C1_1_9403.d	Araport11_pep_20220914	1783.95	>AT4G39680.1;>AT4G39680.2	1434.78	(423);(423)	2	0	VPEAQITNSATPTTTPR	0	1	_VPEAQITNSATPTTT[Phospho (STY)]PR_	932.446	1	1
1140131_M-PP-1_A227_20250116_S4-C1_1_9403.d	Araport11_pep_20220914	1783.95	>AT4G39680.1;>AT4G39680.2	542.55	(423);(423)	2	0	VPEAQITNSATPTTTPR	0	1	_VPEAQITNSAT[Phospho (STY)]PTTTPR_	932.446	1	1
1140131_M-PP-1_A227_20250116_S4-C1_1_9403.d	Araport11_pep_20220914	1783.95	>AT4G39680.1;>AT4G39680.2	356.905	(423);(423)	3	0	VPEAQITNSATPTTTPR	0	0.3333	_VPEAQITNSAT[Phospho (STY)]PTTT[Phospho (STY)]PR_	648.622	2	1
1140131_M-PP-1_A227_20250116_S4-C1_1_9403.d	Araport11_pep_20220914	1783.95	>AT4G39680.1;>AT4G39680.2	5566.91	(423);(423)	2	0	VPEAQITNSATPTTTPR	0	1	_VPEAQITNSATPT[Phospho (STY)]TT[Phospho (STY)]PR_	972.429	2	1
1140131_M-PP-1_A227_20250116_S4-C1_1_9403.d	Araport11_pep_20220914	2152.22	>AT4G39680.1;>AT4G39680.2	3917.52	(332);(332)	2	1	LNLDRSSGDESMEDEPETK	0	1	_LNLDRS[Phospho (STY)]S[Phospho (STY)]GDES[Phospho (STY)]MEDEPETK_	1196.42	3	1
1140131_M-PP-1_A227_20250116_S4-C1_1_9403.d	Araport11_pep_20220914	2152.22	>AT4G39680.1;>AT4G39680.2	624.61	(332);(332)	3	1	LNLDRSSGDESMEDEPETK	0	1	_LNLDRS[Phospho (STY)]S[Phospho (STY)]GDES[Phospho (STY)]MEDEPETK_	797.949	3	1
1140131_M-PP-1_A227_20250116_S4-C1_1_9403.d	Araport11_pep_20220914	2152.22	>AT4G39680.1;>AT4G39680.2	341.194	(332);(332)	3	1	LNLDRSSGDESMEDEPETK	0	1	_LNLDRS[Phospho (STY)]S[Phospho (STY)]GDES[Phospho (STY)]M[Oxidation (M)]EDEPETK_	803.281	3	1
1140131_M-PP-1_A227_20250116_S4-C1_1_9403.d	Araport11_pep_20220914	2152.22	>AT4G39680.1;>AT4G39680.2	1094.58	(332);(332)	2	1	LNLDRSSGDESMEDEPETK	0	1	_LNLDRS[Phospho (STY)]S[Phospho (STY)]GDES[Phospho (STY)]M[Oxidation (M)]EDEPETK_	1204.42	3	1
[truncated: 21,722 more rows]

## Sheet: Table S3B
R.FileName	PG.FASTAName	PEP.MolecularWeight	PG.ProteinAccessions	PP.Label-Free Quant	PEP.EndingPositions	PP.Charge	PEP.NrOfMissedCleavages	PEP.StrippedSequence	PEP.QValue	EG.PTMAssayProbability	EG.PrecursorId	P.TheoreticalMZ	num_sites	replicate
[truncated: 33,438 more rows]

[truncated: 3 more sheets: glyco column key, Table S3C, Table S3D]
