# Supplementary material for: Integrated Single-Tip IMAC-HILIC Enables Simultaneous Analysis of Plant Phosphoproteomics and N‑Glycoproteomics
Source: J Proteome Res. 2025 Jun 23;24(7):3560–8. doi: 10.1021/acs.jproteome.5c00185 (PMC12235695; doi:10.1021/acs.jproteome.5c00185)
Supplement: Supplementary file 5 [file pr5c00185_si_005.xlsx]

## Sheet: Legend
Overview of phosphopeptide and N-glycopeptide identifications in control and EGTA-treated samples
Sheet Name	Sheet Contents									column key:
Supplemental Table 4A	All N-glycopeptides identified in control and EGTA-treated samples									R.FileName
Supplemental Table 4B	All phosphopeptides identified in control and EGTA-treated samples									Aggregation of experiment name, experimental condition and technical replicate number.
Supplemental Table 4C	N-glycopeptides significantly altered by EGTA treatment
Supplemental Table 4D	Phosphorylation sites significantly altered by EGTA treatment									PG.FASTAName
										All protein meta information from the associated FASTA files for the proteins in the protein group.
										PG.ProteinAccessions
										All protein accession IDs from the associated FASTA file for the proteins in the protein group.
										PEP.MolecularWeight
										The molecular weight of this peptide.
										PP.Label-Free Quant
										The peptide precursor quantity calculated as defined in the quantification section of the experiment settings.
										PEP.EndingPositions
										The ending position(s) of the peptide in the inference proteins.
										PP.Charge
										The peptide precursor charge.
										PEP.NrOfMissedCleavages
										The number of missed cleavages in this peptide given the specified digestion rules.
										PEP.StrippedSequence
										The peptide sequence as provided by the FASTA file without any modifications.
										PEP.Qvalue
										q value is the minimal false discovery rate at which the identification is considered correct.
										EG.PTMAssayProbability
										The overall localization confidence of this peptide (based on the best scoring PSM). This value is not defined for peptides without variable modifications.
										EG.PrecursorId
										The labeled sequence with modifications and labels represented using the modification name or id.
										P.TheoreticalMZ
										The theoretical m/z value of the precursor.
										num_sites
										Number of phosphorylation sites detected along peptide. Note this does not mean the number of confidently localized phosphorylation sites.
										replicate
										"Different technical replicates generated by single MS injection"
										1 = technical replicate 1
										2 = technical replicate 2
										3 = technical replicate 3

## Sheet: Glyco column key
column key:
FileName
Aggregation of sample number, experiment name and experimental condition
Intensity
Normalized peptide intensities quantification section of the experiment settings.
C: Composition
Plausible total (summed) glycan composition for all glycans.
N: Start
Starting position of the peptide within the mapped protein sequence.
N: End
Ending position of the peptide within the mapped protein sequence.
T: Modified Sequence
Peptide amino acid sequence plus modifications
T: Protein
Protein sequence header corresponding to the identified peptide sequence; this will be the selected razor protein if the peptide maps to multiple proteins (in this case, other mapped proteins are listed in the ‘Mapped Proteins’ column).
T: Charges
All observed charge states for the modified peptide in the experiment.
T: Assigned Modifications
All variable modifications of the peptide found in the experiment, each listed by mass in Da with modified residue and location within the peptide sequence.
T: Localization
The overall localization confidence of this peptide (based on the best scoring PSM). This value is not defined for peptides without variable modifications.
T: Value
T: classification
Types of N-glycans.
T: #glycan
Number of glycans on the peptide determined by N-Pair localization.
replicate
"Different technical replicates generated by single MS injection"
1 = technical replicate 1
2 = technical replicate 2
3 = technical replicate 3

## Sheet: Table S4A
File name	Intensity	C: Composition	N: Start	N: End	T: Modified Sequence	T: Protein	T: Charges	T: Assigned Modifications	T: Localization	T: Value	T: classification	T: #glycan	replicate
1140267_WT_GP_1	98512.3	HexNAc(1)	511	525	AEGFPTILFFPAGN[203.0794]K	AT5G60640.1	2	14N(203.0794)	N:203.0794@AEGFPTILFFPAGN(1)K	203.079	Truncated	1	1
1140267_WT_GP_1	104127	HexNAc(2)	511	525	AEGFPTILFFPAGN[406.1588]K	AT5G60640.1	2	14N(406.1588)	N:406.1588@AEGFPTILFFPAGN(1)K	406.159	Truncated	2	1
1140267_WT_GP_1	134137	HexNAc(2)Hex(5)	125	134	AENSLN[1216.4229]ATTR	AT5G34940.1	2	6N(1216.4229)	N:1216.4229@AENSLN(1)ATTR	1216.42	High mannose	7	1
1140267_WT_GP_1	87482.6	HexNAc(2)Hex(6)	125	134	AENSLN[1378.4757]ATTR	AT5G34940.1	2	6N(1378.4757)	N:1378.4757@AENSLN(1)ATTR	1378.48	High mannose	8	1
1140267_WT_GP_1	37569.2	HexNAc(2)Hex(3)Fuc(1)Pent(1)	127	149	AFN[1170.4175]GTFEGITLPALQNIQSAIIK	AT4G31140.1	2	3N(1170.4175)	N:1170.4175@AFN(1)GTFEGITLPALQNIQSAIIK	1170.42	paucimannose	7	1
1140267_WT_GP_1	76001.3	HexNAc(3)Hex(3)Fuc(1)Pent(1)	127	149	AFN[1373.4968]GTFEGITLPALQNIQSAIIK	AT4G31140.1	2	3N(1373.4968)	N:1373.4968@AFN(1)GTFEGITLPALQNIQSAIIK	1373.5	hybrid	8	1
1140267_WT_GP_1	39151.7	HexNAc(4)Hex(3)Fuc(1)Pent(1)	127	149	AFN[1576.5762]GTFEGITLPALQNIQSAIIK	AT4G31140.1	2	3N(1576.5762)	N:1576.5762@AFN(1)GTFEGITLPALQNIQSAIIK	1576.58	Complex	9	1
1140267_WT_GP_1	262444	HexNAc(2)Hex(3)Fuc(1)Pent(1)	73	92	AIFTTPITFKPN[1170.4175]ASALYPFK	AT1G53070.1	2	12N(1170.4175)	N:1170.4175@AIFTTPITFKPN(1)ASALYPFK	1170.42	paucimannose	7	1
1140267_WT_GP_1	0	HexNAc(4)Hex(5)Fuc(2)Pent(1)	116	164	ALAILAAALTGTAAINHSWVAANQDVAM[15.9949]ALLFGIGYAGIIFEESLAFN[2046.7397]K	AT3G19490.1	5	28M(15.9949),48N(2046.7397)	M:15.9949@ALAILAAALTGTAAINHSWVAANQDVAM(1)ALLFGIGYAGIIFEESLAFNK	2046.74	Complex	12	1
1140267_WT_GP_1	71880.6	HexNAc(2)Hex(6)	343	350	ALHAN[1378.4757]TTK	AT3G02110.1	3	5N(1378.4757)	N:1378.4757@ALHAN(1)TTK	1378.48	High mannose	8	1
1140267_WT_GP_1	63407.2	HexNAc(2)Hex(3)Fuc(1)Pent(1)	96	117	ALHIVDTLNAN[1170.4175]ATFNLLEGIFK	AT1G20225.1	2,3	11N(1170.4175)	N:1170.4175@ALHIVDTLNAN(1)ATFNLLEGIFK	1170.42	paucimannose	7	1
1140267_WT_GP_1	93002.5	HexNAc(1)	96	117	ALHIVDTLNAN[203.0794]ATFNLLEGIFK	AT1G20225.1	2	11N(203.0794)	N:203.0794@ALHIVDTLNAN(1)ATFNLLEGIFK	203.079	Truncated	1	1
1140267_WT_GP_1	63170.7	HexNAc(2)Hex(3)Fuc(1)Pent(1)	95	116	ALHIVNTVHAN[1170.4175]ATFSLLEGFFK	AT1G76020.1	2	11N(1170.4175)	N:1170.4175@ALHIVNTVHAN(1)ATFSLLEGFFK	1170.42	paucimannose	7	1
1140267_WT_GP_1	1307.13	HexNAc(2)Hex(9)	66	85	ALLYPGAVVNGLAIN[1864.6342]MTFPK	AT5G11280.1	2	15N(1864.6342)	N:1864.6342@ALLYPGAVVNGLAIN(1)MTFPK	1864.63	High mannose	11	1
1140267_WT_GP_1	138827	HexNAc(2)Hex(4)	334	343	AMHAN[1054.3700]VTGIR	AT4G30610.1	2	5N(1054.3700)	N:1054.3700@AMHAN(1)VTGIR	1054.37	High mannose	6	1
1140267_WT_GP_1	84590.2	HexNAc(2)Hex(5)	334	343	AMHAN[1216.4229]VTGIR	AT4G30610.1	2	5N(1216.4229)	N:1216.4229@AMHAN(1)VTGIR	1216.42	High mannose	7	1
1140267_WT_GP_1	143859	HexNAc(2)Hex(7)	334	343	AMHAN[1540.5286]VTGIR	AT4G30610.1	2	5N(1540.5286)	N:1540.5286@AMHAN(1)VTGIR	1540.53	High mannose	9	1
1140267_WT_GP_1	129659	HexNAc(2)Hex(3)	334	343	AMHAN[892.3172]VTGIR	AT4G30610.1	2	5N(892.3172)	N:892.3172@AMHAN(1)VTGIR	892.317	paucimannose	5	1
1140267_WT_GP_1	76339.6	HexNAc(2)Hex(4)	334	343	AM[15.9949]HAN[1054.3700]VTGIR	AT4G30610.1	2	2M(15.9949),5N(1054.3700)	M:15.9949@AM(1)HANVTGIR	1054.37	High mannose	6	1
1140267_WT_GP_1	77349.4	HexNAc(2)Hex(6)	334	343	AM[15.9949]HAN[1378.4757]VTGIR	AT4G30610.1	2	2M(15.9949),5N(1378.4757)	N:1378.4757@AMHAN(1)VTGIR	1378.48	High mannose	8	1
1140267_WT_GP_1	63013.6	HexNAc(2)Hex(7)	334	343	AM[15.9949]HAN[1540.5286]VTGIR	AT4G30610.1	2	2M(15.9949),5N(1540.5286)	M:15.9949@AM(1)HANVTGIR	1540.53	High mannose	9	1
1140267_WT_GP_1	18635	HexNAc(2)Hex(10)	412	421	ANHLN[2026.6870]LSYNK	AT4G20940.1	2	5N(2026.6870)	N:2026.6870@ANHLN(1)LSYNK	2026.69	Unprocessed	12	1
1140267_WT_GP_1	478461	HexNAc(2)Hex(3)Fuc(1)Pent(1)	171	177	AN[1170.4175]HTDLR	AT1G76160.1	2,3	2N(1170.4175)	N:1170.4175@AN(1)HTDLR	1170.42	paucimannose	7	1
1140267_WT_GP_1	171462	HexNAc(3)Hex(3)Fuc(1)Pent(1)	171	177	AN[1373.4968]HTDLR	AT1G76160.1	2,3	2N(1373.4968)	N:1373.4968@AN(1)HTDLR	1373.5	hybrid	8	1
1140267_WT_GP_1	37369.4	HexNAc(4)Hex(3)Fuc(1)Pent(1)	171	177	AN[1576.5762]HTDLR	AT1G76160.1	2,3	2N(1576.5762)	N:1576.5762@AN(1)HTDLR	1576.58	Complex	9	1
1140267_WT_GP_1	91994.3	HexNAc(2)Hex(8)	205	213	AN[1702.5813]VTEVSSK	AT1G73260.1	2	2N(1702.5813)	N:1702.5813@AN(1)VTEVSSK	1702.58	High mannose	10	1
1140267_WT_GP_1	39647.5	HexNAc(2)	164	175	AN[406.1588]ATFLIDLFER	AT2G22420.1	2	2N(406.1588)	N:406.1588@AN(1)ATFLIDLFER	406.159	Truncated	2	1
1140267_WT_GP_1	40029.7	HexNAc(2)Hex(3)Fuc(1)Pent(1)	281	305	APVN[1170.4175]VSGNGVNDFLGFQSNPILISK	AT5G11540.1	2	4N(1170.4175)	N:1170.4175@APVN(1)VSGNGVNDFLGFQSNPILISK	1170.42	paucimannose	7	1
1140267_WT_GP_1	2927.46	HexNAc(2)Hex(5)Fuc(1)	38	74	ASFPEGFLFGTATAAYQVEGAIN[1362.4808]ETC[57.0215]RGPALWDIY[79.9663]C[57.0215]R	AT3G09260.1	4	26C(57.0215),35Y(79.9663),36C(57.0215),23N(1362.4808)	C:57.0215@ASFPEGFLFGTATAAYQVEGAINETC(1)RGPALWDIYC(1)R	1362.48	High mannose	8	1
1140267_WT_GP_1	4241.22	HexNAc(2)Hex(5)Fuc(1)	38	74	ASFPEGFLFGTATAAYQVEGAIN[1362.4808]ET[79.9663]C[57.0215]RGPALWDIYC[57.0215]R	AT3G09260.1	4	25T(79.9663),26C(57.0215),36C(57.0215),23N(1362.4808)	T:79.9663@ASFPEGFLFGTATAAYQVEGAINET(1)CRGPALWDIYCR	1362.48	High mannose	8	1
1140267_WT_GP_1	1427.53	HexNAc(4)Hex(3)Fuc(1)	38	74	ASFPEGFLFGTATAAY[79.9663]QVEGAIN[1444.5339]ETC[57.0215]RGPALWDIY[79.9663]C[57.0215]R	AT3G09260.1	4	16Y(79.9663),26C(57.0215),35Y(79.9663),36C(57.0215),23N(1444.5339)	C:57.0215@ASFPEGFLFGTATAAYQVEGAINETC(1)RGPALWDIYC(1)R	1444.53	Complex	8	1
1140267_WT_GP_1	9893.85	HexNAc(2)Hex(6)Fuc(1)	38	74	ASFPEGFLFGTATAAY[79.9663]QVEGAIN[1524.5336]ETC[57.0215]RGPALWDIYC[57.0215]R	AT3G09260.1	4	16Y(79.9663),26C(57.0215),36C(57.0215),23N(1524.5336)	C:57.0215@ASFPEGFLFGTATAAYQVEGAINETC(1)RGPALWDIYC(1)R	1524.53	High mannose	9	1
1140267_WT_GP_1	28311.5	HexNAc(2)Hex(3)Fuc(1)Pent(1)	313	319	ASLN[1170.4175]TTK	AT1G13750.1	2	4N(1170.4175)	N:1170.4175@ASLN(1)TTK	1170.42	paucimannose	7	1
1140267_WT_GP_1	190112	HexNAc(2)Hex(4)	203	213	ASPSIHN[1054.3700]ITTK	AT3G54960.1	2	7N(1054.3700)	N:1054.3700@ASPSIHN(1)ITTK	1054.37	High mannose	6	1
1140267_WT_GP_1	173015	HexNAc(2)Hex(5)	203	213	ASPSIHN[1216.4229]ITTK	AT3G54960.1	2	7N(1216.4229)	N:1216.4229@ASPSIHN(1)ITTK	1216.42	High mannose	7	1
1140267_WT_GP_1	310390	HexNAc(2)Hex(7)	203	213	ASPSIHN[1540.5286]ITTK	AT3G54960.1	2,3	7N(1540.5286)	N:1540.5286@ASPSIHN(1)ITTK	1540.53	High mannose	9	1
1140267_WT_GP_1	147298	HexNAc(2)Hex(8)	203	213	ASPSIHN[1702.5813]ITTK	AT3G54960.1	2	7N(1702.5813)	N:1702.5813@ASPSIHN(1)ITTK	1702.58	High mannose	10	1
1140267_WT_GP_1	181567	HexNAc(2)Hex(3)	203	213	ASPSIHN[892.3172]ITTK	AT3G54960.1	2	7N(892.3172)	N:892.3172@ASPSIHN(1)ITTK	892.317	paucimannose	5	1
1140267_WT_GP_1	156436	HexNAc(4)Hex(3)Fuc(1)Pent(1)	62	68	ASTGNN[1576.5762]K	AT1G28700.1	2	6N(1576.5762)	N:1576.5762@ASTGNN(1)K	1576.58	Complex	9	1
1140267_WT_GP_1	154830	HexNAc(2)Hex(3)Fuc(1)Pent(1)	46	88	ATDFVFSGLGTPGN[1170.4175]TTNIINAAVTPAFAAQFPGLNGLGLSTAR	AT1G72610.1	3,4	14N(1170.4175)	N:1170.4175@ATDFVFSGLGTPGN(1)TTNIINAAVTPAFAAQFPGLNGLGLSTAR	1170.42	paucimannose	7	1
1140267_WT_GP_1	182232	HexNAc(3)Hex(3)Fuc(1)Pent(1)	46	88	ATDFVFSGLGTPGN[1373.4968]TTNIINAAVTPAFAAQFPGLNGLGLSTAR	AT1G72610.1	3,4,5	14N(1373.4968)	N:1373.4968@ATDFVFSGLGTPGN(1)TTNIINAAVTPAFAAQFPGLNGLGLSTAR	1373.5	hybrid	8	1
1140267_WT_GP_1	191133	HexNAc(4)Hex(3)Fuc(1)Pent(1)	46	88	ATDFVFSGLGTPGN[1576.5762]TTNIINAAVTPAFAAQFPGLNGLGLSTAR	AT1G72610.1	3,4,5	14N(1576.5762)	N:1576.5762@ATDFVFSGLGTPGN(1)TTNIINAAVTPAFAAQFPGLNGLGLSTAR	1576.58	Complex	9	1
1140267_WT_GP_1	3240.53	HexNAc(3)Hex(3)	224	260	C[57.0215]SPKIDVRC[57.0215]PGGN[1095.3966]SSTEPYIVAHNQLLAHAAAVDVYR	AT5G26000.1	5	1C(57.0215),9C(57.0215),13N(1095.3966)	C:57.0215@C(1)SPKIDVRC(1)PGGNSSTEPYIVAHNQLLAHAAAVDVYR	1095.4	hybrid	6	1
1140267_WT_GP_1	100408	HexNAc(2)Hex(3)Fuc(1)Pent(1)	307	313	DALHVN[1170.4175]K	AT2G22970.1	2	6N(1170.4175)	N:1170.4175@DALHVN(1)K	1170.42	paucimannose	7	1
1140267_WT_GP_1	144185	HexNAc(2)Hex(3)Fuc(1)Pent(1)	444	455	DAN[1170.4175]TSSVAYIKY	AT1G78830.1	2	3N(1170.4175)	N:1170.4175@DAN(1)TSSVAYIKY	1170.42	paucimannose	7	1
1140267_WT_GP_1	150239	HexNAc(2)Hex(4)	294	305	DEIGN[1054.3700]ISTSHLR	AT2G01720.1	2	5N(1054.3700)	N:1054.3700@DEIGN(1)ISTSHLR	1054.37	High mannose	6	1
1140267_WT_GP_1	69313.3	HexNAc(2)Hex(9)	294	305	DEIGN[1864.6342]ISTSHLR	AT2G01720.1	2,3	5N(1864.6342)	N:1864.6342@DEIGN(1)ISTSHLR	1864.63	High mannose	11	1
1140267_WT_GP_1	6087.58	HexNAc(2)Hex(10)	294	305	DEIGN[2026.6870]ISTSHLR	AT2G01720.1	2	5N(2026.6870)	N:2026.6870@DEIGN(1)ISTSHLR	2026.69	Unprocessed	12	1
1140267_WT_GP_1	83496.2	HexNAc(2)Hex(1)	294	305	DEIGN[568.2115]ISTSHLR	AT2G01720.1	2	5N(568.2115)	N:568.2115@DEIGN(1)ISTSHLR	568.212	paucimannose	3	1
1140267_WT_GP_1	161859	HexNAc(2)Hex(3)	294	305	DEIGN[892.3172]ISTSHLR	AT2G01720.1	2	5N(892.3172)	N:892.3172@DEIGN(1)ISTSHLR	892.317	paucimannose	5	1
1140267_WT_GP_1	35082	HexNAc(2)Hex(3)Fuc(1)Pent(1)	46	63	DELWFN[1170.4175]QTLDHYSPSDHR	AT4G36195.1	2	6N(1170.4175)	N:1170.4175@DELWFN(1)QTLDHYSPSDHR	1170.42	paucimannose	7	1
1140267_WT_GP_1	298601	HexNAc(2)Hex(7)	211	217	DFAN[1540.5286]GSR	AT4G16660.1	2	4N(1540.5286)	N:1540.5286@DFAN(1)GSR	1540.53	High mannose	9	1
1140267_WT_GP_1	135889	HexNAc(2)Hex(3)Pent(1)	105	133	DGSALAATLFQATGAAPGTSGFVN[1024.3595]ITDLR	AT5G55730.1	2	24N(1024.3595)	N:1024.3595@DGSALAATLFQATGAAPGTSGFVN(1)ITDLR	1024.36	paucimannose	6	1
1140267_WT_GP_1	168280	HexNAc(2)Hex(3)Fuc(1)Pent(1)	105	133	DGSALAATLFQATGAAPGTSGFVN[1170.4175]ITDLR	AT5G55730.1	2	24N(1170.4175)	N:1170.4175@DGSALAATLFQATGAAPGTSGFVN(1)ITDLR	1170.42	paucimannose	7	1
1140267_WT_GP_1	233929	HexNAc(1)	105	133	DGSALAATLFQATGAAPGTSGFVN[203.0794]ITDLR	AT5G55730.1	2	24N(203.0794)	N:203.0794@DGSALAATLFQATGAAPGTSGFVN(1)ITDLR	203.079	Truncated	1	1
1140267_WT_GP_1	0	HexNAc(2)Hex(9)	100	113	DIDVMDELN[1864.6342]STGYR	AT5G26000.1	2,3	9N(1864.6342)	N:1864.6342@DIDVMDELN(1)STGYR	1864.63	High mannose	11	1
1140267_WT_GP_1	12805.2	HexNAc(4)Hex(3)Fuc(2)	96	112	DIVTLN[1590.5918]QTKHYYLLDGK	AT5G15350.1	2	6N(1590.5918)	N:1590.5918@DIVTLN(1)QTKHYYLLDGK	1590.59	Complex	9	1
1140267_WT_GP_1	81378	HexNAc(2)Hex(6)	463	486	DKVN[1378.4757]VT[79.9663]GYFVWSLMDNFEWQDGYK	AT1G52400.1	2	6T(79.9663),4N(1378.4757)	T:79.9663@DKVNVT(1)GYFVWSLMDNFEWQDGYK	1378.48	High mannose	8	1
1140267_WT_GP_1	17096.6	HexNAc(2)Hex(7)	569	579	DN[1540.5286]TTTQELNPK	AT1G67490.1	2	2N(1540.5286)	N:1540.5286@DN(1)TTTQELNPK	1540.53	High mannose	9	1
1140267_WT_GP_1	35567.4	HexNAc(2)Hex(8)	569	579	DN[1702.5813]TTTQELNPK	AT1G67490.1	2	2N(1702.5813)	N:1702.5813@DN(1)TTTQELNPK	1702.58	High mannose	10	1
1140267_WT_GP_1	46230.2	HexNAc(4)Hex(3)Fuc(1)Pent(1)	167	186	DQIIHVN[1576.5762]LTQDNPRPLEAGK	AT1G10950.1	2,4	7N(1576.5762)	N:1576.5762@DQIIHVN(1)LTQDNPRPLEAGK	1576.58	Complex	9	1
1140267_WT_GP_1	77343.2	HexNAc(3)Hex(3)Pent(1)	242	249	DSFN[1227.4388]ISHK	AT1G36050.1	2	4N(1227.4388)	N:1227.4388@DSFN(1)ISHK	1227.44	hybrid	7	1
1140267_WT_GP_1	92484.6	HexNAc(4)Hex(3)Pent(1)	242	249	DSFN[1430.5183]ISHK	AT1G36050.1	2	4N(1430.5183)	N:1430.5183@DSFN(1)ISHK	1430.52	Complex	8	1
1140267_WT_GP_1	44929.9	HexNAc(2)Hex(3)Pent(1)	131	158	DSGSGYLSLYVAIDN[1024.3595]STLGQQEIYADLR	AT3G20370.1	2	15N(1024.3595)	N:1024.3595@DSGSGYLSLYVAIDN(1)STLGQQEIYADLR	1024.36	paucimannose	6	1
1140267_WT_GP_1	122009	HexNAc(2)Hex(3)Fuc(1)Pent(1)	131	158	DSGSGYLSLYVAIDN[1170.4175]STLGQQEIYADLR	AT3G20370.1	2,3	15N(1170.4175)	N:1170.4175@DSGSGYLSLYVAIDN(1)STLGQQEIYADLR	1170.42	paucimannose	7	1
1140267_WT_GP_1	147056	HexNAc(1)	131	158	DSGSGYLSLYVAIDN[203.0794]STLGQQEIYADLR	AT3G20370.1	2	15N(203.0794)	N:203.0794@DSGSGYLSLYVAIDN(1)STLGQQEIYADLR	203.079	Truncated	1	1
1140267_WT_GP_1	29275.2	HexNAc(2)Hex(3)Fuc(1)Pent(1)	168	199	DSLAFASQETTLNNLPPPFFN[1170.4175]ASQLIADFANR	AT1G71695.1	4	21N(1170.4175)	N:1170.4175@DSLAFASQETTLNNLPPPFFN(1)ASQLIADFANR	1170.42	paucimannose	7	1
1140267_WT_GP_1	79137.3	HexNAc(2)Hex(3)Fuc(1)Pent(1)	213	240	DTEGHGTHTASTAAGSVVAN[1170.4175]ASLYQYAR	AT3G14067.1	2,3,4	20N(1170.4175)	N:1170.4175@DTEGHGTHTASTAAGSVVAN(1)ASLYQYAR	1170.42	paucimannose	7	1
1140267_WT_GP_1	216693	HexNAc(2)Hex(3)Fuc(1)Pent(1)	241	249	EDFEPTTN[1170.4175]R	AT1G66970.1	2	8N(1170.4175)	N:1170.4175@EDFEPTTN(1)R	1170.42	paucimannose	7	1
1140267_WT_GP_1	185465	HexNAc(3)Hex(3)Fuc(1)Pent(1)	241	249	EDFEPTTN[1373.4968]R	AT1G66970.1	2	8N(1373.4968)	N:1373.4968@EDFEPTTN(1)R	1373.5	hybrid	8	1
1140267_WT_GP_1	62321	HexNAc(1)	241	249	EDFEPTTN[203.0794]R	AT1G66970.1	1	8N(203.0794)	N:203.0794@EDFEPTTN(1)R	203.079	Truncated	1	1
1140267_WT_GP_1	293524	HexNAc(1)	29	45	EFVLTLDHSN[203.0794]FTETISK	AT1G77510.1	2	10N(203.0794)	N:203.0794@EFVLTLDHSN(1)FTETISK	203.079	Truncated	1	1
1140267_WT_GP_1	68543.2	HexNAc(2)Hex(1)	29	45	EFVLTLDHSN[568.2115]FTETISK	AT1G77510.1	2	10N(568.2115)	N:568.2115@EFVLTLDHSN(1)FTETISK	568.212	paucimannose	3	1
1140267_WT_GP_1	21253.4	HexNAc(2)Hex(4)	30	46	EFVLTLDHTN[1054.3700]FTDTINK	AT1G21750.1	2	10N(1054.3700)	N:1054.3700@EFVLTLDHTN(1)FTDTINK	1054.37	High mannose	6	1
1140267_WT_GP_1	43417.2	HexNAc(2)Hex(8)	30	46	EFVLTLDHTN[1702.5813]FTDTINK	AT1G21750.1	2,3	10N(1702.5813)	N:1702.5813@EFVLTLDHTN(1)FTDTINK	1702.58	High mannose	10	1
1140267_WT_GP_1	1460090	HexNAc(1)	30	46	EFVLTLDHTN[203.0794]FTDTINK	AT1G21750.1	2	10N(203.0794)	N:203.0794@EFVLTLDHTN(1)FTDTINK	203.079	Truncated	1	1
1140267_WT_GP_1	142982	HexNAc(2)Hex(1)	30	46	EFVLTLDHTN[568.2115]FTDTINK	AT1G21750.1	2	10N(568.2115)	N:568.2115@EFVLTLDHTN(1)FTDTINK	568.212	paucimannose	3	1
1140267_WT_GP_1	94391.8	HexNAc(2)Hex(2)	30	46	EFVLTLDHTN[730.2644]FTDTINK	AT1G21750.1	2	10N(730.2644)	N:730.2644@EFVLTLDHTN(1)FTDTINK	730.264	paucimannose	4	1
1140267_WT_GP_1	40158.9	HexNAc(1)	126	149	EGAPLNYVSMYVQIDN[203.0794]STLLNSPK	AT3G28220.1	2	16N(203.0794)	N:203.0794@EGAPLNYVSMYVQIDN(1)STLLNSPK	203.079	Truncated	1	1
1140267_WT_GP_1	57546.4	HexNAc(1)	176	204	EGFWLNVQHDAFYEQQN[203.0794]LSMSSFLLSVSR	AT1G66970.1	2	17N(203.0794)	N:203.0794@EGFWLNVQHDAFYEQQN(1)LSMSSFLLSVSR	203.079	Truncated	1	1
1140267_WT_GP_1	158807	HexNAc(1)	517	532	EYLGTATGN[203.0794]GTHVPFK	AT5G63810.1	2	9N(203.0794)	N:203.0794@EYLGTATGN(1)GTHVPFK	203.079	Truncated	1	1
1140267_WT_GP_1	125491	HexNAc(1)	227	252	FDGNAFVPFAHGMGLISDELFEN[203.0794]VTK	AT4G12910.1	2	23N(203.0794)	N:203.0794@FDGNAFVPFAHGMGLISDELFEN(1)VTK	203.079	Truncated	1	1
1140267_WT_GP_1	58977.9	HexNAc(2)Hex(7)	290	296	FDGN[1540.5286]FTK	AT3G54960.1	2	4N(1540.5286)	N:1540.5286@FDGN(1)FTK	1540.53	High mannose	9	1
1140267_WT_GP_1	147219	HexNAc(2)Hex(8)	290	296	FDGN[1702.5813]FTK	AT3G54960.1	2	4N(1702.5813)	N:1702.5813@FDGN(1)FTK	1702.58	High mannose	10	1
1140267_WT_GP_1	185943	HexNAc(2)Hex(5)	484	501	FGLSYVDFAN[1216.4229]ITGDRDLK	AT5G26000.1	2	10N(1216.4229)	N:1216.4229@FGLSYVDFAN(1)ITGDRDLK	1216.42	High mannose	7	1
1140267_WT_GP_1	1078940	HexNAc(1)	484	498	FGLSYVDFAN[203.0794]ITGDR	AT5G26000.1	2	10N(203.0794)	N:203.0794@FGLSYVDFAN(1)ITGDR	203.079	Truncated	1	1
1140267_WT_GP_1	1059510	HexNAc(1)	484	501	FGLSYVDFAN[203.0794]ITGDRDLK	AT5G26000.1	2	10N(203.0794)	N:203.0794@FGLSYVDFAN(1)ITGDRDLK	203.079	Truncated	1	1
1140267_WT_GP_1	648020	HexNAc(2)	484	498	FGLSYVDFAN[406.1588]ITGDR	AT5G26000.1	2	10N(406.1588)	N:406.1588@FGLSYVDFAN(1)ITGDR	406.159	Truncated	2	1
1140267_WT_GP_1	182082	HexNAc(2)Hex(1)	484	498	FGLSYVDFAN[568.2115]ITGDR	AT5G26000.1	2	10N(568.2115)	N:568.2115@FGLSYVDFAN(1)ITGDR	568.212	paucimannose	3	1
1140267_WT_GP_1	147050	HexNAc(2)Hex(1)	484	501	FGLSYVDFAN[568.2115]ITGDRDLK	AT5G26000.1	2	10N(568.2115)	N:568.2115@FGLSYVDFAN(1)ITGDRDLK	568.212	paucimannose	3	1
1140267_WT_GP_1	63273.9	HexNAc(2)Hex(2)	484	498	FGLSYVDFAN[730.2644]ITGDR	AT5G26000.1	2	10N(730.2644)	N:730.2644@FGLSYVDFAN(1)ITGDR	730.264	paucimannose	4	1
1140267_WT_GP_1	152692	HexNAc(2)Hex(2)	484	501	FGLSYVDFAN[730.2644]ITGDRDLK	AT5G26000.1	2	10N(730.2644)	N:730.2644@FGLSYVDFAN(1)ITGDRDLK	730.264	paucimannose	4	1
1140267_WT_GP_1	191401	HexNAc(1)	495	509	FGLSYVDFNN[203.0794]VTADR	AT5G25980.2	2	10N(203.0794)	N:203.0794@FGLSYVDFNN(1)VTADR	203.079	Truncated	1	1
1140267_WT_GP_1	96639.2	HexNAc(2)	495	509	FGLSYVDFNN[406.1588]VTADR	AT5G25980.2	2	10N(406.1588)	N:406.1588@FGLSYVDFNN(1)VTADR	406.159	Truncated	2	1
1140267_WT_GP_1	122955	HexNAc(1)	489	502	FGLYYIDFQNN[203.0794]LTR	AT1G52400.1	2	11N(203.0794)	N:203.0794@FGLYYIDFQNN(1)LTR	203.079	Truncated	1	1
1140267_WT_GP_1	175842	HexNAc(4)Hex(3)Fuc(1)Pent(1)	130	138	FGM[15.9949]SNN[1576.5762]ISK	AT5G06320.1	2	3M(15.9949),6N(1576.5762)	M:15.9949@FGM(1)SNNISK	1576.58	Complex	9	1
1140267_WT_GP_1	76954.8	HexNAc(4)Hex(3)Fuc(1)Pent(1)	388	404	FLFDN[1576.5762]YTLIVSEYLDSK	AT3G28720.1	2	5N(1576.5762)	N:1576.5762@FLFDN(1)YTLIVSEYLDSK	1576.58	Complex	9	1
1140267_WT_GP_1	27915.4	HexNAc(3)Hex(3)Fuc(1)Pent(1)	300	316	FLFSLPN[1373.4968]ISYLDLASNK	AT5G14210.1	2	7N(1373.4968)	N:1373.4968@FLFSLPN(1)ISYLDLASNK	1373.5	hybrid	8	1
1140267_WT_GP_1	60618.3	HexNAc(2)Hex(4)	350	366	FLN[1054.3700]ISFGSPILDLVTEK	AT1G76400.1	2	3N(1054.3700)	N:1054.3700@FLN(1)ISFGSPILDLVTEK	1054.37	High mannose	6	1
1140267_WT_GP_1	44292.2	HexNAc(2)Hex(6)	350	366	FLN[1378.4757]ISFGSPILDLVTEK	AT1G76400.1	2	3N(1378.4757)	N:1378.4757@FLN(1)ISFGSPILDLVTEK	1378.48	High mannose	8	1
1140267_WT_GP_1	56557.4	HexNAc(2)Hex(7)	350	366	FLN[1540.5286]ISFGSPILDLVTEK	AT1G76400.1	2	3N(1540.5286)	N:1540.5286@FLN(1)ISFGSPILDLVTEK	1540.53	High mannose	9	1
1140267_WT_GP_1	98768.5	HexNAc(2)Hex(8)	350	366	FLN[1702.5813]ISFGSPILDLVTEK	AT1G76400.1	2	3N(1702.5813)	N:1702.5813@FLN(1)ISFGSPILDLVTEK	1702.58	High mannose	10	1
1140267_WT_GP_1	524613	HexNAc(2)Hex(9)	350	366	FLN[1864.6342]ISFGSPILDLVTEK	AT1G76400.1	2	3N(1864.6342)	N:1864.6342@FLN(1)ISFGSPILDLVTEK	1864.63	High mannose	11	1
1140267_WT_GP_1	253329	HexNAc(1)	350	366	FLN[203.0794]ISFGSPILDLVTEK	AT1G76400.1	2	3N(203.0794)	N:203.0794@FLN(1)ISFGSPILDLVTEK	203.079	Truncated	1	1
1140267_WT_GP_1	74903.1	HexNAc(2)	350	366	FLN[406.1588]ISFGSPILDLVTEK	AT1G76400.1	2	3N(406.1588)	N:406.1588@FLN(1)ISFGSPILDLVTEK	406.159	Truncated	2	1
1140267_WT_GP_1	88600	HexNAc(2)	386	397	FLN[406.1588]QTEYLVEFK	AT1G33590.1	2	3N(406.1588)	N:406.1588@FLN(1)QTEYLVEFK	406.159	Truncated	2	1
1140267_WT_GP_1	87416.5	HexNAc(2)Hex(3)Fuc(1)Pent(1)	374	387	FNM[15.9949]PGN[1170.4175]SSESTGM[15.9949]K	AT1G13900.1	2	13M(15.9949),3M(15.9949),6N(1170.4175)	M:15.9949@FNM(1)PGNSSESTGM(1)K	1170.42	paucimannose	7	1
1140267_WT_GP_1	71363.5	HexNAc(2)Hex(3)Pent(1)	160	174	FN[1024.3595]ESLPALLIDVAVK	AT4G05200.1	2	2N(1024.3595)	N:1024.3595@FN(1)ESLPALLIDVAVK	1024.36	paucimannose	6	1
1140267_WT_GP_1	142256	HexNAc(2)Hex(3)Pent(1)	172	178	FN[1024.3595]HTDLK	AT1G41830.1	2	2N(1024.3595)	N:1024.3595@FN(1)HTDLK	1024.36	paucimannose	6	1
1140267_WT_GP_1	699116	HexNAc(2)Hex(4)	339	345	FN[1054.3700]STEAR	AT5G25980.2	2	2N(1054.3700)	N:1054.3700@FN(1)STEAR	1054.37	High mannose	6	1
1140267_WT_GP_1	732081	HexNAc(2)Hex(3)Fuc(1)Pent(1)	172	178	FN[1170.4175]HTDLK	AT1G41830.1	2,3	2N(1170.4175)	N:1170.4175@FN(1)HTDLK	1170.42	paucimannose	7	1
1140267_WT_GP_1	6827140	HexNAc(2)Hex(5)	339	345	FN[1216.4229]STEAR	AT5G25980.2	2	2N(1216.4229)	N:1216.4229@FN(1)STEAR	1216.42	High mannose	7	1
1140267_WT_GP_1	54907.1	HexNAc(3)Hex(3)Pent(1)	67	74	FN[1227.4388]TTSTPK	AT1G30700.1	2	2N(1227.4388)	N:1227.4388@FN(1)TTSTPK	1227.44	hybrid	7	1
1140267_WT_GP_1	58490.5	HexNAc(3)Hex(3)Fuc(1)Pent(1)	160	174	FN[1373.4968]ESLPALLIDVAVK	AT4G05200.1	2	2N(1373.4968)	N:1373.4968@FN(1)ESLPALLIDVAVK	1373.5	hybrid	8	1
1140267_WT_GP_1	308090	HexNAc(3)Hex(3)Fuc(1)Pent(1)	172	178	FN[1373.4968]HTDLK	AT1G41830.1	2	2N(1373.4968)	N:1373.4968@FN(1)HTDLK	1373.5	hybrid	8	1
1140267_WT_GP_1	412720	HexNAc(2)Hex(6)	339	345	FN[1378.4757]STEAR	AT5G25980.2	2	2N(1378.4757)	N:1378.4757@FN(1)STEAR	1378.48	High mannose	8	1
1140267_WT_GP_1	68060.7	HexNAc(2)Hex(6)	257	267	FN[1378.4757]VSTFLSRPK	AT1G78850.1	2	2N(1378.4757)	N:1378.4757@FN(1)VSTFLSRPK	1378.48	High mannose	8	1
1140267_WT_GP_1	404994	HexNAc(2)Hex(7)	339	345	FN[1540.5286]STEAR	AT5G25980.2	2	2N(1540.5286)	N:1540.5286@FN(1)STEAR	1540.53	High mannose	9	1
1140267_WT_GP_1	97167.5	HexNAc(2)Hex(7)	257	267	FN[1540.5286]VSTFLSRPK	AT1G78850.1	2	2N(1540.5286)	N:1540.5286@FN(1)VSTFLSRPK	1540.53	High mannose	9	1
1140267_WT_GP_1	59200.4	HexNAc(3)Hex(5)Fuc(1)	339	345	FN[1565.5602]STEAR	AT5G25980.2	2	2N(1565.5602)	N:1565.5602@FN(1)STEAR	1565.56	hybrid	9	1
1140267_WT_GP_1	79283.5	HexNAc(4)Hex(3)Fuc(1)Pent(1)	172	178	FN[1576.5762]HTDLK	AT1G41830.1	2	2N(1576.5762)	N:1576.5762@FN(1)HTDLK	1576.58	Complex	9	1
1140267_WT_GP_1	78347.1	HexNAc(2)Hex(8)	339	345	FN[1702.5813]STEAR	AT5G25980.2	2	2N(1702.5813)	N:1702.5813@FN(1)STEAR	1702.58	High mannose	10	1
1140267_WT_GP_1	35464.9	HexNAc(2)Hex(8)	257	267	FN[1702.5813]VSTFLSRPK	AT1G78850.1	2	2N(1702.5813)	N:1702.5813@FN(1)VSTFLSRPK	1702.58	High mannose	10	1
1140267_WT_GP_1	21982.2	HexNAc(2)Hex(10)	339	345	FN[2026.6870]STEAR	AT5G25980.2	2	2N(2026.6870)	N:2026.6870@FN(1)STEAR	2026.69	Unprocessed	12	1
1140267_WT_GP_1	923.039	HexNAc(3)Hex(4)Fuc(2)	52	70	FPGPTIN[1549.5652]VTTNENLVVNVR	AT4G12420.1	2,3	7N(1549.5652)	N:1549.5652@FPGPTIN(1)VTTNENLVVNVR	1549.57	hybrid	9	1
1140267_WT_GP_1	159206	HexNAc(2)Hex(3)Pent(1)	240	264	FSAENVGVQVLNSVN[1024.3595]ITLGAEDELK	AT5G60360.1	2	15N(1024.3595)	N:1024.3595@FSAENVGVQVLNSVN(1)ITLGAEDELK	1024.36	paucimannose	6	1
1140267_WT_GP_1	3570.3	HexNAc(2)Hex(3)Fuc(2)	240	264	FSAENVGVQVLNSVN[1184.4330]ITLGAEDELK	AT5G60360.1	2	15N(1184.4330)	N:1184.4330@FSAENVGVQVLNSVN(1)ITLGAEDELK	1184.43	paucimannose	7	1
1140267_WT_GP_1	81507	HexNAc(2)Hex(5)	240	264	FSAENVGVQVLNSVN[1216.4229]ITLGAEDELK	AT5G60360.1	2,3	15N(1216.4229)	N:1216.4229@FSAENVGVQVLNSVN(1)ITLGAEDELK	1216.42	High mannose	7	1
1140267_WT_GP_1	153615	HexNAc(3)Hex(3)Pent(1)	240	264	FSAENVGVQVLNSVN[1227.4388]ITLGAEDELK	AT5G60360.1	2,3	15N(1227.4388)	N:1227.4388@FSAENVGVQVLNSVN(1)ITLGAEDELK	1227.44	hybrid	7	1
1140267_WT_GP_1	290729	HexNAc(2)Hex(6)	240	264	FSAENVGVQVLNSVN[1378.4757]ITLGAEDELK	AT5G60360.1	2,3,4	15N(1378.4757)	N:1378.4757@FSAENVGVQVLNSVN(1)ITLGAEDELK	1378.48	High mannose	8	1
1140267_WT_GP_1	9359.03	HexNAc(3)Hex(3)Fuc(2)	240	264	FSAENVGVQVLNSVN[1387.5125]ITLGAEDELK	AT5G60360.1	2,3	15N(1387.5125)	N:1387.5125@FSAENVGVQVLNSVN(1)ITLGAEDELK	1387.51	hybrid	8	1
1140267_WT_GP_1	921341	HexNAc(1)	240	264	FSAENVGVQVLNSVN[203.0794]ITLGAEDELK	AT5G60360.1	2	15N(203.0794)	N:203.0794@FSAENVGVQVLNSVN(1)ITLGAEDELK	203.079	Truncated	1	1
1140267_WT_GP_1	27362	HexNAc(2)Hex(2)	240	264	FSAENVGVQVLNSVN[730.2644]ITLGAEDELK	AT5G60360.1	2	15N(730.2644)	N:730.2644@FSAENVGVQVLNSVN(1)ITLGAEDELK	730.264	paucimannose	4	1
1140267_WT_GP_1	9594.88	HexNAc(4)Hex(3)	240	264	FSAENVGVQVLNS[79.9663]VN[1298.4760]ITLGAEDELK	AT5G60360.1	2	13S(79.9663),15N(1298.4760)	S:79.9663@FSAENVGVQVLNS(1)VNITLGAEDELK	1298.48	Complex	7	1
1140267_WT_GP_1	205879	HexNAc(2)Hex(3)Pent(1)	162	180	FTGPIPSSISN[1024.3595]LTLLTQLK	AT1G33590.1	2	11N(1024.3595)	N:1024.3595@FTGPIPSSISN(1)LTLLTQLK	1024.36	paucimannose	6	1
1140267_WT_GP_1	387856	HexNAc(2)Hex(3)Fuc(1)Pent(1)	162	180	FTGPIPSSISN[1170.4175]LTLLTQLK	AT1G33590.1	2,3	11N(1170.4175)	N:1170.4175@FTGPIPSSISN(1)LTLLTQLK	1170.42	paucimannose	7	1
1140267_WT_GP_1	60748.6	HexNAc(4)Hex(3)Fuc(1)Pent(1)	162	180	FTGPIPSSISN[1576.5762]LTLLTQLK	AT1G33590.1	2	11N(1576.5762)	N:1576.5762@FTGPIPSSISN(1)LTLLTQLK	1576.58	Complex	9	1
1140267_WT_GP_1	24429.5	HexNAc(2)Hex(3)Fuc(1)Pent(1)	266	282	FVN[1170.4175]VSGNHLQISHTDMK	AT3G60340.1	2	3N(1170.4175)	N:1170.4175@FVN(1)VSGNHLQISHTDMK	1170.42	paucimannose	7	1
1140267_WT_GP_1	27200.7	HexNAc(3)Hex(3)Fuc(1)Pent(1)	212	225	FVQN[1373.4968]VSTDAQSHPR	AT1G53710.1	2	4N(1373.4968)	N:1373.4968@FVQN(1)VSTDAQSHPR	1373.5	hybrid	8	1
1140267_WT_GP_1	7898.9	HexNAc(4)Hex(3)Fuc(1)Pent(1)	212	225	FVQN[1576.5762]VSTDAQSHPR	AT1G53710.1	2	4N(1576.5762)	N:1576.5762@FVQN(1)VSTDAQSHPR	1576.58	Complex	9	1
1140267_WT_GP_1	55887.6	HexNAc(1)	36	50	FWNPNIN[203.0794]YTLWAQGK	AT5G15350.1	2	7N(203.0794)	N:203.0794@FWNPNIN(1)YTLWAQGK	203.079	Truncated	1	1
1140267_WT_GP_1	50361	HexNAc(3)Hex(3)Fuc(1)Pent(1)	336	354	FYSN[1373.4968]LTALVNGPHWVPVPR	AT3G09220.1	2	4N(1373.4968)	N:1373.4968@FYSN(1)LTALVNGPHWVPVPR	1373.5	hybrid	8	1
1140267_WT_GP_1	47956.6	HexNAc(4)Hex(3)Fuc(1)Pent(1)	336	354	FYSN[1576.5762]LTALVNGPHWVPVPR	AT3G09220.1	2	4N(1576.5762)	N:1576.5762@FYSN(1)LTALVNGPHWVPVPR	1576.58	Complex	9	1
1140267_WT_GP_1	76570.4	HexNAc(2)Hex(3)Pent(1)	359	369	GDAN[1024.3595]STWGSVR	AT3G10740.1	2	4N(1024.3595)	N:1024.3595@GDAN(1)STWGSVR	1024.36	paucimannose	6	1
1140267_WT_GP_1	383596	HexNAc(2)Hex(3)Fuc(1)Pent(1)	359	369	GDAN[1170.4175]STWGSVR	AT3G10740.1	2	4N(1170.4175)	N:1170.4175@GDAN(1)STWGSVR	1170.42	paucimannose	7	1
1140267_WT_GP_1	103421	HexNAc(2)Hex(3)Fuc(1)Pent(1)	356	366	GEGIHFSN[1170.4175]VSK	AT1G20160.1	2	8N(1170.4175)	N:1170.4175@GEGIHFSN(1)VSK	1170.42	paucimannose	7	1
1140267_WT_GP_1	141866	HexNAc(2)Hex(3)Pent(1)	237	248	GIDEN[1024.3595]NTVIDSK	AT5G20950.1	2	5N(1024.3595)	N:1024.3595@GIDEN(1)NTVIDSK	1024.36	paucimannose	6	1
1140267_WT_GP_1	253748	HexNAc(2)Hex(3)Fuc(1)Pent(1)	237	248	GIDEN[1170.4175]NTVIDSK	AT5G20950.1	2	5N(1170.4175)	N:1170.4175@GIDEN(1)NTVIDSK	1170.42	paucimannose	7	1
1140267_WT_GP_1	42269	HexNAc(4)Hex(3)Fuc(1)Pent(1)	237	248	GIDEN[1576.5762]NTVIDSK	AT5G20950.1	2	5N(1576.5762)	N:1576.5762@GIDEN(1)NTVIDSK	1576.58	Complex	9	1
1140267_WT_GP_1	138133	HexNAc(2)Hex(3)Fuc(1)Pent(1)	273	295	GLIQSDQELFSSPN[1170.4175]ATDTIPLVR	AT3G49110.1	2,3	14N(1170.4175)	N:1170.4175@GLIQSDQELFSSPN(1)ATDTIPLVR	1170.42	paucimannose	7	1
1140267_WT_GP_1	26977.3	HexNAc(3)Hex(3)Fuc(1)Pent(1)	273	295	GLIQSDQELFSSPN[1373.4968]ATDTIPLVR	AT3G49110.1	2,3	14N(1373.4968)	N:1373.4968@GLIQSDQELFSSPN(1)ATDTIPLVR	1373.5	hybrid	8	1
1140267_WT_GP_1	63245.6	HexNAc(2)Hex(3)Pent(1)	271	293	GLIQTDQELFSSPN[1024.3595]ATDTIPLVR	AT3G32980.1	2	14N(1024.3595)	N:1024.3595@GLIQTDQELFSSPN(1)ATDTIPLVR	1024.36	paucimannose	6	1
1140267_WT_GP_1	134776	HexNAc(2)Hex(3)Fuc(1)Pent(1)	271	293	GLIQTDQELFSSPN[1170.4175]ATDTIPLVR	AT3G32980.1	2,3	14N(1170.4175)	N:1170.4175@GLIQTDQELFSSPN(1)ATDTIPLVR	1170.42	paucimannose	7	1
1140267_WT_GP_1	27463.7	HexNAc(3)Hex(3)Fuc(1)Pent(1)	271	293	GLIQTDQELFSSPN[1373.4968]ATDTIPLVR	AT3G32980.1	2,3	14N(1373.4968)	N:1373.4968@GLIQTDQELFSSPN(1)ATDTIPLVR	1373.5	hybrid	8	1
1140267_WT_GP_1	186993	HexNAc(2)Hex(3)Fuc(1)Pent(1)	538	544	GN[1170.4175]ASIVK	AT2G46750.1	2	2N(1170.4175)	N:1170.4175@GN(1)ASIVK	1170.42	paucimannose	7	1
1140267_WT_GP_1	51555.4	HexNAc(2)Hex(3)Fuc(1)Pent(1)	97	108	GN[1170.4175]GTGDVGSDTR	AT4G33220.1	2	2N(1170.4175)	N:1170.4175@GN(1)GTGDVGSDTR	1170.42	paucimannose	7	1
1140267_WT_GP_1	205552	HexNAc(2)Hex(3)Fuc(1)Pent(1)	181	191	GN[1170.4175]HTAQVEVGR	AT3G52720.1	2,3	2N(1170.4175)	N:1170.4175@GN(1)HTAQVEVGR	1170.42	paucimannose	7	1
1140267_WT_GP_1	87904.1	HexNAc(3)Hex(3)Fuc(1)Pent(1)	181	191	GN[1373.4968]HTAQVEVGR	AT3G52720.1	2	2N(1373.4968)	N:1373.4968@GN(1)HTAQVEVGR	1373.5	hybrid	8	1
1140267_WT_GP_1	39600.8	HexNAc(4)Hex(3)Fuc(1)Pent(1)	181	191	GN[1576.5762]HTAQVEVGR	AT3G52720.1	2	2N(1576.5762)	N:1576.5762@GN(1)HTAQVEVGR	1576.58	Complex	9	1
1140267_WT_GP_1	36353.7	HexNAc(2)Hex(8)	538	544	GN[1702.5813]ASIVK	AT2G46750.1	2	2N(1702.5813)	N:1702.5813@GN(1)ASIVK	1702.58	High mannose	10	1
1140267_WT_GP_1	109935	HexNAc(1)	181	191	GN[203.0794]HTAQVEVGR	AT3G52720.1	2	2N(203.0794)	N:203.0794@GN(1)HTAQVEVGR	203.079	Truncated	1	1
1140267_WT_GP_1	158878	HexNAc(2)Hex(3)Fuc(1)Pent(1)	319	343	GQIAPVFPVLPGFN[1170.4175]DTATATAFTNR	AT2G30210.1	2,3	14N(1170.4175)	N:1170.4175@GQIAPVFPVLPGFN(1)DTATATAFTNR	1170.42	paucimannose	7	1
1140267_WT_GP_1	127209	HexNAc(3)Hex(3)Fuc(1)Pent(1)	319	343	GQIAPVFPVLPGFN[1373.4968]DTATATAFTNR	AT2G30210.1	2	14N(1373.4968)	N:1373.4968@GQIAPVFPVLPGFN(1)DTATATAFTNR	1373.5	hybrid	8	1
1140267_WT_GP_1	68574.3	HexNAc(1)	319	343	GQIAPVFPVLPGFN[203.0794]DTATATAFTNR	AT2G30210.1	2	14N(203.0794)	N:203.0794@GQIAPVFPVLPGFN(1)DTATATAFTNR	203.079	Truncated	1	1
1140267_WT_GP_1	158760	HexNAc(2)Hex(3)Fuc(1)Pent(1)	338	347	GSASAN[1170.4175]ITAR	AT5G08370.1	2	6N(1170.4175)	N:1170.4175@GSASAN(1)ITAR	1170.42	paucimannose	7	1
1140267_WT_GP_1	8366.21	HexNAc(3)Hex(3)Fuc(1)Pent(1)	110	124	GSSTN[1373.4968]GSTISNSDPK	AT1G30000.1	2	5N(1373.4968)	N:1373.4968@GSSTN(1)GSTISNSDPK	1373.5	hybrid	8	1
1140267_WT_GP_1	19161.3	HexNAc(4)Hex(3)Fuc(1)Pent(1)	110	124	GSSTN[1576.5762]GSTISNSDPK	AT1G30000.1	2	5N(1576.5762)	N:1576.5762@GSSTN(1)GSTISNSDPK	1576.58	Complex	9	1
1140267_WT_GP_1	24448.6	HexNAc(2)Hex(3)Fuc(1)Pent(1)	43	69	GTQVIN[1170.4175]ITAIPNWELSGFVEYIPSGHK	AT4G32460.1	2	6N(1170.4175)	N:1170.4175@GTQVIN(1)ITAIPNWELSGFVEYIPSGHK	1170.42	paucimannose	7	1
1140267_WT_GP_1	179568	HexNAc(2)Hex(3)Pent(1)	106	133	GTTLSTTLYQTTGNAPGNLGFVN[1024.3595]ITDLK	AT2G45470.1	2	23N(1024.3595)	N:1024.3595@GTTLSTTLYQTTGNAPGNLGFVN(1)ITDLK	1024.36	paucimannose	6	1
1140267_WT_GP_1	49782.8	HexNAc(2)Hex(3)Fuc(1)	106	133	GTTLSTTLYQTTGNAPGNLGFVN[1038.3751]ITDLK	AT2G45470.1	2	23N(1038.3751)	N:1038.3751@GTTLSTTLYQTTGNAPGNLGFVN(1)ITDLK	1038.38	paucimannose	6	1
1140267_WT_GP_1	219949	HexNAc(2)Hex(3)Fuc(1)Pent(1)	106	133	GTTLSTTLYQTTGNAPGNLGFVN[1170.4175]ITDLK	AT2G45470.1	2,3	23N(1170.4175)	N:1170.4175@GTTLSTTLYQTTGNAPGNLGFVN(1)ITDLK	1170.42	paucimannose	7	1
1140267_WT_GP_1	28312.8	HexNAc(3)Hex(3)Fuc(1)Pent(1)	106	133	GTTLSTTLYQTTGNAPGNLGFVN[1373.4968]ITDLK	AT2G45470.1	2,3	23N(1373.4968)	N:1373.4968@GTTLSTTLYQTTGNAPGNLGFVN(1)ITDLK	1373.5	hybrid	8	1
1140267_WT_GP_1	13367.4	HexNAc(1)	106	133	GTTLSTTLYQTTGNAPGNLGFVN[203.0794]ITDLK	AT2G45470.1	2	23N(203.0794)	N:203.0794@GTTLSTTLYQTTGNAPGNLGFVN(1)ITDLK	203.079	Truncated	1	1
1140267_WT_GP_1	52182.2	HexNAc(2)Hex(3)	106	133	GTTLSTTLYQTTGNAPGNLGFVN[892.3172]ITDLK	AT2G45470.1	2	23N(892.3172)	N:892.3172@GTTLSTTLYQTTGNAPGNLGFVN(1)ITDLK	892.317	paucimannose	5	1
1140267_WT_GP_1	88532.3	HexNAc(2)Hex(3)Fuc(1)Pent(1)	202	218	GYAAAVGHLN[1170.4175]SSFDSPR	AT2G04160.1	2,3	10N(1170.4175)	N:1170.4175@GYAAAVGHLN(1)SSFDSPR	1170.42	paucimannose	7	1
1140267_WT_GP_1	226327	HexNAc(1)	202	218	GYAAAVGHLN[203.0794]SSFDSPR	AT2G04160.1	2	10N(203.0794)	N:203.0794@GYAAAVGHLN(1)SSFDSPR	203.079	Truncated	1	1
1140267_WT_GP_1	19001.2	HexNAc(4)Hex(3)Fuc(1)Pent(1)	371	388	HGFTGFISPAIAN[1576.5762]LTSLK	AT3G23750.1	2	13N(1576.5762)	N:1576.5762@HGFTGFISPAIAN(1)LTSLK	1576.58	Complex	9	1
1140267_WT_GP_1	56359.5	HexNAc(3)Hex(3)Fuc(1)Pent(1)	111	120	HMN[1373.4968]VTLAEAK	AT2G24290.1	2	3N(1373.4968)	N:1373.4968@HMN(1)VTLAEAK	1373.5	hybrid	8	1
1140267_WT_GP_1	103735	HexNAc(4)Hex(3)Fuc(1)Pent(1)	111	120	HMN[1576.5762]VTLAEAK	AT2G24290.1	2	3N(1576.5762)	N:1576.5762@HMN(1)VTLAEAK	1576.58	Complex	9	1
1140267_WT_GP_1	237378	HexNAc(2)Hex(4)	268	276	HN[1054.3700]ATLSFIR	AT1G78850.1	2	2N(1054.3700)	N:1054.3700@HN(1)ATLSFIR	1054.37	High mannose	6	1
1140267_WT_GP_1	318887	HexNAc(2)Hex(5)	268	276	HN[1216.4229]ATLSFIR	AT1G78850.1	2	2N(1216.4229)	N:1216.4229@HN(1)ATLSFIR	1216.42	High mannose	7	1
1140267_WT_GP_1	223463	HexNAc(2)Hex(6)	268	276	HN[1378.4757]ATLSFIR	AT1G78850.1	2	2N(1378.4757)	N:1378.4757@HN(1)ATLSFIR	1378.48	High mannose	8	1
1140267_WT_GP_1	396726	HexNAc(2)Hex(7)	268	276	HN[1540.5286]ATLSFIR	AT1G78850.1	2,3	2N(1540.5286)	N:1540.5286@HN(1)ATLSFIR	1540.53	High mannose	9	1
1140267_WT_GP_1	152798	HexNAc(2)Hex(3)	268	276	HN[892.3172]ATLSFIR	AT1G78850.1	2	2N(892.3172)	N:892.3172@HN(1)ATLSFIR	892.317	paucimannose	5	1
1140267_WT_GP_1	208642	HexNAc(2)Hex(4)	55	67	HTAGN[1054.3700]WSGDANDK	AT1G56340.1	2	5N(1054.3700)	N:1054.3700@HTAGN(1)WSGDANDK	1054.37	High mannose	6	1
1140267_WT_GP_1	204842	HexNAc(2)Hex(5)	55	67	HTAGN[1216.4229]WSGDANDK	AT1G56340.1	2	5N(1216.4229)	N:1216.4229@HTAGN(1)WSGDANDK	1216.42	High mannose	7	1
1140267_WT_GP_1	96894.5	HexNAc(2)Hex(6)	55	67	HTAGN[1378.4757]WSGDANDK	AT1G56340.1	2	5N(1378.4757)	N:1378.4757@HTAGN(1)WSGDANDK	1378.48	High mannose	8	1
1140267_WT_GP_1	90471.6	HexNAc(2)Hex(7)	55	67	HTAGN[1540.5286]WSGDANDK	AT1G56340.1	2	5N(1540.5286)	N:1540.5286@HTAGN(1)WSGDANDK	1540.53	High mannose	9	1
1140267_WT_GP_1	402187	HexNAc(2)Hex(8)	55	67	HTAGN[1702.5813]WSGDANDK	AT1G56340.1	2,3	5N(1702.5813)	N:1702.5813@HTAGN(1)WSGDANDK	1702.58	High mannose	10	1
1140267_WT_GP_1	64254.4	HexNAc(2)Hex(9)	55	67	HTAGN[1864.6342]WSGDANDK	AT1G56340.1	2,3	5N(1864.6342)	N:1864.6342@HTAGN(1)WSGDANDK	1864.63	High mannose	11	1
1140267_WT_GP_1	139517	HexNAc(2)Hex(1)	55	67	HTAGN[568.2115]WSGDANDK	AT1G56340.1	2	5N(568.2115)	N:568.2115@HTAGN(1)WSGDANDK	568.212	paucimannose	3	1
1140267_WT_GP_1	185442	HexNAc(2)Hex(3)	55	67	HTAGN[892.3172]WSGDANDK	AT1G56340.1	2	5N(892.3172)	N:892.3172@HTAGN(1)WSGDANDK	892.317	paucimannose	5	1
1140267_WT_GP_1	145672	HexNAc(3)Hex(3)Fuc(1)Pent(1)	176	190	IEDNYN[1373.4968]STSPTQIHK	AT1G55260.1	2	6N(1373.4968)	N:1373.4968@IEDNYN(1)STSPTQIHK	1373.5	hybrid	8	1
1140267_WT_GP_1	76003.6	HexNAc(4)Hex(3)Fuc(1)Pent(1)	176	190	IEDNYN[1576.5762]STSPTQIHK	AT1G55260.1	2,3	6N(1576.5762)	N:1576.5762@IEDNYN(1)STSPTQIHK	1576.58	Complex	9	1
1140267_WT_GP_1	291052	HexNAc(2)Hex(3)Pent(1)	272	289	IGTAIVAN[1024.3595]GSFGSHPDDK	AT3G06770.1	2,3	8N(1024.3595)	N:1024.3595@IGTAIVAN(1)GSFGSHPDDK	1024.36	paucimannose	6	1
1140267_WT_GP_1	141261	HexNAc(2)	272	289	IGTAIVAN[406.1588]GSFGSHPDDK	AT3G06770.1	2	8N(406.1588)	N:406.1588@IGTAIVAN(1)GSFGSHPDDK	406.159	Truncated	2	1
1140267_WT_GP_1	125022	HexNAc(2)Hex(1)	272	289	IGTAIVAN[568.2115]GSFGSHPDDK	AT3G06770.1	2	8N(568.2115)	N:568.2115@IGTAIVAN(1)GSFGSHPDDK	568.212	paucimannose	3	1
1140267_WT_GP_1	80905.5	HexNAc(2)Hex(2)	272	289	IGTAIVAN[730.2644]GSFGSHPDDK	AT3G06770.1	2	8N(730.2644)	N:730.2644@IGTAIVAN(1)GSFGSHPDDK	730.264	paucimannose	4	1
1140267_WT_GP_1	56423.7	HexNAc(2)Hex(3)	272	289	IGTAIVAN[892.3172]GSFGSHPDDK	AT3G06770.1	2	8N(892.3172)	N:892.3172@IGTAIVAN(1)GSFGSHPDDK	892.317	paucimannose	5	1
1140267_WT_GP_1	186398	HexNAc(2)Hex(3)Pent(1)	277	287	IN[1024.3595]ASTGIGGTK	AT1G03220.1	2	2N(1024.3595)	N:1024.3595@IN(1)ASTGIGGTK	1024.36	paucimannose	6	1
1140267_WT_GP_1	104241	HexNAc(2)Hex(3)Fuc(1)	277	287	IN[1038.3751]ASTGIGGTK	AT1G03220.1	2	2N(1038.3751)	N:1038.3751@IN(1)ASTGIGGTK	1038.38	paucimannose	6	1
1140267_WT_GP_1	491570	HexNAc(2)Hex(3)Fuc(1)Pent(1)	277	287	IN[1170.4175]ASTGIGGTK	AT1G03220.1	2	2N(1170.4175)	N:1170.4175@IN(1)ASTGIGGTK	1170.42	paucimannose	7	1
1140267_WT_GP_1	154379	HexNAc(3)Hex(3)Pent(1)	277	287	IN[1227.4388]ASTGIGGTK	AT1G03220.1	2	2N(1227.4388)	N:1227.4388@IN(1)ASTGIGGTK	1227.44	hybrid	7	1
1140267_WT_GP_1	613984	HexNAc(3)Hex(3)Fuc(1)Pent(1)	277	287	IN[1373.4968]ASTGIGGTK	AT1G03220.1	2	2N(1373.4968)	N:1373.4968@IN(1)ASTGIGGTK	1373.5	hybrid	8	1
1140267_WT_GP_1	105790	HexNAc(4)Hex(3)Pent(1)	277	287	IN[1430.5183]ASTGIGGTK	AT1G03220.1	2	2N(1430.5183)	N:1430.5183@IN(1)ASTGIGGTK	1430.52	Complex	8	1
1140267_WT_GP_1	694854	HexNAc(4)Hex(3)Fuc(1)Pent(1)	277	287	IN[1576.5762]ASTGIGGTK	AT1G03220.1	2	2N(1576.5762)	N:1576.5762@IN(1)ASTGIGGTK	1576.58	Complex	9	1
1140267_WT_GP_1	60153.5	HexNAc(3)Hex(3)Pent(1)	92	108	IPIVIPPALQPNVN[1227.4388]VSR	AT1G54010.1	2,3	14N(1227.4388)	N:1227.4388@IPIVIPPALQPNVN(1)VSR	1227.44	hybrid	7	1
1140267_WT_GP_1	42408.3	HexNAc(3)Hex(3)Fuc(1)Pent(1)	92	108	IPIVIPPALQPNVN[1373.4968]VSR	AT1G54010.1	2,3	14N(1373.4968)	N:1373.4968@IPIVIPPALQPNVN(1)VSR	1373.5	hybrid	8	1
1140267_WT_GP_1	204996	HexNAc(2)Hex(1)	92	108	IPLAIAPALQPNVN[568.2115]VSR	AT1G54000.1	2	14N(568.2115)	N:568.2115@IPLAIAPALQPNVN(1)VSR	568.212	paucimannose	3	1
1140267_WT_GP_1	46641	HexNAc(2)Hex(7)	65	78	IQSENQN[1540.5286]NTTVTDK	AT1G52410.1	2	7N(1540.5286)	N:1540.5286@IQSENQN(1)NTTVTDK	1540.53	High mannose	9	1
1140267_WT_GP_1	29391.2	HexNAc(2)Hex(8)	65	78	IQSENQN[1702.5813]NTTVTDK	AT1G52410.1	2	7N(1702.5813)	N:1702.5813@IQSENQN(1)NTTVTDK	1702.58	High mannose	10	1
1140267_WT_GP_1	92439.7	HexNAc(1)	259	279	ISGEIPQTLMTSSVMNLN[203.0794]LSR	AT3G20820.1	2	18N(203.0794)	N:203.0794@ISGEIPQTLMTSSVMNLN(1)LSR	203.079	Truncated	1	1
1140267_WT_GP_1	60893.3	HexNAc(2)Hex(3)Fuc(1)Pent(1)	247	270	IVASVSN[1170.4175]FSVISIDEEQIAANLVK	AT4G39090.1	2	7N(1170.4175)	N:1170.4175@IVASVSN(1)FSVISIDEEQIAANLVK	1170.42	paucimannose	7	1
1140267_WT_GP_1	33769.1	HexNAc(3)Hex(3)Fuc(1)Pent(1)	247	270	IVASVSN[1373.4968]FSVISIDEEQIAANLVK	AT4G39090.1	2,3	7N(1373.4968)	N:1373.4968@IVASVSN(1)FSVISIDEEQIAANLVK	1373.5	hybrid	8	1
1140267_WT_GP_1	9402.81	HexNAc(2)Hex(8)	180	198	IVQDFTEYAN[1702.5813]FTFHEYGHK	AT1G52400.1	2,3,4	10N(1702.5813)	N:1702.5813@IVQDFTEYAN(1)FTFHEYGHK	1702.58	High mannose	10	1
1140267_WT_GP_1	58493.3	HexNAc(2)Hex(1)	180	198	IVQDFTEYAN[568.2115]FTFHEYGHK	AT1G52400.1	2	10N(568.2115)	N:568.2115@IVQDFTEYAN(1)FTFHEYGHK	568.212	paucimannose	3	1
1140267_WT_GP_1	37070.4	HexNAc(2)Hex(3)	180	198	IVQDFTEYAN[892.3172]FTFHEYGHK	AT1G52400.1	2	10N(892.3172)	N:892.3172@IVQDFTEYAN(1)FTFHEYGHK	892.317	paucimannose	5	1
1140267_WT_GP_1	125612	HexNAc(2)Hex(3)Fuc(1)Pent(1)	222	245	KPLFIQSFAPTSLVYISN[1170.4175]LTDSPK	AT1G74210.1	2	18N(1170.4175)	N:1170.4175@KPLFIQSFAPTSLVYISN(1)LTDSPK	1170.42	paucimannose	7	1
1140267_WT_GP_1	120592	HexNAc(1)	120	150	LANLLFLESPAGVGFSYSN[203.0794]TTSDLYTAGDQR	AT2G35780.1	2	19N(203.0794)	N:203.0794@LANLLFLESPAGVGFSYSN(1)TTSDLYTAGDQR	203.079	Truncated	1	1
1140267_WT_GP_1	15594.5	HexNAc(2)Hex(3)Fuc(1)Pent(1)	580	599	LAQN[1170.4175]LTGLVSMHPMFSPDSK	AT1G21670.1	2	4N(1170.4175)	N:1170.4175@LAQN(1)LTGLVSMHPMFSPDSK	1170.42	paucimannose	7	1
1140267_WT_GP_1	50604.9	HexNAc(1)	130	150	LDTGAGLIYFNVAN[203.0794]VTEIDPK	AT5G48540.1	2	14N(203.0794)	N:203.0794@LDTGAGLIYFNVAN(1)VTEIDPK	203.079	Truncated	1	1
1140267_WT_GP_1	186388	HexNAc(1)	408	424	LEN[203.0794]LTLDDNHFEGPVPK	AT4G08850.1	2	3N(203.0794)	N:203.0794@LEN(1)LTLDDNHFEGPVPK	203.079	Truncated	1	1
1140267_WT_GP_1	42710.9	HexNAc(4)Hex(3)Fuc(1)Pent(1)	263	274	LGEAENTNFVN[1576.5762]K	AT4G33740.1	2	11N(1576.5762)	N:1576.5762@LGEAENTNFVN(1)K	1576.58	Complex	9	1
1140267_WT_GP_1	82678.9	HexNAc(2)Hex(3)Fuc(1)Pent(1)	270	279	LGN[1170.4175]ASGM[15.9949]APR	AT1G30600.1	2	7M(15.9949),3N(1170.4175)	M:15.9949@LGNASGM(1)APR	1170.42	paucimannose	7	1
1140267_WT_GP_1	93856.4	HexNAc(2)Hex(4)	68	91	LHFHDC[57.0215]FVNGC[57.0215]DASILLDN[1054.3700]TTSFR	AT3G32980.1	2,4	11C(57.0215),6C(57.0215),19N(1054.3700)	N:1054.3700@LHFHDCFVNGCDASILLDN(1)TTSFR	1054.37	High mannose	6	1
1140267_WT_GP_1	54332.7	HexNAc(2)Hex(5)	68	91	LHFHDC[57.0215]FVNGC[57.0215]DASILLDN[1216.4229]TTSFR	AT3G32980.1	2	11C(57.0215),6C(57.0215),19N(1216.4229)	N:1216.4229@LHFHDCFVNGCDASILLDN(1)TTSFR	1216.42	High mannose	7	1
1140267_WT_GP_1	14769.5	HexNAc(1)	102	135	LHQITDGSTSTASMFQSTGSATGTSGYIN[203.0794]ITDIK	AT4G12730.1	2	29N(203.0794)	N:203.0794@LHQITDGSTSTASMFQSTGSATGTSGYIN(1)ITDIK	203.079	Truncated	1	1
1140267_WT_GP_1	26007.9	HexNAc(2)Hex(3)Fuc(1)Pent(1)	279	292	LIN[1170.4175]HSDVTLHLNEK	AT5G63910.1	2	3N(1170.4175)	N:1170.4175@LIN(1)HSDVTLHLNEK	1170.42	paucimannose	7	1
1140267_WT_GP_1	103121	HexNAc(3)Hex(3)Fuc(1)Pent(1)	99	105	LNTN[1373.4968]VTR	AT5G19240.1	2	4N(1373.4968)	N:1373.4968@LNTN(1)VTR	1373.5	hybrid	8	1
1140267_WT_GP_1	698666	HexNAc(4)Hex(3)Fuc(1)Pent(1)	99	105	LNTN[1576.5762]VTR	AT5G19240.1	2	4N(1576.5762)	N:1576.5762@LNTN(1)VTR	1576.58	Complex	9	1
1140267_WT_GP_1	51959.7	HexNAc(2)Hex(3)Fuc(1)Pent(1)	372	378	LN[1170.4175]NTNPR	AT1G14185.1	2	2N(1170.4175)	N:1170.4175@LN(1)NTNPR	1170.42	paucimannose	7	1
1140267_WT_GP_1	150324	HexNAc(2)Hex(3)Fuc(1)Pent(1)	394	402	LN[1170.4175]SSLVEGK	AT3G14067.1	2	2N(1170.4175)	N:1170.4175@LN(1)SSLVEGK	1170.42	paucimannose	7	1
1140267_WT_GP_1	326326	HexNAc(2)Hex(8)	864	870	LN[1702.5813]LSSNR	AT1G07390.1	2	2N(1702.5813)	N:1702.5813@LN(1)LSSNR	1702.58	High mannose	10	1
1140267_WT_GP_1	44944.9	HexNAc(2)Hex(9)	864	870	LN[1864.6342]LSSNR	AT1G07390.1	2	2N(1864.6342)	N:1864.6342@LN(1)LSSNR	1864.63	High mannose	11	1
1140267_WT_GP_1	56462.6	HexNAc(2)Hex(10)	864	870	LN[2026.6870]LSSNR	AT1G07390.1	2	2N(2026.6870)	N:2026.6870@LN(1)LSSNR	2026.69	Unprocessed	12	1
1140267_WT_GP_1	153417	HexNAc(1)	86	118	LPAGDTAGVVTAFYLSSTNNEHDEIDFEFLGN[203.0794]R	AT2G06850.1	2	32N(203.0794)	N:203.0794@LPAGDTAGVVTAFYLSSTNNEHDEIDFEFLGN(1)R	203.079	Truncated	1	1
1140267_WT_GP_1	62773	HexNAc(2)Hex(3)Fuc(1)Pent(1)	417	442	LPEGVASIDLSSNLVTGSLSSLINN[1170.4175]K	AT5G23400.1	2	25N(1170.4175)	N:1170.4175@LPEGVASIDLSSNLVTGSLSSLINN(1)K	1170.42	paucimannose	7	1
1140267_WT_GP_1	31838.8	HexNAc(3)Hex(3)Fuc(1)Pent(1)	114	135	LPFGSPLQYLGLFN[1373.4968]VTNNGNVR	AT4G02420.1	2	14N(1373.4968)	N:1373.4968@LPFGSPLQYLGLFN(1)VTNNGNVR	1373.5	hybrid	8	1
1140267_WT_GP_1	33784.7	HexNAc(2)Hex(3)Fuc(1)Pent(1)	41	65	LPGQNFN[1170.4175]VSFAHYSGFVATNEQLGR	AT4G30810.1	2,3	7N(1170.4175)	N:1170.4175@LPGQNFN(1)VSFAHYSGFVATNEQLGR	1170.42	paucimannose	7	1
1140267_WT_GP_1	88782.3	HexNAc(3)Hex(3)Pent(1)	72	93	LPGSGLFGSLPIGGIGN[1227.4388]LTQLK	AT3G02880.1	2	17N(1227.4388)	N:1227.4388@LPGSGLFGSLPIGGIGN(1)LTQLK	1227.44	hybrid	7	1
1140267_WT_GP_1	154365	HexNAc(3)Hex(3)Fuc(1)Pent(1)	72	93	LPGSGLFGSLPIGGIGN[1373.4968]LTQLK	AT3G02880.1	2	17N(1373.4968)	N:1373.4968@LPGSGLFGSLPIGGIGN(1)LTQLK	1373.5	hybrid	8	1
1140267_WT_GP_1	142014	HexNAc(4)Hex(3)Pent(1)	72	93	LPGSGLFGSLPIGGIGN[1430.5183]LTQLK	AT3G02880.1	2	17N(1430.5183)	N:1430.5183@LPGSGLFGSLPIGGIGN(1)LTQLK	1430.52	Complex	8	1
1140267_WT_GP_1	243233	HexNAc(4)Hex(3)Fuc(1)Pent(1)	72	93	LPGSGLFGSLPIGGIGN[1576.5762]LTQLK	AT3G02880.1	2	17N(1576.5762)	N:1576.5762@LPGSGLFGSLPIGGIGN(1)LTQLK	1576.58	Complex	9	1
1140267_WT_GP_1	62092.9	HexNAc(3)Hex(3)Fuc(1)Pent(1)	79	100	LPGVALSGDIPEGIFGN[1373.4968]LTQLR	AT1G48480.1	2	17N(1373.4968)	N:1373.4968@LPGVALSGDIPEGIFGN(1)LTQLR	1373.5	hybrid	8	1
1140267_WT_GP_1	83596.4	HexNAc(4)Hex(3)Fuc(1)Pent(1)	79	100	LPGVALSGDIPEGIFGN[1576.5762]LTQLR	AT1G48480.1	2	17N(1576.5762)	N:1576.5762@LPGVALSGDIPEGIFGN(1)LTQLR	1576.58	Complex	9	1
1140267_WT_GP_1	257967	HexNAc(2)Hex(6)	44	53	LQN[1378.4757]QTVNIER	AT1G53440.1	2	3N(1378.4757)	N:1378.4757@LQN(1)QTVNIER	1378.48	High mannose	8	1
1140267_WT_GP_1	177832	HexNAc(2)Hex(7)	44	53	LQN[1540.5286]QTVNIER	AT1G53440.1	2	3N(1540.5286)	N:1540.5286@LQN(1)QTVNIER	1540.53	High mannose	9	1
1140267_WT_GP_1	52336.2	HexNAc(2)Hex(8)	44	53	LQN[1702.5813]QTVNIER	AT1G53440.1	2	3N(1702.5813)	N:1702.5813@LQN(1)QTVNIER	1702.58	High mannose	10	1
1140267_WT_GP_1	42738	HexNAc(2)Hex(3)Fuc(1)Pent(1)	70	85	LSN[1170.4175]ATDASSIAASYVK	AT1G78680.1	2	3N(1170.4175)	N:1170.4175@LSN(1)ATDASSIAASYVK	1170.42	paucimannose	7	1
1140267_WT_GP_1	32439.2	HexNAc(1)	70	85	LSN[203.0794]ATDASSIAASYVK	AT1G78680.1	2	3N(203.0794)	N:203.0794@LSN(1)ATDASSIAASYVK	203.079	Truncated	1	1
1140267_WT_GP_1	61919.3	HexNAc(2)Hex(5)	375	401	LTAMTDSLAN[1216.4229]LTSLDANGQPPGPPFSK	AT5G25980.2	2,3	10N(1216.4229)	N:1216.4229@LTAMTDSLAN(1)LTSLDANGQPPGPPFSK	1216.42	High mannose	7	1
1140267_WT_GP_1	11304.2	HexNAc(2)Hex(5)	375	401	LTAM[15.9949]TDSLAN[1216.4229]LTSLDANGQPPGPPFSK	AT5G25980.2	2,3	4M(15.9949),10N(1216.4229)	N:1216.4229@LTAMTDSLAN(1)LTSLDANGQPPGPPFSK	1216.42	High mannose	7	1
1140267_WT_GP_1	86295.7	HexNAc(2)Hex(3)Fuc(1)Pent(1)	104	117	LTN[1170.4175]LTGHIQPTIAK	AT5G06870.1	2	3N(1170.4175)	N:1170.4175@LTN(1)LTGHIQPTIAK	1170.42	paucimannose	7	1
1140267_WT_GP_1	124461	HexNAc(3)Hex(3)Fuc(1)Pent(1)	55	62	LTN[1373.4968]TTVQK	AT2G37710.1	2	3N(1373.4968)	N:1373.4968@LTN(1)TTVQK	1373.5	hybrid	8	1
1140267_WT_GP_1	28258.2	HexNAc(2)Hex(3)Fuc(1)Pent(1)	204	231	LTPSGVADFSPAVSPSGN[1170.4175]LTAVASYGER	AT1G21680.1	2,3	18N(1170.4175)	N:1170.4175@LTPSGVADFSPAVSPSGN(1)LTAVASYGER	1170.42	paucimannose	7	1
1140267_WT_GP_1	37656.6	HexNAc(4)Hex(3)Fuc(1)Pent(1)	236	243	LTTLSNN[1576.5762]K	AT2G20750.1	2	7N(1576.5762)	N:1576.5762@LTTLSNN(1)K	1576.58	Complex	9	1
1140267_WT_GP_1	74744	HexNAc(2)Hex(3)Fuc(1)Pent(1)	208	220	LVN[1170.4175]STQGVLLPPK	AT3G08030.1	2	3N(1170.4175)	N:1170.4175@LVN(1)STQGVLLPPK	1170.42	paucimannose	7	1
1140267_WT_GP_1	43591.4	HexNAc(2)Hex(3)Pent(1)	213	235	LYNFN[1024.3595]GTNSPDPSLNPTYLVELR	AT2G38380.1	2,3	5N(1024.3595)	N:1024.3595@LYNFN(1)GTNSPDPSLNPTYLVELR	1024.36	paucimannose	6	1
1140267_WT_GP_1	97001.2	HexNAc(2)Hex(3)Fuc(1)Pent(1)	213	235	LYNFN[1170.4175]GTNSPDPSLNPTYLVELR	AT2G38380.1	2,3	5N(1170.4175)	N:1170.4175@LYNFN(1)GTNSPDPSLNPTYLVELR	1170.42	paucimannose	7	1
1140267_WT_GP_1	51438.4	HexNAc(3)Hex(3)Fuc(1)Pent(1)	213	235	LYNFSNTGLPDPTLN[1373.4968]TTYLQTLR	AT3G32980.1	2	15N(1373.4968)	N:1373.4968@LYNFSNTGLPDPTLN(1)TTYLQTLR	1373.5	hybrid	8	1
1140267_WT_GP_1	38570.1	HexNAc(1)	213	235	LYNFSNTGLPDPTLN[203.0794]TTYLQTLR	AT3G32980.1	2	15N(203.0794)	N:203.0794@LYNFSNTGLPDPTLN(1)TTYLQTLR	203.079	Truncated	1	1
1140267_WT_GP_1	97432.6	HexNAc(2)	213	235	LYNFSNTGLPDPTLN[406.1588]TTYLQTLR	AT3G32980.1	2	15N(406.1588)	N:406.1588@LYNFSNTGLPDPTLN(1)TTYLQTLR	406.159	Truncated	2	1
1140267_WT_GP_1	97883.5	HexNAc(2)Hex(3)Fuc(1)Pent(1)	217	228	LYN[1170.4175]QSGNGSPDR	AT2G18150.1	2	3N(1170.4175)	N:1170.4175@LYN(1)QSGNGSPDR	1170.42	paucimannose	7	1
1140267_WT_GP_1	58933.2	HexNAc(2)Hex(3)Fuc(1)Pent(1)	204	222	LYN[1170.4175]QSGSGKPDPALEPSYR	AT2G22420.1	2,3	3N(1170.4175)	N:1170.4175@LYN(1)QSGSGKPDPALEPSYR	1170.42	paucimannose	7	1
1140267_WT_GP_1	214843	HexNAc(4)Hex(3)Fuc(1)Pent(1)	744	752	MASSN[1576.5762]STIK	AT1G59870.1	2	5N(1576.5762)	N:1576.5762@MASSN(1)STIK	1576.58	Complex	9	1
1140267_WT_GP_1	171790	HexNAc(2)Hex(3)Fuc(1)Pent(1)	315	329	MGN[1170.4175]ITPTTGTQGQIR	AT3G49110.1	2,3	3N(1170.4175)	N:1170.4175@MGN(1)ITPTTGTQGQIR	1170.42	paucimannose	7	1
1140267_WT_GP_1	565.126	HexNAc(2)Hex(3)Fuc(2)	315	329	MGN[1184.4330]ITPTTGTQGQIR	AT3G49110.1	2	3N(1184.4330)	N:1184.4330@MGN(1)ITPTTGTQGQIR	1184.43	paucimannose	7	1
1140267_WT_GP_1	43365.1	HexNAc(2)Hex(8)	210	221	MVN[1702.5813]SSSTEEAVK	AT3G51980.1	2	3N(1702.5813)	N:1702.5813@MVN(1)SSSTEEAVK	1702.58	High mannose	10	1
1140267_WT_GP_1	91698.3	HexNAc(4)Hex(3)Fuc(1)Pent(1)	744	752	M[15.9949]ASSN[1576.5762]STIK	AT1G59870.1	2	1M(15.9949),5N(1576.5762)	M:15.9949@M(1)ASSNSTIK	1576.58	Complex	9	1
1140267_WT_GP_1	177829	HexNAc(2)Hex(3)Pent(1)	315	329	M[15.9949]GN[1024.3595]ITPTTGTQGQIR	AT3G49110.1	2	1M(15.9949),3N(1024.3595)	M:15.9949@M(1)GNITPTTGTQGQIR	1024.36	paucimannose	6	1
1140267_WT_GP_1	524812	HexNAc(2)Hex(3)Fuc(1)Pent(1)	315	329	M[15.9949]GN[1170.4175]ITPTTGTQGQIR	AT3G49110.1	2	1M(15.9949),3N(1170.4175)	M:15.9949@M(1)GNITPTTGTQGQIR	1170.42	paucimannose	7	1
1140267_WT_GP_1	9634.72	HexNAc(3)Hex(3)Fuc(1)Pent(1)	315	329	M[15.9949]GN[1373.4968]ITPTTGTQGQIR	AT3G49110.1	2	1M(15.9949),3N(1373.4968)	M:15.9949@M(1)GNITPTTGTQGQIR	1373.5	hybrid	8	1
1140267_WT_GP_1	57098.1	HexNAc(2)Hex(3)Fuc(1)Pent(1)	97	106	NAPANAN[1170.4175]STR	AT5G06730.1	2	7N(1170.4175)	N:1170.4175@NAPANAN(1)STR	1170.42	paucimannose	7	1
1140267_WT_GP_1	133074	HexNAc(2)Hex(5)	462	472	NELVDHIN[1216.4229]TTK	AT5G63810.1	2	8N(1216.4229)	N:1216.4229@NELVDHIN(1)TTK	1216.42	High mannose	7	1
1140267_WT_GP_1	76741.3	HexNAc(2)Hex(7)	462	472	NELVDHIN[1540.5286]TTK	AT5G63810.1	2	8N(1540.5286)	N:1540.5286@NELVDHIN(1)TTK	1540.53	High mannose	9	1
1140267_WT_GP_1	147822	HexNAc(2)Hex(8)	462	472	NELVDHIN[1702.5813]TTK	AT5G63810.1	2,3	8N(1702.5813)	N:1702.5813@NELVDHIN(1)TTK	1702.58	High mannose	10	1
1140267_WT_GP_1	26199.1	HexNAc(2)Hex(9)	462	472	NELVDHIN[1864.6342]TTK	AT5G63810.1	2	8N(1864.6342)	N:1864.6342@NELVDHIN(1)TTK	1864.63	High mannose	11	1
1140267_WT_GP_1	17901.4	HexNAc(4)Hex(3)Fuc(1)Pent(1)	445	455	NEVTN[1576.5762]GTTSIK	AT5G62220.1	2	5N(1576.5762)	N:1576.5762@NEVTN(1)GTTSIK	1576.58	Complex	9	1
1140267_WT_GP_1	11300.5	HexNAc(2)Hex(3)Fuc(1)Pent(1)	256	276	NGFGN[1170.4175]LTIIVGEVGWPTDGDK	AT4G31140.1	2	5N(1170.4175)	N:1170.4175@NGFGN(1)LTIIVGEVGWPTDGDK	1170.42	paucimannose	7	1
1140267_WT_GP_1	152810	HexNAc(2)Hex(3)Fuc(1)Pent(1)	203	225	NGGFEIGPHVFAN[1170.4175]FSTGILIPAR	AT2G41800.1	2,3	13N(1170.4175)	N:1170.4175@NGGFEIGPHVFAN(1)FSTGILIPAR	1170.42	paucimannose	7	1
1140267_WT_GP_1	52220.5	HexNAc(1)	241	253	NGN[203.0794]QTVLVDFDLR	AT3G32980.1	2	3N(203.0794)	N:203.0794@NGN(1)QTVLVDFDLR	203.079	Truncated	1	1
1140267_WT_GP_1	31802.6	HexNAc(2)Hex(3)Fuc(1)Pent(1)	524	536	NGPN[1170.4175]STVSIDSM[15.9949]R	AT2G32810.1	2	12M(15.9949),4N(1170.4175)	M:15.9949@NGPNSTVSIDSM(1)R	1170.42	paucimannose	7	1
1140267_WT_GP_1	74503.8	HexNAc(2)Hex(3)Fuc(1)Pent(1)	170	188	NLPSPFLN[1170.4175]ASQLIQTFGQR	AT4G33420.1	2	8N(1170.4175)	N:1170.4175@NLPSPFLN(1)ASQLIQTFGQR	1170.42	paucimannose	7	1
1140267_WT_GP_1	87806.1	HexNAc(3)Hex(3)Fuc(1)Pent(1)	170	188	NLPSPFLN[1373.4968]ASQLIQTFGQR	AT4G33420.1	2	8N(1373.4968)	N:1373.4968@NLPSPFLN(1)ASQLIQTFGQR	1373.5	hybrid	8	1
1140267_WT_GP_1	75251.9	HexNAc(4)Hex(3)Fuc(1)Pent(1)	170	188	NLPSPFLN[1576.5762]ASQLIQTFGQR	AT4G33420.1	2	8N(1576.5762)	N:1576.5762@NLPSPFLN(1)ASQLIQTFGQR	1576.58	Complex	9	1
1140267_WT_GP_1	173365	HexNAc(2)	150	176	NMTPFVTLFHWDLPQTLQDEYNGFLN[406.1588]K	AT5G26000.1	2	26N(406.1588)	N:406.1588@NMTPFVTLFHWDLPQTLQDEYNGFLN(1)K	406.159	Truncated	2	1
1140267_WT_GP_1	192775	HexNAc(2)Hex(3)Pent(1)	474	486	NN[1024.3595]VTLALWGHVHR	AT1G13900.1	2	2N(1024.3595)	N:1024.3595@NN(1)VTLALWGHVHR	1024.36	paucimannose	6	1
1140267_WT_GP_1	211491	HexNAc(2)Hex(3)Fuc(1)Pent(1)	272	284	NN[1170.4175]ISTLATNGAGK	AT2G45470.1	2	2N(1170.4175)	N:1170.4175@NN(1)ISTLATNGAGK	1170.42	paucimannose	7	1
1140267_WT_GP_1	63788.4	HexNAc(2)Hex(3)Fuc(1)Pent(1)	139	159	NN[1170.4175]LSLDMTPQSIETELAWFEK	AT3G48460.1	2	2N(1170.4175)	N:1170.4175@NN(1)LSLDMTPQSIETELAWFEK	1170.42	paucimannose	7	1
1140267_WT_GP_1	187209	HexNAc(3)Hex(3)Fuc(1)Pent(1)	272	284	NN[1373.4968]ISTLATNGAGK	AT2G45470.1	2	2N(1373.4968)	N:1373.4968@NN(1)ISTLATNGAGK	1373.5	hybrid	8	1
1140267_WT_GP_1	52264.7	HexNAc(1)	139	159	NN[203.0794]LSLDMTPQSIETELAWFEK	AT3G48460.1	2	2N(203.0794)	N:203.0794@NN(1)LSLDMTPQSIETELAWFEK	203.079	Truncated	1	1
1140267_WT_GP_1	188007	HexNAc(1)	474	486	NN[203.0794]VTLALWGHVHR	AT1G13900.1	2	2N(203.0794)	N:203.0794@NN(1)VTLALWGHVHR	203.079	Truncated	1	1
1140267_WT_GP_1	353349	HexNAc(2)Hex(3)Pent(1)	43	68	NPDQVTENDFAFTGLGTAGN[1024.3595]TSNIIK	AT5G20630.1	2,3	20N(1024.3595)	N:1024.3595@NPDQVTENDFAFTGLGTAGN(1)TSNIIK	1024.36	paucimannose	6	1
1140267_WT_GP_1	74688.9	HexNAc(2)Hex(3)Fuc(1)	43	68	NPDQVTENDFAFTGLGTAGN[1038.3751]TSNIIK	AT5G20630.1	2,3	20N(1038.3751)	N:1038.3751@NPDQVTENDFAFTGLGTAGN(1)TSNIIK	1038.38	paucimannose	6	1
1140267_WT_GP_1	17335.5	HexNAc(2)Hex(4)	43	68	NPDQVTENDFAFTGLGTAGN[1054.3700]TSNIIK	AT5G20630.1	2	20N(1054.3700)	N:1054.3700@NPDQVTENDFAFTGLGTAGN(1)TSNIIK	1054.37	High mannose	6	1
1140267_WT_GP_1	994139	HexNAc(2)Hex(3)Fuc(1)Pent(1)	43	68	NPDQVTENDFAFTGLGTAGN[1170.4175]TSNIIK	AT5G20630.1	2,3	20N(1170.4175)	N:1170.4175@NPDQVTENDFAFTGLGTAGN(1)TSNIIK	1170.42	paucimannose	7	1
1140267_WT_GP_1	83562.8	HexNAc(3)Hex(3)Pent(1)	43	68	NPDQVTENDFAFTGLGTAGN[1227.4388]TSNIIK	AT5G20630.1	2	20N(1227.4388)	N:1227.4388@NPDQVTENDFAFTGLGTAGN(1)TSNIIK	1227.44	hybrid	7	1
1140267_WT_GP_1	8804.79	HexNAc(4)Hex(3)	43	68	NPDQVTENDFAFTGLGTAGN[1298.4760]TSNIIK	AT5G20630.1	2	20N(1298.4760)	N:1298.4760@NPDQVTENDFAFTGLGTAGN(1)TSNIIK	1298.48	Complex	7	1
1140267_WT_GP_1	163854	HexNAc(3)Hex(3)Fuc(1)Pent(1)	43	68	NPDQVTENDFAFTGLGTAGN[1373.4968]TSNIIK	AT5G20630.1	2,3	20N(1373.4968)	N:1373.4968@NPDQVTENDFAFTGLGTAGN(1)TSNIIK	1373.5	hybrid	8	1
1140267_WT_GP_1	53074.1	HexNAc(4)Hex(3)Fuc(1)Pent(1)	43	68	NPDQVTENDFAFTGLGTAGN[1576.5762]TSNIIK	AT5G20630.1	2,3	20N(1576.5762)	N:1576.5762@NPDQVTENDFAFTGLGTAGN(1)TSNIIK	1576.58	Complex	9	1
1140267_WT_GP_1	229761	HexNAc(1)	43	68	NPDQVTENDFAFTGLGTAGN[203.0794]TSNIIK	AT5G20630.1	2,3	20N(203.0794)	N:203.0794@NPDQVTENDFAFTGLGTAGN(1)TSNIIK	203.079	Truncated	1	1
1140267_WT_GP_1	200657	HexNAc(2)	43	68	NPDQVTENDFAFTGLGTAGN[406.1588]TSNIIK	AT5G20630.1	3	20N(406.1588)	N:406.1588@NPDQVTENDFAFTGLGTAGN(1)TSNIIK	406.159	Truncated	2	1
1140267_WT_GP_1	8705.07	HexNAc(4)Hex(3)	43	68	NPDQVTENDFAFT[79.9663]GLGTAGN[1298.4760]TSNIIK	AT5G20630.1	2	13T(79.9663),20N(1298.4760)	T:79.9663@NPDQVTENDFAFT(1)GLGTAGNTSNIIK	1298.48	Complex	7	1
1140267_WT_GP_1	59047.8	HexNAc(2)Hex(3)Fuc(1)Pent(1)	44	56	NPIN[1170.4175]LTTHTLDSR	AT4G20860.1	2	4N(1170.4175)	N:1170.4175@NPIN(1)LTTHTLDSR	1170.42	paucimannose	7	1
1140267_WT_GP_1	23741.5	HexNAc(3)Hex(3)Fuc(1)Pent(1)	44	56	NPIN[1373.4968]LTTHTLDSR	AT4G20860.1	2	4N(1373.4968)	N:1373.4968@NPIN(1)LTTHTLDSR	1373.5	hybrid	8	1
1140267_WT_GP_1	31182.3	HexNAc(1)	411	440	NPLTYITENGVADLDLGN[203.0794]VTLATALADNGR	AT1G51470.1	2	18N(203.0794)	N:203.0794@NPLTYITENGVADLDLGN(1)VTLATALADNGR	203.079	Truncated	1	1
1140267_WT_GP_1	538070	HexNAc(2)Hex(3)Fuc(1)Pent(1)	493	500	NPNN[1170.4175]VTTR	AT1G65590.1	2	4N(1170.4175)	N:1170.4175@NPNN(1)VTTR	1170.42	paucimannose	7	1
1140267_WT_GP_1	94602.1	HexNAc(3)Hex(3)Fuc(1)Pent(1)	493	500	NPNN[1373.4968]VTTR	AT1G65590.1	2	4N(1373.4968)	N:1373.4968@NPNN(1)VTTR	1373.5	hybrid	8	1
1140267_WT_GP_1	131032	HexNAc(4)Hex(3)Fuc(1)Pent(1)	493	500	NPNN[1576.5762]VTTR	AT1G65590.1	2	4N(1576.5762)	N:1576.5762@NPNN(1)VTTR	1576.58	Complex	9	1
1140267_WT_GP_1	250246	HexNAc(2)Hex(3)Fuc(1)Pent(1)	99	107	NPPLSN[1170.4175]LTK	AT2G04780.1	2	6N(1170.4175)	N:1170.4175@NPPLSN(1)LTK	1170.42	paucimannose	7	1
1140267_WT_GP_1	324161	HexNAc(3)Hex(3)Fuc(1)Pent(1)	99	107	NPPLSN[1373.4968]LTK	AT2G04780.1	2	6N(1373.4968)	N:1373.4968@NPPLSN(1)LTK	1373.5	hybrid	8	1
1140267_WT_GP_1	346871	HexNAc(4)Hex(3)Fuc(1)Pent(1)	99	107	NPPLSN[1576.5762]LTK	AT2G04780.1	2	6N(1576.5762)	N:1576.5762@NPPLSN(1)LTK	1576.58	Complex	9	1
1140267_WT_GP_1	181990	HexNAc(2)Hex(3)Pent(1)	65	74	NQHNILEVN[1024.3595]K	AT5G15350.1	2	9N(1024.3595)	N:1024.3595@NQHNILEVN(1)K	1024.36	paucimannose	6	1
1140267_WT_GP_1	835794	HexNAc(2)Hex(3)Fuc(1)Pent(1)	65	74	NQHNILEVN[1170.4175]K	AT5G15350.1	2,3	9N(1170.4175)	N:1170.4175@NQHNILEVN(1)K	1170.42	paucimannose	7	1
1140267_WT_GP_1	161717	HexNAc(3)Hex(3)Pent(1)	65	74	NQHNILEVN[1227.4388]K	AT5G15350.1	2	9N(1227.4388)	N:1227.4388@NQHNILEVN(1)K	1227.44	hybrid	7	1
1140267_WT_GP_1	1284530	HexNAc(3)Hex(3)Fuc(1)Pent(1)	65	74	NQHNILEVN[1373.4968]K	AT5G15350.1	2,3	9N(1373.4968)	N:1373.4968@NQHNILEVN(1)K	1373.5	hybrid	8	1
1140267_WT_GP_1	819312	HexNAc(4)Hex(3)Fuc(1)Pent(1)	65	74	NQHNILEVN[1576.5762]K	AT5G15350.1	2,3	9N(1576.5762)	N:1576.5762@NQHNILEVN(1)K	1576.58	Complex	9	1
1140267_WT_GP_1	76851.2	HexNAc(4)Hex(3)Pent(1)	873	881	NYN[1430.5183]YSSESR	AT1G42470.1	2	3N(1430.5183)	N:1430.5183@NYN(1)YSSESR	1430.52	Complex	8	1
1140267_WT_GP_1	35901.5	HexNAc(2)Hex(3)Fuc(1)Pent(1)	267	287	NYPSTGSSVLLPLFLTGDIN[1170.4175]R	AT1G14430.1	2	20N(1170.4175)	N:1170.4175@NYPSTGSSVLLPLFLTGDIN(1)R	1170.42	paucimannose	7	1
1140267_WT_GP_1	94174.3	HexNAc(2)Hex(3)Pent(1)	86	98	N[1024.3595]ATAEITVDQYHR	AT3G18080.1	2	1N(1024.3595)	N:1024.3595@N(1)ATAEITVDQYHR	1024.36	paucimannose	6	1
1140267_WT_GP_1	21148.5	HexNAc(2)Hex(3)Pent(1)	379	398	N[1024.3595]ATGHAPGPPFNAASYYYPK	AT5G26000.1	2,3	1N(1024.3595)	N:1024.3595@N(1)ATGHAPGPPFNAASYYYPK	1024.36	paucimannose	6	1
1140267_WT_GP_1	62464.4	HexNAc(2)Hex(3)Pent(1)	275	285	N[1024.3595]ATVIYLDTHK	AT4G01130.1	2	1N(1024.3595)	N:1024.3595@N(1)ATVIYLDTHK	1024.36	paucimannose	6	1
1140267_WT_GP_1	168405	HexNAc(2)Hex(3)Pent(1)	113	129	N[1024.3595]ITGSFPQFLFQLPNLK	AT1G33590.1	2	1N(1024.3595)	N:1024.3595@N(1)ITGSFPQFLFQLPNLK	1024.36	paucimannose	6	1
1140267_WT_GP_1	140198	HexNAc(2)Hex(3)Pent(1)	153	165	N[1024.3595]VSDPSTFNSQTK	AT3G22060.1	2	1N(1024.3595)	N:1024.3595@N(1)VSDPSTFNSQTK	1024.36	paucimannose	6	1
1140267_WT_GP_1	65099.1	HexNAc(2)Hex(4)	379	398	N[1054.3700]ATGHAPGPPFNAASYYYPK	AT5G26000.1	2,3	1N(1054.3700)	N:1054.3700@N(1)ATGHAPGPPFNAASYYYPK	1054.37	High mannose	6	1
1140267_WT_GP_1	76842.4	HexNAc(2)Hex(4)	177	202	N[1054.3700]C[57.0215]TVGC[57.0215]PPYILQYGLGSTAGVLITEK	AT3G52500.1	2,3	2C(57.0215),6C(57.0215),1N(1054.3700)	N:1054.3700@N(1)CTVGCPPYILQYGLGSTAGVLITEK	1054.37	High mannose	6	1
1140267_WT_GP_1	471953	HexNAc(2)Hex(3)Fuc(1)Pent(1)	86	98	N[1170.4175]ATAEITVDQYHR	AT3G18080.1	2,3	1N(1170.4175)	N:1170.4175@N(1)ATAEITVDQYHR	1170.42	paucimannose	7	1
1140267_WT_GP_1	139313	HexNAc(2)Hex(3)Fuc(1)Pent(1)	275	285	N[1170.4175]ATVIYLDTHK	AT4G01130.1	2	1N(1170.4175)	N:1170.4175@N(1)ATVIYLDTHK	1170.42	paucimannose	7	1
1140267_WT_GP_1	104076	HexNAc(2)Hex(3)Fuc(1)Pent(1)	269	278	N[1170.4175]ITAETTTDK	AT1G28290.1	2	1N(1170.4175)	N:1170.4175@N(1)ITAETTTDK	1170.42	paucimannose	7	1
1140267_WT_GP_1	403451	HexNAc(2)Hex(3)Fuc(1)Pent(1)	113	129	N[1170.4175]ITGSFPQFLFQLPNLK	AT1G33590.1	2	1N(1170.4175)	N:1170.4175@N(1)ITGSFPQFLFQLPNLK	1170.42	paucimannose	7	1
1140267_WT_GP_1	399272	HexNAc(2)Hex(3)Fuc(1)Pent(1)	206	213	N[1170.4175]NTGYNPR	AT3G28200.1	2	1N(1170.4175)	N:1170.4175@N(1)NTGYNPR	1170.42	paucimannose	7	1
1140267_WT_GP_1	93771.7	HexNAc(2)Hex(3)Fuc(1)Pent(1)	86	92	N[1170.4175]STVGVK	AT3G12700.1	2	1N(1170.4175)	N:1170.4175@N(1)STVGVK	1170.42	paucimannose	7	1
1140267_WT_GP_1	240161	HexNAc(2)Hex(3)Fuc(1)Pent(1)	153	165	N[1170.4175]VSDPSTFNSQTK	AT3G22060.1	2	1N(1170.4175)	N:1170.4175@N(1)VSDPSTFNSQTK	1170.42	paucimannose	7	1
1140267_WT_GP_1	331338	HexNAc(2)Hex(5)	379	398	N[1216.4229]ATGHAPGPPFNAASYYYPK	AT5G26000.1	2,3	1N(1216.4229)	N:1216.4229@N(1)ATGHAPGPPFNAASYYYPK	1216.42	High mannose	7	1
1140267_WT_GP_1	56616	HexNAc(3)Hex(3)Fuc(1)Pent(1)	86	98	N[1373.4968]ATAEITVDQYHR	AT3G18080.1	2	1N(1373.4968)	N:1373.4968@N(1)ATAEITVDQYHR	1373.5	hybrid	8	1
1140267_WT_GP_1	60598.7	HexNAc(3)Hex(3)Fuc(1)Pent(1)	206	213	N[1373.4968]NTGYNPR	AT3G28200.1	2	1N(1373.4968)	N:1373.4968@N(1)NTGYNPR	1373.5	hybrid	8	1
1140267_WT_GP_1	31898.3	HexNAc(3)Hex(3)Fuc(1)Pent(1)	164	175	N[1373.4968]NTSSHPLLSDK	AT5G06700.1	2	1N(1373.4968)	N:1373.4968@N(1)NTSSHPLLSDK	1373.5	hybrid	8	1
1140267_WT_GP_1	22550.3	HexNAc(2)Hex(6)	376	382	N[1378.4757]ITGTTK	AT1G23460.1	2	1N(1378.4757)	N:1378.4757@N(1)ITGTTK	1378.48	High mannose	8	1
1140267_WT_GP_1	89470.2	HexNAc(2)Hex(6)	145	152	N[1378.4757]TTVVGTK	AT5G06320.1	2	1N(1378.4757)	N:1378.4757@N(1)TTVVGTK	1378.48	High mannose	8	1
1140267_WT_GP_1	86133.8	HexNAc(3)Hex(4)Fuc(1)Pent(1)	145	152	N[1535.5497]TTVVGTK	AT5G06320.1	2	1N(1535.5497)	N:1535.5497@N(1)TTVVGTK	1535.55	hybrid	9	1
1140267_WT_GP_1	23476.8	HexNAc(2)Hex(7)	504	514	N[1540.5286]ATETANAEQK	AT1G18700.1	2	1N(1540.5286)	N:1540.5286@N(1)ATETANAEQK	1540.53	High mannose	9	1
1140267_WT_GP_1	5312.18	HexNAc(2)Hex(7)	90	100	N[1540.5286]GSLANNSEM[15.9949]K	AT4G35220.1	2	10M(15.9949),1N(1540.5286)	M:15.9949@NGSLANNSEM(1)K	1540.53	High mannose	9	1
1140267_WT_GP_1	90994.9	HexNAc(2)Hex(7)	326	333	N[1540.5286]LTASGPR	AT1G41830.1	2	1N(1540.5286)	N:1540.5286@N(1)LTASGPR	1540.53	High mannose	9	1
1140267_WT_GP_1	162266	HexNAc(2)Hex(7)	145	152	N[1540.5286]TTVVGTK	AT5G06320.1	2	1N(1540.5286)	N:1540.5286@N(1)TTVVGTK	1540.53	High mannose	9	1
1140267_WT_GP_1	78785.9	HexNAc(4)Hex(3)Fuc(1)Pent(1)	167	175	N[1576.5762]ATPTAAVK	AT4G28100.1	2	1N(1576.5762)	N:1576.5762@N(1)ATPTAAVK	1576.58	Complex	9	1
1140267_WT_GP_1	75137.9	HexNAc(4)Hex(3)Fuc(1)Pent(1)	206	213	N[1576.5762]NTGYNPR	AT3G28200.1	2	1N(1576.5762)	N:1576.5762@N(1)NTGYNPR	1576.58	Complex	9	1
1140267_WT_GP_1	31810.4	HexNAc(4)Hex(3)Fuc(1)Pent(1)	86	92	N[1576.5762]STVGVK	AT3G12700.1	2	1N(1576.5762)	N:1576.5762@N(1)STVGVK	1576.58	Complex	9	1
1140267_WT_GP_1	99467.9	HexNAc(4)Hex(3)Fuc(1)Pent(1)	370	376	N[1576.5762]VTVQTR	AT5G67130.1	2	1N(1576.5762)	N:1576.5762@N(1)VTVQTR	1576.58	Complex	9	1
1140267_WT_GP_1	2806.28	HexNAc(2)Hex(8)	504	514	N[1702.5813]ATETANAEQK	AT1G18700.1	2	1N(1702.5813)	N:1702.5813@N(1)ATETANAEQK	1702.58	High mannose	10	1
1140267_WT_GP_1	79204.6	HexNAc(2)Hex(8)	73	83	N[1702.5813]GSFANVSEM[15.9949]K	AT4G34180.1	2	10M(15.9949),1N(1702.5813)	M:15.9949@NGSFANVSEM(1)K	1702.58	High mannose	10	1
1140267_WT_GP_1	23500.1	HexNAc(2)Hex(8)	90	100	N[1702.5813]GSLANNSEMK	AT4G35220.1	2	1N(1702.5813)	N:1702.5813@N(1)GSLANNSEMK	1702.58	High mannose	10	1
1140267_WT_GP_1	8008.3	HexNAc(2)Hex(8)	90	100	N[1702.5813]GSLANNSEM[15.9949]K	AT4G35220.1	2	10M(15.9949),1N(1702.5813)	M:15.9949@NGSLANNSEM(1)K	1702.58	High mannose	10	1
1140267_WT_GP_1	72021.5	HexNAc(2)Hex(8)	264	271	N[1702.5813]LSLSSNK	AT4G18760.1	2	1N(1702.5813)	N:1702.5813@N(1)LSLSSNK	1702.58	High mannose	10	1
1140267_WT_GP_1	157931	HexNAc(2)Hex(8)	326	333	N[1702.5813]LTASGPR	AT1G41830.1	2	1N(1702.5813)	N:1702.5813@N(1)LTASGPR	1702.58	High mannose	10	1
1140267_WT_GP_1	89301.5	HexNAc(2)Hex(8)	322	330	N[1702.5813]M[15.9949]TYSIQEK	AT1G44820.1	2	2M(15.9949),1N(1702.5813)	M:15.9949@NM(1)TYSIQEK	1702.58	High mannose	10	1
1140267_WT_GP_1	70477.1	HexNAc(2)Hex(8)	145	152	N[1702.5813]TTVVGTK	AT5G06320.1	2	1N(1702.5813)	N:1702.5813@N(1)TTVVGTK	1702.58	High mannose	10	1
1140267_WT_GP_1	24390.8	HexNAc(2)Hex(8)	97	110	N[1702.5813]VSTHISTDNVNIR	AT5G58090.1	2,3	1N(1702.5813)	N:1702.5813@N(1)VSTHISTDNVNIR	1702.58	High mannose	10	1
1140267_WT_GP_1	37704.9	HexNAc(2)Hex(9)	264	271	N[1864.6342]LSLSSNK	AT4G18760.1	2	1N(1864.6342)	N:1864.6342@N(1)LSLSSNK	1864.63	High mannose	11	1
1140267_WT_GP_1	97637.7	HexNAc(2)Hex(9)	326	333	N[1864.6342]LTASGPR	AT1G41830.1	2	1N(1864.6342)	N:1864.6342@N(1)LTASGPR	1864.63	High mannose	11	1
1140267_WT_GP_1	494813	HexNAc(1)	86	98	N[203.0794]ATAEITVDQYHR	AT3G18080.1	2	1N(203.0794)	N:203.0794@N(1)ATAEITVDQYHR	203.079	Truncated	1	1
1140267_WT_GP_1	49786.3	HexNAc(1)	168	183	N[203.0794]ETQILSVYLGNLIDK	AT3G14920.1	2	1N(203.0794)	N:203.0794@N(1)ETQILSVYLGNLIDK	203.079	Truncated	1	1
1140267_WT_GP_1	1205550	HexNAc(1)	53	71	N[203.0794]FTFGAATSAYQIEGAAHR	AT1G51470.1	2	1N(203.0794)	N:203.0794@N(1)FTFGAATSAYQIEGAAHR	203.079	Truncated	1	1
1140267_WT_GP_1	58199.5	HexNAc(1)	131	144	N[203.0794]ITAEVMESLHIQR	AT4G34180.1	2	1N(203.0794)	N:203.0794@N(1)ITAEVMESLHIQR	203.079	Truncated	1	1
1140267_WT_GP_1	173619	HexNAc(1)	113	129	N[203.0794]ITGSFPQFLFQLPNLK	AT1G33590.1	2	1N(203.0794)	N:203.0794@N(1)ITGSFPQFLFQLPNLK	203.079	Truncated	1	1
1140267_WT_GP_1	95052.8	HexNAc(1)	130	148	N[203.0794]LSQSGPVSTFAGGQYSLK	AT2G04780.1	2	1N(203.0794)	N:203.0794@N(1)LSQSGPVSTFAGGQYSLK	203.079	Truncated	1	1
1140267_WT_GP_1	64638.9	HexNAc(1)	488	506	N[203.0794]STSLSGVLISVENAAYLR	AT4G26690.1	2	1N(203.0794)	N:203.0794@N(1)STSLSGVLISVENAAYLR	203.079	Truncated	1	1
1140267_WT_GP_1	40610.1	HexNAc(1)	227	254	N[203.0794]TTLGVLLPTNLDEEISSLPGWTVESNR	AT2G34510.1	2	1N(203.0794)	N:203.0794@N(1)TTLGVLLPTNLDEEISSLPGWTVESNR	203.079	Truncated	1	1
1140267_WT_GP_1	156626	HexNAc(2)	86	98	N[406.1588]ATAEITVDQYHR	AT3G18080.1	2	1N(406.1588)	N:406.1588@N(1)ATAEITVDQYHR	406.159	Truncated	2	1
1140267_WT_GP_1	0	HexNAc(2)	379	398	N[406.1588]ATGHAPGPPFNAASYYYPK	AT5G26000.1	2	1N(406.1588)	N:406.1588@N(1)ATGHAPGPPFNAASYYYPK	406.159	Truncated	2	1
1140267_WT_GP_1	51855.8	HexNAc(2)	168	183	N[406.1588]ETQILSVYLGNLIDK	AT3G14920.1	2	1N(406.1588)	N:406.1588@N(1)ETQILSVYLGNLIDK	406.159	Truncated	2	1
1140267_WT_GP_1	91529	HexNAc(2)	113	129	N[406.1588]ITGSFPQFLFQLPNLK	AT1G33590.1	2	1N(406.1588)	N:406.1588@N(1)ITGSFPQFLFQLPNLK	406.159	Truncated	2	1
1140267_WT_GP_1	85202.2	HexNAc(2)Hex(1)	86	98	N[568.2115]ATAEITVDQYHR	AT3G18080.1	2	1N(568.2115)	N:568.2115@N(1)ATAEITVDQYHR	568.212	paucimannose	3	1
1140267_WT_GP_1	49698.9	HexNAc(2)Hex(1)	53	71	N[568.2115]FTFGAATSAYQIEGAAHR	AT1G51470.1	2	1N(568.2115)	N:568.2115@N(1)FTFGAATSAYQIEGAAHR	568.212	paucimannose	3	1
1140267_WT_GP_1	105628	HexNAc(2)Hex(2)	86	98	N[730.2644]ATAEITVDQYHR	AT3G18080.1	2	1N(730.2644)	N:730.2644@N(1)ATAEITVDQYHR	730.264	paucimannose	4	1
1140267_WT_GP_1	129574	HexNAc(2)Hex(2)	379	398	N[730.2644]ATGHAPGPPFNAASYYYPK	AT5G26000.1	2	1N(730.2644)	N:730.2644@N(1)ATGHAPGPPFNAASYYYPK	730.264	paucimannose	4	1
1140267_WT_GP_1	100638	HexNAc(2)Hex(3)	379	398	N[892.3172]ATGHAPGPPFNAASYYYPK	AT5G26000.1	2,3	1N(892.3172)	N:892.3172@N(1)ATGHAPGPPFNAASYYYPK	892.317	paucimannose	5	1
1140267_WT_GP_1	330834	HexNAc(1)	100	130	PAPGHGLAFVVVPSIESDGPGPAGYLGIFN[203.0794]K	AT5G03350.1	2	30N(203.0794)	N:203.0794@PAPGHGLAFVVVPSIESDGPGPAGYLGIFN(1)K	203.079	Truncated	1	1
1140267_WT_GP_1	225447	HexNAc(2)Hex(3)Fuc(1)Pent(1)	35	43	PFN[1170.4175]VSYDHR	AT2G32810.1	2,3	3N(1170.4175)	N:1170.4175@PFN(1)VSYDHR	1170.42	paucimannose	7	1
1140267_WT_GP_1	144981	HexNAc(2)Hex(3)Pent(1)	111	129	PFSVGGYN[1024.3595]WTLVVFPNGNK	AT3G20370.1	2,3	8N(1024.3595)	N:1024.3595@PFSVGGYN(1)WTLVVFPNGNK	1024.36	paucimannose	6	1
1140267_WT_GP_1	73001	HexNAc(2)Hex(3)Pent(1)	66	97	PGLTN[1024.3595]NTFGALVTGANVMTIPGLNTLGVSLSR	AT1G09560.1	4	5N(1024.3595)	N:1024.3595@PGLTN(1)NTFGALVTGANVMTIPGLNTLGVSLSR	1024.36	paucimannose	6	1
1140267_WT_GP_1	180927	HexNAc(2)Hex(3)Fuc(1)Pent(1)	66	97	PGLTN[1170.4175]NTFGALVTGANVM[15.9949]TIPGLNTLGVSLSR	AT1G09560.1	2,4	18M(15.9949),5N(1170.4175)	M:15.9949@PGLTNNTFGALVTGANVM(1)TIPGLNTLGVSLSR	1170.42	paucimannose	7	1
1140267_WT_GP_1	45655.6	HexNAc(3)Hex(3)Fuc(1)Pent(1)	66	97	PGLTN[1373.4968]NTFGALVTGANVM[15.9949]TIPGLNTLGVSLSR	AT1G09560.1	2	18M(15.9949),5N(1373.4968)	M:15.9949@PGLTNNTFGALVTGANVM(1)TIPGLNTLGVSLSR	1373.5	hybrid	8	1
1140267_WT_GP_1	201940	HexNAc(3)Hex(3)Fuc(1)Pent(1)	129	137	PLNN[1373.4968]QTVLR	AT3G20590.1	2	4N(1373.4968)	N:1373.4968@PLNN(1)QTVLR	1373.5	hybrid	8	1
1140267_WT_GP_1	49612.1	HexNAc(1)	468	491	PNPNIAYGALVGGPFFN[203.0794]ETFTDSR	AT1G75680.1	2	17N(203.0794)	N:203.0794@PNPNIAYGALVGGPFFN(1)ETFTDSR	203.079	Truncated	1	1
1140267_WT_GP_1	65428.9	HexNAc(2)Hex(3)Pent(1)	100	130	PNSGQGFAFIITPEADNSGASDGGYLGILN[1024.3595]K	AT3G16530.1	2	30N(1024.3595)	N:1024.3595@PNSGQGFAFIITPEADNSGASDGGYLGILN(1)K	1024.36	paucimannose	6	1
1140267_WT_GP_1	88457	HexNAc(2)Hex(3)Fuc(1)	100	130	PNSGQGFAFIITPEADNSGASDGGYLGILN[1038.3751]K	AT3G16530.1	2,3	30N(1038.3751)	N:1038.3751@PNSGQGFAFIITPEADNSGASDGGYLGILN(1)K	1038.38	paucimannose	6	1
1140267_WT_GP_1	91750.1	HexNAc(2)Hex(3)Fuc(1)Pent(1)	100	130	PNSGQGFAFIITPEADNSGASDGGYLGILN[1170.4175]K	AT3G16530.1	2	30N(1170.4175)	N:1170.4175@PNSGQGFAFIITPEADNSGASDGGYLGILN(1)K	1170.42	paucimannose	7	1
1140267_WT_GP_1	176646	HexNAc(1)	100	130	PNSGQGFAFIITPEADNSGASDGGYLGILN[203.0794]K	AT3G16530.1	2	30N(203.0794)	N:203.0794@PNSGQGFAFIITPEADNSGASDGGYLGILN(1)K	203.079	Truncated	1	1
1140267_WT_GP_1	52019.3	HexNAc(2)Hex(3)	100	130	PNSGQGFAFIITPEADNSGASDGGYLGILN[892.3172]K	AT3G16530.1	2	30N(892.3172)	N:892.3172@PNSGQGFAFIITPEADNSGASDGGYLGILN(1)K	892.317	paucimannose	5	1
1140267_WT_GP_1	93395.3	HexNAc(2)Hex(3)Pent(1)	100	130	PNSGQGLAFVIVPAADNSGASGGGYLGILN[1024.3595]K	AT3G15356.1	2	30N(1024.3595)	N:1024.3595@PNSGQGLAFVIVPAADNSGASGGGYLGILN(1)K	1024.36	paucimannose	6	1
1140267_WT_GP_1	70531.9	HexNAc(2)Hex(3)Fuc(1)	100	130	PNSGQGLAFVIVPAADNSGASGGGYLGILN[1038.3751]K	AT3G15356.1	2	30N(1038.3751)	N:1038.3751@PNSGQGLAFVIVPAADNSGASGGGYLGILN(1)K	1038.38	paucimannose	6	1
1140267_WT_GP_1	100552	HexNAc(2)Hex(3)Fuc(1)Pent(1)	100	130	PNSGQGLAFVIVPAADNSGASGGGYLGILN[1170.4175]K	AT3G15356.1	2	30N(1170.4175)	N:1170.4175@PNSGQGLAFVIVPAADNSGASGGGYLGILN(1)K	1170.42	paucimannose	7	1
1140267_WT_GP_1	81342.8	HexNAc(2)Hex(3)Fuc(1)Pent(1)	209	215	PN[1170.4175]GSNLR	AT5G24770.1	2	2N(1170.4175)	N:1170.4175@PN(1)GSNLR	1170.42	paucimannose	7	1
1140267_WT_GP_1	85586.2	HexNAc(4)Hex(3)Fuc(1)Pent(1)	425	433	PPPNPN[1576.5762]TTK	AT5G21100.1	2	6N(1576.5762)	N:1576.5762@PPPNPN(1)TTK	1576.58	Complex	9	1
1140267_WT_GP_1	49911.7	HexNAc(1)	26	41	PQLSN[203.0794]GSTILFTTIGR	AT1G21670.1	2	5N(203.0794)	N:203.0794@PQLSN(1)GSTILFTTIGR	203.079	Truncated	1	1
1140267_WT_GP_1	74648.7	HexNAc(2)Hex(3)Pent(1)	77	97	PSN[1024.3595]TSSPFSFETSFTFSITPR	AT3G16530.1	2	3N(1024.3595)	N:1024.3595@PSN(1)TSSPFSFETSFTFSITPR	1024.36	paucimannose	6	1
1140267_WT_GP_1	264450	HexNAc(2)Hex(3)Fuc(1)Pent(1)	77	97	PSN[1170.4175]TSSPFSFETSFTFSITPR	AT3G16530.1	2,3	3N(1170.4175)	N:1170.4175@PSN(1)TSSPFSFETSFTFSITPR	1170.42	paucimannose	7	1
1140267_WT_GP_1	186849	HexNAc(1)	77	97	PSN[203.0794]TSSPFSFETSFTFSITPR	AT3G16530.1	2	3N(203.0794)	N:203.0794@PSN(1)TSSPFSFETSFTFSITPR	203.079	Truncated	1	1
1140267_WT_GP_1	99325.7	HexNAc(2)Hex(3)Fuc(1)Pent(1)	268	275	PSSN[1170.4175]ITIR	AT4G23820.1	2	4N(1170.4175)	N:1170.4175@PSSN(1)ITIR	1170.42	paucimannose	7	1
1140267_WT_GP_1	37853.9	HexNAc(2)Hex(3)Fuc(1)Pent(1)	207	227	PWVTN[1170.4175]ITTDEIHSGDLLAISK	AT4G27020.1	2	5N(1170.4175)	N:1170.4175@PWVTN(1)ITTDEIHSGDLLAISK	1170.42	paucimannose	7	1
1140267_WT_GP_1	942939	HexNAc(2)Hex(3)Fuc(1)Pent(1)	396	402	QN[1170.4175]MTQER	AT1G11910.1	2	2N(1170.4175)	N:1170.4175@QN(1)MTQER	1170.42	paucimannose	7	1
1140267_WT_GP_1	132111	HexNAc(3)Hex(3)Fuc(1)Pent(1)	150	159	QN[1373.4968]ITENQVSR	AT4G05200.1	2	2N(1373.4968)	N:1373.4968@QN(1)ITENQVSR	1373.5	hybrid	8	1
1140267_WT_GP_1	695044	HexNAc(3)Hex(3)Fuc(1)Pent(1)	396	402	QN[1373.4968]MTQER	AT1G11910.1	2	2N(1373.4968)	N:1373.4968@QN(1)MTQER	1373.5	hybrid	8	1
1140267_WT_GP_1	10449	HexNAc(3)Hex(3)Fuc(1)Pent(1)	396	402	QN[1373.4968]M[15.9949]TQER	AT1G11910.1	2	3M(15.9949),2N(1373.4968)	M:15.9949@QNM(1)TQER	1373.5	hybrid	8	1
1140267_WT_GP_1	39515.4	HexNAc(4)Hex(3)Fuc(1)Pent(1)	419	428	QSGQPGN[1576.5762]ITR	AT3G01720.1	2	7N(1576.5762)	N:1576.5762@QSGQPGN(1)ITR	1576.58	Complex	9	1
1140267_WT_GP_1	304587	HexNAc(2)Hex(3)Pent(1)	65	78	QYAGYVTVN[1024.3595]ETHGR	AT5G23210.1	2	9N(1024.3595)	N:1024.3595@QYAGYVTVN(1)ETHGR	1024.36	paucimannose	6	1
1140267_WT_GP_1	136290	HexNAc(3)Hex(3)Pent(1)	65	78	QYAGYVTVN[1227.4388]ETHGR	AT5G23210.1	2	9N(1227.4388)	N:1227.4388@QYAGYVTVN(1)ETHGR	1227.44	hybrid	7	1
1140267_WT_GP_1	37764.9	HexNAc(1)	255	278	RFDDTN[203.0794]VTTDLDLDTGSGHNSGSK	AT3G52500.1	3	6N(203.0794)	N:203.0794@RFDDTN(1)VTTDLDLDTGSGHNSGSK	203.079	Truncated	1	1
1140267_WT_GP_1	74482.9	HexNAc(3)Hex(3)Fuc(1)Pent(1)	349	357	RN[1373.4968]QTVVWQK	AT1G04430.1	2	2N(1373.4968)	N:1373.4968@RN(1)QTVVWQK	1373.5	hybrid	8	1
1140267_WT_GP_1	59217.3	HexNAc(4)Hex(3)Fuc(1)Pent(1)	349	357	RN[1576.5762]QTVVWQK	AT1G04430.1	2	2N(1576.5762)	N:1576.5762@RN(1)QTVVWQK	1576.58	Complex	9	1
1140267_WT_GP_1	57363	HexNAc(3)Hex(3)Fuc(1)Pent(1)	235	246	RPENN[1373.4968]QTEAIVK	AT3G09090.1	2	5N(1373.4968)	N:1373.4968@RPENN(1)QTEAIVK	1373.5	hybrid	8	1
1140267_WT_GP_1	55891.5	HexNAc(4)Hex(3)Fuc(1)Pent(1)	235	246	RPENN[1576.5762]QTEAIVK	AT3G09090.1	2	5N(1576.5762)	N:1576.5762@RPENN(1)QTEAIVK	1576.58	Complex	9	1
1140267_WT_GP_1	17308.9	HexNAc(4)Hex(3)Fuc(1)Pent(1)	103	119	RPLN[1576.5762]DSNSGAVVDITTK	AT5G14950.1	2	4N(1576.5762)	N:1576.5762@RPLN(1)DSNSGAVVDITTK	1576.58	Complex	9	1
1140267_WT_GP_1	5181.33	HexNAc(3)Hex(3)	63	85	RYN[1095.3966]NTVWVS[79.9663]TEPIPDISLVDATR	AT1G17100.1	2	9S(79.9663),3N(1095.3966)	S:79.9663@RYNNTVWVS(1)TEPIPDISLVDATR	1095.4	hybrid	6	1
1140267_WT_GP_1	567.626	HexNAc(3)Hex(3)	63	85	RYN[1095.3966]NT[79.9663]VWVSTEPIPDISLVDATR	AT1G17100.1	2	5T(79.9663),3N(1095.3966)	T:79.9663@RYNNT(1)VWVSTEPIPDISLVDATR	1095.4	hybrid	6	1
1140267_WT_GP_1	5263.78	HexNAc(3)Hex(3)	63	85	RY[79.9663]N[1095.3966]NTVWVSTEPIPDISLVDATR	AT1G17100.1	2	2Y(79.9663),3N(1095.3966)	Y:79.9663@RY(1)NNTVWVSTEPIPDISLVDATR	1095.4	hybrid	6	1
1140267_WT_GP_1	45131.1	HexNAc(4)Hex(3)Fuc(1)Pent(1)	42	53	SDGVESDGN[1576.5762]FTK	AT1G53710.1	2	9N(1576.5762)	N:1576.5762@SDGVESDGN(1)FTK	1576.58	Complex	9	1
1140267_WT_GP_1	261172	HexNAc(2)Hex(3)Fuc(1)Pent(1)	289	297	SDLILN[1170.4175]HSK	AT3G05180.1	2	6N(1170.4175)	N:1170.4175@SDLILN(1)HSK	1170.42	paucimannose	7	1
1140267_WT_GP_1	6576.36	HexNAc(1)	484	515	SFPFYLDSDTLEQQNNTYLAVAN[203.0794]VSM[15.9949]AFNEER	AT3G14920.1	2	26M(15.9949),23N(203.0794)	N:203.0794@SFPFYLDSDTLEQQNNTYLAVAN(1)VSMAFNEER	203.079	Truncated	1	1
1140267_WT_GP_1	106151	HexNAc(1)	155	188	SGPDVPYTFGLIGDLGQTYDSN[203.0794]STLSHYEMNPGK	AT2G27190.1	2	22N(203.0794)	N:203.0794@SGPDVPYTFGLIGDLGQTYDSN(1)STLSHYEMNPGK	203.079	Truncated	1	1
1140267_WT_GP_1	59448.1	HexNAc(1)	155	188	SGPDVPYTFGLIGDLGQTYDSN[203.0794]STLSHYEM[15.9949]NPGK	AT2G27190.1	2	30M(15.9949),22N(203.0794)	N:203.0794@SGPDVPYTFGLIGDLGQTYDSN(1)STLSHYEMNPGK	203.079	Truncated	1	1
1140267_WT_GP_1	90799.2	HexNAc(2)Hex(3)Fuc(1)Pent(1)	251	263	SIN[1170.4175]ATNIPYDDHK	AT4G34260.1	2,3	3N(1170.4175)	N:1170.4175@SIN(1)ATNIPYDDHK	1170.42	paucimannose	7	1
1140267_WT_GP_1	597208	HexNAc(2)Hex(3)Fuc(1)Pent(1)	243	249	SLSPAN[1170.4175]K	AT4G12730.1	2	6N(1170.4175)	N:1170.4175@SLSPAN(1)K	1170.42	paucimannose	7	1
1140267_WT_GP_1	720288	HexNAc(3)Hex(3)Fuc(1)Pent(1)	243	249	SLSPAN[1373.4968]K	AT4G12730.1	2	6N(1373.4968)	N:1373.4968@SLSPAN(1)K	1373.5	hybrid	8	1
1140267_WT_GP_1	299147	HexNAc(4)Hex(3)Fuc(1)Pent(1)	243	249	SLSPAN[1576.5762]K	AT4G12730.1	2	6N(1576.5762)	N:1576.5762@SLSPAN(1)K	1576.58	Complex	9	1
1140267_WT_GP_1	122392	HexNAc(2)Hex(3)Pent(1)	170	183	SLTN[1024.3595]LSSLMHLDLR	AT3G20820.1	2	4N(1024.3595)	N:1024.3595@SLTN(1)LSSLMHLDLR	1024.36	paucimannose	6	1
1140267_WT_GP_1	89092.7	HexNAc(2)Hex(3)Pent(1)	170	183	SLTN[1024.3595]LSSLM[15.9949]HLDLR	AT3G20820.1	2	9M(15.9949),4N(1024.3595)	M:15.9949@SLTNLSSLM(1)HLDLR	1024.36	paucimannose	6	1
1140267_WT_GP_1	172224	HexNAc(2)Hex(3)Fuc(1)Pent(1)	170	183	SLTN[1170.4175]LSSLMHLDLR	AT3G20820.1	2,3	4N(1170.4175)	N:1170.4175@SLTN(1)LSSLMHLDLR	1170.42	paucimannose	7	1
1140267_WT_GP_1	82562.2	HexNAc(2)Hex(3)Fuc(1)Pent(1)	170	183	SLTN[1170.4175]LSSLM[15.9949]HLDLR	AT3G20820.1	2	9M(15.9949),4N(1170.4175)	M:15.9949@SLTNLSSLM(1)HLDLR	1170.42	paucimannose	7	1
1140267_WT_GP_1	123934	HexNAc(1)	170	183	SLTN[203.0794]LSSLM[15.9949]HLDLR	AT3G20820.1	2	9M(15.9949),4N(203.0794)	N:203.0794@SLTN(1)LSSLMHLDLR	203.079	Truncated	1	1
1140267_WT_GP_1	87007.7	HexNAc(2)	170	183	SLTN[406.1588]LSSLMHLDLR	AT3G20820.1	2,3	4N(406.1588)	N:406.1588@SLTN(1)LSSLMHLDLR	406.159	Truncated	2	1
1140267_WT_GP_1	125484	HexNAc(2)	170	183	SLTN[406.1588]LSSLM[15.9949]HLDLR	AT3G20820.1	2	9M(15.9949),4N(406.1588)	N:406.1588@SLTN(1)LSSLMHLDLR	406.159	Truncated	2	1
1140267_WT_GP_1	207472	HexNAc(2)Hex(1)	170	183	SLTN[568.2115]LSSLMHLDLR	AT3G20820.1	2	4N(568.2115)	N:568.2115@SLTN(1)LSSLMHLDLR	568.212	paucimannose	3	1
1140267_WT_GP_1	97673.6	HexNAc(1)	70	88	SLVLSWYSSPN[203.0794]HTIKPPPR	AT1G31710.1	2	11N(203.0794)	N:203.0794@SLVLSWYSSPN(1)HTIKPPPR	203.079	Truncated	1	1
1140267_WT_GP_1	81828.3	HexNAc(2)Hex(3)Pent(1)	146	161	SNHETLFN[1024.3595]TTSSLVFK	AT1G68560.1	2,3	8N(1024.3595)	N:1024.3595@SNHETLFN(1)TTSSLVFK	1024.36	paucimannose	6	1
1140267_WT_GP_1	760903	HexNAc(1)	146	161	SNHETLFN[203.0794]TTSSLVFK	AT1G68560.1	2	8N(203.0794)	N:203.0794@SNHETLFN(1)TTSSLVFK	203.079	Truncated	1	1
1140267_WT_GP_1	8560.35	HexNAc(1)	143	152	SNWN[203.0794]DSYIEK	AT3G14210.1	1	4N(203.0794)	N:203.0794@SNWN(1)DSYIEK	203.079	Truncated	1	1
1140267_WT_GP_1	32103.9	HexNAc(1)	97	127	SPGTTWDEIDFEFLGN[203.0794]ISGHPYTLHTNVYTK	AT1G65310.1	2	16N(203.0794)	N:203.0794@SPGTTWDEIDFEFLGN(1)ISGHPYTLHTNVYTK	203.079	Truncated	1	1
1140267_WT_GP_1	23112.9	HexNAc(4)Hex(3)Fuc(1)Pent(1)	56	70	SQDLN[1576.5762]SSSSSDNSFK	AT1G61670.1	2	5N(1576.5762)	N:1576.5762@SQDLN(1)SSSSSDNSFK	1576.58	Complex	9	1
1140267_WT_GP_1	71663.6	HexNAc(3)Hex(3)Fuc(1)Pent(1)	128	138	SQYSM[15.9949]SLN[1373.4968]DSK	AT3G06035.1	2	5M(15.9949),8N(1373.4968)	M:15.9949@SQYSM(1)SLNDSK	1373.5	hybrid	8	1
1140267_WT_GP_1	135142	HexNAc(4)Hex(3)Fuc(1)Pent(1)	128	138	SQYSM[15.9949]SLN[1576.5762]DSK	AT3G06035.1	2	5M(15.9949),8N(1576.5762)	M:15.9949@SQYSM(1)SLNDSK	1576.58	Complex	9	1
1140267_WT_GP_1	41100.7	HexNAc(3)Hex(3)Pent(1)	166	173	SSGDALN[1227.4388]K	AT2G43070.1	2	7N(1227.4388)	N:1227.4388@SSGDALN(1)K	1227.44	hybrid	7	1
1140267_WT_GP_1	156856	HexNAc(2)Hex(3)Fuc(1)Pent(1)	239	247	SSN[1170.4175]FSGSLR	AT3G54400.1	2	3N(1170.4175)	N:1170.4175@SSN(1)FSGSLR	1170.42	paucimannose	7	1
1140267_WT_GP_1	57011.1	HexNAc(4)Hex(3)Fuc(1)Pent(1)	59	69	STFTN[1576.5762]QTSSSK	AT4G08850.1	2	5N(1576.5762)	N:1576.5762@STFTN(1)QTSSSK	1576.58	Complex	9	1
1140267_WT_GP_1	212069	HexNAc(2)Hex(3)Pent(1)	58	68	STGQFHAYFN[1024.3595]K	AT1G02816.1	2	10N(1024.3595)	N:1024.3595@STGQFHAYFN(1)K	1024.36	paucimannose	6	1
1140267_WT_GP_1	757921	HexNAc(2)Hex(3)Fuc(1)Pent(1)	58	68	STGQFHAYFN[1170.4175]K	AT1G02816.1	2,3	10N(1170.4175)	N:1170.4175@STGQFHAYFN(1)K	1170.42	paucimannose	7	1
1140267_WT_GP_1	35262.1	HexNAc(3)Hex(4)Fuc(1)Pent(1)	58	68	STGQFHAYFN[1535.5497]K	AT1G02816.1	2	10N(1535.5497)	N:1535.5497@STGQFHAYFN(1)K	1535.55	hybrid	9	1
1140267_WT_GP_1	57363	HexNAc(1)	58	68	STGQFHAYFN[203.0794]K	AT1G02816.1	2	10N(203.0794)	N:203.0794@STGQFHAYFN(1)K	203.079	Truncated	1	1
1140267_WT_GP_1	124953	HexNAc(2)Hex(2)	58	68	STGQFHAYFN[730.2644]K	AT1G02816.1	2	10N(730.2644)	N:730.2644@STGQFHAYFN(1)K	730.264	paucimannose	4	1
1140267_WT_GP_1	97021.2	HexNAc(2)Hex(3)	58	68	STGQFHAYFN[892.3172]K	AT1G02816.1	2	10N(892.3172)	N:892.3172@STGQFHAYFN(1)K	892.317	paucimannose	5	1
1140267_WT_GP_1	11358.3	HexNAc(4)Hex(3)Fuc(1)Pent(1)	150	158	STN[1576.5762]STSSIK	AT4G39840.1	2	3N(1576.5762)	N:1576.5762@STN(1)STSSIK	1576.58	Complex	9	1
1140267_WT_GP_1	14764.1	HexNAc(4)Hex(3)Pent(1)	71	91	TC[57.0215]PVTNTVLTTFDQIPN[1430.5183]HTIR	AT5G37490.1	5	2C(57.0215),17N(1430.5183)	C:57.0215@TC(1)PVTNTVLTTFDQIPNHTIR	1430.52	Complex	8	1
1140267_WT_GP_1	106136	HexNAc(2)Hex(6)	77	87	TFEVVNGN[1378.4757]TSK	AT5G14030.1	2	8N(1378.4757)	N:1378.4757@TFEVVNGN(1)TSK	1378.48	High mannose	8	1
1140267_WT_GP_1	37829.1	HexNAc(2)Hex(3)Fuc(1)Pent(1)	326	349	TIPYNHDIVSSIPYHMN[1170.4175]NSISGYR	AT2G22990.1	2	17N(1170.4175)	N:1170.4175@TIPYNHDIVSSIPYHMN(1)NSISGYR	1170.42	paucimannose	7	1
1140267_WT_GP_1	92277	HexNAc(1)	326	349	TIPYNHDIVSSIPYHMN[203.0794]NSISGYR	AT2G22990.1	2	17N(203.0794)	N:203.0794@TIPYNHDIVSSIPYHMN(1)NSISGYR	203.079	Truncated	1	1
1140267_WT_GP_1	174180	HexNAc(1)	98	130	TKPNSGQGFAFIITPEADNSGASDGGYLGILN[203.0794]K	AT3G16530.1	2	32N(203.0794)	N:203.0794@TKPNSGQGFAFIITPEADNSGASDGGYLGILN(1)K	203.079	Truncated	1	1
1140267_WT_GP_1	2437.1	HexNAc(2)Hex(3)Fuc(1)	98	130	TKPNSGQGLAFVIVPAADNSGASGGGYLGILN[1038.3751]K	AT3G15356.1	2	32N(1038.3751)	N:1038.3751@TKPNSGQGLAFVIVPAADNSGASGGGYLGILN(1)K	1038.38	paucimannose	6	1
1140267_WT_GP_1	3410.51	HexNAc(2)Hex(3)Fuc(1)Pent(1)	98	130	TKPNSGQGLAFVIVPAADNSGASGGGYLGILN[1170.4175]K	AT3G15356.1	2	32N(1170.4175)	N:1170.4175@TKPNSGQGLAFVIVPAADNSGASGGGYLGILN(1)K	1170.42	paucimannose	7	1
1140267_WT_GP_1	61844	HexNAc(1)	98	130	TKPNSGQGLAFVIVPAADNSGASGGGYLGILN[203.0794]K	AT3G15356.1	2	32N(203.0794)	N:203.0794@TKPNSGQGLAFVIVPAADNSGASGGGYLGILN(1)K	203.079	Truncated	1	1
1140267_WT_GP_1	154568	HexNAc(2)Hex(3)Pent(1)	259	270	TLEQN[1024.3595]ATDIIHR	AT1G30700.1	2	5N(1024.3595)	N:1024.3595@TLEQN(1)ATDIIHR	1024.36	paucimannose	6	1
1140267_WT_GP_1	133329	HexNAc(2)Hex(3)Fuc(1)Pent(1)	259	270	TLEQN[1170.4175]ATDIIHR	AT1G30700.1	2,3	5N(1170.4175)	N:1170.4175@TLEQN(1)ATDIIHR	1170.42	paucimannose	7	1
1140267_WT_GP_1	83043.7	HexNAc(1)	259	270	TLEQN[203.0794]ATDIIHR	AT1G30700.1	2	5N(203.0794)	N:203.0794@TLEQN(1)ATDIIHR	203.079	Truncated	1	1
1140267_WT_GP_1	163501	HexNAc(2)Hex(2)	259	270	TLEQN[730.2644]ATDIIHR	AT1G30700.1	2	5N(730.2644)	N:730.2644@TLEQN(1)ATDIIHR	730.264	paucimannose	4	1
1140267_WT_GP_1	854.805	HexNAc(3)Hex(3)Pent(1)	129	152	TLIT[79.9663]HLLPAMET[79.9663]LTLALHLAN[1227.4388]VS[79.9663]R	AT3G46570.1	5	12T(79.9663),23S(79.9663),4T(79.9663),21N(1227.4388)	S:79.9663@TLITHLLPAMETLTLALHLANVS(1)R	1227.44	hybrid	7	1
1140267_WT_GP_1	497016	HexNAc(2)Hex(3)Pent(1)	460	471	TNALLEHTN[1024.3595]LTK	AT5G63800.1	2,3	9N(1024.3595)	N:1024.3595@TNALLEHTN(1)LTK	1024.36	paucimannose	6	1
1140267_WT_GP_1	88146.8	HexNAc(2)Hex(2)	460	471	TNALLEHTN[730.2644]LTK	AT5G63800.1	2	9N(730.2644)	N:730.2644@TNALLEHTN(1)LTK	730.264	paucimannose	4	1
1140267_WT_GP_1	133663	HexNAc(2)Hex(3)Fuc(1)Pent(1)	279	286	TNN[1170.4175]LTTGR	AT5G05480.1	2	3N(1170.4175)	N:1170.4175@TNN(1)LTTGR	1170.42	paucimannose	7	1
1140267_WT_GP_1	126181	HexNAc(2)Hex(5)	279	286	TNN[1216.4229]LTTGR	AT5G05480.1	2	3N(1216.4229)	N:1216.4229@TNN(1)LTTGR	1216.42	High mannose	7	1
1140267_WT_GP_1	76365.9	HexNAc(2)Hex(3)Pent(1)	729	740	TN[1024.3595]GTFYTDSNGR	AT3G26720.1	2	2N(1024.3595)	N:1024.3595@TN(1)GTFYTDSNGR	1024.36	paucimannose	6	1
1140267_WT_GP_1	240393	HexNAc(2)Hex(3)Fuc(1)Pent(1)	729	740	TN[1170.4175]GTFYTDSNGR	AT3G26720.1	2	2N(1170.4175)	N:1170.4175@TN(1)GTFYTDSNGR	1170.42	paucimannose	7	1
1140267_WT_GP_1	92413.8	HexNAc(2)Hex(6)	324	332	TN[1378.4757]LSASGPR	AT1G76160.1	2	2N(1378.4757)	N:1378.4757@TN(1)LSASGPR	1378.48	High mannose	8	1
1140267_WT_GP_1	163083	HexNAc(2)Hex(6)	325	333	TN[1378.4757]LTASGPR	AT1G41830.1	2	2N(1378.4757)	N:1378.4757@TN(1)LTASGPR	1378.48	High mannose	8	1
1140267_WT_GP_1	209676	HexNAc(2)Hex(7)	325	333	TN[1540.5286]LTASGPR	AT1G41830.1	2	2N(1540.5286)	N:1540.5286@TN(1)LTASGPR	1540.53	High mannose	9	1
1140267_WT_GP_1	100888	HexNAc(2)Hex(8)	324	332	TN[1702.5813]LSASGPR	AT1G76160.1	2	2N(1702.5813)	N:1702.5813@TN(1)LSASGPR	1702.58	High mannose	10	1
1140267_WT_GP_1	325423	HexNAc(2)Hex(8)	325	333	TN[1702.5813]LTASGPR	AT1G41830.1	2	2N(1702.5813)	N:1702.5813@TN(1)LTASGPR	1702.58	High mannose	10	1
1140267_WT_GP_1	162612	HexNAc(2)Hex(9)	324	332	TN[1864.6342]LSASGPR	AT1G76160.1	2	2N(1864.6342)	N:1864.6342@TN(1)LSASGPR	1864.63	High mannose	11	1
1140267_WT_GP_1	370271	HexNAc(2)Hex(9)	325	333	TN[1864.6342]LTASGPR	AT1G41830.1	2	2N(1864.6342)	N:1864.6342@TN(1)LTASGPR	1864.63	High mannose	11	1
1140267_WT_GP_1	138176	HexNAc(2)Hex(3)Pent(1)	85	94	TSGPSN[1024.3595]NSVR	AT5G58390.1	2	6N(1024.3595)	N:1024.3595@TSGPSN(1)NSVR	1024.36	paucimannose	6	1
1140267_WT_GP_1	30369.3	HexNAc(4)Hex(3)Fuc(1)Pent(1)	98	115	TSVTLN[1576.5762]HSGPYYFISGNK	AT3G20570.1	2	6N(1576.5762)	N:1576.5762@TSVTLN(1)HSGPYYFISGNK	1576.58	Complex	9	1
1140267_WT_GP_1	34785.8	HexNAc(4)Hex(3)Fuc(1)Pent(1)	733	751	TVLESALN[1576.5762]ITLVPLATQHK	AT5G18860.1	2	8N(1576.5762)	N:1576.5762@TVLESALN(1)ITLVPLATQHK	1576.58	Complex	9	1
1140267_WT_GP_1	37716.2	HexNAc(2)Hex(3)Fuc(1)Pent(1)	392	412	TVVHNWLNTGLVEN[1170.4175]VTASGLR	AT1G65590.1	2,3	14N(1170.4175)	N:1170.4175@TVVHNWLNTGLVEN(1)VTASGLR	1170.42	paucimannose	7	1
1140267_WT_GP_1	123740	HexNAc(2)Hex(3)Pent(1)	250	262	TYGSILSN[1024.3595]LTFVK	AT1G66970.1	2	8N(1024.3595)	N:1024.3595@TYGSILSN(1)LTFVK	1024.36	paucimannose	6	1
1140267_WT_GP_1	49957.5	HexNAc(2)	250	262	TYGSILSN[406.1588]LTFVK	AT1G66970.1	2	8N(406.1588)	N:406.1588@TYGSILSN(1)LTFVK	406.159	Truncated	2	1
1140267_WT_GP_1	68997.5	HexNAc(2)Hex(1)	250	262	TYGSILSN[568.2115]LTFVK	AT1G66970.1	2	8N(568.2115)	N:568.2115@TYGSILSN(1)LTFVK	568.212	paucimannose	3	1
1140267_WT_GP_1	35762.6	2, ATVSR3, VSR3, VSR2	292	298	VAN[1227.4388]ETGK	AT2G14720.1	2	3N(1227.4388)	2, UXS2	1, modified transport to the vacuole 2, binding protein of 80 kDa 2	1	BP80-2	1
1140267_WT_GP_1	36483.8	2, ATVSR3, VSR3, VSR2	292	298	VAN[1430.5183]ETGK	AT2G14720.1	2	3N(1430.5183)	2, UXS2	1, modified transport to the vacuole 2, binding protein of 80 kDa 2	1	BP80-2	1
1140267_WT_GP_1	2218.73	HexNAc(4)Hex(3)Fuc(1)Pent(1)	89	111	VDEITLLTIN[1576.5762]TSSSSSFRPDASK	AT3G11800.1	2	10N(1576.5762)	N:1576.5762@VDEITLLTIN(1)TSSSSSFRPDASK	1576.58	Complex	9	1
1140267_WT_GP_1	78868.1	HexNAc(1)	89	111	VDEITLLTIN[203.0794]TSSSSSFRPDASK	AT3G11800.1	2	10N(203.0794)	N:203.0794@VDEITLLTIN(1)TSSSSSFRPDASK	203.079	Truncated	1	1
1140267_WT_GP_1	210146	HexNAc(2)Hex(3)Fuc(1)Pent(1)	154	164	VDN[1170.4175]SSLITNPK	AT1G58270.1	2	3N(1170.4175)	N:1170.4175@VDN(1)SSLITNPK	1170.42	paucimannose	7	1
1140267_WT_GP_1	101374	HexNAc(2)Hex(5)	154	164	VDN[1216.4229]SSLITNPK	AT1G58270.1	2	3N(1216.4229)	N:1216.4229@VDN(1)SSLITNPK	1216.42	High mannose	7	1
1140267_WT_GP_1	224056	HexNAc(3)Hex(3)Fuc(1)Pent(1)	154	164	VDN[1373.4968]SSLITNPK	AT1G58270.1	2	3N(1373.4968)	N:1373.4968@VDN(1)SSLITNPK	1373.5	hybrid	8	1
1140267_WT_GP_1	128171	HexNAc(2)Hex(6)	154	164	VDN[1378.4757]SSLITNPK	AT1G58270.1	2	3N(1378.4757)	N:1378.4757@VDN(1)SSLITNPK	1378.48	High mannose	8	1
1140267_WT_GP_1	150718	HexNAc(3)Hex(4)Fuc(1)Pent(1)	154	164	VDN[1535.5497]SSLITNPK	AT1G58270.1	2	3N(1535.5497)	N:1535.5497@VDN(1)SSLITNPK	1535.55	hybrid	9	1
1140267_WT_GP_1	203491	HexNAc(2)Hex(7)	154	164	VDN[1540.5286]SSLITNPK	AT1G58270.1	2	3N(1540.5286)	N:1540.5286@VDN(1)SSLITNPK	1540.53	High mannose	9	1
1140267_WT_GP_1	932827	HexNAc(2)Hex(8)	154	164	VDN[1702.5813]SSLITNPK	AT1G58270.1	2	3N(1702.5813)	N:1702.5813@VDN(1)SSLITNPK	1702.58	High mannose	10	1
1140267_WT_GP_1	836308	HexNAc(2)Hex(9)	154	164	VDN[1864.6342]SSLITNPK	AT1G58270.1	2,3	3N(1864.6342)	N:1864.6342@VDN(1)SSLITNPK	1864.63	High mannose	11	1
1140267_WT_GP_1	26441.4	HexNAc(2)Hex(3)Fuc(1)Pent(1)	28	55	VGGWSPISN[1170.4175]VTDPQVVEIGEFAVSEYNK	AT5G47550.1	2,3	9N(1170.4175)	N:1170.4175@VGGWSPISN(1)VTDPQVVEIGEFAVSEYNK	1170.42	paucimannose	7	1
1140267_WT_GP_1	545797	HexNAc(2)Hex(4)	147	161	VHAILTYN[1054.3700]GTNHLIK	AT1G56340.1	2	8N(1054.3700)	N:1054.3700@VHAILTYN(1)GTNHLIK	1054.37	High mannose	6	1
1140267_WT_GP_1	37820.3	HexNAc(3)Hex(3)	147	161	VHAILTYN[1095.3966]GTNHLIK	AT1G56340.1	2	8N(1095.3966)	N:1095.3966@VHAILTYN(1)GTNHLIK	1095.4	hybrid	6	1
1140267_WT_GP_1	300359	HexNAc(2)Hex(5)	147	161	VHAILTYN[1216.4229]GTNHLIK	AT1G56340.1	2	8N(1216.4229)	N:1216.4229@VHAILTYN(1)GTNHLIK	1216.42	High mannose	7	1
1140267_WT_GP_1	22184.8	HexNAc(4)Hex(3)	147	161	VHAILTYN[1298.4760]GTNHLIK	AT1G56340.1	2	8N(1298.4760)	N:1298.4760@VHAILTYN(1)GTNHLIK	1298.48	Complex	7	1
1140267_WT_GP_1	166846	HexNAc(2)Hex(6)	147	161	VHAILTYN[1378.4757]GTNHLIK	AT1G56340.1	2	8N(1378.4757)	N:1378.4757@VHAILTYN(1)GTNHLIK	1378.48	High mannose	8	1
1140267_WT_GP_1	352177	HexNAc(2)Hex(7)	147	161	VHAILTYN[1540.5286]GTNHLIK	AT1G56340.1	2	8N(1540.5286)	N:1540.5286@VHAILTYN(1)GTNHLIK	1540.53	High mannose	9	1
1140267_WT_GP_1	1046100	HexNAc(2)Hex(8)	147	161	VHAILTYN[1702.5813]GTNHLIK	AT1G56340.1	2,3,4	8N(1702.5813)	N:1702.5813@VHAILTYN(1)GTNHLIK	1702.58	High mannose	10	1
1140267_WT_GP_1	40468.6	HexNAc(2)Hex(9)	147	161	VHAILTYN[1864.6342]GTNHLIK	AT1G56340.1	2	8N(1864.6342)	N:1864.6342@VHAILTYN(1)GTNHLIK	1864.63	High mannose	11	1
1140267_WT_GP_1	1127130	HexNAc(2)Hex(1)	147	161	VHAILTYN[568.2115]GTNHLIK	AT1G56340.1	2	8N(568.2115)	N:568.2115@VHAILTYN(1)GTNHLIK	568.212	paucimannose	3	1
1140267_WT_GP_1	1230410	HexNAc(2)Hex(2)	147	161	VHAILTYN[730.2644]GTNHLIK	AT1G56340.1	2	8N(730.2644)	N:730.2644@VHAILTYN(1)GTNHLIK	730.264	paucimannose	4	1
1140267_WT_GP_1	933882	HexNAc(2)Hex(3)	147	161	VHAILTYN[892.3172]GTNHLIK	AT1G56340.1	2	8N(892.3172)	N:892.3172@VHAILTYN(1)GTNHLIK	892.317	paucimannose	5	1
1140267_WT_GP_1	87300.1	HexNAc(2)Hex(3)Fuc(1)Pent(1)	563	572	VIN[1170.4175]STAEANR	AT3G49220.1	2	3N(1170.4175)	N:1170.4175@VIN(1)STAEANR	1170.42	paucimannose	7	1
1140267_WT_GP_1	42647.9		287	293	VMN[1430.5183]DTGK	AT3G52850.1	2	3N(1430.5183)	1430.52	1, ARABIDOPSIS THALIANA EPIDERMAL GROWTH FACTOR RECEPTOR-LIKE PROTEIN, modified transport to the vacuole 18, Green fluorescent seed 1, binding protein of 80 kDa 1	1, vacuolar sorting receptor homolog 1		1
1140267_WT_GP_1	1255.95		460	481	VN[1540.5286]VTGYFVWSLLDNFEWQDGYK	AT3G09260.1	3	2N(1540.5286)	N:1540.5286@VN(1)VTGYFVWSLLDNFEWQDGYK	1540.53	High mannose	9	1
1140267_WT_GP_1	2042.45		467	488	VN[1565.5602]VTGYFHWS[79.9663]LM[15.9949]DNFEWQDGYK	AT1G75940.1	2	10S(79.9663),12M(15.9949),2N(1565.5602)	S:79.9663@VNVTGYFHWS(1)LMDNFEWQDGYK	1565.56	hybrid	9	1
1140267_WT_GP_1	1158.69		469	492	VN[1606.5867]VTGYFVWSLMDNFEWQDGFKNR	AT5G28510.1	2	2N(1606.5867)	N:1606.5867@VN(1)VTGYFVWSLMDNFEWQDGFKNR	1606.59	Complex	9	1
1140267_WT_GP_1	98526.1		460	481	VN[1702.5813]VTGYFVWSLLDNFEWQDGYK	AT3G09260.1	3	2N(1702.5813)	N:1702.5813@VN(1)VTGYFVWSLLDNFEWQDGYK	1702.58	High mannose	10	1
1140267_WT_GP_1	91591.2		460	481	VN[203.0794]VTGYFVWSLLDNFEWQDGYK	AT3G09260.1	2	2N(203.0794)	N:203.0794@VN(1)VTGYFVWSLLDNFEWQDGYK	203.079	Truncated	1	1
1140267_WT_GP_1	13720.2		465	486	VN[203.0794]VTGYFVWSLMDNFEWQDGYK	AT1G52400.1	2	2N(203.0794)	N:203.0794@VN(1)VTGYFVWSLMDNFEWQDGYK	203.079	Truncated	1	1
1140267_WT_GP_1	47138.4		405	416	VPALVLHFAGN[1373.4968]R	AT4G16563.1	2	11N(1373.4968)	N:1373.4968@VPALVLHFAGN(1)R	1373.5	hybrid	8	1
1140267_WT_GP_1	58992.3		308	316	VPLVIN[406.1588]FTR	AT3G54960.1	2	6N(406.1588)	N:406.1588@VPLVIN(1)FTR	406.159	Truncated	2	1
1140267_WT_GP_1	54435.7		308	316	VPLVIN[568.2115]FTR	AT3G54960.1	2	6N(568.2115)	N:568.2115@VPLVIN(1)FTR	568.212	paucimannose	3	1
1140267_WT_GP_1	10720		89	109	VPMN[1024.3595]STVLGQAQGFYAGAAQK	AT1G55210.1	2	4N(1024.3595)	N:1024.3595@VPMN(1)STVLGQAQGFYAGAAQK	1024.36	paucimannose	6	1
1140267_WT_GP_1	17889.9		89	109	VPMN[1170.4175]STVLGQAQGFYAGAAQK	AT1G55210.1	2,3	4N(1170.4175)	N:1170.4175@VPMN(1)STVLGQAQGFYAGAAQK	1170.42	paucimannose	7	1
1140267_WT_GP_1	1832.29		89	109	VPMN[1373.4968]STVLGQAQGFYAGAAQK	AT1G55210.1	2	4N(1373.4968)	N:1373.4968@VPMN(1)STVLGQAQGFYAGAAQK	1373.5	hybrid	8	1
1140267_WT_GP_1	28477.9		89	109	VPMN[1576.5762]STVLGQAQGFYAGAAQK	AT1G55210.1	2,3	4N(1576.5762)	N:1576.5762@VPMN(1)STVLGQAQGFYAGAAQK	1576.58	Complex	9	1
1140267_WT_GP_1	11035.1		89	109	VPM[15.9949]N[1170.4175]STVLGQAQGFYAGAAQK	AT1G55210.1	2,3	3M(15.9949),4N(1170.4175)	M:15.9949@VPM(1)NSTVLGQAQGFYAGAAQK	1170.42	paucimannose	7	1
1140267_WT_GP_1	47837.5		455	471	VPPEIEFLQN[1576.5762]LTVLDLR	AT3G28040.1	2	10N(1576.5762)	N:1576.5762@VPPEIEFLQN(1)LTVLDLR	1576.58	Complex	9	1
1140267_WT_GP_1	14511.3		150	172	VSTPHSSTIILDSFPPSQAFFN[1170.4175]K	AT2G01630.1	2	22N(1170.4175)	N:1170.4175@VSTPHSSTIILDSFPPSQAFFN(1)K	1170.42	paucimannose	7	1
1140267_WT_GP_1	88629.5		159	181	VSTPLSTSLILDPFPPSQAFFN[1170.4175]R	AT1G66250.1	2	22N(1170.4175)	N:1170.4175@VSTPLSTSLILDPFPPSQAFFN(1)R	1170.42	paucimannose	7	1
1140267_WT_GP_1	49147.9		159	181	VSTPLSTSLILDPFPPSQAFFN[1373.4968]R	AT1G66250.1	2	22N(1373.4968)	N:1373.4968@VSTPLSTSLILDPFPPSQAFFN(1)R	1373.5	hybrid	8	1
1140267_WT_GP_1	76864.4		159	181	VSTPLSTSLILDPFPPSQAFFN[203.0794]R	AT1G66250.1	2	22N(203.0794)	N:203.0794@VSTPLSTSLILDPFPPSQAFFN(1)R	203.079	Truncated	1	1
1140267_WT_GP_1	111044		527	535	VVNPDENN[1170.4175]K	AT4G12420.1	2	8N(1170.4175)	N:1170.4175@VVNPDENN(1)K	1170.42	paucimannose	7	1
1140267_WT_GP_1	192364		527	535	VVNPDENN[1373.4968]K	AT4G12420.1	2	8N(1373.4968)	N:1373.4968@VVNPDENN(1)K	1373.5	hybrid	8	1
1140267_WT_GP_1	65511.9		527	535	VVNPDENN[1535.5497]K	AT4G12420.1	2	8N(1535.5497)	N:1535.5497@VVNPDENN(1)K	1535.55	hybrid	9	1
1140267_WT_GP_1	1615250		527	535	VVNPDENN[1576.5762]K	AT4G12420.1	2,3	8N(1576.5762)	N:1576.5762@VVNPDENN(1)K	1576.58	Complex	9	1
1140267_WT_GP_1	50567.4		327	344	VYAPGYPN[1576.5762]ITLPFVLNFR	AT2G37050.1	2	8N(1576.5762)	N:1576.5762@VYAPGYPN(1)ITLPFVLNFR	1576.58	Complex	9	1
1140267_WT_GP_1	62606.9		742	750	WGSPNN[1576.5762]DTR	AT2G36380.1	2	6N(1576.5762)	N:1576.5762@WGSPNN(1)DTR	1576.58	Complex	9	1
1140267_WT_GP_1	29020		300	316	WGYHN[1170.4175]LSVVEDVVDNYK	AT1G68560.1	2,3	5N(1170.4175)	N:1170.4175@WGYHN(1)LSVVEDVVDNYK	1170.42	paucimannose	7	1
1140267_WT_GP_1	103178		112	129	WLTGNFN[203.0794]LTSHFTLFLHR	AT4G23500.1	2	7N(203.0794)	N:203.0794@WLTGNFN(1)LTSHFTLFLHR	203.079	Truncated	1	1
1140267_WT_GP_1	285098		341	349	WN[1373.4968]VSASGAR	AT4G12420.1	2	2N(1373.4968)	N:1373.4968@WN(1)VSASGAR	1373.5	hybrid	8	1
1140267_WT_GP_1	123093		341	349	WN[1444.5339]VSASGAR	AT4G12420.1	2	2N(1444.5339)	N:1444.5339@WN(1)VSASGAR	1444.53	Complex	8	1
1140267_WT_GP_1	212171		341	349	WN[1576.5762]VSASGAR	AT4G12420.1	2	2N(1576.5762)	N:1576.5762@WN(1)VSASGAR	1576.58	Complex	9	1
1140267_WT_GP_1	76271.7		271	280	WQN[1170.4175]FSHSTDR	AT1G30730.1	2	3N(1170.4175)	N:1170.4175@WQN(1)FSHSTDR	1170.42	paucimannose	7	1
1140267_WT_GP_1	70309.6		271	280	WQN[1373.4968]FSHSTDR	AT1G30730.1	2	3N(1373.4968)	N:1373.4968@WQN(1)FSHSTDR	1373.5	hybrid	8	1
1140267_WT_GP_1	39890.4		380	399	WSINN[1576.5762]VSLSVPVTPYLGSIR	AT5G21100.1	2	5N(1576.5762)	N:1576.5762@WSINN(1)VSLSVPVTPYLGSIR	1576.58	Complex	9	1
1140267_WT_GP_1	181357		459	466	WSN[1535.5497]SSELK	AT3G14840.2	2	3N(1535.5497)	N:1535.5497@WSN(1)SSELK	1535.55	hybrid	9	1
1140267_WT_GP_1	91537.9		285	303	WSVLN[1702.5813]SSVAQVDSLIGLTK	AT5G40480.1	2	5N(1702.5813)	N:1702.5813@WSVLN(1)SSVAQVDSLIGLTK	1702.58	High mannose	10	1
1140267_WT_GP_1	90509.5		93	108	YEFVAQGTYHN[1024.3595]YTFYK	AT5G34850.1	2,3	11N(1024.3595)	N:1024.3595@YEFVAQGTYHN(1)YTFYK	1024.36	paucimannose	6	1
1140267_WT_GP_1	111540		102	121	YESRPFESGGYN[203.0794]WTLIVYPK	AT3G28220.1	2	12N(203.0794)	N:203.0794@YESRPFESGGYN(1)WTLIVYPK	203.079	Truncated	1	1
1140267_WT_GP_1	44200.1		433	462	YFLSPNPNPNLLVGAVVGGPN[203.0794]VTDAFPDSR	AT1G70710.1	2	21N(203.0794)	N:203.0794@YFLSPNPNPNLLVGAVVGGPN(1)VTDAFPDSR	203.079	Truncated	1	1
1140267_WT_GP_1	51310.1		364	383	YIVINDPGIGVN[1576.5762]ASYGTFQR	AT1G68560.1	2,3	12N(1576.5762)	N:1576.5762@YIVINDPGIGVN(1)ASYGTFQR	1576.58	Complex	9	1
1140267_WT_GP_1	74646.5		191	214	YLSN[1170.4175]GTSSTGVLVEDVLHLVSNDK	AT2G17760.1	2,3	4N(1170.4175)	N:1170.4175@YLSN(1)GTSSTGVLVEDVLHLVSNDK	1170.42	paucimannose	7	1
1140267_WT_GP_1	81343.3		23	36	YMVYN[1024.3595]TSHTIVPGK	AT5G13980.1	2	5N(1024.3595)	N:1024.3595@YMVYN(1)TSHTIVPGK	1024.36	paucimannose	6	1
1140267_WT_GP_1	203272		23	36	YMVYN[1170.4175]TSHTIVPGK	AT5G13980.1	2,3	5N(1170.4175)	N:1170.4175@YMVYN(1)TSHTIVPGK	1170.42	paucimannose	7	1
1140267_WT_GP_1	150387		23	36	YMVYN[406.1588]TSHTIVPGK	AT5G13980.1	2	5N(406.1588)	N:406.1588@YMVYN(1)TSHTIVPGK	406.159	Truncated	2	1
1140267_WT_GP_1	169118		23	36	YMVYN[568.2115]TSHTIVPGK	AT5G13980.1	2	5N(568.2115)	N:568.2115@YMVYN(1)TSHTIVPGK	568.212	paucimannose	3	1
1140267_WT_GP_1	99154.4		23	36	YM[15.9949]VYN[1170.4175]TSHTIVPGK	AT5G13980.1	2	2M(15.9949),5N(1170.4175)	M:15.9949@YM(1)VYNTSHTIVPGK	1170.42	paucimannose	7	1
1140267_WT_GP_1	103445		64	85	YN[1024.3595]NTVWVSTEPIPDISLVDATR	AT1G17100.1	2	2N(1024.3595)	N:1024.3595@YN(1)NTVWVSTEPIPDISLVDATR	1024.36	paucimannose	6	1
1140267_WT_GP_1	354117		364	377	YN[1024.3595]VSSGDRYPVPDK	AT5G34850.1	2,3	2N(1024.3595)	N:1024.3595@YN(1)VSSGDRYPVPDK	1024.36	paucimannose	6	1
1140267_WT_GP_1	204837		64	85	YN[1170.4175]NTVWVSTEPIPDISLVDATR	AT1G17100.1	2,3	2N(1170.4175)	N:1170.4175@YN(1)NTVWVSTEPIPDISLVDATR	1170.42	paucimannose	7	1
1140267_WT_GP_1	86324.6		364	371	YN[1170.4175]VSSGDR	AT5G34850.1	2	2N(1170.4175)	N:1170.4175@YN(1)VSSGDR	1170.42	paucimannose	7	1
1140267_WT_GP_1	470836		364	377	YN[1170.4175]VSSGDRYPVPDK	AT5G34850.1	2,3	2N(1170.4175)	N:1170.4175@YN(1)VSSGDRYPVPDK	1170.42	paucimannose	7	1
1140267_WT_GP_1	92611.9		364	377	YN[1373.4968]VSSGDRYPVPDK	AT5G34850.1	2	2N(1373.4968)	N:1373.4968@YN(1)VSSGDRYPVPDK	1373.5	hybrid	8	1
1140267_WT_GP_1	37194.6		199	219	YN[1576.5762]DTLVADGIDFETITVHPGK	AT4G12420.1	2,3	2N(1576.5762)	N:1576.5762@YN(1)DTLVADGIDFETITVHPGK	1576.58	Complex	9	1
1140267_WT_GP_1	212985		199	219	YN[203.0794]DTLVADGIDFETITVHPGK	AT4G12420.1	2	2N(203.0794)	N:203.0794@YN(1)DTLVADGIDFETITVHPGK	203.079	Truncated	1	1
1140267_WT_GP_1	31746.5		78	88	YN[203.0794]ISIHWHGIR	AT2G30210.1	2	2N(203.0794)	N:203.0794@YN(1)ISIHWHGIR	203.079	Truncated	1	1
1140267_WT_GP_1	921494		364	377	YN[203.0794]VSSGDRYPVPDK	AT5G34850.1	2	2N(203.0794)	N:203.0794@YN(1)VSSGDRYPVPDK	203.079	Truncated	1	1
1140267_WT_GP_1	452257		364	377	YN[406.1588]VSSGDRYPVPDK	AT5G34850.1	2	2N(406.1588)	N:406.1588@YN(1)VSSGDRYPVPDK	406.159	Truncated	2	1
1140267_WT_GP_1	259340		364	377	YN[568.2115]VSSGDRYPVPDK	AT5G34850.1	2	2N(568.2115)	N:568.2115@YN(1)VSSGDRYPVPDK	568.212	paucimannose	3	1
1140267_WT_GP_1	253474		364	377	YN[730.2644]VSSGDRYPVPDK	AT5G34850.1	2	2N(730.2644)	N:730.2644@YN(1)VSSGDRYPVPDK	730.264	paucimannose	4	1
1140267_WT_GP_1	4594.6		780	804	YPSGSQAPYN[1430.5183]VTTTLLVPGNYQGER	AT3G09090.1	2	10N(1430.5183)	N:1430.5183@YPSGSQAPYN(1)VTTTLLVPGNYQGER	1430.52	Complex	8	1
1140267_WT_GP_1	15813.6		111	136	YVAVGNEPFLSTYN[1024.3595]GSYLSTTFPALR	AT5G58090.1	2	14N(1024.3595)	N:1024.3595@YVAVGNEPFLSTYN(1)GSYLSTTFPALR	1024.36	paucimannose	6	1
1140267_WT_GP_1	27254.2		111	136	YVAVGNEPFLSTYN[1170.4175]GSYLSTTFPALR	AT5G58090.1	2	14N(1170.4175)	N:1170.4175@YVAVGNEPFLSTYN(1)GSYLSTTFPALR	1170.42	paucimannose	7	1
1140267_WT_GP_1	39490.3		111	136	YVAVGNEPFLSTYN[1373.4968]GSYLSTTFPALR	AT5G58090.1	2	14N(1373.4968)	N:1373.4968@YVAVGNEPFLSTYN(1)GSYLSTTFPALR	1373.5	hybrid	8	1
1140267_WT_GP_1	29235.5		111	136	YVAVGNEPFLSTYN[1576.5762]GSYLSTTFPALR	AT5G58090.1	2	14N(1576.5762)	N:1576.5762@YVAVGNEPFLSTYN(1)GSYLSTTFPALR	1576.58	Complex	9	1
1140267_WT_GP_1	41570.9		111	136	YVAVGNEPFLSTYN[203.0794]GSYLSTTFPALR	AT5G58090.1	2	14N(203.0794)	N:203.0794@YVAVGNEPFLSTYN(1)GSYLSTTFPALR	203.079	Truncated	1	1
1140267_WT_GP_1	9654.41		135	161	YVPTSHITFTYDSFDGEEGFPGN[1170.4175]VTVK	AT3G47800.1	2,3	23N(1170.4175)	N:1170.4175@YVPTSHITFTYDSFDGEEGFPGN(1)VTVK	1170.42	paucimannose	7	1
1140267_WT_GP_1	222482		107	129	YVSRPFSVGGYN[1024.3595]WTLVVFPNGNK	AT3G20370.1	2,3	12N(1024.3595)	N:1024.3595@YVSRPFSVGGYN(1)WTLVVFPNGNK	1024.36	paucimannose	6	1
1140267_WT_GP_1	56377.1		107	129	YVSRPFSVGGYN[1170.4175]WTLVVFPNGNK	AT3G20370.1	2	12N(1170.4175)	N:1170.4175@YVSRPFSVGGYN(1)WTLVVFPNGNK	1170.42	paucimannose	7	1
1140267_WT_GP_1	200361		107	129	YVSRPFSVGGYN[203.0794]WTLVVFPNGNK	AT3G20370.1	2	12N(203.0794)	N:203.0794@YVSRPFSVGGYN(1)WTLVVFPNGNK	203.079	Truncated	1	1
1140267_WT_GP_1	52271.4		1	7	n[42.0106]MN[1864.6342]STTTK	AT3G52080.1	2	N-term(42.0106),2N(1864.6342)	N:1864.6342@MN(1)STTTK	1864.63	High mannose	11	1
1140269_WT_GP_3	20684		557	564	AAN[1373.4968]GSSIR	AT1G56145.1	2	3N(1373.4968)	N:1373.4968@AAN(1)GSSIR	1373.5	hybrid	8	2
1140269_WT_GP_3	65166.4		511	525	AEGFPTILFFPAGN[1702.5813]K	AT5G60640.1	2,3	14N(1702.5813)	N:1702.5813@AEGFPTILFFPAGN(1)K	1702.58	High mannose	10	2
1140269_WT_GP_3	70030.7		511	525	AEGFPTILFFPAGN[203.0794]K	AT5G60640.1	2	14N(203.0794)	N:203.0794@AEGFPTILFFPAGN(1)K	203.079	Truncated	1	2
1140269_WT_GP_3	62905.6		511	525	AEGFPTILFFPAGN[406.1588]K	AT5G60640.1	2	14N(406.1588)	N:406.1588@AEGFPTILFFPAGN(1)K	406.159	Truncated	2	2
1140269_WT_GP_3	268667		125	134	AENSLN[1216.4229]ATTR	AT5G34940.1	2	6N(1216.4229)	N:1216.4229@AENSLN(1)ATTR	1216.42	High mannose	7	2
1140269_WT_GP_3	134949		125	134	AENSLN[1378.4757]ATTR	AT5G34940.1	2	6N(1378.4757)	N:1378.4757@AENSLN(1)ATTR	1378.48	High mannose	8	2
1140269_WT_GP_3	9665.96		127	149	AFN[1373.4968]GTFEGITLPALQNIQSAIIK	AT4G31140.1	2	3N(1373.4968)	N:1373.4968@AFN(1)GTFEGITLPALQNIQSAIIK	1373.5	hybrid	8	2
1140269_WT_GP_3	2238.9		127	149	AFN[1576.5762]GTFEGITLPALQNIQSAIIK	AT4G31140.1	2	3N(1576.5762)	N:1576.5762@AFN(1)GTFEGITLPALQNIQSAIIK	1576.58	Complex	9	2
1140269_WT_GP_3	211050		73	92	AIFTTPITFKPN[1170.4175]ASALYPFK	AT1G53070.1	2	12N(1170.4175)	N:1170.4175@AIFTTPITFKPN(1)ASALYPFK	1170.42	paucimannose	7	2
1140269_WT_GP_3	8952.37		292	311	ALAPIAN[1864.6342]ITVESQVLYHTPK	AT3G07180.1	2	7N(1864.6342)	N:1864.6342@ALAPIAN(1)ITVESQVLYHTPK	1864.63	High mannose	11	2
1140269_WT_GP_3	39093.6		329	336	ALHAN[1054.3700]VTR	AT3G07990.1	2	5N(1054.3700)	N:1054.3700@ALHAN(1)VTR	1054.37	High mannose	6	2
1140269_WT_GP_3	87362		343	350	ALHAN[1378.4757]TTK	AT3G02110.1	3	5N(1378.4757)	N:1378.4757@ALHAN(1)TTK	1378.48	High mannose	8	2
1140269_WT_GP_3	43640.2		329	336	ALHAN[1378.4757]VTR	AT3G07990.1	2	5N(1378.4757)	N:1378.4757@ALHAN(1)VTR	1378.48	High mannose	8	2
1140269_WT_GP_3	66136.9		95	116	ALHIVNTVHAN[1170.4175]ATFSLLEGFFK	AT1G76020.1	2	11N(1170.4175)	N:1170.4175@ALHIVNTVHAN(1)ATFSLLEGFFK	1170.42	paucimannose	7	2
1140269_WT_GP_3	2580.71		66	85	ALLYPGAVVNGLAIN[1864.6342]MTFPK	AT5G11280.1	2	15N(1864.6342)	N:1864.6342@ALLYPGAVVNGLAIN(1)MTFPK	1864.63	High mannose	11	2
1140269_WT_GP_3	26969.9		66	85	ALLYPGAVVNGLAIN[203.0794]MTFPK	AT5G11280.1	2	15N(203.0794)	N:203.0794@ALLYPGAVVNGLAIN(1)MTFPK	203.079	Truncated	1	2
1140269_WT_GP_3	44160.8		311	322	ALNQLN[406.1588]LSNIER	AT3G20370.1	2	6N(406.1588)	N:406.1588@ALNQLN(1)LSNIER	406.159	Truncated	2	2
1140269_WT_GP_3	106173		112	118	ALN[1540.5286]STLR	AT1G67830.1	2	3N(1540.5286)	N:1540.5286@ALN(1)STLR	1540.53	High mannose	9	2
1140269_WT_GP_3	141919		334	343	AMHAN[1054.3700]VTGIR	AT4G30610.1	2	5N(1054.3700)	N:1054.3700@AMHAN(1)VTGIR	1054.37	High mannose	6	2
1140269_WT_GP_3	79874.2		334	343	AMHAN[1216.4229]VTGIR	AT4G30610.1	2	5N(1216.4229)	N:1216.4229@AMHAN(1)VTGIR	1216.42	High mannose	7	2
1140269_WT_GP_3	167032		334	343	AMHAN[1378.4757]VTGIR	AT4G30610.1	2,3	5N(1378.4757)	N:1378.4757@AMHAN(1)VTGIR	1378.48	High mannose	8	2
1140269_WT_GP_3	142664		334	343	AMHAN[1540.5286]VTGIR	AT4G30610.1	2	5N(1540.5286)	N:1540.5286@AMHAN(1)VTGIR	1540.53	High mannose	9	2
1140269_WT_GP_3	64211.3		323	336	AMHAN[406.1588]ITGLAYPWK	AT2G35780.1	2	5N(406.1588)	N:406.1588@AMHAN(1)ITGLAYPWK	406.159	Truncated	2	2
1140269_WT_GP_3	105904		334	343	AMHAN[892.3172]VTGIR	AT4G30610.1	2	5N(892.3172)	N:892.3172@AMHAN(1)VTGIR	892.317	paucimannose	5	2
1140269_WT_GP_3	54609.2		270	285	AMLFIN[203.0794]FTGEGAESLK	AT1G21750.1	2	6N(203.0794)	N:203.0794@AMLFIN(1)FTGEGAESLK	203.079	Truncated	1	2
1140269_WT_GP_3	43412		286	295	AMPQVAN[1373.4968]GTK	AT1G26390.1	2	7N(1373.4968)	N:1373.4968@AMPQVAN(1)GTK	1373.5	hybrid	8	2
1140269_WT_GP_3	57433.4		286	295	AMPQVAN[1535.5497]GTK	AT1G26390.1	2	7N(1535.5497)	N:1535.5497@AMPQVAN(1)GTK	1535.55	hybrid	9	2
1140269_WT_GP_3	89837.2		286	295	AMPQVVN[1702.5813]GTK	AT1G26380.1	2	7N(1702.5813)	N:1702.5813@AMPQVVN(1)GTK	1702.58	High mannose	10	2
1140269_WT_GP_3	105568		334	343	AM[15.9949]HAN[1054.3700]VTGIR	AT4G30610.1	2	2M(15.9949),5N(1054.3700)	M:15.9949@AM(1)HANVTGIR	1054.37	High mannose	6	2
1140269_WT_GP_3	98807.9		334	343	AM[15.9949]HAN[1378.4757]VTGIR	AT4G30610.1	2	2M(15.9949),5N(1378.4757)	M:15.9949@AM(1)HANVTGIR	1378.48	High mannose	8	2
1140269_WT_GP_3	87550.4		334	343	AM[15.9949]HAN[1540.5286]VTGIR	AT4G30610.1	2	2M(15.9949),5N(1540.5286)	M:15.9949@AM(1)HANVTGIR	1540.53	High mannose	9	2
1140269_WT_GP_3	50778.4		323	336	AM[15.9949]HAN[203.0794]ITGLAYPWK	AT2G35780.1	2	2M(15.9949),5N(203.0794)	M:15.9949@AM(1)HANITGLAYPWK	203.079	Truncated	1	2
1140269_WT_GP_3	83336.2		334	343	AM[15.9949]HAN[892.3172]VTGIR	AT4G30610.1	2	2M(15.9949),5N(892.3172)	M:15.9949@AM(1)HANVTGIR	892.317	paucimannose	5	2
1140269_WT_GP_3	33553.2		286	295	AM[15.9949]PQVVN[1702.5813]GTK	AT1G26380.1	2	2M(15.9949),7N(1702.5813)	M:15.9949@AM(1)PQVVNGTK	1702.58	High mannose	10	2
1140269_WT_GP_3	687000		171	177	AN[1170.4175]HTDLR	AT1G76160.1	2,3	2N(1170.4175)	N:1170.4175@AN(1)HTDLR	1170.42	paucimannose	7	2
1140269_WT_GP_3	238869		171	177	AN[1373.4968]HTDLR	AT1G76160.1	2,3	2N(1373.4968)	N:1373.4968@AN(1)HTDLR	1373.5	hybrid	8	2
1140269_WT_GP_3	47127.4		171	177	AN[1576.5762]HTDLR	AT1G76160.1	2,3	2N(1576.5762)	N:1576.5762@AN(1)HTDLR	1576.58	Complex	9	2
1140269_WT_GP_3	97841.4		205	213	AN[1702.5813]VTEVSSK	AT1G73260.1	2	2N(1702.5813)	N:1702.5813@AN(1)VTEVSSK	1702.58	High mannose	10	2
1140269_WT_GP_3	33926.1		164	175	AN[406.1588]ATFLIDLFER	AT2G22420.1	2	2N(406.1588)	N:406.1588@AN(1)ATFLIDLFER	406.159	Truncated	2	2
1140269_WT_GP_3	38439.1		171	177	AN[892.3172]HTDLR	AT1G76160.1	2	2N(892.3172)	N:892.3172@AN(1)HTDLR	892.317	paucimannose	5	2
1140269_WT_GP_3	168030		524	531	APLLN[1535.5497]ASR	AT5G11700.1	2	5N(1535.5497)	N:1535.5497@APLLN(1)ASR	1535.55	hybrid	9	2
1140269_WT_GP_3	40014.2		281	305	APVN[1170.4175]VSGNGVNDFLGFQSNPILISK	AT5G11540.1	2	4N(1170.4175)	N:1170.4175@APVN(1)VSGNGVNDFLGFQSNPILISK	1170.42	paucimannose	7	2
1140269_WT_GP_3	1221.34		38	74	ASFPEGFLFGTATAAYQVEGAIN[1362.4808]ET[79.9663]C[57.0215]RGPALWDIYC[57.0215]R	AT3G09260.1	4	25T(79.9663),26C(57.0215),36C(57.0215),23N(1362.4808)	T:79.9663@ASFPEGFLFGTATAAYQVEGAINET(1)CRGPALWDIYCR	1362.48	High mannose	8	2
1140269_WT_GP_3	8300.42		38	74	ASFPEGFLFGTATAAY[79.9663]QVEGAIN[1524.5336]ETC[57.0215]RGPALWDIYC[57.0215]R	AT3G09260.1	4	16Y(79.9663),26C(57.0215),36C(57.0215),23N(1524.5336)	C:57.0215@ASFPEGFLFGTATAAYQVEGAINETC(1)RGPALWDIYC(1)R	1524.53	High mannose	9	2
1140269_WT_GP_3	87630.2		313	319	ASLN[1378.4757]TTK	AT1G13750.1	2	4N(1378.4757)	N:1378.4757@ASLN(1)TTK	1378.48	High mannose	8	2
1140269_WT_GP_3	275318		203	213	ASPSIHN[1054.3700]ITTK	AT3G54960.1	2	7N(1054.3700)	N:1054.3700@ASPSIHN(1)ITTK	1054.37	High mannose	6	2
1140269_WT_GP_3	180674		203	213	ASPSIHN[1216.4229]ITTK	AT3G54960.1	2	7N(1216.4229)	N:1216.4229@ASPSIHN(1)ITTK	1216.42	High mannose	7	2
1140269_WT_GP_3	72183.4		203	213	ASPSIHN[1378.4757]ITTK	AT3G54960.1	2	7N(1378.4757)	N:1378.4757@ASPSIHN(1)ITTK	1378.48	High mannose	8	2
1140269_WT_GP_3	389678		203	213	ASPSIHN[1540.5286]ITTK	AT3G54960.1	2,3	7N(1540.5286)	N:1540.5286@ASPSIHN(1)ITTK	1540.53	High mannose	9	2
1140269_WT_GP_3	175784		203	213	ASPSIHN[1702.5813]ITTK	AT3G54960.1	2	7N(1702.5813)	N:1702.5813@ASPSIHN(1)ITTK	1702.58	High mannose	10	2
1140269_WT_GP_3	109215		203	213	ASPSIHN[568.2115]ITTK	AT3G54960.1	2	7N(568.2115)	N:568.2115@ASPSIHN(1)ITTK	568.212	paucimannose	3	2
1140269_WT_GP_3	142821		203	213	ASPSIHN[730.2644]ITTK	AT3G54960.1	2	7N(730.2644)	N:730.2644@ASPSIHN(1)ITTK	730.264	paucimannose	4	2
1140269_WT_GP_3	212390		203	213	ASPSIHN[892.3172]ITTK	AT3G54960.1	2	7N(892.3172)	N:892.3172@ASPSIHN(1)ITTK	892.317	paucimannose	5	2
1140269_WT_GP_3	4901.98		46	88	ATDFVFSGLGTPGN[1170.4175]TTNIINAAVTPAFAAQFPGLNGLGLSTAR	AT1G72610.1	3,4	14N(1170.4175)	N:1170.4175@ATDFVFSGLGTPGN(1)TTNIINAAVTPAFAAQFPGLNGLGLSTAR	1170.42	paucimannose	7	2
1140269_WT_GP_3	18252.2		46	88	ATDFVFSGLGTPGN[1373.4968]TTNIINAAVTPAFAAQFPGLNGLGLSTAR	AT1G72610.1	3,4,5	14N(1373.4968)	N:1373.4968@ATDFVFSGLGTPGN(1)TTNIINAAVTPAFAAQFPGLNGLGLSTAR	1373.5	hybrid	8	2
1140269_WT_GP_3	82662.9		46	88	ATDFVFSGLGTPGN[1576.5762]TTNIINAAVTPAFAAQFPGLNGLGLSTAR	AT1G72610.1	3,4,5	14N(1576.5762)	N:1576.5762@ATDFVFSGLGTPGN(1)TTNIINAAVTPAFAAQFPGLNGLGLSTAR	1576.58	Complex	9	2
1140269_WT_GP_3	14705.6		446	470	AWISNDQVAGYTQGYANN[1024.3595]LTFLTIK	AT4G12910.1	2	18N(1024.3595)	N:1024.3595@AWISNDQVAGYTQGYANN(1)LTFLTIK	1024.36	paucimannose	6	2
1140269_WT_GP_3	3309.35		224	260	C[57.0215]SPKIDVRC[57.0215]PGGN[1403.5073]SSTEPYIVAHNQLLAHAAAVDVYR	AT5G26000.1	5	1C(57.0215),9C(57.0215),13N(1403.5073)	C:57.0215@C(1)SPKIDVRC(1)PGGNSSTEPYIVAHNQLLAHAAAVDVYR	1403.51	hybrid	8	2
1140269_WT_GP_3	65046.8		444	454	DAN[1535.5497]TSSVAYIK	AT1G78830.1	2	3N(1535.5497)	N:1535.5497@DAN(1)TSSVAYIK	1535.55	hybrid	9	2
1140269_WT_GP_3	22164		295	306	DDIGN[1864.6342]ISTSEM[15.9949]K	AT1G76400.1	2	11M(15.9949),5N(1864.6342)	M:15.9949@DDIGNISTSEM(1)K	1864.63	High mannose	11	2
1140269_WT_GP_3	183257		294	305	DEIGN[1054.3700]ISTSHLR	AT2G01720.1	2	5N(1054.3700)	N:1054.3700@DEIGN(1)ISTSHLR	1054.37	High mannose	6	2
1140269_WT_GP_3	159733		294	305	DEIGN[1216.4229]ISTSHLR	AT2G01720.1	2	5N(1216.4229)	N:1216.4229@DEIGN(1)ISTSHLR	1216.42	High mannose	7	2
1140269_WT_GP_3	131169		294	305	DEIGN[1378.4757]ISTSHLR	AT2G01720.1	2	5N(1378.4757)	N:1378.4757@DEIGN(1)ISTSHLR	1378.48	High mannose	8	2
1140269_WT_GP_3	40856.5		294	305	DEIGN[1540.5286]ISTSHLR	AT2G01720.1	2	5N(1540.5286)	N:1540.5286@DEIGN(1)ISTSHLR	1540.53	High mannose	9	2
1140269_WT_GP_3	111369		294	305	DEIGN[1702.5813]ISTSHLR	AT2G01720.1	2,3	5N(1702.5813)	N:1702.5813@DEIGN(1)ISTSHLR	1702.58	High mannose	10	2
1140269_WT_GP_3	156704		294	305	DEIGN[1864.6342]ISTSHLR	AT2G01720.1	2,3	5N(1864.6342)	N:1864.6342@DEIGN(1)ISTSHLR	1864.63	High mannose	11	2
1140269_WT_GP_3	76638.4		294	305	DEIGN[203.0794]ISTSHLR	AT2G01720.1	2	5N(203.0794)	N:203.0794@DEIGN(1)ISTSHLR	203.079	Truncated	1	2
1140269_WT_GP_3	99272.5		294	305	DEIGN[568.2115]ISTSHLR	AT2G01720.1	2	5N(568.2115)	N:568.2115@DEIGN(1)ISTSHLR	568.212	paucimannose	3	2
1140269_WT_GP_3	131772		294	305	DEIGN[730.2644]ISTSHLR	AT2G01720.1	2	5N(730.2644)	N:730.2644@DEIGN(1)ISTSHLR	730.264	paucimannose	4	2
1140269_WT_GP_3	169172		294	305	DEIGN[892.3172]ISTSHLR	AT2G01720.1	2	5N(892.3172)	N:892.3172@DEIGN(1)ISTSHLR	892.317	paucimannose	5	2
1140269_WT_GP_3	34553.2		46	63	DELWFN[1170.4175]QTLDHYSPSDHR	AT4G36195.1	2	6N(1170.4175)	N:1170.4175@DELWFN(1)QTLDHYSPSDHR	1170.42	paucimannose	7	2
1140269_WT_GP_3	60074.6		211	217	DFAN[1702.5813]GSR	AT4G16660.1	2	4N(1702.5813)	N:1702.5813@DFAN(1)GSR	1702.58	High mannose	10	2
1140269_WT_GP_3	63292.7		258	279	DGNDLHMNVN[203.0794]ITLVEALVGFEK	AT3G62600.1	2	10N(203.0794)	N:203.0794@DGNDLHMNVN(1)ITLVEALVGFEK	203.079	Truncated	1	2
1140269_WT_GP_3	61865		105	133	DGSALAATLFQATGAAPGTSGFVN[1024.3595]ITDLR	AT5G55730.1	2	24N(1024.3595)	N:1024.3595@DGSALAATLFQATGAAPGTSGFVN(1)ITDLR	1024.36	paucimannose	6	2
1140269_WT_GP_3	103799		105	133	DGSALAATLFQATGAAPGTSGFVN[1170.4175]ITDLR	AT5G55730.1	2	24N(1170.4175)	N:1170.4175@DGSALAATLFQATGAAPGTSGFVN(1)ITDLR	1170.42	paucimannose	7	2
1140269_WT_GP_3	92414.8		78	93	DGSN[1024.3595]GSVADNSYHLYK	AT2G44450.1	2	4N(1024.3595)	N:1024.3595@DGSN(1)GSVADNSYHLYK	1024.36	paucimannose	6	2
1140269_WT_GP_3	29846.5		463	486	DKVN[1378.4757]VT[79.9663]GYFVWSLMDNFEWQDGYK	AT1G52400.1	2	6T(79.9663),4N(1378.4757)	T:79.9663@DKVNVT(1)GYFVWSLMDNFEWQDGYK	1378.48	High mannose	8	2
1140269_WT_GP_3	136428		371	378	DLSN[1576.5762]ASAR	AT5G58480.1	2	4N(1576.5762)	N:1576.5762@DLSN(1)ASAR	1576.58	Complex	9	2
1140269_WT_GP_3	17408.2		295	312	DN[1540.5286]TTGIVTQVVLDTALLR	AT1G23460.1	2	2N(1540.5286)	N:1540.5286@DN(1)TTGIVTQVVLDTALLR	1540.53	High mannose	9	2
1140269_WT_GP_3	22806.9		569	579	DN[1540.5286]TTTQELNPK	AT1G67490.1	2	2N(1540.5286)	N:1540.5286@DN(1)TTTQELNPK	1540.53	High mannose	9	2
1140269_WT_GP_3	25494.4		295	312	DN[1702.5813]TTGIVTQVVLDTALLR	AT1G23460.1	2	2N(1702.5813)	N:1702.5813@DN(1)TTGIVTQVVLDTALLR	1702.58	High mannose	10	2
1140269_WT_GP_3	34260.8		569	579	DN[1702.5813]TTTQELNPK	AT1G67490.1	2	2N(1702.5813)	N:1702.5813@DN(1)TTTQELNPK	1702.58	High mannose	10	2
1140269_WT_GP_3	1846.79		569	579	DN[1864.6342]TTTQELNPK	AT1G67490.1	2	2N(1864.6342)	N:1864.6342@DN(1)TTTQELNPK	1864.63	High mannose	11	2
1140269_WT_GP_3	69946.5		167	186	DQIIHVN[1576.5762]LTQDNPRPLEAGK	AT1G10950.1	2,4	7N(1576.5762)	N:1576.5762@DQIIHVN(1)LTQDNPRPLEAGK	1576.58	Complex	9	2
1140269_WT_GP_3	99325.1		242	249	DSFN[1227.4388]ISHK	AT1G36050.1	2	4N(1227.4388)	N:1227.4388@DSFN(1)ISHK	1227.44	hybrid	7	2
1140269_WT_GP_3	157299		242	249	DSFN[1430.5183]ISHK	AT1G36050.1	2	4N(1430.5183)	N:1430.5183@DSFN(1)ISHK	1430.52	Complex	8	2
1140269_WT_GP_3	73924.3		131	158	DSGSGYLSLYVAIDN[1170.4175]STLGQQEIYADLR	AT3G20370.1	2,3	15N(1170.4175)	N:1170.4175@DSGSGYLSLYVAIDN(1)STLGQQEIYADLR	1170.42	paucimannose	7	2
1140269_WT_GP_3	125769		131	158	DSGSGYLSLYVAIDN[203.0794]STLGQQEIYADLR	AT3G20370.1	2	15N(203.0794)	N:203.0794@DSGSGYLSLYVAIDN(1)STLGQQEIYADLR	203.079	Truncated	1	2
1140269_WT_GP_3	13620.3		168	199	DSLAFASQETTLNNLPPPFFN[1170.4175]ASQLIADFANR	AT1G71695.1	4	21N(1170.4175)	N:1170.4175@DSLAFASQETTLNNLPPPFFN(1)ASQLIADFANR	1170.42	paucimannose	7	2
1140269_WT_GP_3	53844.8		213	240	DTEGHGTHTASTAAGSVVAN[1170.4175]ASLYQYAR	AT3G14067.1	2,3,4	20N(1170.4175)	N:1170.4175@DTEGHGTHTASTAAGSVVAN(1)ASLYQYAR	1170.42	paucimannose	7	2
1140269_WT_GP_3	11157.4		104	114	DVN[1576.5762]ATSGTDSK	AT2G38650.1	2	3N(1576.5762)	N:1576.5762@DVN(1)ATSGTDSK	1576.58	Complex	9	2
1140269_WT_GP_3	80598.2		493	504	DYTEDGLDGGN[1576.5762]K	AT1G30000.1	2	11N(1576.5762)	N:1576.5762@DYTEDGLDGGN(1)K	1576.58	Complex	9	2
1140269_WT_GP_3	96178.4		241	249	EDFEPTTN[1024.3595]R	AT1G66970.1	2	8N(1024.3595)	N:1024.3595@EDFEPTTN(1)R	1024.36	paucimannose	6	2
1140269_WT_GP_3	409683		241	249	EDFEPTTN[1170.4175]R	AT1G66970.1	2	8N(1170.4175)	N:1170.4175@EDFEPTTN(1)R	1170.42	paucimannose	7	2
1140269_WT_GP_3	319578		241	249	EDFEPTTN[1373.4968]R	AT1G66970.1	2	8N(1373.4968)	N:1373.4968@EDFEPTTN(1)R	1373.5	hybrid	8	2
1140269_WT_GP_3	434846		241	249	EDFEPTTN[1576.5762]R	AT1G66970.1	2	8N(1576.5762)	N:1576.5762@EDFEPTTN(1)R	1576.58	Complex	9	2
1140269_WT_GP_3	33065.7		592	616	EDHPLAYN[203.0794]LSFSTSLGLLPATLSLK	AT3G27325.1	2	8N(203.0794)	N:203.0794@EDHPLAYN(1)LSFSTSLGLLPATLSLK	203.079	Truncated	1	2
1140269_WT_GP_3	297132		29	45	EFVLTLDHSN[203.0794]FTETISK	AT1G77510.1	2	10N(203.0794)	N:203.0794@EFVLTLDHSN(1)FTETISK	203.079	Truncated	1	2
1140269_WT_GP_3	14121		30	46	EFVLTLDHTN[1054.3700]FTDTINK	AT1G21750.1	2	10N(1054.3700)	N:1054.3700@EFVLTLDHTN(1)FTDTINK	1054.37	High mannose	6	2
1140269_WT_GP_3	39365.7		30	46	EFVLTLDHTN[1702.5813]FTDTINK	AT1G21750.1	2,3	10N(1702.5813)	N:1702.5813@EFVLTLDHTN(1)FTDTINK	1702.58	High mannose	10	2
1140269_WT_GP_3	1137510		30	46	EFVLTLDHTN[203.0794]FTDTINK	AT1G21750.1	2	10N(203.0794)	N:203.0794@EFVLTLDHTN(1)FTDTINK	203.079	Truncated	1	2
1140269_WT_GP_3	137197		30	46	EFVLTLDHTN[568.2115]FTDTINK	AT1G21750.1	2	10N(568.2115)	N:568.2115@EFVLTLDHTN(1)FTDTINK	568.212	paucimannose	3	2
1140269_WT_GP_3	72975.2		30	46	EFVLTLDHTN[730.2644]FTDTINK	AT1G21750.1	2	10N(730.2644)	N:730.2644@EFVLTLDHTN(1)FTDTINK	730.264	paucimannose	4	2
1140269_WT_GP_3	103230		126	149	EGAPLNYVSMYVQIDN[203.0794]STLLNSPK	AT3G28220.1	2	16N(203.0794)	N:203.0794@EGAPLNYVSMYVQIDN(1)STLLNSPK	203.079	Truncated	1	2
1140269_WT_GP_3	126994		671	680	EGARTAETN[1054.3700]K	AT3G62900.1	2	9N(1054.3700)	N:1054.3700@EGARTAETN(1)K	1054.37	High mannose	6	2
1140269_WT_GP_3	27910.4		35	60	EGSNPQVFISDVTYIPSN[1170.4175]SSFTTVLR	AT1G30730.1	2	18N(1170.4175)	N:1170.4175@EGSNPQVFISDVTYIPSN(1)SSFTTVLR	1170.42	paucimannose	7	2
1140269_WT_GP_3	16653.9		154	171	ELILGYAN[1170.4175]QTLSLKPEHK	AT4G12900.1	2	8N(1170.4175)	N:1170.4175@ELILGYAN(1)QTLSLKPEHK	1170.42	paucimannose	7	2
1140269_WT_GP_3	290254		302	308	ELQGVN[1170.4175]R	AT2G27190.1	2	6N(1170.4175)	N:1170.4175@ELQGVN(1)R	1170.42	paucimannose	7	2
1140269_WT_GP_3	61401.6		101	121	EN[203.0794]ATLTFGEDGNLVLAEADGR	AT1G78850.1	2	2N(203.0794)	N:203.0794@EN(1)ATLTFGEDGNLVLAEADGR	203.079	Truncated	1	2
1140269_WT_GP_3	143617		517	532	EYLGTATGN[203.0794]GTHVPFK	AT5G63810.1	2	9N(203.0794)	N:203.0794@EYLGTATGN(1)GTHVPFK	203.079	Truncated	1	2
1140269_WT_GP_3	129744		290	296	FDGN[1540.5286]FTK	AT3G54960.1	2	4N(1540.5286)	N:1540.5286@FDGN(1)FTK	1540.53	High mannose	9	2
1140269_WT_GP_3	445617		290	296	FDGN[1702.5813]FTK	AT3G54960.1	2	4N(1702.5813)	N:1702.5813@FDGN(1)FTK	1702.58	High mannose	10	2
1140269_WT_GP_3	46780.5		95	114	FEVFN[1170.4175]GSAPSLFSTTYSWTK	AT2G22990.1	2	5N(1170.4175)	N:1170.4175@FEVFN(1)GSAPSLFSTTYSWTK	1170.42	paucimannose	7	2
1140269_WT_GP_3	57518.5		95	114	FEVFN[203.0794]GSAPSLFSTTYSWTK	AT2G22990.1	2	5N(203.0794)	N:203.0794@FEVFN(1)GSAPSLFSTTYSWTK	203.079	Truncated	1	2
1140269_WT_GP_3	40929.1		110	140	FGGAFPGATSFPQVITTAASFN[203.0794]QSLWEEIGR	AT5G49360.1	2	22N(203.0794)	N:203.0794@FGGAFPGATSFPQVITTAASFN(1)QSLWEEIGR	203.079	Truncated	1	2
1140269_WT_GP_3	129612		484	501	FGLSYVDFAN[1216.4229]ITGDRDLK	AT5G26000.1	2	10N(1216.4229)	N:1216.4229@FGLSYVDFAN(1)ITGDRDLK	1216.42	High mannose	7	2
1140269_WT_GP_3	884545		484	498	FGLSYVDFAN[203.0794]ITGDR	AT5G26000.1	2	10N(203.0794)	N:203.0794@FGLSYVDFAN(1)ITGDR	203.079	Truncated	1	2
1140269_WT_GP_3	739446		484	498	FGLSYVDFAN[406.1588]ITGDR	AT5G26000.1	2	10N(406.1588)	N:406.1588@FGLSYVDFAN(1)ITGDR	406.159	Truncated	2	2
1140269_WT_GP_3	62591.7		484	498	FGLSYVDFAN[568.2115]ITGDR	AT5G26000.1	2	10N(568.2115)	N:568.2115@FGLSYVDFAN(1)ITGDR	568.212	paucimannose	3	2
1140269_WT_GP_3	117978		484	501	FGLSYVDFAN[568.2115]ITGDRDLK	AT5G26000.1	2	10N(568.2115)	N:568.2115@FGLSYVDFAN(1)ITGDRDLK	568.212	paucimannose	3	2
1140269_WT_GP_3	100197		484	498	FGLSYVDFAN[730.2644]ITGDR	AT5G26000.1	2	10N(730.2644)	N:730.2644@FGLSYVDFAN(1)ITGDR	730.264	paucimannose	4	2
1140269_WT_GP_3	105734		484	501	FGLSYVDFAN[730.2644]ITGDRDLK	AT5G26000.1	2	10N(730.2644)	N:730.2644@FGLSYVDFAN(1)ITGDRDLK	730.264	paucimannose	4	2
1140269_WT_GP_3	158849		495	509	FGLSYVDFNN[203.0794]VTADR	AT5G25980.2	2	10N(203.0794)	N:203.0794@FGLSYVDFNN(1)VTADR	203.079	Truncated	1	2
1140269_WT_GP_3	131256		495	509	FGLSYVDFNN[406.1588]VTADR	AT5G25980.2	2	10N(406.1588)	N:406.1588@FGLSYVDFNN(1)VTADR	406.159	Truncated	2	2
1140269_WT_GP_3	154772		489	502	FGLYYIDFQNN[203.0794]LTR	AT1G52400.1	2	11N(203.0794)	N:203.0794@FGLYYIDFQNN(1)LTR	203.079	Truncated	1	2
1140269_WT_GP_3	121005		489	502	FGLYYIDFQNN[406.1588]LTR	AT1G52400.1	2	11N(406.1588)	N:406.1588@FGLYYIDFQNN(1)LTR	406.159	Truncated	2	2
1140269_WT_GP_3	230255		130	138	FGMSNN[1576.5762]ISK	AT5G06320.1	2	6N(1576.5762)	N:1576.5762@FGMSNN(1)ISK	1576.58	Complex	9	2
1140269_WT_GP_3	63876.3		130	138	FGM[15.9949]SNN[1373.4968]ISK	AT5G06320.1	2	3M(15.9949),6N(1373.4968)	N:1373.4968@FGMSNN(1)ISK	1373.5	hybrid	8	2
1140269_WT_GP_3	241893		130	138	FGM[15.9949]SNN[1576.5762]ISK	AT5G06320.1	2	3M(15.9949),6N(1576.5762)	M:15.9949@FGM(1)SNNISK	1576.58	Complex	9	2
1140269_WT_GP_3	74943.8		386	397	FLN[406.1588]QTEYLVEFK	AT1G33590.1	2	3N(406.1588)	N:406.1588@FLN(1)QTEYLVEFK	406.159	Truncated	2	2
1140269_WT_GP_3	43065.1		242	251	FMESDGN[1170.4175]SSK	AT1G14185.1	2	7N(1170.4175)	N:1170.4175@FMESDGN(1)SSK	1170.42	paucimannose	7	2
1140269_WT_GP_3	7939.84		96	114	FNALNGPLPPDFAN[1373.4968]LTLLR	AT5G16590.1	2	14N(1373.4968)	N:1373.4968@FNALNGPLPPDFAN(1)LTLLR	1373.5	hybrid	8	2
1140269_WT_GP_3	42243.6		96	114	FNALNGPLPPDFAN[1576.5762]LTLLR	AT5G16590.1	2	14N(1576.5762)	N:1576.5762@FNALNGPLPPDFAN(1)LTLLR	1576.58	Complex	9	2
1140269_WT_GP_3	144388		374	387	FNMPGN[1170.4175]SSESTGM[15.9949]K	AT1G13900.1	2	13M(15.9949),6N(1170.4175)	M:15.9949@FNMPGNSSESTGM(1)K	1170.42	paucimannose	7	2
1140269_WT_GP_3	3141.84		374	387	FNMPGN[1184.4330]SSESTGMK	AT1G13900.1	2	6N(1184.4330)	N:1184.4330@FNMPGN(1)SSESTGMK	1184.43	paucimannose	7	2
1140269_WT_GP_3	92355.1		374	387	FNM[15.9949]PGN[1170.4175]SSESTGMK	AT1G13900.1	2	3M(15.9949),6N(1170.4175)	M:15.9949@FNM(1)PGNSSESTGMK	1170.42	paucimannose	7	2
1140269_WT_GP_3	217244		374	387	FNM[15.9949]PGN[1170.4175]SSESTGM[15.9949]K	AT1G13900.1	2	13M(15.9949),3M(15.9949),6N(1170.4175)	M:15.9949@FNM(1)PGNSSESTGM(1)K	1170.42	paucimannose	7	2
1140269_WT_GP_3	18259		374	387	FNM[15.9949]PGN[1373.4968]SSESTGM[15.9949]K	AT1G13900.1	2	13M(15.9949),3M(15.9949),6N(1373.4968)	N:1373.4968@FNMPGN(1)SSESTGMK	1373.5	hybrid	8	2
1140269_WT_GP_3	143306		172	178	FN[1024.3595]HTDLK	AT1G41830.1	2	2N(1024.3595)	N:1024.3595@FN(1)HTDLK	1024.36	paucimannose	6	2
1140269_WT_GP_3	823494		339	345	FN[1054.3700]STEAR	AT5G25980.2	2	2N(1054.3700)	N:1054.3700@FN(1)STEAR	1054.37	High mannose	6	2
1140269_WT_GP_3	49302.3		160	174	FN[1170.4175]ESLPALLIDVAVK	AT4G05200.1	2	2N(1170.4175)	N:1170.4175@FN(1)ESLPALLIDVAVK	1170.42	paucimannose	7	2
1140269_WT_GP_3	924836		172	178	FN[1170.4175]HTDLK	AT1G41830.1	2,3	2N(1170.4175)	N:1170.4175@FN(1)HTDLK	1170.42	paucimannose	7	2
1140269_WT_GP_3	7226.81		72	79	FN[1184.4330]TSTSPK	AT1G01980.1	2	2N(1184.4330)	N:1184.4330@FN(1)TSTSPK	1184.43	paucimannose	7	2
1140269_WT_GP_3	5835090		339	345	FN[1216.4229]STEAR	AT5G25980.2	2	2N(1216.4229)	N:1216.4229@FN(1)STEAR	1216.42	High mannose	7	2
1140269_WT_GP_3	72449.5		257	267	FN[1216.4229]VSTFLSRPK	AT1G78850.1	2	2N(1216.4229)	N:1216.4229@FN(1)VSTFLSRPK	1216.42	High mannose	7	2
1140269_WT_GP_3	139822		67	74	FN[1227.4388]TTSTPK	AT1G30700.1	2	2N(1227.4388)	N:1227.4388@FN(1)TTSTPK	1227.44	hybrid	7	2
1140269_WT_GP_3	121814		339	345	FN[1362.4808]STEAR	AT5G25980.2	2	2N(1362.4808)	N:1362.4808@FN(1)STEAR	1362.48	High mannose	8	2
1140269_WT_GP_3	378704		172	178	FN[1373.4968]HTDLK	AT1G41830.1	2	2N(1373.4968)	N:1373.4968@FN(1)HTDLK	1373.5	hybrid	8	2
1140269_WT_GP_3	421093		339	345	FN[1378.4757]STEAR	AT5G25980.2	2	2N(1378.4757)	N:1378.4757@FN(1)STEAR	1378.48	High mannose	8	2
1140269_WT_GP_3	100854		67	74	FN[1430.5183]TTSTPK	AT1G30700.1	2	2N(1430.5183)	N:1430.5183@FN(1)TTSTPK	1430.52	Complex	8	2
1140269_WT_GP_3	419621		339	345	FN[1540.5286]STEAR	AT5G25980.2	2	2N(1540.5286)	N:1540.5286@FN(1)STEAR	1540.53	High mannose	9	2
1140269_WT_GP_3	47533.6		257	267	FN[1540.5286]VSTFLSRPK	AT1G78850.1	2	2N(1540.5286)	N:1540.5286@FN(1)VSTFLSRPK	1540.53	High mannose	9	2
1140269_WT_GP_3	108630		172	178	FN[1576.5762]HTDLK	AT1G41830.1	2	2N(1576.5762)	N:1576.5762@FN(1)HTDLK	1576.58	Complex	9	2
1140269_WT_GP_3	18016.2		257	267	FN[1702.5813]VSTFLSRPK	AT1G78850.1	2	2N(1702.5813)	N:1702.5813@FN(1)VSTFLSRPK	1702.58	High mannose	10	2
1140269_WT_GP_3	35791.4		257	265	FN[406.1588]VSTFLSR	AT1G78850.1	2	2N(406.1588)	N:406.1588@FN(1)VSTFLSR	406.159	Truncated	2	2
1140269_WT_GP_3	153541		339	345	FN[892.3172]STEAR	AT5G25980.2	2	2N(892.3172)	N:892.3172@FN(1)STEAR	892.317	paucimannose	5	2
1140269_WT_GP_3	145087		240	264	FSAENVGVQVLNSVN[1024.3595]ITLGAEDELK	AT5G60360.1	2	15N(1024.3595)	N:1024.3595@FSAENVGVQVLNSVN(1)ITLGAEDELK	1024.36	paucimannose	6	2
1140269_WT_GP_3	48748.6		240	264	FSAENVGVQVLNSVN[1095.3966]ITLGAEDELK	AT5G60360.1	2,3	15N(1095.3966)	N:1095.3966@FSAENVGVQVLNSVN(1)ITLGAEDELK	1095.4	hybrid	6	2
1140269_WT_GP_3	3901.73		240	264	FSAENVGVQVLNSVN[1184.4330]ITLGAEDELK	AT5G60360.1	2	15N(1184.4330)	N:1184.4330@FSAENVGVQVLNSVN(1)ITLGAEDELK	1184.43	paucimannose	7	2
1140269_WT_GP_3	76515.6		240	264	FSAENVGVQVLNSVN[1216.4229]ITLGAEDELK	AT5G60360.1	2,3	15N(1216.4229)	N:1216.4229@FSAENVGVQVLNSVN(1)ITLGAEDELK	1216.42	High mannose	7	2
1140269_WT_GP_3	160220		240	264	FSAENVGVQVLNSVN[1227.4388]ITLGAEDELK	AT5G60360.1	2,3	15N(1227.4388)	N:1227.4388@FSAENVGVQVLNSVN(1)ITLGAEDELK	1227.44	hybrid	7	2
1140269_WT_GP_3	236687		240	264	FSAENVGVQVLNSVN[1378.4757]ITLGAEDELK	AT5G60360.1	2,3,4	15N(1378.4757)	N:1378.4757@FSAENVGVQVLNSVN(1)ITLGAEDELK	1378.48	High mannose	8	2
1140269_WT_GP_3	9535.94		240	264	FSAENVGVQVLNSVN[1387.5125]ITLGAEDELK	AT5G60360.1	2,3	15N(1387.5125)	N:1387.5125@FSAENVGVQVLNSVN(1)ITLGAEDELK	1387.51	hybrid	8	2
1140269_WT_GP_3	96284.5		240	264	FSAENVGVQVLNSVN[203.0794]ITLGAEDELK	AT5G60360.1	2	15N(203.0794)	N:203.0794@FSAENVGVQVLNSVN(1)ITLGAEDELK	203.079	Truncated	1	2
1140269_WT_GP_3	66386.2		240	264	FSAENVGVQVLNSVN[892.3172]ITLGAEDELK	AT5G60360.1	2	15N(892.3172)	N:892.3172@FSAENVGVQVLNSVN(1)ITLGAEDELK	892.317	paucimannose	5	2
1140269_WT_GP_3	22579.1		240	264	FSAENVGVQVLNS[79.9663]VN[1298.4760]ITLGAEDELK	AT5G60360.1	2	13S(79.9663),15N(1298.4760)	S:79.9663@FSAENVGVQVLNS(1)VNITLGAEDELK	1298.48	Complex	7	2
1140269_WT_GP_3	76363.5		380	393	FSASMSN[203.0794]HSFVLPK	AT3G09220.1	2	7N(203.0794)	N:203.0794@FSASMSN(1)HSFVLPK	203.079	Truncated	1	2
1140269_WT_GP_3	170661		162	180	FTGPIPSSISN[1024.3595]LTLLTQLK	AT1G33590.1	2	11N(1024.3595)	N:1024.3595@FTGPIPSSISN(1)LTLLTQLK	1024.36	paucimannose	6	2
1140269_WT_GP_3	339604		162	180	FTGPIPSSISN[1170.4175]LTLLTQLK	AT1G33590.1	2,3	11N(1170.4175)	N:1170.4175@FTGPIPSSISN(1)LTLLTQLK	1170.42	paucimannose	7	2
1140269_WT_GP_3	61254		162	180	FTGPIPSSISN[1576.5762]LTLLTQLK	AT1G33590.1	2	11N(1576.5762)	N:1576.5762@FTGPIPSSISN(1)LTLLTQLK	1576.58	Complex	9	2
1140269_WT_GP_3	43772.7		162	180	FTGPIPSSISN[892.3172]LTLLTQLK	AT1G33590.1	2	11N(892.3172)	N:892.3172@FTGPIPSSISN(1)LTLLTQLK	892.317	paucimannose	5	2
1140269_WT_GP_3	22186		39	74	FVLHLHDIAYDGDNAAN[203.0794]ATSAAIVNPLGLGDFSFGK	AT4G11210.1	2	17N(203.0794)	N:203.0794@FVLHLHDIAYDGDNAAN(1)ATSAAIVNPLGLGDFSFGK	203.079	Truncated	1	2
1140269_WT_GP_3	38533.2		266	282	FVN[1170.4175]VSGNHLQISHTDM[15.9949]K	AT3G60340.1	2	16M(15.9949),3N(1170.4175)	M:15.9949@FVNVSGNHLQISHTDM(1)K	1170.42	paucimannose	7	2
1140269_WT_GP_3	123854		266	282	FVN[203.0794]VSGNHLQISHTDM[15.9949]K	AT3G60340.1	2	16M(15.9949),3N(203.0794)	M:15.9949@FVNVSGNHLQISHTDM(1)K	203.079	Truncated	1	2
1140269_WT_GP_3	19265.7		212	225	FVQN[1373.4968]VSTDAQSHPR	AT1G53710.1	2	4N(1373.4968)	N:1373.4968@FVQN(1)VSTDAQSHPR	1373.5	hybrid	8	2
1140269_WT_GP_3	6215.05		212	225	FVQN[1576.5762]VSTDAQSHPR	AT1G53710.1	2	4N(1576.5762)	N:1576.5762@FVQN(1)VSTDAQSHPR	1576.58	Complex	9	2
1140269_WT_GP_3	60399.5		36	50	FWNPNIN[203.0794]YTLWAQGK	AT5G15350.1	2	7N(203.0794)	N:203.0794@FWNPNIN(1)YTLWAQGK	203.079	Truncated	1	2
1140269_WT_GP_3	60938.7		336	354	FYSN[1373.4968]LTALVNGPHWVPVPR	AT3G09220.1	2	4N(1373.4968)	N:1373.4968@FYSN(1)LTALVNGPHWVPVPR	1373.5	hybrid	8	2
1140269_WT_GP_3	51593.7		336	354	FYSN[1576.5762]LTALVNGPHWVPVPR	AT3G09220.1	2	4N(1576.5762)	N:1576.5762@FYSN(1)LTALVNGPHWVPVPR	1576.58	Complex	9	2
1140269_WT_GP_3	385861		359	369	GDAN[1170.4175]STWGSVR	AT3G10740.1	2	4N(1170.4175)	N:1170.4175@GDAN(1)STWGSVR	1170.42	paucimannose	7	2
1140269_WT_GP_3	125026		359	369	GDAN[1373.4968]STWGSVR	AT3G10740.1	2	4N(1373.4968)	N:1373.4968@GDAN(1)STWGSVR	1373.5	hybrid	8	2
1140269_WT_GP_3	142504		356	366	GEGIHFSN[1170.4175]VSK	AT1G20160.1	2	8N(1170.4175)	N:1170.4175@GEGIHFSN(1)VSK	1170.42	paucimannose	7	2
1140269_WT_GP_3	35346.9		192	205	GGSN[1576.5762]DSAIVLASSK	AT1G64385.1	2	4N(1576.5762)	N:1576.5762@GGSN(1)DSAIVLASSK	1576.58	Complex	9	2
1140269_WT_GP_3	967.006		69	84	GHYLN[1054.3700]ATPGTC[57.0215]EEM[15.9949]IK	AT2G07732.1	2	11C(57.0215),14M(15.9949),5N(1054.3700)	M:15.9949@GHYLNATPGTCEEM(1)IK	1054.37	High mannose	6	2
1140269_WT_GP_3	43433.9		69	84	GHYLN[406.1588]ATPGTC[57.0215]EEMIK	AT2G07732.1	2,3	11C(57.0215),5N(406.1588)	N:406.1588@GHYLN(1)ATPGTCEEMIK	406.159	Truncated	2	2
1140269_WT_GP_3	379612		237	248	GIDEN[1024.3595]NTVIDSK	AT5G20950.1	2	5N(1024.3595)	N:1024.3595@GIDEN(1)NTVIDSK	1024.36	paucimannose	6	2
1140269_WT_GP_3	132343		237	248	GIDEN[1038.3751]NTVIDSK	AT5G20950.1	2	5N(1038.3751)	N:1038.3751@GIDEN(1)NTVIDSK	1038.38	paucimannose	6	2
1140269_WT_GP_3	1176680		237	248	GIDEN[1170.4175]NTVIDSK	AT5G20950.1	2	5N(1170.4175)	N:1170.4175@GIDEN(1)NTVIDSK	1170.42	paucimannose	7	2
1140269_WT_GP_3	116241		237	248	GIDEN[1373.4968]NTVIDSK	AT5G20950.1	2	5N(1373.4968)	N:1373.4968@GIDEN(1)NTVIDSK	1373.5	hybrid	8	2
1140269_WT_GP_3	171999		237	248	GIDEN[1576.5762]NTVIDSK	AT5G20950.1	2	5N(1576.5762)	N:1576.5762@GIDEN(1)NTVIDSK	1576.58	Complex	9	2
1140269_WT_GP_3	61846.7		273	295	GLIQSDQELFSSPN[1024.3595]ATDTIPLVR	AT3G49110.1	2	14N(1024.3595)	N:1024.3595@GLIQSDQELFSSPN(1)ATDTIPLVR	1024.36	paucimannose	6	2
1140269_WT_GP_3	134239		273	295	GLIQSDQELFSSPN[1170.4175]ATDTIPLVR	AT3G49110.1	2,3	14N(1170.4175)	N:1170.4175@GLIQSDQELFSSPN(1)ATDTIPLVR	1170.42	paucimannose	7	2
1140269_WT_GP_3	102180		271	293	GLIQTDQELFSSPN[1024.3595]ATDTIPLVR	AT3G32980.1	2	14N(1024.3595)	N:1024.3595@GLIQTDQELFSSPN(1)ATDTIPLVR	1024.36	paucimannose	6	2
1140269_WT_GP_3	203440		271	293	GLIQTDQELFSSPN[1170.4175]ATDTIPLVR	AT3G32980.1	2,3	14N(1170.4175)	N:1170.4175@GLIQTDQELFSSPN(1)ATDTIPLVR	1170.42	paucimannose	7	2
1140269_WT_GP_3	50654.8		271	293	GLIQTDQELFSSPN[1373.4968]ATDTIPLVR	AT3G32980.1	2,3	14N(1373.4968)	N:1373.4968@GLIQTDQELFSSPN(1)ATDTIPLVR	1373.5	hybrid	8	2
1140269_WT_GP_3	6644.04		271	293	GLIQTDQELFSSPN[1444.5339]ATDTIPLVR	AT3G32980.1	2	14N(1444.5339)	N:1444.5339@GLIQTDQELFSSPN(1)ATDTIPLVR	1444.53	Complex	8	2
1140269_WT_GP_3	39019.8		271	293	GLIQTDQELFSSPN[730.2644]ATDTIPLVR	AT3G32980.1	2	14N(730.2644)	N:730.2644@GLIQTDQELFSSPN(1)ATDTIPLVR	730.264	paucimannose	4	2
1140269_WT_GP_3	44298.8		97	108	GN[1038.3751]GTGDVGSDTR	AT4G33220.1	2	2N(1038.3751)	N:1038.3751@GN(1)GTGDVGSDTR	1038.38	paucimannose	6	2
1140269_WT_GP_3	117753		538	544	GN[1170.4175]ASIVK	AT2G46750.1	2	2N(1170.4175)	N:1170.4175@GN(1)ASIVK	1170.42	paucimannose	7	2
1140269_WT_GP_3	54720.2		97	108	GN[1170.4175]GTGDVGSDTR	AT4G33220.1	2	2N(1170.4175)	N:1170.4175@GN(1)GTGDVGSDTR	1170.42	paucimannose	7	2
1140269_WT_GP_3	258800		181	191	GN[1170.4175]HTAQVEVGR	AT3G52720.1	2,3	2N(1170.4175)	N:1170.4175@GN(1)HTAQVEVGR	1170.42	paucimannose	7	2
1140269_WT_GP_3	99637.5		181	191	GN[1373.4968]HTAQVEVGR	AT3G52720.1	2	2N(1373.4968)	N:1373.4968@GN(1)HTAQVEVGR	1373.5	hybrid	8	2
1140269_WT_GP_3	50464.2		181	191	GN[1576.5762]HTAQVEVGR	AT3G52720.1	2	2N(1576.5762)	N:1576.5762@GN(1)HTAQVEVGR	1576.58	Complex	9	2
1140269_WT_GP_3	51939.4		223	235	GN[1576.5762]LTGGASLDPNK	AT3G12740.1	2	2N(1576.5762)	N:1576.5762@GN(1)LTGGASLDPNK	1576.58	Complex	9	2
1140269_WT_GP_3	134646		181	191	GN[203.0794]HTAQVEVGR	AT3G52720.1	2	2N(203.0794)	N:203.0794@GN(1)HTAQVEVGR	203.079	Truncated	1	2
1140269_WT_GP_3	52713.9		181	191	GN[730.2644]HTAQVEVGR	AT3G52720.1	2	2N(730.2644)	N:730.2644@GN(1)HTAQVEVGR	730.264	paucimannose	4	2
1140269_WT_GP_3	128509		319	343	GQIAPVFPVLPGFN[1170.4175]DTATATAFTNR	AT2G30210.1	2,3	14N(1170.4175)	N:1170.4175@GQIAPVFPVLPGFN(1)DTATATAFTNR	1170.42	paucimannose	7	2
1140269_WT_GP_3	69292.5		319	343	GQIAPVFPVLPGFN[1373.4968]DTATATAFTNR	AT2G30210.1	2	14N(1373.4968)	N:1373.4968@GQIAPVFPVLPGFN(1)DTATATAFTNR	1373.5	hybrid	8	2
1140269_WT_GP_3	70249.3		319	343	GQIAPVFPVLPGFN[203.0794]DTATATAFTNR	AT2G30210.1	2	14N(203.0794)	N:203.0794@GQIAPVFPVLPGFN(1)DTATATAFTNR	203.079	Truncated	1	2
1140269_WT_GP_3	302723		338	347	GSASAN[1170.4175]ITAR	AT5G08370.1	2	6N(1170.4175)	N:1170.4175@GSASAN(1)ITAR	1170.42	paucimannose	7	2
1140269_WT_GP_3	2841.72		551	589	GSIPEGISN[1430.5183]LTSLKVLDLSENNLDGYLPSSLGNLTC[57.0215]MIK	AT4G04220.1	5	36C(57.0215),9N(1430.5183)	C:57.0215@GSIPEGISNLTSLKVLDLSENNLDGYLPSSLGNLTC(1)MIK	1430.52	Complex	8	2
1140269_WT_GP_3	98474.4		57	70	GSYN[1170.4175]QSQVALQM[15.9949]GK	AT2G01890.1	2	12M(15.9949),4N(1170.4175)	M:15.9949@GSYNQSQVALQM(1)GK	1170.42	paucimannose	7	2
1140269_WT_GP_3	143242		106	133	GTTLSTTLYQTTGNAPGNLGFVN[1024.3595]ITDLK	AT2G45470.1	2	23N(1024.3595)	N:1024.3595@GTTLSTTLYQTTGNAPGNLGFVN(1)ITDLK	1024.36	paucimannose	6	2
1140269_WT_GP_3	41598.1		106	133	GTTLSTTLYQTTGNAPGNLGFVN[1038.3751]ITDLK	AT2G45470.1	2	23N(1038.3751)	N:1038.3751@GTTLSTTLYQTTGNAPGNLGFVN(1)ITDLK	1038.38	paucimannose	6	2
1140269_WT_GP_3	216417		106	133	GTTLSTTLYQTTGNAPGNLGFVN[1170.4175]ITDLK	AT2G45470.1	2,3	23N(1170.4175)	N:1170.4175@GTTLSTTLYQTTGNAPGNLGFVN(1)ITDLK	1170.42	paucimannose	7	2
1140269_WT_GP_3	32683.2		106	133	GTTLSTTLYQTTGNAPGNLGFVN[1373.4968]ITDLK	AT2G45470.1	2,3	23N(1373.4968)	N:1373.4968@GTTLSTTLYQTTGNAPGNLGFVN(1)ITDLK	1373.5	hybrid	8	2
1140269_WT_GP_3	24757.3		242	269	GVNEN[203.0794]NTVTDLHGLLSVHMPAYADAVYK	AT5G04885.1	2	5N(203.0794)	N:203.0794@GVNEN(1)NTVTDLHGLLSVHMPAYADAVYK	203.079	Truncated	1	2
1140269_WT_GP_3	83856		202	218	GYAAAVGHLN[1170.4175]SSFDSPR	AT2G04160.1	2,3	10N(1170.4175)	N:1170.4175@GYAAAVGHLN(1)SSFDSPR	1170.42	paucimannose	7	2
1140269_WT_GP_3	226914		331	350	HFGLLHPN[203.0794]GTQVYGIDLSGK	AT3G07320.1	2	8N(203.0794)	N:203.0794@HFGLLHPN(1)GTQVYGIDLSGK	203.079	Truncated	1	2
1140269_WT_GP_3	18876.1		371	388	HGFTGFISPAIAN[1576.5762]LTSLK	AT3G23750.1	2	13N(1576.5762)	N:1576.5762@HGFTGFISPAIAN(1)LTSLK	1576.58	Complex	9	2
1140269_WT_GP_3	55596.9		111	120	HMN[1373.4968]VTLAEAK	AT2G24290.1	2	3N(1373.4968)	N:1373.4968@HMN(1)VTLAEAK	1373.5	hybrid	8	2
1140269_WT_GP_3	94948.2		111	120	HMN[1576.5762]VTLAEAK	AT2G24290.1	2	3N(1576.5762)	N:1576.5762@HMN(1)VTLAEAK	1576.58	Complex	9	2
1140269_WT_GP_3	17265.4		111	120	HM[15.9949]N[1373.4968]VTLAEAK	AT2G24290.1	2	2M(15.9949),3N(1373.4968)	N:1373.4968@HMN(1)VTLAEAK	1373.5	hybrid	8	2
1140269_WT_GP_3	11669.1		158	176	HN[1024.3595]VTDVLYQAGYVASNSEK	AT2G39780.1	2	2N(1024.3595)	N:1024.3595@HN(1)VTDVLYQAGYVASNSEK	1024.36	paucimannose	6	2
1140269_WT_GP_3	182738		268	276	HN[1054.3700]ATLSFIR	AT1G78850.1	2	2N(1054.3700)	N:1054.3700@HN(1)ATLSFIR	1054.37	High mannose	6	2
1140269_WT_GP_3	11240.3		158	176	HN[1054.3700]VTDVLYQAGYVASNSEK	AT2G39780.1	2	2N(1054.3700)	N:1054.3700@HN(1)VTDVLYQAGYVASNSEK	1054.37	High mannose	6	2
1140269_WT_GP_3	42743.9		36	58	HN[1170.4175]VTSILVFGDSSVDPGNNNFIK	AT5G45950.1	2,3	2N(1170.4175)	N:1170.4175@HN(1)VTSILVFGDSSVDPGNNNFIK	1170.42	paucimannose	7	2
1140269_WT_GP_3	309234		268	276	HN[1216.4229]ATLSFIR	AT1G78850.1	2	2N(1216.4229)	N:1216.4229@HN(1)ATLSFIR	1216.42	High mannose	7	2
1140269_WT_GP_3	243074		268	276	HN[1378.4757]ATLSFIR	AT1G78850.1	2	2N(1378.4757)	N:1378.4757@HN(1)ATLSFIR	1378.48	High mannose	8	2
1140269_WT_GP_3	414025		268	276	HN[1540.5286]ATLSFIR	AT1G78850.1	2,3	2N(1540.5286)	N:1540.5286@HN(1)ATLSFIR	1540.53	High mannose	9	2
1140269_WT_GP_3	249923		268	276	HN[1702.5813]ATLSFIR	AT1G78850.1	2,3	2N(1702.5813)	N:1702.5813@HN(1)ATLSFIR	1702.58	High mannose	10	2
1140269_WT_GP_3	89604		268	276	HN[203.0794]ATLSFIR	AT1G78850.1	2	2N(203.0794)	N:203.0794@HN(1)ATLSFIR	203.079	Truncated	1	2
1140269_WT_GP_3	84543.1		268	276	HN[730.2644]ATLSFIR	AT1G78850.1	2	2N(730.2644)	N:730.2644@HN(1)ATLSFIR	730.264	paucimannose	4	2
1140269_WT_GP_3	151409		268	276	HN[892.3172]ATLSFIR	AT1G78850.1	2	2N(892.3172)	N:892.3172@HN(1)ATLSFIR	892.317	paucimannose	5	2
1140269_WT_GP_3	222029		55	67	HTAGN[1054.3700]WSGDANDK	AT1G56340.1	2	5N(1054.3700)	N:1054.3700@HTAGN(1)WSGDANDK	1054.37	High mannose	6	2
1140269_WT_GP_3	210135		55	67	HTAGN[1216.4229]WSGDANDK	AT1G56340.1	2	5N(1216.4229)	N:1216.4229@HTAGN(1)WSGDANDK	1216.42	High mannose	7	2
1140269_WT_GP_3	100240		55	67	HTAGN[1378.4757]WSGDANDK	AT1G56340.1	2	5N(1378.4757)	N:1378.4757@HTAGN(1)WSGDANDK	1378.48	High mannose	8	2
1140269_WT_GP_3	110131		55	67	HTAGN[1540.5286]WSGDANDK	AT1G56340.1	2	5N(1540.5286)	N:1540.5286@HTAGN(1)WSGDANDK	1540.53	High mannose	9	2
1140269_WT_GP_3	408266		55	67	HTAGN[1702.5813]WSGDANDK	AT1G56340.1	2,3	5N(1702.5813)	N:1702.5813@HTAGN(1)WSGDANDK	1702.58	High mannose	10	2
1140269_WT_GP_3	69571.7		55	67	HTAGN[1864.6342]WSGDANDK	AT1G56340.1	2,3	5N(1864.6342)	N:1864.6342@HTAGN(1)WSGDANDK	1864.63	High mannose	11	2
1140269_WT_GP_3	294047		55	67	HTAGN[203.0794]WSGDANDK	AT1G56340.1	2	5N(203.0794)	N:203.0794@HTAGN(1)WSGDANDK	203.079	Truncated	1	2
1140269_WT_GP_3	157444		55	67	HTAGN[406.1588]WSGDANDK	AT1G56340.1	2	5N(406.1588)	N:406.1588@HTAGN(1)WSGDANDK	406.159	Truncated	2	2
1140269_WT_GP_3	118379		55	67	HTAGN[568.2115]WSGDANDK	AT1G56340.1	2	5N(568.2115)	N:568.2115@HTAGN(1)WSGDANDK	568.212	paucimannose	3	2
1140269_WT_GP_3	173093		55	67	HTAGN[730.2644]WSGDANDK	AT1G56340.1	2	5N(730.2644)	N:730.2644@HTAGN(1)WSGDANDK	730.264	paucimannose	4	2
1140269_WT_GP_3	184221		55	67	HTAGN[892.3172]WSGDANDK	AT1G56340.1	2	5N(892.3172)	N:892.3172@HTAGN(1)WSGDANDK	892.317	paucimannose	5	2
1140269_WT_GP_3	76942.5		335	366	IDHYAIGTYDDSN[203.0794]ATWVPDNPSIDVGISTGLR	AT1G62660.1	2	13N(203.0794)	N:203.0794@IDHYAIGTYDDSN(1)ATWVPDNPSIDVGISTGLR	203.079	Truncated	1	2
1140269_WT_GP_3	0		228	260	IDVRC[57.0215]PGGN[1535.5497]SSTEPYIVAHNQLLAHAAAVDVYR	AT5G26000.1	5	5C(57.0215),9N(1535.5497)	N:1535.5497@IDVRCPGGN(1)SSTEPYIVAHNQLLAHAAAVDVYR	1535.55	hybrid	9	2
1140269_WT_GP_3	153969		176	190	IEDNYN[1373.4968]STSPTQIHK	AT1G55260.1	2	6N(1373.4968)	N:1373.4968@IEDNYN(1)STSPTQIHK	1373.5	hybrid	8	2
1140269_WT_GP_3	70027.1		176	190	IEDNYN[1576.5762]STSPTQIHK	AT1G55260.1	2,3	6N(1576.5762)	N:1576.5762@IEDNYN(1)STSPTQIHK	1576.58	Complex	9	2
1140269_WT_GP_3	131240		207	222	IGPGVYN[203.0794]LTTLDDAEK	AT5G60640.1	2	7N(203.0794)	N:203.0794@IGPGVYN(1)LTTLDDAEK	203.079	Truncated	1	2
1140269_WT_GP_3	308663		272	289	IGTAIVAN[1024.3595]GSFGSHPDDK	AT3G06770.1	2,3	8N(1024.3595)	N:1024.3595@IGTAIVAN(1)GSFGSHPDDK	1024.36	paucimannose	6	2
1140269_WT_GP_3	212084		272	289	IGTAIVAN[203.0794]GSFGSHPDDK	AT3G06770.1	2	8N(203.0794)	N:203.0794@IGTAIVAN(1)GSFGSHPDDK	203.079	Truncated	1	2
1140269_WT_GP_3	117176		272	289	IGTAIVAN[406.1588]GSFGSHPDDK	AT3G06770.1	2	8N(406.1588)	N:406.1588@IGTAIVAN(1)GSFGSHPDDK	406.159	Truncated	2	2
1140269_WT_GP_3	117181		272	289	IGTAIVAN[568.2115]GSFGSHPDDK	AT3G06770.1	2	8N(568.2115)	N:568.2115@IGTAIVAN(1)GSFGSHPDDK	568.212	paucimannose	3	2
1140269_WT_GP_3	72815.5		272	289	IGTAIVAN[730.2644]GSFGSHPDDK	AT3G06770.1	2	8N(730.2644)	N:730.2644@IGTAIVAN(1)GSFGSHPDDK	730.264	paucimannose	4	2
1140269_WT_GP_3	30162.3		272	289	IGTAIVAN[892.3172]GSFGSHPDDK	AT3G06770.1	2	8N(892.3172)	N:892.3172@IGTAIVAN(1)GSFGSHPDDK	892.317	paucimannose	5	2
1140269_WT_GP_3	451479		277	287	IN[1024.3595]ASTGIGGTK	AT1G03220.1	2	2N(1024.3595)	N:1024.3595@IN(1)ASTGIGGTK	1024.36	paucimannose	6	2
1140269_WT_GP_3	337963		277	287	IN[1038.3751]ASTGIGGTK	AT1G03220.1	2	2N(1038.3751)	N:1038.3751@IN(1)ASTGIGGTK	1038.38	paucimannose	6	2
1140269_WT_GP_3	1858560		277	287	IN[1170.4175]ASTGIGGTK	AT1G03220.1	2	2N(1170.4175)	N:1170.4175@IN(1)ASTGIGGTK	1170.42	paucimannose	7	2
1140269_WT_GP_3	249733		277	287	IN[1227.4388]ASTGIGGTK	AT1G03220.1	2	2N(1227.4388)	N:1227.4388@IN(1)ASTGIGGTK	1227.44	hybrid	7	2
1140269_WT_GP_3	148485		277	287	IN[1241.4545]ASTGIGGTK	AT1G03220.1	2	2N(1241.4545)	N:1241.4545@IN(1)ASTGIGGTK	1241.45	hybrid	7	2
1140269_WT_GP_3	1309080		277	287	IN[1373.4968]ASTGIGGTK	AT1G03220.1	2	2N(1373.4968)	N:1373.4968@IN(1)ASTGIGGTK	1373.5	hybrid	8	2
1140269_WT_GP_3	154869		277	287	IN[1430.5183]ASTGIGGTK	AT1G03220.1	2	2N(1430.5183)	N:1430.5183@IN(1)ASTGIGGTK	1430.52	Complex	8	2
1140269_WT_GP_3	73370.2		228	238	IN[1535.5497]SSATTLSVK	AT2G12400.1	2	2N(1535.5497)	N:1535.5497@IN(1)SSATTLSVK	1535.55	hybrid	9	2
1140269_WT_GP_3	1335580		277	287	IN[1576.5762]ASTGIGGTK	AT1G03220.1	2	2N(1576.5762)	N:1576.5762@IN(1)ASTGIGGTK	1576.58	Complex	9	2
1140269_WT_GP_3	6964.82		489	501	IN[1576.5762]ATGVVAPVGFK	AT1G68560.1	2,3	2N(1576.5762)	N:1576.5762@IN(1)ATGVVAPVGFK	1576.58	Complex	9	2
1140269_WT_GP_3	52100.8		277	287	IN[1702.5813]ASTGIGGTK	AT1G03220.1	2	2N(1702.5813)	N:1702.5813@IN(1)ASTGIGGTK	1702.58	High mannose	10	2
1140269_WT_GP_3	33011.2		277	287	IN[1864.6342]ASTGIGGTK	AT1G03220.1	2	2N(1864.6342)	N:1864.6342@IN(1)ASTGIGGTK	1864.63	High mannose	11	2
1140269_WT_GP_3	185507		277	287	IN[892.3172]ASTGIGGTK	AT1G03220.1	2	2N(892.3172)	N:892.3172@IN(1)ASTGIGGTK	892.317	paucimannose	5	2
1140269_WT_GP_3	82951.4		92	108	IPIVIPPALQPNVN[1227.4388]VSR	AT1G54010.1	2,3	14N(1227.4388)	N:1227.4388@IPIVIPPALQPNVN(1)VSR	1227.44	hybrid	7	2
1140269_WT_GP_3	81360		92	108	IPIVIPPALQPNVN[1373.4968]VSR	AT1G54010.1	2,3	14N(1373.4968)	N:1373.4968@IPIVIPPALQPNVN(1)VSR	1373.5	hybrid	8	2
1140269_WT_GP_3	135625		92	108	IPLAIAPALQPNVN[568.2115]VSR	AT1G54000.1	2	14N(568.2115)	N:568.2115@IPLAIAPALQPNVN(1)VSR	568.212	paucimannose	3	2
1140269_WT_GP_3	51579.1		65	78	IQSENQN[1540.5286]NTTVTDK	AT1G52410.1	2	7N(1540.5286)	N:1540.5286@IQSENQN(1)NTTVTDK	1540.53	High mannose	9	2
1140269_WT_GP_3	31342.5		65	78	IQSENQN[1702.5813]NTTVTDK	AT1G52410.1	2	7N(1702.5813)	N:1702.5813@IQSENQN(1)NTTVTDK	1702.58	High mannose	10	2
1140269_WT_GP_3	48354.6		259	279	ISGEIPQTLMTSSVM[15.9949]NLN[203.0794]LSR	AT3G20820.1	2	15M(15.9949),18N(203.0794)	M:15.9949@ISGEIPQTLMTSSVM(1)NLNLSR	203.079	Truncated	1	2
1140269_WT_GP_3	21399.1		87	102	IVADLN[1170.4175]LTHDVYIAGK	AT5G11700.1	2	6N(1170.4175)	N:1170.4175@IVADLN(1)LTHDVYIAGK	1170.42	paucimannose	7	2
1140269_WT_GP_3	55371.7		247	270	IVASVSN[1024.3595]FSVISIDEEQIAANLVK	AT4G39090.1	2	7N(1024.3595)	N:1024.3595@IVASVSN(1)FSVISIDEEQIAANLVK	1024.36	paucimannose	6	2
1140269_WT_GP_3	51448.1		247	270	IVASVSN[1170.4175]FSVISIDEEQIAANLVK	AT4G39090.1	2	7N(1170.4175)	N:1170.4175@IVASVSN(1)FSVISIDEEQIAANLVK	1170.42	paucimannose	7	2
1140269_WT_GP_3	30775		247	270	IVASVSN[1373.4968]FSVISIDEEQIAANLVK	AT4G39090.1	2,3	7N(1373.4968)	N:1373.4968@IVASVSN(1)FSVISIDEEQIAANLVK	1373.5	hybrid	8	2
1140269_WT_GP_3	40519.4		178	207	IVEAGVLEN[203.0794]VSAIFGLHVTNQLALGQVSSR	AT1G51760.1	2	9N(203.0794)	N:203.0794@IVEAGVLEN(1)VSAIFGLHVTNQLALGQVSSR	203.079	Truncated	1	2
1140269_WT_GP_3	66947.4		180	198	IVQDFTEYAN[406.1588]FTFHEYGHK	AT1G52400.1	2	10N(406.1588)	N:406.1588@IVQDFTEYAN(1)FTFHEYGHK	406.159	Truncated	2	2
1140269_WT_GP_3	59321.1		180	198	IVQDFTEYAN[568.2115]FTFHEYGHK	AT1G52400.1	2	10N(568.2115)	N:568.2115@IVQDFTEYAN(1)FTFHEYGHK	568.212	paucimannose	3	2
1140269_WT_GP_3	35484		151	182	IVQEFFLGTFDPEATAAFN[203.0794]QTVSDASTDASQR	AT5G35080.1	2	19N(203.0794)	N:203.0794@IVQEFFLGTFDPEATAAFN(1)QTVSDASTDASQR	203.079	Truncated	1	2
1140269_WT_GP_3	17319.4		211	226	IYNFN[1170.4175]LTHAVDPTLNK	AT5G67400.1	2	5N(1170.4175)	N:1170.4175@IYNFN(1)LTHAVDPTLNK	1170.42	paucimannose	7	2
1140269_WT_GP_3	86398.6		170	177	KN[1170.4175]DTGFSK	AT5G55960.1	2	2N(1170.4175)	N:1170.4175@KN(1)DTGFSK	1170.42	paucimannose	7	2
1140269_WT_GP_3	76460.2		222	245	KPLFIQSFAPTSLVYISN[1170.4175]LTDSPK	AT1G74210.1	2	18N(1170.4175)	N:1170.4175@KPLFIQSFAPTSLVYISN(1)LTDSPK	1170.42	paucimannose	7	2
1140269_WT_GP_3	403932		95	101	LAC[57.0215]N[1170.4175]ATR	AT5G64640.1	2	3C(57.0215),4N(1170.4175)	N:1170.4175@LACN(1)ATR	1170.42	paucimannose	7	2
1140269_WT_GP_3	72295.2		120	150	LANLLFLESPAGVGFSYSN[203.0794]TTSDLYTAGDQR	AT2G35780.1	2	19N(203.0794)	N:203.0794@LANLLFLESPAGVGFSYSN(1)TTSDLYTAGDQR	203.079	Truncated	1	2
1140269_WT_GP_3	6555.99		580	599	LAQN[1170.4175]LTGLVSM[15.9949]HPM[15.9949]FSPDSK	AT1G21670.1	2	11M(15.9949),14M(15.9949),4N(1170.4175)	M:15.9949@LAQNLTGLVSM(1)HPM(1)FSPDSK	1170.42	paucimannose	7	2
1140269_WT_GP_3	61462.5		53	64	LDN[1576.5762]YSGAGFESR	AT4G03210.1	2	3N(1576.5762)	N:1576.5762@LDN(1)YSGAGFESR	1576.58	Complex	9	2
1140269_WT_GP_3	73519.3		130	150	LDTGAGLIYFNVAN[203.0794]VTEIDPK	AT5G48540.1	2	14N(203.0794)	N:203.0794@LDTGAGLIYFNVAN(1)VTEIDPK	203.079	Truncated	1	2
1140269_WT_GP_3	76520.1		263	274	LGEAENTNFVN[1576.5762]K	AT4G33740.1	2	11N(1576.5762)	N:1576.5762@LGEAENTNFVN(1)K	1576.58	Complex	9	2
1140269_WT_GP_3	86434.7		270	279	LGN[1170.4175]ASGM[15.9949]APR	AT1G30600.1	2	7M(15.9949),3N(1170.4175)	M:15.9949@LGNASGM(1)APR	1170.42	paucimannose	7	2
1140269_WT_GP_3	57414.2		34	40	LGN[1227.4388]ESAK	AT5G47710.1	2	3N(1227.4388)	N:1227.4388@LGN(1)ESAK	1227.44	hybrid	7	2
1140269_WT_GP_3	96602.7		34	40	LGN[1430.5183]ESAK	AT5G47710.1	2	3N(1430.5183)	N:1430.5183@LGN(1)ESAK	1430.52	Complex	8	2
1140269_WT_GP_3	11051.1		102	135	LHQITDGSTSTASMFQSTGSATGTSGYIN[203.0794]ITDIK	AT4G12730.1	2	29N(203.0794)	N:203.0794@LHQITDGSTSTASMFQSTGSATGTSGYIN(1)ITDIK	203.079	Truncated	1	2
1140269_WT_GP_3	174784		99	105	LNTN[1373.4968]VTR	AT5G19240.1	2	4N(1373.4968)	N:1373.4968@LNTN(1)VTR	1373.5	hybrid	8	2
1140269_WT_GP_3	1222410		99	105	LNTN[1576.5762]VTR	AT5G19240.1	2	4N(1576.5762)	N:1576.5762@LNTN(1)VTR	1576.58	Complex	9	2
1140269_WT_GP_3	73910.9		372	378	LN[1170.4175]NTNPR	AT1G14185.1	2	2N(1170.4175)	N:1170.4175@LN(1)NTNPR	1170.42	paucimannose	7	2
1140269_WT_GP_3	410159		394	402	LN[1170.4175]SSLVEGK	AT3G14067.1	2	2N(1170.4175)	N:1170.4175@LN(1)SSLVEGK	1170.42	paucimannose	7	2
1140269_WT_GP_3	81285.3		394	402	LN[1373.4968]SSLVEGK	AT3G14067.1	2	2N(1373.4968)	N:1373.4968@LN(1)SSLVEGK	1373.5	hybrid	8	2
1140269_WT_GP_3	122167		864	870	LN[1540.5286]LSSNR	AT1G07390.1	2	2N(1540.5286)	N:1540.5286@LN(1)LSSNR	1540.53	High mannose	9	2
1140269_WT_GP_3	78488.2		358	366	LN[1576.5762]ATQVDPK	AT4G20830.1	2	2N(1576.5762)	N:1576.5762@LN(1)ATQVDPK	1576.58	Complex	9	2
1140269_WT_GP_3	390409		864	870	LN[1702.5813]LSSNR	AT1G07390.1	2	2N(1702.5813)	N:1702.5813@LN(1)LSSNR	1702.58	High mannose	10	2
1140269_WT_GP_3	61623.5		864	870	LN[1864.6342]LSSNR	AT1G07390.1	2	2N(1864.6342)	N:1864.6342@LN(1)LSSNR	1864.63	High mannose	11	2
1140269_WT_GP_3	81723.2		864	870	LN[2026.6870]LSSNR	AT1G07390.1	2	2N(2026.6870)	N:2026.6870@LN(1)LSSNR	2026.69	Unprocessed	12	2
1140269_WT_GP_3	27696		195	212	LN[203.0794]LSFNSLSGPLPVSVAR	AT3G51740.1	2	2N(203.0794)	N:203.0794@LN(1)LSFNSLSGPLPVSVAR	203.079	Truncated	1	2
1140269_WT_GP_3	49631.9		86	118	LPAGDTAGVVTAFYLSSTNNEHDEIDFEFLGN[203.0794]R	AT2G06850.1	2	32N(203.0794)	N:203.0794@LPAGDTAGVVTAFYLSSTNNEHDEIDFEFLGN(1)R	203.079	Truncated	1	2
1140269_WT_GP_3	43855.2		417	442	LPEGVASIDLSSNLVTGSLSSLINN[1170.4175]K	AT5G23400.1	2	25N(1170.4175)	N:1170.4175@LPEGVASIDLSSNLVTGSLSSLINN(1)K	1170.42	paucimannose	7	2
1140269_WT_GP_3	25212.8		41	65	LPGQNFN[1170.4175]VSFAHYSGFVATNEQLGR	AT4G30810.1	2,3	7N(1170.4175)	N:1170.4175@LPGQNFN(1)VSFAHYSGFVATNEQLGR	1170.42	paucimannose	7	2
1140269_WT_GP_3	76399.4		72	93	LPGSGLFGSLPIGGIGN[1227.4388]LTQLK	AT3G02880.1	2	17N(1227.4388)	N:1227.4388@LPGSGLFGSLPIGGIGN(1)LTQLK	1227.44	hybrid	7	2
1140269_WT_GP_3	107236		72	93	LPGSGLFGSLPIGGIGN[1373.4968]LTQLK	AT3G02880.1	2	17N(1373.4968)	N:1373.4968@LPGSGLFGSLPIGGIGN(1)LTQLK	1373.5	hybrid	8	2
1140269_WT_GP_3	122167		72	93	LPGSGLFGSLPIGGIGN[1430.5183]LTQLK	AT3G02880.1	2	17N(1430.5183)	N:1430.5183@LPGSGLFGSLPIGGIGN(1)LTQLK	1430.52	Complex	8	2
1140269_WT_GP_3	174712		72	93	LPGSGLFGSLPIGGIGN[1576.5762]LTQLK	AT3G02880.1	2	17N(1576.5762)	N:1576.5762@LPGSGLFGSLPIGGIGN(1)LTQLK	1576.58	Complex	9	2
1140269_WT_GP_3	63052.3		79	100	LPGVALSGDIPEGIFGN[1576.5762]LTQLR	AT1G48480.1	2	17N(1576.5762)	N:1576.5762@LPGVALSGDIPEGIFGN(1)LTQLR	1576.58	Complex	9	2
1140269_WT_GP_3	73965		70	88	LPGVGLSGPLPIAIGN[1227.4388]LTK	AT5G16590.1	2	16N(1227.4388)	N:1227.4388@LPGVGLSGPLPIAIGN(1)LTK	1227.44	hybrid	7	2
1140269_WT_GP_3	26275.8		463	473	LPN[1576.5762]NTHSSTDE	AT5G42240.1	2	3N(1576.5762)	N:1576.5762@LPN(1)NTHSSTDE	1576.58	Complex	9	2
1140269_WT_GP_3	11647.7		101	121	LQHLSVISLGGHVN[1170.4175]ITGSFPK	AT1G33610.1	2	14N(1170.4175)	N:1170.4175@LQHLSVISLGGHVN(1)ITGSFPK	1170.42	paucimannose	7	2
1140269_WT_GP_3	35393.2		101	121	LQHLSVISLGGHVN[203.0794]ITGSFPK	AT1G33610.1	2	14N(203.0794)	N:203.0794@LQHLSVISLGGHVN(1)ITGSFPK	203.079	Truncated	1	2
1140269_WT_GP_3	266164		44	53	LQN[1378.4757]QTVNIER	AT1G53440.1	2	3N(1378.4757)	N:1378.4757@LQN(1)QTVNIER	1378.48	High mannose	8	2
1140269_WT_GP_3	90008.5		44	53	LQN[1702.5813]QTVNIER	AT1G53440.1	2	3N(1702.5813)	N:1702.5813@LQN(1)QTVNIER	1702.58	High mannose	10	2
1140269_WT_GP_3	41041.5		70	85	LSN[1170.4175]ATDASSIAASYVK	AT1G78680.1	2	3N(1170.4175)	N:1170.4175@LSN(1)ATDASSIAASYVK	1170.42	paucimannose	7	2
1140269_WT_GP_3	44738.6		375	401	LTAMTDSLAN[1054.3700]LTSLDANGQPPGPPFSK	AT5G25980.2	2	10N(1054.3700)	N:1054.3700@LTAMTDSLAN(1)LTSLDANGQPPGPPFSK	1054.37	High mannose	6	2
1140269_WT_GP_3	56619.3		375	401	LTAMTDSLAN[1216.4229]LTSLDANGQPPGPPFSK	AT5G25980.2	2,3	10N(1216.4229)	N:1216.4229@LTAMTDSLAN(1)LTSLDANGQPPGPPFSK	1216.42	High mannose	7	2
1140269_WT_GP_3	23844.6		375	401	LTAMTDSLAN[1540.5286]LTSLDANGQPPGPPFSK	AT5G25980.2	2,3	10N(1540.5286)	N:1540.5286@LTAMTDSLAN(1)LTSLDANGQPPGPPFSK	1540.53	High mannose	9	2
1140269_WT_GP_3	54843.9		375	401	LTAM[15.9949]TDSLAN[1216.4229]LTSLDANGQPPGPPFSK	AT5G25980.2	2,3	4M(15.9949),10N(1216.4229)	M:15.9949@LTAM(1)TDSLANLTSLDANGQPPGPPFSK	1216.42	High mannose	7	2
1140269_WT_GP_3	104138		104	117	LTN[1170.4175]LTGHIQPTIAK	AT5G06870.1	2	3N(1170.4175)	N:1170.4175@LTN(1)LTGHIQPTIAK	1170.42	paucimannose	7	2
1140269_WT_GP_3	141293		55	62	LTN[1373.4968]TTVQK	AT2G37710.1	2	3N(1373.4968)	N:1373.4968@LTN(1)TTVQK	1373.5	hybrid	8	2
1140269_WT_GP_3	56948.3		104	117	LTN[203.0794]LTGHIQPTIAK	AT5G06870.1	2	3N(203.0794)	N:203.0794@LTN(1)LTGHIQPTIAK	203.079	Truncated	1	2
1140269_WT_GP_3	25141.4		204	231	LTPSGVADFSPAVSPSGN[1170.4175]LTAVASYGER	AT1G21680.1	2,3	18N(1170.4175)	N:1170.4175@LTPSGVADFSPAVSPSGN(1)LTAVASYGER	1170.42	paucimannose	7	2
1140269_WT_GP_3	120120		236	243	LTTLSNN[1170.4175]K	AT2G20750.1	2	7N(1170.4175)	N:1170.4175@LTTLSNN(1)K	1170.42	paucimannose	7	2
1140269_WT_GP_3	38665.4		60	94	LT[79.9663]EAGDTDNYLQSN[406.1588]VTLLTALEFPGLNTLGLSVSR	AT5G61750.1	4	2T(79.9663),14N(406.1588)	T:79.9663@LT(1)EAGDTDNYLQSNVTLLTALEFPGLNTLGLSVSR	406.159	Truncated	2	2
1140269_WT_GP_3	118463		208	220	LVN[1170.4175]STQGVLLPPK	AT3G08030.1	2	3N(1170.4175)	N:1170.4175@LVN(1)STQGVLLPPK	1170.42	paucimannose	7	2
1140269_WT_GP_3	102742		213	235	LYNFN[1170.4175]GTNSPDPSLNPTYLVELR	AT2G38380.1	2,3	5N(1170.4175)	N:1170.4175@LYNFN(1)GTNSPDPSLNPTYLVELR	1170.42	paucimannose	7	2
1140269_WT_GP_3	50697.7		213	235	LYNFSNTGLPDPTLN[1227.4388]TTYLQTLR	AT3G32980.1	2	15N(1227.4388)	N:1227.4388@LYNFSNTGLPDPTLN(1)TTYLQTLR	1227.44	hybrid	7	2
1140269_WT_GP_3	54805.5		213	235	LYNFSNTGLPDPTLN[1373.4968]TTYLQTLR	AT3G32980.1	2	15N(1373.4968)	N:1373.4968@LYNFSNTGLPDPTLN(1)TTYLQTLR	1373.5	hybrid	8	2
1140269_WT_GP_3	102504		213	235	LYNFSNTGLPDPTLN[406.1588]TTYLQTLR	AT3G32980.1	2	15N(406.1588)	N:406.1588@LYNFSNTGLPDPTLN(1)TTYLQTLR	406.159	Truncated	2	2
1140269_WT_GP_3	20349		213	235	LYN[1170.4175]FSNTGLPDPTLNTTYLQTLR	AT3G32980.1	2	3N(1170.4175)	N:1170.4175@LYN(1)FSNTGLPDPTLNTTYLQTLR	1170.42	paucimannose	7	2
1140269_WT_GP_3	142415		217	228	LYN[1170.4175]QSGNGSPDR	AT2G18150.1	2	3N(1170.4175)	N:1170.4175@LYN(1)QSGNGSPDR	1170.42	paucimannose	7	2
1140269_WT_GP_3	66480.8		204	222	LYN[1170.4175]QSGSGKPDPALEPSYR	AT2G22420.1	2,3	3N(1170.4175)	N:1170.4175@LYN(1)QSGSGKPDPALEPSYR	1170.42	paucimannose	7	2
1140269_WT_GP_3	43641.1		213	235	LYN[203.0794]FSNTGLPDPTLNTTYLQTLR	AT3G32980.1	2	3N(203.0794)	N:203.0794@LYN(1)FSNTGLPDPTLNTTYLQTLR	203.079	Truncated	1	2
1140269_WT_GP_3	48887		744	752	MASSN[1373.4968]STIK	AT1G59870.1	2	5N(1373.4968)	N:1373.4968@MASSN(1)STIK	1373.5	hybrid	8	2
1140269_WT_GP_3	243559		744	752	MASSN[1576.5762]STIK	AT1G59870.1	2	5N(1576.5762)	N:1576.5762@MASSN(1)STIK	1576.58	Complex	9	2
1140269_WT_GP_3	0		1	43	MEIIN[2188.7397]VTVEAEYIVGVPELNELLSVRTFIALALPTEEFIELFK	AT5G33806.1	5	5N(2188.7397)	N:2188.7397@MEIIN(1)VTVEAEYIVGVPELNELLSVRTFIALALPTEEFIELFK	2188.74	Unprocessed	13	2
1140269_WT_GP_3	140461		315	329	MGN[1024.3595]ITPTTGTQGQIR	AT3G49110.1	2	3N(1024.3595)	N:1024.3595@MGN(1)ITPTTGTQGQIR	1024.36	paucimannose	6	2
1140269_WT_GP_3	429915		315	329	MGN[1170.4175]ITPTTGTQGQIR	AT3G49110.1	2,3	3N(1170.4175)	N:1170.4175@MGN(1)ITPTTGTQGQIR	1170.42	paucimannose	7	2
1140269_WT_GP_3	5459.81		315	329	MGN[1184.4330]ITPTTGTQGQIR	AT3G49110.1	2	3N(1184.4330)	N:1184.4330@MGN(1)ITPTTGTQGQIR	1184.43	paucimannose	7	2
1140269_WT_GP_3	49880.3		210	221	MVN[1702.5813]SSSTEEAVK	AT3G51980.1	2	3N(1702.5813)	N:1702.5813@MVN(1)SSSTEEAVK	1702.58	High mannose	10	2
1140269_WT_GP_3	116288		744	752	M[15.9949]ASSN[1576.5762]STIK	AT1G59870.1	2	1M(15.9949),5N(1576.5762)	M:15.9949@M(1)ASSNSTIK	1576.58	Complex	9	2
1140269_WT_GP_3	138517		315	329	M[15.9949]GN[1024.3595]ITPTTGTQGQIR	AT3G49110.1	2	1M(15.9949),3N(1024.3595)	M:15.9949@M(1)GNITPTTGTQGQIR	1024.36	paucimannose	6	2
1140269_WT_GP_3	807091		315	329	M[15.9949]GN[1170.4175]ITPTTGTQGQIR	AT3G49110.1	2	1M(15.9949),3N(1170.4175)	M:15.9949@M(1)GNITPTTGTQGQIR	1170.42	paucimannose	7	2
1140269_WT_GP_3	49544.7		315	329	M[15.9949]GN[1373.4968]ITPTTGTQGQIR	AT3G49110.1	2	1M(15.9949),3N(1373.4968)	N:1373.4968@MGN(1)ITPTTGTQGQIR	1373.5	hybrid	8	2
1140269_WT_GP_3	67082.8		103	115	M[15.9949]M[15.9949]N[1024.3595]ASNIQDVYPK	AT5G55480.1	2	1M(15.9949),2M(15.9949),3N(1024.3595)	M:15.9949@M(1)M(1)NASNIQDVYPK	1024.36	paucimannose	6	2
1140269_WT_GP_3	7639.2		103	115	M[15.9949]M[15.9949]N[1184.4330]ASNIQDVYPK	AT5G55480.1	2	1M(15.9949),2M(15.9949),3N(1184.4330)	M:15.9949@M(1)M(1)NASNIQDVYPK	1184.43	paucimannose	7	2
1140269_WT_GP_3	13865.5		103	115	M[15.9949]M[15.9949]N[1387.5125]ASNIQDVYPK	AT5G55480.1	2	1M(15.9949),2M(15.9949),3N(1387.5125)	M:15.9949@M(1)M(1)NASNIQDVYPK	1387.51	hybrid	8	2
1140269_WT_GP_3	31847.4		328	336	M[15.9949]N[1864.6342]LTANAAR	AT4G37160.1	2	1M(15.9949),2N(1864.6342)	M:15.9949@M(1)NLTANAAR	1864.63	High mannose	11	2
1140269_WT_GP_3	18959.6		210	221	M[15.9949]VN[1702.5813]SSSTEEAVK	AT3G51980.1	2	1M(15.9949),3N(1702.5813)	M:15.9949@M(1)VNSSSTEEAVK	1702.58	High mannose	10	2
1140269_WT_GP_3	73303.5		97	106	NAPANAN[1170.4175]STR	AT5G06730.1	2	7N(1170.4175)	N:1170.4175@NAPANAN(1)STR	1170.42	paucimannose	7	2
1140269_WT_GP_3	133607		462	472	NELVDHIN[1216.4229]TTK	AT5G63810.1	2	8N(1216.4229)	N:1216.4229@NELVDHIN(1)TTK	1216.42	High mannose	7	2
1140269_WT_GP_3	62915.5		462	472	NELVDHIN[1378.4757]TTK	AT5G63810.1	2	8N(1378.4757)	N:1378.4757@NELVDHIN(1)TTK	1378.48	High mannose	8	2
1140269_WT_GP_3	72696.9		462	472	NELVDHIN[1540.5286]TTK	AT5G63810.1	2	8N(1540.5286)	N:1540.5286@NELVDHIN(1)TTK	1540.53	High mannose	9	2
1140269_WT_GP_3	128761		462	472	NELVDHIN[1702.5813]TTK	AT5G63810.1	2,3	8N(1702.5813)	N:1702.5813@NELVDHIN(1)TTK	1702.58	High mannose	10	2
1140269_WT_GP_3	5650.07		256	276	NGFGN[1576.5762]LTIIVGEVGWPTDGDK	AT4G31140.1	2	5N(1576.5762)	N:1576.5762@NGFGN(1)LTIIVGEVGWPTDGDK	1576.58	Complex	9	2
1140269_WT_GP_3	180450		203	225	NGGFEIGPHVFAN[1170.4175]FSTGILIPAR	AT2G41800.1	2,3	13N(1170.4175)	N:1170.4175@NGGFEIGPHVFAN(1)FSTGILIPAR	1170.42	paucimannose	7	2
1140269_WT_GP_3	30732.2		241	253	NGN[203.0794]QTVLVDFDLR	AT3G32980.1	2	3N(203.0794)	N:203.0794@NGN(1)QTVLVDFDLR	203.079	Truncated	1	2
1140269_WT_GP_3	66650.5		524	536	NGPN[1170.4175]STVSIDSM[15.9949]R	AT2G32810.1	2	12M(15.9949),4N(1170.4175)	M:15.9949@NGPNSTVSIDSM(1)R	1170.42	paucimannose	7	2
1140269_WT_GP_3	515.172		430	455	NHVSSLAIVGPMANN[1170.4175]ISNMGGTYTGK	AT5G10560.1	2	15N(1170.4175)	N:1170.4175@NHVSSLAIVGPMANN(1)ISNMGGTYTGK	1170.42	paucimannose	7	2
1140269_WT_GP_3	24430.9		224	242	NLPLNDGLWFEIVNSN[1170.4175]DTK	AT3G14920.1	2	16N(1170.4175)	N:1170.4175@NLPLNDGLWFEIVNSN(1)DTK	1170.42	paucimannose	7	2
1140269_WT_GP_3	77387.1		170	188	NLPSPFLN[1170.4175]ASQLIQTFGQR	AT4G33420.1	2	8N(1170.4175)	N:1170.4175@NLPSPFLN(1)ASQLIQTFGQR	1170.42	paucimannose	7	2
1140269_WT_GP_3	77565.5		170	188	NLPSPFLN[1373.4968]ASQLIQTFGQR	AT4G33420.1	2	8N(1373.4968)	N:1373.4968@NLPSPFLN(1)ASQLIQTFGQR	1373.5	hybrid	8	2
1140269_WT_GP_3	57895.7		170	188	NLPSPFLN[1576.5762]ASQLIQTFGQR	AT4G33420.1	2	8N(1576.5762)	N:1576.5762@NLPSPFLN(1)ASQLIQTFGQR	1576.58	Complex	9	2
1140269_WT_GP_3	95465.8		100	113	NNPVGEN[1024.3595]ATLSLGR	AT1G78830.1	2	7N(1024.3595)	N:1024.3595@NNPVGEN(1)ATLSLGR	1024.36	paucimannose	6	2
1140269_WT_GP_3	141739		272	284	NN[1024.3595]ISTLATNGAGK	AT2G45470.1	2	2N(1024.3595)	N:1024.3595@NN(1)ISTLATNGAGK	1024.36	paucimannose	6	2
1140269_WT_GP_3	162114		474	486	NN[1024.3595]VTLALWGHVHR	AT1G13900.1	2	2N(1024.3595)	N:1024.3595@NN(1)VTLALWGHVHR	1024.36	paucimannose	6	2
1140269_WT_GP_3	540541		272	284	NN[1170.4175]ISTLATNGAGK	AT2G45470.1	2	2N(1170.4175)	N:1170.4175@NN(1)ISTLATNGAGK	1170.42	paucimannose	7	2
1140269_WT_GP_3	250980		272	284	NN[1373.4968]ISTLATNGAGK	AT2G45470.1	2	2N(1373.4968)	N:1373.4968@NN(1)ISTLATNGAGK	1373.5	hybrid	8	2
1140269_WT_GP_3	124321		272	284	NN[1576.5762]ISTLATNGAGK	AT2G45470.1	2	2N(1576.5762)	N:1576.5762@NN(1)ISTLATNGAGK	1576.58	Complex	9	2
1140269_WT_GP_3	51153.4		189	197	NN[1576.5762]VSLAVNK	AT1G54320.1	2	2N(1576.5762)	N:1576.5762@NN(1)VSLAVNK	1576.58	Complex	9	2
1140269_WT_GP_3	135177		474	486	NN[203.0794]VTLALWGHVHR	AT1G13900.1	2	2N(203.0794)	N:203.0794@NN(1)VTLALWGHVHR	203.079	Truncated	1	2
1140269_WT_GP_3	67386		474	486	NN[406.1588]VTLALWGHVHR	AT1G13900.1	2	2N(406.1588)	N:406.1588@NN(1)VTLALWGHVHR	406.159	Truncated	2	2
1140269_WT_GP_3	93811.6		272	284	NN[892.3172]ISTLATNGAGK	AT2G45470.1	2	2N(892.3172)	N:892.3172@NN(1)ISTLATNGAGK	892.317	paucimannose	5	2
1140269_WT_GP_3	383852		43	68	NPDQVTENDFAFTGLGTAGN[1024.3595]TSNIIK	AT5G20630.1	2,3	20N(1024.3595)	N:1024.3595@NPDQVTENDFAFTGLGTAGN(1)TSNIIK	1024.36	paucimannose	6	2
1140269_WT_GP_3	77075.2		43	68	NPDQVTENDFAFTGLGTAGN[1038.3751]TSNIIK	AT5G20630.1	2,3	20N(1038.3751)	N:1038.3751@NPDQVTENDFAFTGLGTAGN(1)TSNIIK	1038.38	paucimannose	6	2
1140269_WT_GP_3	697.325		43	68	NPDQVTENDFAFTGLGTAGN[1054.3700]TSNIIK	AT5G20630.1	2	20N(1054.3700)	N:1054.3700@NPDQVTENDFAFTGLGTAGN(1)TSNIIK	1054.37	High mannose	6	2
1140269_WT_GP_3	1180280		43	68	NPDQVTENDFAFTGLGTAGN[1170.4175]TSNIIK	AT5G20630.1	2,3	20N(1170.4175)	N:1170.4175@NPDQVTENDFAFTGLGTAGN(1)TSNIIK	1170.42	paucimannose	7	2
1140269_WT_GP_3	103845		43	68	NPDQVTENDFAFTGLGTAGN[1227.4388]TSNIIK	AT5G20630.1	2	20N(1227.4388)	N:1227.4388@NPDQVTENDFAFTGLGTAGN(1)TSNIIK	1227.44	hybrid	7	2
1140269_WT_GP_3	9009.46		43	68	NPDQVTENDFAFTGLGTAGN[1298.4760]TSNIIK	AT5G20630.1	2	20N(1298.4760)	N:1298.4760@NPDQVTENDFAFTGLGTAGN(1)TSNIIK	1298.48	Complex	7	2
1140269_WT_GP_3	220206		43	68	NPDQVTENDFAFTGLGTAGN[1373.4968]TSNIIK	AT5G20630.1	2,3	20N(1373.4968)	N:1373.4968@NPDQVTENDFAFTGLGTAGN(1)TSNIIK	1373.5	hybrid	8	2
1140269_WT_GP_3	72141.8		43	68	NPDQVTENDFAFTGLGTAGN[1576.5762]TSNIIK	AT5G20630.1	2,3	20N(1576.5762)	N:1576.5762@NPDQVTENDFAFTGLGTAGN(1)TSNIIK	1576.58	Complex	9	2
1140269_WT_GP_3	977790		43	68	NPDQVTENDFAFTGLGTAGN[203.0794]TSNIIK	AT5G20630.1	2,3	20N(203.0794)	N:203.0794@NPDQVTENDFAFTGLGTAGN(1)TSNIIK	203.079	Truncated	1	2
1140269_WT_GP_3	233077		43	68	NPDQVTENDFAFTGLGTAGN[406.1588]TSNIIK	AT5G20630.1	3	20N(406.1588)	N:406.1588@NPDQVTENDFAFTGLGTAGN(1)TSNIIK	406.159	Truncated	2	2
1140269_WT_GP_3	64146.1		43	68	NPDQVTENDFAFT[79.9663]GLGTAGN[1095.3966]TSNIIK	AT5G20630.1	2	13T(79.9663),20N(1095.3966)	T:79.9663@NPDQVTENDFAFT(1)GLGTAGNTSNIIK	1095.4	hybrid	6	2
1140269_WT_GP_3	46045.4		44	56	NPIN[1373.4968]LTTHTLDSR	AT4G20860.1	2	4N(1373.4968)	N:1373.4968@NPIN(1)LTTHTLDSR	1373.5	hybrid	8	2
1140269_WT_GP_3	84343.9		411	440	NPLTYITENGVADLDLGN[203.0794]VTLATALADNGR	AT1G51470.1	2	18N(203.0794)	N:203.0794@NPLTYITENGVADLDLGN(1)VTLATALADNGR	203.079	Truncated	1	2
1140269_WT_GP_3	601725		493	500	NPNN[1170.4175]VTTR	AT1G65590.1	2	4N(1170.4175)	N:1170.4175@NPNN(1)VTTR	1170.42	paucimannose	7	2
1140269_WT_GP_3	151367		493	500	NPNN[1576.5762]VTTR	AT1G65590.1	2	4N(1576.5762)	N:1576.5762@NPNN(1)VTTR	1576.58	Complex	9	2
1140269_WT_GP_3	210707		99	107	NPPLSN[1024.3595]LTK	AT2G04780.1	2	6N(1024.3595)	N:1024.3595@NPPLSN(1)LTK	1024.36	paucimannose	6	2
1140269_WT_GP_3	733932		99	107	NPPLSN[1170.4175]LTK	AT2G04780.1	2	6N(1170.4175)	N:1170.4175@NPPLSN(1)LTK	1170.42	paucimannose	7	2
1140269_WT_GP_3	513113		99	107	NPPLSN[1373.4968]LTK	AT2G04780.1	2	6N(1373.4968)	N:1373.4968@NPPLSN(1)LTK	1373.5	hybrid	8	2
1140269_WT_GP_3	773353		99	107	NPPLSN[1576.5762]LTK	AT2G04780.1	2	6N(1576.5762)	N:1576.5762@NPPLSN(1)LTK	1576.58	Complex	9	2
1140269_WT_GP_3	142418		65	74	NQHNILEVN[1024.3595]K	AT5G15350.1	2	9N(1024.3595)	N:1024.3595@NQHNILEVN(1)K	1024.36	paucimannose	6	2
1140269_WT_GP_3	864615		65	74	NQHNILEVN[1170.4175]K	AT5G15350.1	2,3	9N(1170.4175)	N:1170.4175@NQHNILEVN(1)K	1170.42	paucimannose	7	2
1140269_WT_GP_3	109476		65	74	NQHNILEVN[1227.4388]K	AT5G15350.1	2	9N(1227.4388)	N:1227.4388@NQHNILEVN(1)K	1227.44	hybrid	7	2
1140269_WT_GP_3	992057		65	74	NQHNILEVN[1373.4968]K	AT5G15350.1	2,3	9N(1373.4968)	N:1373.4968@NQHNILEVN(1)K	1373.5	hybrid	8	2
1140269_WT_GP_3	187973		65	74	NQHNILEVN[1576.5762]K	AT5G15350.1	2,3	9N(1576.5762)	N:1576.5762@NQHNILEVN(1)K	1576.58	Complex	9	2
1140269_WT_GP_3	79716.5		65	74	NQHNILEVN[203.0794]K	AT5G15350.1	2	9N(203.0794)	N:203.0794@NQHNILEVN(1)K	203.079	Truncated	1	2
1140269_WT_GP_3	93297		65	74	NQHNILEVN[730.2644]K	AT5G15350.1	2	9N(730.2644)	N:730.2644@NQHNILEVN(1)K	730.264	paucimannose	4	2
1140269_WT_GP_3	61766.5		65	74	NQHNILEVN[892.3172]K	AT5G15350.1	2	9N(892.3172)	N:892.3172@NQHNILEVN(1)K	892.317	paucimannose	5	2
1140269_WT_GP_3	128009		873	881	NYN[1227.4388]YSSESR	AT1G42470.1	2	3N(1227.4388)	N:1227.4388@NYN(1)YSSESR	1227.44	hybrid	7	2
1140269_WT_GP_3	107495		873	881	NYN[1430.5183]YSSESR	AT1G42470.1	2	3N(1430.5183)	N:1430.5183@NYN(1)YSSESR	1430.52	Complex	8	2
1140269_WT_GP_3	135134		86	98	N[1024.3595]ATAEITVDQYHR	AT3G18080.1	2	1N(1024.3595)	N:1024.3595@N(1)ATAEITVDQYHR	1024.36	paucimannose	6	2
1140269_WT_GP_3	31112.7		379	398	N[1024.3595]ATGHAPGPPFNAASYYYPK	AT5G26000.1	2,3	1N(1024.3595)	N:1024.3595@N(1)ATGHAPGPPFNAASYYYPK	1024.36	paucimannose	6	2
1140269_WT_GP_3	71990.8		275	285	N[1024.3595]ATVIYLDTHK	AT4G01130.1	2	1N(1024.3595)	N:1024.3595@N(1)ATVIYLDTHK	1024.36	paucimannose	6	2
1140269_WT_GP_3	39059.3		113	129	N[1024.3595]ITGSFPQFLFQLPNLK	AT1G33590.1	2	1N(1024.3595)	N:1024.3595@N(1)ITGSFPQFLFQLPNLK	1024.36	paucimannose	6	2
1140269_WT_GP_3	121922		153	165	N[1024.3595]VSDPSTFNSQTK	AT3G22060.1	2	1N(1024.3595)	N:1024.3595@N(1)VSDPSTFNSQTK	1024.36	paucimannose	6	2
1140269_WT_GP_3	140288		269	278	N[1038.3751]ITAETTTDK	AT1G28290.1	2	1N(1038.3751)	N:1038.3751@N(1)ITAETTTDK	1038.38	paucimannose	6	2
1140269_WT_GP_3	48950.8		379	398	N[1054.3700]ATGHAPGPPFNAASYYYPK	AT5G26000.1	2,3	1N(1054.3700)	N:1054.3700@N(1)ATGHAPGPPFNAASYYYPK	1054.37	High mannose	6	2
1140269_WT_GP_3	72247.3		177	202	N[1054.3700]C[57.0215]TVGC[57.0215]PPYILQYGLGSTAGVLITEK	AT3G52500.1	2,3	2C(57.0215),6C(57.0215),1N(1054.3700)	N:1054.3700@N(1)CTVGCPPYILQYGLGSTAGVLITEK	1054.37	High mannose	6	2
1140269_WT_GP_3	0		177	202	N[1095.3966]C[57.0215]T[79.9663]VGC[57.0215]PPY[79.9663]ILQYGLGSTAGVLITEK	AT3G52500.1	2	2C(57.0215),3T(79.9663),6C(57.0215),9Y(79.9663),1N(1095.3966)	T:79.9663@NCT(1)VGCPPYILQYGLGSTAGVLITEK	1095.4	hybrid	6	2
1140269_WT_GP_3	958360		86	98	N[1170.4175]ATAEITVDQYHR	AT3G18080.1	2,3	1N(1170.4175)	N:1170.4175@N(1)ATAEITVDQYHR	1170.42	paucimannose	7	2
1140269_WT_GP_3	188513		275	285	N[1170.4175]ATVIYLDTHK	AT4G01130.1	2	1N(1170.4175)	N:1170.4175@N(1)ATVIYLDTHK	1170.42	paucimannose	7	2
1140269_WT_GP_3	433511		269	278	N[1170.4175]ITAETTTDK	AT1G28290.1	2	1N(1170.4175)	N:1170.4175@N(1)ITAETTTDK	1170.42	paucimannose	7	2
1140269_WT_GP_3	133398		113	129	N[1170.4175]ITGSFPQFLFQLPNLK	AT1G33590.1	2	1N(1170.4175)	N:1170.4175@N(1)ITGSFPQFLFQLPNLK	1170.42	paucimannose	7	2
1140269_WT_GP_3	55668.4		113	129	N[1170.4175]ITGSFPQFLFQLPNVK	AT1G33600.1	2	1N(1170.4175)	N:1170.4175@N(1)ITGSFPQFLFQLPNVK	1170.42	paucimannose	7	2
1140269_WT_GP_3	46459.9		376	382	N[1170.4175]ITGTTK	AT1G23460.1	2	1N(1170.4175)	N:1170.4175@N(1)ITGTTK	1170.42	paucimannose	7	2
1140269_WT_GP_3	1040.68		327	355	N[1170.4175]ITISDVDLTSVDTAIVANGHTGSHPDDK	AT3G16850.1	2	1N(1170.4175)	N:1170.4175@N(1)ITISDVDLTSVDTAIVANGHTGSHPDDK	1170.42	paucimannose	7	2
1140269_WT_GP_3	408952		206	213	N[1170.4175]NTGYNPR	AT3G28200.1	2	1N(1170.4175)	N:1170.4175@N(1)NTGYNPR	1170.42	paucimannose	7	2
1140269_WT_GP_3	119057		86	92	N[1170.4175]STVGVK	AT3G12700.1	2	1N(1170.4175)	N:1170.4175@N(1)STVGVK	1170.42	paucimannose	7	2
1140269_WT_GP_3	209046		153	165	N[1170.4175]VSDPSTFNSQTK	AT3G22060.1	2	1N(1170.4175)	N:1170.4175@N(1)VSDPSTFNSQTK	1170.42	paucimannose	7	2
1140269_WT_GP_3	287468		379	398	N[1216.4229]ATGHAPGPPFNAASYYYPK	AT5G26000.1	2,3	1N(1216.4229)	N:1216.4229@N(1)ATGHAPGPPFNAASYYYPK	1216.42	High mannose	7	2
1140269_WT_GP_3	124043		86	98	N[1373.4968]ATAEITVDQYHR	AT3G18080.1	2	1N(1373.4968)	N:1373.4968@N(1)ATAEITVDQYHR	1373.5	hybrid	8	2
1140269_WT_GP_3	0		53	71	N[1373.4968]FTFGAATSAYQIEGAAHR	AT1G51470.1	2	1N(1373.4968)	N:1373.4968@N(1)FTFGAATSAYQIEGAAHR	1373.5	hybrid	8	2
1140269_WT_GP_3	135795		269	278	N[1373.4968]ITAETTTDK	AT1G28290.1	2	1N(1373.4968)	N:1373.4968@N(1)ITAETTTDK	1373.5	hybrid	8	2
1140269_WT_GP_3	49999.2		164	175	N[1373.4968]NTSSHPLLSDK	AT5G06700.1	2	1N(1373.4968)	N:1373.4968@N(1)NTSSHPLLSDK	1373.5	hybrid	8	2
1140269_WT_GP_3	756.909		279	289	N[1373.4968]VTTNEVDQSK	AT3G09090.1	2	1N(1373.4968)	N:1373.4968@N(1)VTTNEVDQSK	1373.5	hybrid	8	2
1140269_WT_GP_3	90502.2		326	333	N[1378.4757]LTASGPR	AT1G41830.1	2	1N(1378.4757)	N:1378.4757@N(1)LTASGPR	1378.48	High mannose	8	2
1140269_WT_GP_3	118701		145	152	N[1378.4757]TTVVGTK	AT5G06320.1	2	1N(1378.4757)	N:1378.4757@N(1)TTVVGTK	1378.48	High mannose	8	2
1140269_WT_GP_3	49178.4		97	110	N[1378.4757]VSTHISTDNVNIR	AT5G58090.1	2	1N(1378.4757)	N:1378.4757@N(1)VSTHISTDNVNIR	1378.48	High mannose	8	2
1140269_WT_GP_3	103234		145	152	N[1535.5497]TTVVGTK	AT5G06320.1	2	1N(1535.5497)	N:1535.5497@N(1)TTVVGTK	1535.55	hybrid	9	2
1140269_WT_GP_3	51995.6		137	145	N[1535.5497]VTSSDIDK	AT1G11960.1	2	1N(1535.5497)	N:1535.5497@N(1)VTSSDIDK	1535.55	hybrid	9	2
1140269_WT_GP_3	27823.9		504	514	N[1540.5286]ATETANAEQK	AT1G18700.1	2	1N(1540.5286)	N:1540.5286@N(1)ATETANAEQK	1540.53	High mannose	9	2
1140269_WT_GP_3	94425.9		73	83	N[1540.5286]GSFANVSEM[15.9949]K	AT4G34180.1	2	10M(15.9949),1N(1540.5286)	M:15.9949@NGSFANVSEM(1)K	1540.53	High mannose	9	2
1140269_WT_GP_3	10834.8		90	100	N[1540.5286]GSLANNSEM[15.9949]K	AT4G35220.1	2	10M(15.9949),1N(1540.5286)	M:15.9949@NGSLANNSEM(1)K	1540.53	High mannose	9	2
1140269_WT_GP_3	150110		326	333	N[1540.5286]LTASGPR	AT1G41830.1	2	1N(1540.5286)	N:1540.5286@N(1)LTASGPR	1540.53	High mannose	9	2
1140269_WT_GP_3	178695		145	152	N[1540.5286]TTVVGTK	AT5G06320.1	2	1N(1540.5286)	N:1540.5286@N(1)TTVVGTK	1540.53	High mannose	9	2
1140269_WT_GP_3	31764.9		97	110	N[1540.5286]VSTHISTDNVNIR	AT5G58090.1	2,3	1N(1540.5286)	N:1540.5286@N(1)VSTHISTDNVNIR	1540.53	High mannose	9	2
1140269_WT_GP_3	50927.3		145	152	N[1565.5602]TTVVGTK	AT5G06320.1	2	1N(1565.5602)	N:1565.5602@N(1)TTVVGTK	1565.56	hybrid	9	2
1140269_WT_GP_3	82521.7		86	98	N[1576.5762]ATAEITVDQYHR	AT3G18080.1	2,3	1N(1576.5762)	N:1576.5762@N(1)ATAEITVDQYHR	1576.58	Complex	9	2
1140269_WT_GP_3	97783.4		167	175	N[1576.5762]ATPTAAVK	AT4G28100.1	2	1N(1576.5762)	N:1576.5762@N(1)ATPTAAVK	1576.58	Complex	9	2
1140269_WT_GP_3	51083.2		320	326	N[1576.5762]ETEIM[15.9949]R	AT4G33740.1	2	6M(15.9949),1N(1576.5762)	M:15.9949@NETEIM(1)R	1576.58	Complex	9	2
1140269_WT_GP_3	64111.7		269	278	N[1576.5762]ITAETTTDK	AT1G28290.1	2	1N(1576.5762)	N:1576.5762@N(1)ITAETTTDK	1576.58	Complex	9	2
1140269_WT_GP_3	82454.4		206	213	N[1576.5762]NTGYNPR	AT3G28200.1	2	1N(1576.5762)	N:1576.5762@N(1)NTGYNPR	1576.58	Complex	9	2
1140269_WT_GP_3	31475.6		164	175	N[1576.5762]NTSSHPLLSDK	AT5G06700.1	2	1N(1576.5762)	N:1576.5762@N(1)NTSSHPLLSDK	1576.58	Complex	9	2
1140269_WT_GP_3	17694.2		416	429	N[1576.5762]VSSGGGLSVHSSK	AT2G42800.1	2	1N(1576.5762)	N:1576.5762@N(1)VSSGGGLSVHSSK	1576.58	Complex	9	2
1140269_WT_GP_3	98585		137	145	N[1576.5762]VTSSDIDK	AT1G11960.1	2	1N(1576.5762)	N:1576.5762@N(1)VTSSDIDK	1576.58	Complex	9	2
1140269_WT_GP_3	89980.6		279	289	N[1576.5762]VTTNEVDQSK	AT3G09090.1	2,3	1N(1576.5762)	N:1576.5762@N(1)VTTNEVDQSK	1576.58	Complex	9	2
1140269_WT_GP_3	133326		370	376	N[1576.5762]VTVQTR	AT5G67130.1	2	1N(1576.5762)	N:1576.5762@N(1)VTVQTR	1576.58	Complex	9	2
1140269_WT_GP_3	2488.02		504	514	N[1702.5813]ATETANAEQK	AT1G18700.1	2	1N(1702.5813)	N:1702.5813@N(1)ATETANAEQK	1702.58	High mannose	10	2
1140269_WT_GP_3	211157		73	83	N[1702.5813]GSFANVSEM[15.9949]K	AT4G34180.1	2	10M(15.9949),1N(1702.5813)	M:15.9949@NGSFANVSEM(1)K	1702.58	High mannose	10	2
1140269_WT_GP_3	46049.5		90	100	N[1702.5813]GSLANNSEMK	AT4G35220.1	2	1N(1702.5813)	N:1702.5813@N(1)GSLANNSEMK	1702.58	High mannose	10	2
1140269_WT_GP_3	13806.3		90	100	N[1702.5813]GSLANNSEM[15.9949]K	AT4G35220.1	2	10M(15.9949),1N(1702.5813)	M:15.9949@NGSLANNSEM(1)K	1702.58	High mannose	10	2
1140269_WT_GP_3	50855.7		148	155	N[1702.5813]ITAEVM[15.9949]K	AT4G35220.1	2	7M(15.9949),1N(1702.5813)	M:15.9949@NITAEVM(1)K	1702.58	High mannose	10	2
1140269_WT_GP_3	26364.9		376	382	N[1702.5813]ITGTTK	AT1G23460.1	2	1N(1702.5813)	N:1702.5813@N(1)ITGTTK	1702.58	High mannose	10	2
1140269_WT_GP_3	111370		264	271	N[1702.5813]LSLSSNK	AT4G18760.1	2	1N(1702.5813)	N:1702.5813@N(1)LSLSSNK	1702.58	High mannose	10	2
1140269_WT_GP_3	220886		326	333	N[1702.5813]LTASGPR	AT1G41830.1	2	1N(1702.5813)	N:1702.5813@N(1)LTASGPR	1702.58	High mannose	10	2
1140269_WT_GP_3	50702.7		324	344	N[1702.5813]LTASGPRPNPQGSYHYGLIK	AT4G22010.1	3	1N(1702.5813)	N:1702.5813@N(1)LTASGPRPNPQGSYHYGLIK	1702.58	High mannose	10	2
1140269_WT_GP_3	119390		322	330	N[1702.5813]M[15.9949]TYSIQEK	AT1G44820.1	2	2M(15.9949),1N(1702.5813)	M:15.9949@NM(1)TYSIQEK	1702.58	High mannose	10	2
1140269_WT_GP_3	90663.5		145	152	N[1702.5813]TTVVGTK	AT5G06320.1	2	1N(1702.5813)	N:1702.5813@N(1)TTVVGTK	1702.58	High mannose	10	2
1140269_WT_GP_3	44176.2		97	110	N[1702.5813]VSTHISTDNVNIR	AT5G58090.1	2,3	1N(1702.5813)	N:1702.5813@N(1)VSTHISTDNVNIR	1702.58	High mannose	10	2
1140269_WT_GP_3	50674.2		264	271	N[1864.6342]LSLSSNK	AT4G18760.1	2	1N(1864.6342)	N:1864.6342@N(1)LSLSSNK	1864.63	High mannose	11	2
1140269_WT_GP_3	132953		326	333	N[1864.6342]LTASGPR	AT1G41830.1	2	1N(1864.6342)	N:1864.6342@N(1)LTASGPR	1864.63	High mannose	11	2
1140269_WT_GP_3	20507.5		324	344	N[1864.6342]LTASGPRPNPQGSYHYGLIK	AT4G22010.1	3	1N(1864.6342)	N:1864.6342@N(1)LTASGPRPNPQGSYHYGLIK	1864.63	High mannose	11	2
1140269_WT_GP_3	69769.1		317	323	N[1864.6342]M[15.9949]SFEFK	AT4G38220.1	2	2M(15.9949),1N(1864.6342)	M:15.9949@NM(1)SFEFK	1864.63	High mannose	11	2
1140269_WT_GP_3	47172.5		322	330	N[1864.6342]M[15.9949]TYSIQEK	AT1G44820.1	2	2M(15.9949),1N(1864.6342)	M:15.9949@NM(1)TYSIQEK	1864.63	High mannose	11	2
1140269_WT_GP_3	9279.74		145	152	N[2026.6870]TTVVGTK	AT5G06320.1	2	1N(2026.6870)	N:2026.6870@N(1)TTVVGTK	2026.69	Unprocessed	12	2
1140269_WT_GP_3	660572		86	98	N[203.0794]ATAEITVDQYHR	AT3G18080.1	2	1N(203.0794)	N:203.0794@N(1)ATAEITVDQYHR	203.079	Truncated	1	2
1140269_WT_GP_3	0		379	398	N[203.0794]ATGHAPGPPFNAASYYYPK	AT5G26000.1	2	1N(203.0794)	N:203.0794@N(1)ATGHAPGPPFNAASYYYPK	203.079	Truncated	1	2
1140269_WT_GP_3	52714.2		168	183	N[203.0794]ETQILSVYLGNLIDK	AT3G14920.1	2	1N(203.0794)	N:203.0794@N(1)ETQILSVYLGNLIDK	203.079	Truncated	1	2
1140269_WT_GP_3	45752.5		304	318	N[203.0794]FTFDVISGILADM[15.9949]R	AT3G55260.1	2	14M(15.9949),1N(203.0794)	M:15.9949@NFTFDVISGILADM(1)R	203.079	Truncated	1	2
1140269_WT_GP_3	22017.6		269	278	N[203.0794]ITAETTTDK	AT1G28290.1	1	1N(203.0794)	N:203.0794@N(1)ITAETTTDK	203.079	Truncated	1	2
1140269_WT_GP_3	61309.8		131	144	N[203.0794]ITAEVMESLHIQR	AT4G34180.1	2	1N(203.0794)	N:203.0794@N(1)ITAEVMESLHIQR	203.079	Truncated	1	2
1140269_WT_GP_3	38490.8		230	250	N[203.0794]QTGFLQSSAAVNGLLGLGLK	AT3G51330.1	2	1N(203.0794)	N:203.0794@N(1)QTGFLQSSAAVNGLLGLGLK	203.079	Truncated	1	2
1140269_WT_GP_3	77359.6		488	506	N[203.0794]STSLSGVLISVENAAYLR	AT4G26690.1	2	1N(203.0794)	N:203.0794@N(1)STSLSGVLISVENAAYLR	203.079	Truncated	1	2
1140269_WT_GP_3	141020		97	110	N[203.0794]VSTHISTDNVNIR	AT5G58090.1	2	1N(203.0794)	N:203.0794@N(1)VSTHISTDNVNIR	203.079	Truncated	1	2
1140269_WT_GP_3	59070.6		188	203	N[203.0794]VTLDNLEAAGVTYWK	AT5G24770.1	2	1N(203.0794)	N:203.0794@N(1)VTLDNLEAAGVTYWK	203.079	Truncated	1	2
1140269_WT_GP_3	176748		86	98	N[406.1588]ATAEITVDQYHR	AT3G18080.1	2	1N(406.1588)	N:406.1588@N(1)ATAEITVDQYHR	406.159	Truncated	2	2
1140269_WT_GP_3	947850		379	398	N[406.1588]ATGHAPGPPFNAASYYYPK	AT5G26000.1	2	1N(406.1588)	N:406.1588@N(1)ATGHAPGPPFNAASYYYPK	406.159	Truncated	2	2
1140269_WT_GP_3	48251.4		168	183	N[406.1588]ETQILSVYLGNLIDK	AT3G14920.1	2	1N(406.1588)	N:406.1588@N(1)ETQILSVYLGNLIDK	406.159	Truncated	2	2
1140269_WT_GP_3	122451		86	98	N[568.2115]ATAEITVDQYHR	AT3G18080.1	2	1N(568.2115)	N:568.2115@N(1)ATAEITVDQYHR	568.212	paucimannose	3	2
1140269_WT_GP_3	158820		379	398	N[568.2115]ATGHAPGPPFNAASYYYPK	AT5G26000.1	2	1N(568.2115)	N:568.2115@N(1)ATGHAPGPPFNAASYYYPK	568.212	paucimannose	3	2
1140269_WT_GP_3	65435.1		53	71	N[568.2115]FTFGAATSAYQIEGAAHR	AT1G51470.1	2	1N(568.2115)	N:568.2115@N(1)FTFGAATSAYQIEGAAHR	568.212	paucimannose	3	2
1140269_WT_GP_3	106011		86	98	N[730.2644]ATAEITVDQYHR	AT3G18080.1	2	1N(730.2644)	N:730.2644@N(1)ATAEITVDQYHR	730.264	paucimannose	4	2
1140269_WT_GP_3	159616		379	398	N[730.2644]ATGHAPGPPFNAASYYYPK	AT5G26000.1	2	1N(730.2644)	N:730.2644@N(1)ATGHAPGPPFNAASYYYPK	730.264	paucimannose	4	2
1140269_WT_GP_3	60385.1		86	98	N[892.3172]ATAEITVDQYHR	AT3G18080.1	2	1N(892.3172)	N:892.3172@N(1)ATAEITVDQYHR	892.317	paucimannose	5	2
1140269_WT_GP_3	95547.7		379	398	N[892.3172]ATGHAPGPPFNAASYYYPK	AT5G26000.1	2,3	1N(892.3172)	N:892.3172@N(1)ATGHAPGPPFNAASYYYPK	892.317	paucimannose	5	2
1140269_WT_GP_3	57193.9		65	83	PAVVN[1170.4175]NTVGSAVTGANVEK	AT3G62020.1	2	5N(1170.4175)	N:1170.4175@PAVVN(1)NTVGSAVTGANVEK	1170.42	paucimannose	7	2
1140269_WT_GP_3	76842.3		35	43	PFN[1038.3751]VSYDHR	AT2G32810.1	2	3N(1038.3751)	N:1038.3751@PFN(1)VSYDHR	1038.38	paucimannose	6	2
1140269_WT_GP_3	251197		35	43	PFN[1170.4175]VSYDHR	AT2G32810.1	2,3	3N(1170.4175)	N:1170.4175@PFN(1)VSYDHR	1170.42	paucimannose	7	2
1140269_WT_GP_3	123839		111	129	PFSVGGYN[1024.3595]WTLVVFPNGNK	AT3G20370.1	2,3	8N(1024.3595)	N:1024.3595@PFSVGGYN(1)WTLVVFPNGNK	1024.36	paucimannose	6	2
1140269_WT_GP_3	53343.1		111	129	PFSVGGYN[1170.4175]WTLVVFPNGNK	AT3G20370.1	2	8N(1170.4175)	N:1170.4175@PFSVGGYN(1)WTLVVFPNGNK	1170.42	paucimannose	7	2
1140269_WT_GP_3	104536		468	480	PGLLEQIN[1024.3595]TTADK	AT2G28470.1	2	8N(1024.3595)	N:1024.3595@PGLLEQIN(1)TTADK	1024.36	paucimannose	6	2
1140269_WT_GP_3	56877.2		66	97	PGLTN[1024.3595]NTFGALVTGANVMTIPGLNTLGVSLSR	AT1G09560.1	4	5N(1024.3595)	N:1024.3595@PGLTN(1)NTFGALVTGANVMTIPGLNTLGVSLSR	1024.36	paucimannose	6	2
1140269_WT_GP_3	23525.8		66	97	PGLTN[1170.4175]NTFGALVTGANVM[15.9949]TIPGLNTLGVSLSR	AT1G09560.1	2,4	18M(15.9949),5N(1170.4175)	M:15.9949@PGLTNNTFGALVTGANVM(1)TIPGLNTLGVSLSR	1170.42	paucimannose	7	2
1140269_WT_GP_3	22482.2		66	97	PGLTN[1184.4330]NTFGALVTGANVMTIPGLNTLGVSLSR	AT1G09560.1	4	5N(1184.4330)	N:1184.4330@PGLTN(1)NTFGALVTGANVMTIPGLNTLGVSLSR	1184.43	paucimannose	7	2
1140269_WT_GP_3	258567		129	137	PLNN[1373.4968]QTVLR	AT3G20590.1	2	4N(1373.4968)	N:1373.4968@PLNN(1)QTVLR	1373.5	hybrid	8	2
1140269_WT_GP_3	50125.9		100	130	PNSGQGFAFIITPEADNSGASDGGYLGILN[1024.3595]K	AT3G16530.1	2	30N(1024.3595)	N:1024.3595@PNSGQGFAFIITPEADNSGASDGGYLGILN(1)K	1024.36	paucimannose	6	2
1140269_WT_GP_3	76975.3		100	130	PNSGQGFAFIITPEADNSGASDGGYLGILN[1038.3751]K	AT3G16530.1	2,3	30N(1038.3751)	N:1038.3751@PNSGQGFAFIITPEADNSGASDGGYLGILN(1)K	1038.38	paucimannose	6	2
1140269_WT_GP_3	62616		100	130	PNSGQGFAFIITPEADNSGASDGGYLGILN[1170.4175]K	AT3G16530.1	2	30N(1170.4175)	N:1170.4175@PNSGQGFAFIITPEADNSGASDGGYLGILN(1)K	1170.42	paucimannose	7	2
1140269_WT_GP_3	43162.5		100	130	PNSGQGFAFIITPEADNSGASDGGYLGILN[892.3172]K	AT3G16530.1	2	30N(892.3172)	N:892.3172@PNSGQGFAFIITPEADNSGASDGGYLGILN(1)K	892.317	paucimannose	5	2
1140269_WT_GP_3	88096.5		100	130	PNSGQGLAFVIVPAADNSGASGGGYLGILN[1024.3595]K	AT3G15356.1	2	30N(1024.3595)	N:1024.3595@PNSGQGLAFVIVPAADNSGASGGGYLGILN(1)K	1024.36	paucimannose	6	2
1140269_WT_GP_3	71770.5		100	130	PNSGQGLAFVIVPAADNSGASGGGYLGILN[1038.3751]K	AT3G15356.1	2	30N(1038.3751)	N:1038.3751@PNSGQGLAFVIVPAADNSGASGGGYLGILN(1)K	1038.38	paucimannose	6	2
1140269_WT_GP_3	101884		100	130	PNSGQGLAFVIVPAADNSGASGGGYLGILN[1170.4175]K	AT3G15356.1	2	30N(1170.4175)	N:1170.4175@PNSGQGLAFVIVPAADNSGASGGGYLGILN(1)K	1170.42	paucimannose	7	2
1140269_WT_GP_3	11455.7		100	130	PNSGQGLAFVIVPAADNSGASGGGYLGILN[730.2644]K	AT3G15356.1	4	30N(730.2644)	N:730.2644@PNSGQGLAFVIVPAADNSGASGGGYLGILN(1)K	730.264	paucimannose	4	2
1140269_WT_GP_3	47933.7		100	130	PNSGQGLAFVIVPAADNSGASGGGYLGILN[892.3172]K	AT3G15356.1	2	30N(892.3172)	N:892.3172@PNSGQGLAFVIVPAADNSGASGGGYLGILN(1)K	892.317	paucimannose	5	2
1140269_WT_GP_3	99358.5		425	433	PPPNPN[1576.5762]TTK	AT5G21100.1	2	6N(1576.5762)	N:1576.5762@PPPNPN(1)TTK	1576.58	Complex	9	2
1140269_WT_GP_3	28895.4		26	41	PQLSN[1170.4175]GSTILFTTIGR	AT1G21670.1	2	5N(1170.4175)	N:1170.4175@PQLSN(1)GSTILFTTIGR	1170.42	paucimannose	7	2
1140269_WT_GP_3	18426.9		751	760	PQTTFEN[1702.5813]GTR	AT1G67420.1	2	7N(1702.5813)	N:1702.5813@PQTTFEN(1)GTR	1702.58	High mannose	10	2
1140269_WT_GP_3	60939.3		77	97	PSN[1024.3595]TSSPFSFETSFTFSITPR	AT3G16530.1	2	3N(1024.3595)	N:1024.3595@PSN(1)TSSPFSFETSFTFSITPR	1024.36	paucimannose	6	2
1140269_WT_GP_3	284165		77	97	PSN[1170.4175]TSSPFSFETSFTFSITPR	AT3G16530.1	2,3	3N(1170.4175)	N:1170.4175@PSN(1)TSSPFSFETSFTFSITPR	1170.42	paucimannose	7	2
1140269_WT_GP_3	125772		268	275	PSSN[1170.4175]ITIR	AT4G23820.1	2	4N(1170.4175)	N:1170.4175@PSSN(1)ITIR	1170.42	paucimannose	7	2
1140269_WT_GP_3	5140.4		309	315	PTVLAN[1387.5125]R	AT5G11730.1	2	6N(1387.5125)	N:1387.5125@PTVLAN(1)R	1387.51	hybrid	8	2
1140269_WT_GP_3	40816.9		351	360	PVVYHGSGN[1216.4229]R	AT1G18700.1	2	9N(1216.4229)	N:1216.4229@PVVYHGSGN(1)R	1216.42	High mannose	7	2
1140269_WT_GP_3	47087.6		207	227	PWVTN[1170.4175]ITTDEIHSGDLLAISK	AT4G27020.1	2	5N(1170.4175)	N:1170.4175@PWVTN(1)ITTDEIHSGDLLAISK	1170.42	paucimannose	7	2
1140269_WT_GP_3	13186.3		207	227	PWVTN[1373.4968]ITTDEIHSGDLLAISK	AT4G27020.1	2	5N(1373.4968)	N:1373.4968@PWVTN(1)ITTDEIHSGDLLAISK	1373.5	hybrid	8	2
1140269_WT_GP_3	61596.3		207	227	PWVTN[203.0794]ITTDEIHSGDLLAISK	AT4G27020.1	2	5N(203.0794)	N:203.0794@PWVTN(1)ITTDEIHSGDLLAISK	203.079	Truncated	1	2
1140269_WT_GP_3	6939.81		291	311	QAVSGFLAAGAIN[1298.4760]ATM[15.9949]YLSQK	AT3G47630.1	5	16M(15.9949),13N(1298.4760)	M:15.9949@QAVSGFLAAGAINATM(1)YLSQK	1298.48	Complex	7	2
1140269_WT_GP_3	58347.9		37	43	QFN[1576.5762]STLK	AT4G20860.1	2	3N(1576.5762)	N:1576.5762@QFN(1)STLK	1576.58	Complex	9	2
1140269_WT_GP_3	39017.7		37	43	QFN[1702.5813]STLK	AT4G20860.1	2	3N(1702.5813)	N:1702.5813@QFN(1)STLK	1702.58	High mannose	10	2
1140269_WT_GP_3	6181.64		515	540	QGLDVVQAVLDTLTEAGYSN[1170.4175]GTTTTK	AT1G66970.1	2,3	20N(1170.4175)	N:1170.4175@QGLDVVQAVLDTLTEAGYSN(1)GTTTTK	1170.42	paucimannose	7	2
1140269_WT_GP_3	92819.8		150	159	QN[1170.4175]ITENQVSR	AT4G05200.1	2	2N(1170.4175)	N:1170.4175@QN(1)ITENQVSR	1170.42	paucimannose	7	2
1140269_WT_GP_3	1033470		396	402	QN[1170.4175]MTQER	AT1G11910.1	2	2N(1170.4175)	N:1170.4175@QN(1)MTQER	1170.42	paucimannose	7	2
1140269_WT_GP_3	9380.95		396	402	QN[1170.4175]M[15.9949]TQER	AT1G11910.1	2	3M(15.9949),2N(1170.4175)	M:15.9949@QNM(1)TQER	1170.42	paucimannose	7	2
1140269_WT_GP_3	229540		150	159	QN[1373.4968]ITENQVSR	AT4G05200.1	2	2N(1373.4968)	N:1373.4968@QN(1)ITENQVSR	1373.5	hybrid	8	2
1140269_WT_GP_3	756875		396	402	QN[1373.4968]MTQER	AT1G11910.1	2	2N(1373.4968)	N:1373.4968@QN(1)MTQER	1373.5	hybrid	8	2
1140269_WT_GP_3	12579		396	402	QN[1373.4968]M[15.9949]TQER	AT1G11910.1	2	3M(15.9949),2N(1373.4968)	N:1373.4968@QN(1)MTQER	1373.5	hybrid	8	2
1140269_WT_GP_3	21306.9		150	159	QN[1535.5497]ITENQVSR	AT4G05200.1	2	2N(1535.5497)	N:1535.5497@QN(1)ITENQVSR	1535.55	hybrid	9	2
1140269_WT_GP_3	44973.5		419	428	QSGQPGN[1576.5762]ITR	AT3G01720.1	2	7N(1576.5762)	N:1576.5762@QSGQPGN(1)ITR	1576.58	Complex	9	2
1140269_WT_GP_3	294819		65	78	QYAGYVTVN[1024.3595]ETHGR	AT5G23210.1	2	9N(1024.3595)	N:1024.3595@QYAGYVTVN(1)ETHGR	1024.36	paucimannose	6	2
1140269_WT_GP_3	127941		65	78	QYAGYVTVN[1227.4388]ETHGR	AT5G23210.1	2	9N(1227.4388)	N:1227.4388@QYAGYVTVN(1)ETHGR	1227.44	hybrid	7	2
1140269_WT_GP_3	16427		255	278	RFDDTN[1576.5762]VTTDLDLDTGSGHNSGSK	AT3G52500.1	2,3	6N(1576.5762)	N:1576.5762@RFDDTN(1)VTTDLDLDTGSGHNSGSK	1576.58	Complex	9	2
1140269_WT_GP_3	39646.1		255	278	RFDDTN[203.0794]VTTDLDLDTGSGHNSGSK	AT3G52500.1	3	6N(203.0794)	N:203.0794@RFDDTN(1)VTTDLDLDTGSGHNSGSK	203.079	Truncated	1	2
1140269_WT_GP_3	45082.9		255	278	RFDDTN[406.1588]VTTDLDLDTGSGHNSGSK	AT3G52500.1	3	6N(406.1588)	N:406.1588@RFDDTN(1)VTTDLDLDTGSGHNSGSK	406.159	Truncated	2	2
1140269_WT_GP_3	96266.7		235	246	RPENN[1373.4968]QTEAIVK	AT3G09090.1	2	5N(1373.4968)	N:1373.4968@RPENN(1)QTEAIVK	1373.5	hybrid	8	2
1140269_WT_GP_3	65045.3		235	246	RPENN[1576.5762]QTEAIVK	AT3G09090.1	2	5N(1576.5762)	N:1576.5762@RPENN(1)QTEAIVK	1576.58	Complex	9	2
1140269_WT_GP_3	50240.7		103	119	RPLN[1373.4968]DSNSGAVVDITTK	AT5G14950.1	2	4N(1373.4968)	N:1373.4968@RPLN(1)DSNSGAVVDITTK	1373.5	hybrid	8	2
1140269_WT_GP_3	32933.7		103	119	RPLN[1576.5762]DSNSGAVVDITTK	AT5G14950.1	2	4N(1576.5762)	N:1576.5762@RPLN(1)DSNSGAVVDITTK	1576.58	Complex	9	2
1140269_WT_GP_3	132544		95	101	RSN[1170.4175]SSSR	AT1G15430.1	2	3N(1170.4175)	N:1170.4175@RSN(1)SSSR	1170.42	paucimannose	7	2
1140269_WT_GP_3	86561.2		156	166	SAC[57.0215]LWINN[1576.5762]ITK	AT4G17565.1	2	3C(57.0215),8N(1576.5762)	N:1576.5762@SACLWINN(1)ITK	1576.58	Complex	9	2
1140269_WT_GP_3	262725		289	297	SDLILN[1170.4175]HSK	AT3G05180.1	2	6N(1170.4175)	N:1170.4175@SDLILN(1)HSK	1170.42	paucimannose	7	2
1140269_WT_GP_3	50641.4		289	297	SDLILN[1576.5762]HSK	AT3G05180.1	2	6N(1576.5762)	N:1576.5762@SDLILN(1)HSK	1576.58	Complex	9	2
1140269_WT_GP_3	58416.9		155	188	SGPDVPYTFGLIGDLGQTYDSN[203.0794]STLSHYEM[15.9949]NPGK	AT2G27190.1	2	30M(15.9949),22N(203.0794)	M:15.9949@SGPDVPYTFGLIGDLGQTYDSNSTLSHYEM(1)NPGK	203.079	Truncated	1	2
1140269_WT_GP_3	127076		251	263	SIN[1170.4175]ATNIPYDDHK	AT4G34260.1	2,3	3N(1170.4175)	N:1170.4175@SIN(1)ATNIPYDDHK	1170.42	paucimannose	7	2
1140269_WT_GP_3	80558.8		251	263	SIN[203.0794]ATNIPYDDHK	AT4G34260.1	2	3N(203.0794)	N:203.0794@SIN(1)ATNIPYDDHK	203.079	Truncated	1	2
1140269_WT_GP_3	53211.6		251	263	SIN[406.1588]ATNIPYDDHK	AT4G34260.1	2	3N(406.1588)	N:406.1588@SIN(1)ATNIPYDDHK	406.159	Truncated	2	2
1140269_WT_GP_3	573792		243	249	SLSPAN[1170.4175]K	AT4G12730.1	2	6N(1170.4175)	N:1170.4175@SLSPAN(1)K	1170.42	paucimannose	7	2
1140269_WT_GP_3	731272		243	249	SLSPAN[1373.4968]K	AT4G12730.1	2	6N(1373.4968)	N:1373.4968@SLSPAN(1)K	1373.5	hybrid	8	2
1140269_WT_GP_3	281952		243	249	SLSPAN[1576.5762]K	AT4G12730.1	2	6N(1576.5762)	N:1576.5762@SLSPAN(1)K	1576.58	Complex	9	2
1140269_WT_GP_3	23484		25	41	SLSSN[1038.3751]FSAFSDGGSNFR	AT1G80030.1	2	5N(1038.3751)	N:1038.3751@SLSSN(1)FSAFSDGGSNFR	1038.38	paucimannose	6	2
1140269_WT_GP_3	98691		170	183	SLTN[1024.3595]LSSLMHLDLR	AT3G20820.1	2	4N(1024.3595)	N:1024.3595@SLTN(1)LSSLMHLDLR	1024.36	paucimannose	6	2
1140269_WT_GP_3	215717		170	183	SLTN[1170.4175]LSSLMHLDLR	AT3G20820.1	2,3	4N(1170.4175)	N:1170.4175@SLTN(1)LSSLMHLDLR	1170.42	paucimannose	7	2
1140269_WT_GP_3	73543.6		170	183	SLTN[203.0794]LSSLMHLDLR	AT3G20820.1	2	4N(203.0794)	N:203.0794@SLTN(1)LSSLMHLDLR	203.079	Truncated	1	2
1140269_WT_GP_3	102063		170	183	SLTN[203.0794]LSSLM[15.9949]HLDLR	AT3G20820.1	2	9M(15.9949),4N(203.0794)	M:15.9949@SLTNLSSLM(1)HLDLR	203.079	Truncated	1	2
1140269_WT_GP_3	70300.2		170	183	SLTN[406.1588]LSSLMHLDLR	AT3G20820.1	2,3	4N(406.1588)	N:406.1588@SLTN(1)LSSLMHLDLR	406.159	Truncated	2	2
1140269_WT_GP_3	106652		170	183	SLTN[406.1588]LSSLM[15.9949]HLDLR	AT3G20820.1	2	9M(15.9949),4N(406.1588)	M:15.9949@SLTNLSSLM(1)HLDLR	406.159	Truncated	2	2
1140269_WT_GP_3	92967.5		170	183	SLTN[568.2115]LSSLM[15.9949]HLDLR	AT3G20820.1	2	9M(15.9949),4N(568.2115)	M:15.9949@SLTNLSSLM(1)HLDLR	568.212	paucimannose	3	2
1140269_WT_GP_3	60858.8		170	183	SLTN[730.2644]LSSLMHLDLR	AT3G20820.1	2	4N(730.2644)	N:730.2644@SLTN(1)LSSLMHLDLR	730.264	paucimannose	4	2
1140269_WT_GP_3	70830.2		170	183	SLTN[730.2644]LSSLM[15.9949]HLDLR	AT3G20820.1	2	9M(15.9949),4N(730.2644)	M:15.9949@SLTNLSSLM(1)HLDLR	730.264	paucimannose	4	2
1140269_WT_GP_3	61786.1		117	140	SLTYYPSETLQNN[203.0794]GSLYAHIFFAR	AT5G23575.1	2	13N(203.0794)	N:203.0794@SLTYYPSETLQNN(1)GSLYAHIFFAR	203.079	Truncated	1	2
1140269_WT_GP_3	39922.5		430	437	SM[15.9949]IN[1535.5497]ATYK	AT4G25240.1	2	2M(15.9949),4N(1535.5497)	M:15.9949@SM(1)INATYK	1535.55	hybrid	9	2
1140269_WT_GP_3	95009.4		146	161	SNHETLFN[1024.3595]TTSSLVFK	AT1G68560.1	2,3	8N(1024.3595)	N:1024.3595@SNHETLFN(1)TTSSLVFK	1024.36	paucimannose	6	2
1140269_WT_GP_3	19629.5		146	161	SNHETLFN[1227.4388]TTSSLVFK	AT1G68560.1	2,3	8N(1227.4388)	N:1227.4388@SNHETLFN(1)TTSSLVFK	1227.44	hybrid	7	2
1140269_WT_GP_3	623412		146	161	SNHETLFN[203.0794]TTSSLVFK	AT1G68560.1	2	8N(203.0794)	N:203.0794@SNHETLFN(1)TTSSLVFK	203.079	Truncated	1	2
1140269_WT_GP_3	65693.6		146	161	SNHETLFN[730.2644]TTSSLVFK	AT1G68560.1	2	8N(730.2644)	N:730.2644@SNHETLFN(1)TTSSLVFK	730.264	paucimannose	4	2
1140269_WT_GP_3	141559		143	152	SNWN[1170.4175]DSYIEK	AT3G14210.1	2	4N(1170.4175)	N:1170.4175@SNWN(1)DSYIEK	1170.42	paucimannose	7	2
1140269_WT_GP_3	4680.95		143	152	SNWN[1184.4330]DSYIEK	AT3G14210.1	2	4N(1184.4330)	N:1184.4330@SNWN(1)DSYIEK	1184.43	paucimannose	7	2
1140269_WT_GP_3	179266		143	152	SNWN[1373.4968]DSYIEK	AT3G14210.1	2	4N(1373.4968)	N:1373.4968@SNWN(1)DSYIEK	1373.5	hybrid	8	2
1140269_WT_GP_3	11249.5		143	152	SNWN[203.0794]DSYIEK	AT3G14210.1	1	4N(203.0794)	N:203.0794@SNWN(1)DSYIEK	203.079	Truncated	1	2
1140269_WT_GP_3	80254.9		329	337	SN[1170.4175]GTIITAK	AT3G05180.1	2	2N(1170.4175)	N:1170.4175@SN(1)GTIITAK	1170.42	paucimannose	7	2
1140269_WT_GP_3	123835		53	63	SN[1170.4175]QTDLVLSSR	AT3G45960.1	2	2N(1170.4175)	N:1170.4175@SN(1)QTDLVLSSR	1170.42	paucimannose	7	2
1140269_WT_GP_3	43125.1		71	83	SN[1576.5762]GTVELINSGQK	AT1G29980.1	2	2N(1576.5762)	N:1576.5762@SN(1)GTVELINSGQK	1576.58	Complex	9	2
1140269_WT_GP_3	56340.6		53	63	SN[1576.5762]QTDLVLSSR	AT3G45960.1	2	2N(1576.5762)	N:1576.5762@SN(1)QTDLVLSSR	1576.58	Complex	9	2
1140269_WT_GP_3	27108.8		97	127	SPGTTWDEIDFEFLGN[203.0794]ISGHPYTLHTNVYTK	AT1G65310.1	2	16N(203.0794)	N:203.0794@SPGTTWDEIDFEFLGN(1)ISGHPYTLHTNVYTK	203.079	Truncated	1	2
1140269_WT_GP_3	22994.8		90	122	SPGTTWDEIDFEFLGN[203.0794]SSGEPYTLHTNVYTQGK	AT5G57560.1	2	16N(203.0794)	N:203.0794@SPGTTWDEIDFEFLGN(1)SSGEPYTLHTNVYTQGK	203.079	Truncated	1	2
1140269_WT_GP_3	35169.1		56	70	SQDLN[1576.5762]SSSSSDNSFK	AT1G61670.1	2	5N(1576.5762)	N:1576.5762@SQDLN(1)SSSSSDNSFK	1576.58	Complex	9	2
1140269_WT_GP_3	119055		128	138	SQYSMSLN[1576.5762]DSK	AT3G06035.1	2	8N(1576.5762)	N:1576.5762@SQYSMSLN(1)DSK	1576.58	Complex	9	2
1140269_WT_GP_3	83554.1		128	138	SQYSM[15.9949]SLN[1373.4968]DSK	AT3G06035.1	2	5M(15.9949),8N(1373.4968)	N:1373.4968@SQYSMSLN(1)DSK	1373.5	hybrid	8	2
1140269_WT_GP_3	154637		128	138	SQYSM[15.9949]SLN[1576.5762]DSK	AT3G06035.1	2	5M(15.9949),8N(1576.5762)	M:15.9949@SQYSM(1)SLNDSK	1576.58	Complex	9	2
1140269_WT_GP_3	57246.8		166	173	SSGDALN[1227.4388]K	AT2G43070.1	2	7N(1227.4388)	N:1227.4388@SSGDALN(1)K	1227.44	hybrid	7	2
1140269_WT_GP_3	38834		166	173	SSGDALN[1430.5183]K	AT2G43070.1	2	7N(1430.5183)	N:1430.5183@SSGDALN(1)K	1430.52	Complex	8	2
1140269_WT_GP_3	249733		239	247	SSN[1170.4175]FSGSLR	AT3G54400.1	2	3N(1170.4175)	N:1170.4175@SSN(1)FSGSLR	1170.42	paucimannose	7	2
1140269_WT_GP_3	65990.1		59	69	STFTN[1576.5762]QTSSSK	AT4G08850.1	2	5N(1576.5762)	N:1576.5762@STFTN(1)QTSSSK	1576.58	Complex	9	2
1140269_WT_GP_3	139489		58	68	STGQFHAYFN[1024.3595]K	AT1G02816.1	2	10N(1024.3595)	N:1024.3595@STGQFHAYFN(1)K	1024.36	paucimannose	6	2
1140269_WT_GP_3	737672		58	68	STGQFHAYFN[1170.4175]K	AT1G02816.1	2,3	10N(1170.4175)	N:1170.4175@STGQFHAYFN(1)K	1170.42	paucimannose	7	2
1140269_WT_GP_3	53339.2		58	68	STGQFHAYFN[1373.4968]K	AT1G02816.1	2	10N(1373.4968)	N:1373.4968@STGQFHAYFN(1)K	1373.5	hybrid	8	2
1140269_WT_GP_3	53215.1		58	68	STGQFHAYFN[203.0794]K	AT1G02816.1	2	10N(203.0794)	N:203.0794@STGQFHAYFN(1)K	203.079	Truncated	1	2
1140269_WT_GP_3	102184		58	68	STGQFHAYFN[730.2644]K	AT1G02816.1	2	10N(730.2644)	N:730.2644@STGQFHAYFN(1)K	730.264	paucimannose	4	2
1140269_WT_GP_3	46064.2		29	53	STIEPC[57.0215]SSN[1054.3700]DTC[57.0215]NALLGYTLYTDLK	AT1G21880.1	2,3	12C(57.0215),6C(57.0215),9N(1054.3700)	N:1054.3700@STIEPCSSN(1)DTCNALLGYTLYTDLK	1054.37	High mannose	6	2
1140269_WT_GP_3	182610		77	87	TFEVVNGN[1378.4757]TSK	AT5G14030.1	2	8N(1378.4757)	N:1378.4757@TFEVVNGN(1)TSK	1378.48	High mannose	8	2
1140269_WT_GP_3	376329		77	87	TFEVVNGN[1540.5286]TSK	AT5G14030.1	2	8N(1540.5286)	N:1540.5286@TFEVVNGN(1)TSK	1540.53	High mannose	9	2
1140269_WT_GP_3	52039		245	265	TIAYGN[203.0794]ISYTIYSHSFLDYGK	AT1G14240.1	2	6N(203.0794)	N:203.0794@TIAYGN(1)ISYTIYSHSFLDYGK	203.079	Truncated	1	2
1140269_WT_GP_3	24089.1		326	349	TIPYNHDIVSSIPYHMN[1170.4175]NSISGYR	AT2G22990.1	2	17N(1170.4175)	N:1170.4175@TIPYNHDIVSSIPYHMN(1)NSISGYR	1170.42	paucimannose	7	2
1140269_WT_GP_3	3478.29		98	130	TKPNSGQGLAFVIVPAADNSGASGGGYLGILN[1024.3595]K	AT3G15356.1	2	32N(1024.3595)	N:1024.3595@TKPNSGQGLAFVIVPAADNSGASGGGYLGILN(1)K	1024.36	paucimannose	6	2
1140269_WT_GP_3	68894.4		98	130	TKPNSGQGLAFVIVPAADNSGASGGGYLGILN[203.0794]K	AT3G15356.1	2	32N(203.0794)	N:203.0794@TKPNSGQGLAFVIVPAADNSGASGGGYLGILN(1)K	203.079	Truncated	1	2
1140269_WT_GP_3	179994		259	270	TLEQN[1024.3595]ATDIIHR	AT1G30700.1	2	5N(1024.3595)	N:1024.3595@TLEQN(1)ATDIIHR	1024.36	paucimannose	6	2
1140269_WT_GP_3	50758.3		259	270	TLEQN[1038.3751]ATDIIHR	AT1G30700.1	2	5N(1038.3751)	N:1038.3751@TLEQN(1)ATDIIHR	1038.38	paucimannose	6	2
1140269_WT_GP_3	185825		259	270	TLEQN[1170.4175]ATDIIHR	AT1G30700.1	2,3	5N(1170.4175)	N:1170.4175@TLEQN(1)ATDIIHR	1170.42	paucimannose	7	2
1140269_WT_GP_3	89308.5		259	270	TLEQN[203.0794]ATDIIHR	AT1G30700.1	2	5N(203.0794)	N:203.0794@TLEQN(1)ATDIIHR	203.079	Truncated	1	2
1140269_WT_GP_3	79171.4		259	270	TLEQN[406.1588]ATDIIHR	AT1G30700.1	2	5N(406.1588)	N:406.1588@TLEQN(1)ATDIIHR	406.159	Truncated	2	2
1140269_WT_GP_3	132517		259	270	TLEQN[730.2644]ATDIIHR	AT1G30700.1	2	5N(730.2644)	N:730.2644@TLEQN(1)ATDIIHR	730.264	paucimannose	4	2
1140269_WT_GP_3	536207		460	471	TNALLEHTN[1024.3595]LTK	AT5G63800.1	2,3	9N(1024.3595)	N:1024.3595@TNALLEHTN(1)LTK	1024.36	paucimannose	6	2
1140269_WT_GP_3	129239		460	471	TNALLEHTN[1227.4388]LTK	AT5G63800.1	2	9N(1227.4388)	N:1227.4388@TNALLEHTN(1)LTK	1227.44	hybrid	7	2
1140269_WT_GP_3	76290.8		460	471	TNALLEHTN[406.1588]LTK	AT5G63800.1	2	9N(406.1588)	N:406.1588@TNALLEHTN(1)LTK	406.159	Truncated	2	2
1140269_WT_GP_3	148777		460	471	TNALLEHTN[730.2644]LTK	AT5G63800.1	2	9N(730.2644)	N:730.2644@TNALLEHTN(1)LTK	730.264	paucimannose	4	2
1140269_WT_GP_3	99645		460	471	TNALLEHTN[892.3172]LTK	AT5G63800.1	2	9N(892.3172)	N:892.3172@TNALLEHTN(1)LTK	892.317	paucimannose	5	2
1140269_WT_GP_3	140230		279	286	TNN[1170.4175]LTTGR	AT5G05480.1	2	3N(1170.4175)	N:1170.4175@TNN(1)LTTGR	1170.42	paucimannose	7	2
1140269_WT_GP_3	144001		279	286	TNN[1216.4229]LTTGR	AT5G05480.1	2	3N(1216.4229)	N:1216.4229@TNN(1)LTTGR	1216.42	High mannose	7	2
1140269_WT_GP_3	273342		729	740	TN[1170.4175]GTFYTDSNGR	AT3G26720.1	2	2N(1170.4175)	N:1170.4175@TN(1)GTFYTDSNGR	1170.42	paucimannose	7	2
1140269_WT_GP_3	111791		325	333	TN[1216.4229]LTASGPR	AT1G41830.1	2	2N(1216.4229)	N:1216.4229@TN(1)LTASGPR	1216.42	High mannose	7	2
1140269_WT_GP_3	216168		324	332	TN[1378.4757]LSASGPR	AT1G76160.1	2	2N(1378.4757)	N:1378.4757@TN(1)LSASGPR	1378.48	High mannose	8	2
1140269_WT_GP_3	278840		325	333	TN[1378.4757]LTASGPR	AT1G41830.1	2	2N(1378.4757)	N:1378.4757@TN(1)LTASGPR	1378.48	High mannose	8	2
1140269_WT_GP_3	148172		324	332	TN[1540.5286]LSASGPR	AT1G76160.1	2	2N(1540.5286)	N:1540.5286@TN(1)LSASGPR	1540.53	High mannose	9	2
1140269_WT_GP_3	281389		325	333	TN[1540.5286]LTASGPR	AT1G41830.1	2	2N(1540.5286)	N:1540.5286@TN(1)LTASGPR	1540.53	High mannose	9	2
1140269_WT_GP_3	157932		324	332	TN[1702.5813]LSASGPR	AT1G76160.1	2	2N(1702.5813)	N:1702.5813@TN(1)LSASGPR	1702.58	High mannose	10	2
1140269_WT_GP_3	401366		325	333	TN[1702.5813]LTASGPR	AT1G41830.1	2	2N(1702.5813)	N:1702.5813@TN(1)LTASGPR	1702.58	High mannose	10	2
1140269_WT_GP_3	263111		324	332	TN[1864.6342]LSASGPR	AT1G76160.1	2	2N(1864.6342)	N:1864.6342@TN(1)LSASGPR	1864.63	High mannose	11	2
1140269_WT_GP_3	491700		325	333	TN[1864.6342]LTASGPR	AT1G41830.1	2	2N(1864.6342)	N:1864.6342@TN(1)LTASGPR	1864.63	High mannose	11	2
1140269_WT_GP_3	50272.3		325	349	TN[203.0794]LTASGPRPNPQGSYHYGLIPLIR	AT1G41830.1	2	2N(203.0794)	N:203.0794@TN(1)LTASGPRPNPQGSYHYGLIPLIR	203.079	Truncated	1	2
1140269_WT_GP_3	24677.9		215	229	TN[730.2644]SSSNSSTASST[79.9663]PK	AT5G06700.1	2	13T(79.9663),2N(730.2644)	T:79.9663@TNSSSNSSTASST(1)PK	730.264	paucimannose	4	2
1140269_WT_GP_3	153093		85	94	TSGPSN[1024.3595]NSVR	AT5G58390.1	2	6N(1024.3595)	N:1024.3595@TSGPSN(1)NSVR	1024.36	paucimannose	6	2
1140269_WT_GP_3	20121.9		85	94	TSGPSN[1170.4175]NSVR	AT5G58390.1	2	6N(1170.4175)	N:1170.4175@TSGPSN(1)NSVR	1170.42	paucimannose	7	2
1140269_WT_GP_3	2176.62		98	115	TSVTLN[1576.5762]HSGPYYFISGNK	AT3G20570.1	2	6N(1576.5762)	N:1576.5762@TSVTLN(1)HSGPYYFISGNK	1576.58	Complex	9	2
1140269_WT_GP_3	38823.4		55	68	TVDQYYVGSN[1864.6342]NSIR	AT3G26720.1	2,3	10N(1864.6342)	N:1864.6342@TVDQYYVGSN(1)NSIR	1864.63	High mannose	11	2
1140269_WT_GP_3	39217.8		733	751	TVLESALN[1170.4175]ITLVPLATQHK	AT5G18860.1	2	8N(1170.4175)	N:1170.4175@TVLESALN(1)ITLVPLATQHK	1170.42	paucimannose	7	2
1140269_WT_GP_3	42954.5		733	751	TVLESALN[1373.4968]ITLVPLATQHK	AT5G18860.1	2	8N(1373.4968)	N:1373.4968@TVLESALN(1)ITLVPLATQHK	1373.5	hybrid	8	2
1140269_WT_GP_3	32653		733	751	TVLESALN[1576.5762]ITLVPLATQHK	AT5G18860.1	2	8N(1576.5762)	N:1576.5762@TVLESALN(1)ITLVPLATQHK	1576.58	Complex	9	2
1140269_WT_GP_3	45124.7		733	751	TVLESALN[203.0794]ITLVPLATQHK	AT5G18860.1	2	8N(203.0794)	N:203.0794@TVLESALN(1)ITLVPLATQHK	203.079	Truncated	1	2
1140269_WT_GP_3	9318.69		497	523	TVPATSIHFGN[1170.4175]ISEYDAHNLYGLLEAK	AT5G11720.1	2	11N(1170.4175)	N:1170.4175@TVPATSIHFGN(1)ISEYDAHNLYGLLEAK	1170.42	paucimannose	7	2
1140269_WT_GP_3	20441.3		303	316	TVQEAVDSAPDTN[1576.5762]R	AT5G64640.1	2	13N(1576.5762)	N:1576.5762@TVQEAVDSAPDTN(1)R	1576.58	Complex	9	2
1140269_WT_GP_3	45601.1		392	412	TVVHNWLNTGLVEN[1170.4175]VTASGLR	AT1G65590.1	2,3	14N(1170.4175)	N:1170.4175@TVVHNWLNTGLVEN(1)VTASGLR	1170.42	paucimannose	7	2
1140269_WT_GP_3	145757		849	870	VAAVGISEFGEAFSN[1576.5762]SSTLS[79.9663]LR	AT5G40480.1	2	20S(79.9663),15N(1576.5762)	S:79.9663@VAAVGISEFGEAFSNSSTLS(1)LR	1576.58	Complex	9	2
1140269_WT_GP_3	255966		42	59	VAFSQYSGYVNVN[203.0794]QSHGR	AT4G30610.1	2	13N(203.0794)	N:203.0794@VAFSQYSGYVNVN(1)QSHGR	203.079	Truncated	1	2
1140269_WT_GP_3	54455.7		292	298	VAN[1227.4388]ETGK	AT2G14720.1	2	3N(1227.4388)	2, UXS2	1, modified transport to the vacuole 2, binding protein of 80 kDa 2	1	BP80-2	2
1140269_WT_GP_3	33854.1		292	298	VAN[1298.4760]ETGK	AT2G14720.1	2	3N(1298.4760)	2, UXS2	1, modified transport to the vacuole 2, binding protein of 80 kDa 2	1	BP80-2	2
1140269_WT_GP_3	96006.9		292	298	VAN[1430.5183]ETGK	AT2G14720.1	2	3N(1430.5183)	2, UXS2	1, modified transport to the vacuole 2, binding protein of 80 kDa 2	1	BP80-2	2
1140269_WT_GP_3	58577.1		286	302	VAVN[1170.4175]TSGNGLFDFLPFR	AT2G46750.1	2	4N(1170.4175)	N:1170.4175@VAVN(1)TSGNGLFDFLPFR	1170.42	paucimannose	7	2
1140269_WT_GP_3	10346.6		89	111	VDEITLLTIN[1430.5183]TSSSSSFRPDASK	AT3G11800.1	2	10N(1430.5183)	N:1430.5183@VDEITLLTIN(1)TSSSSSFRPDASK	1430.52	Complex	8	2
1140269_WT_GP_3	9254.16		89	111	VDEITLLTIN[1576.5762]TSSSSSFRPDASK	AT3G11800.1	2	10N(1576.5762)	N:1576.5762@VDEITLLTIN(1)TSSSSSFRPDASK	1576.58	Complex	9	2
1140269_WT_GP_3	138445		154	164	VDN[1024.3595]SSLITNPK	AT1G58270.1	2	3N(1024.3595)	N:1024.3595@VDN(1)SSLITNPK	1024.36	paucimannose	6	2
1140269_WT_GP_3	91363		154	164	VDN[1038.3751]SSLITNPK	AT1G58270.1	2	3N(1038.3751)	N:1038.3751@VDN(1)SSLITNPK	1038.38	paucimannose	6	2
1140269_WT_GP_3	429858		154	164	VDN[1170.4175]SSLITNPK	AT1G58270.1	2	3N(1170.4175)	N:1170.4175@VDN(1)SSLITNPK	1170.42	paucimannose	7	2
1140269_WT_GP_3	135609		154	164	VDN[1216.4229]SSLITNPK	AT1G58270.1	2	3N(1216.4229)	N:1216.4229@VDN(1)SSLITNPK	1216.42	High mannose	7	2
1140269_WT_GP_3	151974		154	164	VDN[1227.4388]SSLITNPK	AT1G58270.1	2	3N(1227.4388)	N:1227.4388@VDN(1)SSLITNPK	1227.44	hybrid	7	2
1140269_WT_GP_3	608604		154	164	VDN[1373.4968]SSLITNPK	AT1G58270.1	2	3N(1373.4968)	N:1373.4968@VDN(1)SSLITNPK	1373.5	hybrid	8	2
1140269_WT_GP_3	159073		154	164	VDN[1378.4757]SSLITNPK	AT1G58270.1	2	3N(1378.4757)	N:1378.4757@VDN(1)SSLITNPK	1378.48	High mannose	8	2
1140269_WT_GP_3	72622.8		154	164	VDN[1403.5073]SSLITNPK	AT1G58270.1	2	3N(1403.5073)	N:1403.5073@VDN(1)SSLITNPK	1403.51	hybrid	8	2
1140269_WT_GP_3	243996		154	164	VDN[1535.5497]SSLITNPK	AT1G58270.1	2	3N(1535.5497)	N:1535.5497@VDN(1)SSLITNPK	1535.55	hybrid	9	2
1140269_WT_GP_3	290473		154	164	VDN[1540.5286]SSLITNPK	AT1G58270.1	2	3N(1540.5286)	N:1540.5286@VDN(1)SSLITNPK	1540.53	High mannose	9	2
1140269_WT_GP_3	29947.6		154	164	VDN[1565.5602]SSLITNPK	AT1G58270.1	2	3N(1565.5602)	N:1565.5602@VDN(1)SSLITNPK	1565.56	hybrid	9	2
1140269_WT_GP_3	1585740		154	164	VDN[1702.5813]SSLITNPK	AT1G58270.1	2	3N(1702.5813)	N:1702.5813@VDN(1)SSLITNPK	1702.58	High mannose	10	2
1140269_WT_GP_3	1545270		154	164	VDN[1864.6342]SSLITNPK	AT1G58270.1	2,3	3N(1864.6342)	N:1864.6342@VDN(1)SSLITNPK	1864.63	High mannose	11	2
1140269_WT_GP_3	49771.2		154	164	VDN[1868.6920]SSLITNPK	AT1G58270.1	2	3N(1868.6920)	N:1868.6920@VDN(1)SSLITNPK	1868.69	Complex	11	2
1140269_WT_GP_3	77015		154	164	VDN[2026.6870]SSLITNPK	AT1G58270.1	2	3N(2026.6870)	N:2026.6870@VDN(1)SSLITNPK	2026.69	Unprocessed	12	2
1140269_WT_GP_3	450327		147	161	VHAILTYN[1054.3700]GTNHLIK	AT1G56340.1	2	8N(1054.3700)	N:1054.3700@VHAILTYN(1)GTNHLIK	1054.37	High mannose	6	2
1140269_WT_GP_3	26680		147	161	VHAILTYN[1095.3966]GTNHLIK	AT1G56340.1	2	8N(1095.3966)	N:1095.3966@VHAILTYN(1)GTNHLIK	1095.4	hybrid	6	2
1140269_WT_GP_3	269268		147	161	VHAILTYN[1216.4229]GTNHLIK	AT1G56340.1	2	8N(1216.4229)	N:1216.4229@VHAILTYN(1)GTNHLIK	1216.42	High mannose	7	2
1140269_WT_GP_3	110914		147	161	VHAILTYN[1378.4757]GTNHLIK	AT1G56340.1	2	8N(1378.4757)	N:1378.4757@VHAILTYN(1)GTNHLIK	1378.48	High mannose	8	2
1140269_WT_GP_3	329551		147	161	VHAILTYN[1540.5286]GTNHLIK	AT1G56340.1	2	8N(1540.5286)	N:1540.5286@VHAILTYN(1)GTNHLIK	1540.53	High mannose	9	2
1140269_WT_GP_3	880642		147	161	VHAILTYN[1702.5813]GTNHLIK	AT1G56340.1	2,3,4	8N(1702.5813)	N:1702.5813@VHAILTYN(1)GTNHLIK	1702.58	High mannose	10	2
1140269_WT_GP_3	33479		147	161	VHAILTYN[1864.6342]GTNHLIK	AT1G56340.1	2	8N(1864.6342)	N:1864.6342@VHAILTYN(1)GTNHLIK	1864.63	High mannose	11	2
1140269_WT_GP_3	5203.81		147	161	VHAILTYN[203.0794]GTNHLIK	AT1G56340.1	2	8N(203.0794)	N:203.0794@VHAILTYN(1)GTNHLIK	203.079	Truncated	1	2
1140269_WT_GP_3	574116		147	161	VHAILTYN[406.1588]GTNHLIK	AT1G56340.1	2	8N(406.1588)	N:406.1588@VHAILTYN(1)GTNHLIK	406.159	Truncated	2	2
1140269_WT_GP_3	845986		147	161	VHAILTYN[568.2115]GTNHLIK	AT1G56340.1	2	8N(568.2115)	N:568.2115@VHAILTYN(1)GTNHLIK	568.212	paucimannose	3	2
1140269_WT_GP_3	943066		147	161	VHAILTYN[730.2644]GTNHLIK	AT1G56340.1	2	8N(730.2644)	N:730.2644@VHAILTYN(1)GTNHLIK	730.264	paucimannose	4	2
1140269_WT_GP_3	748205		147	161	VHAILTYN[892.3172]GTNHLIK	AT1G56340.1	2	8N(892.3172)	N:892.3172@VHAILTYN(1)GTNHLIK	892.317	paucimannose	5	2
1140269_WT_GP_3	141111		563	572	VIN[1170.4175]STAEANR	AT3G49220.1	2	3N(1170.4175)	N:1170.4175@VIN(1)STAEANR	1170.42	paucimannose	7	2
1140269_WT_GP_3	35587.1		563	572	VIN[1373.4968]STAEANR	AT3G49220.1	2	3N(1373.4968)	N:1373.4968@VIN(1)STAEANR	1373.5	hybrid	8	2
1140269_WT_GP_3	72693.9		563	572	VIN[1576.5762]STAEANR	AT3G49220.1	2	3N(1576.5762)	N:1576.5762@VIN(1)STAEANR	1576.58	Complex	9	2
1140269_WT_GP_3	31686.8		483	505	VLAASDLQATN[203.0794]GSTQTYLGRPWK	AT3G49220.1	2	11N(203.0794)	N:203.0794@VLAASDLQATN(1)GSTQTYLGRPWK	203.079	Truncated	1	2
1140269_WT_GP_3	39292.3		60	74	VLANPN[1868.6920]VSPPPPPGK	AT4G28025.1	2	6N(1868.6920)	N:1868.6920@VLANPN(1)VSPPPPPGK	1868.69	Complex	11	2
1140269_WT_GP_3	52385.1		287	293	VMN[1430.5183]DTGK	AT3G52850.1	2	3N(1430.5183)	1430.52	1, ARABIDOPSIS THALIANA EPIDERMAL GROWTH FACTOR RECEPTOR-LIKE PROTEIN, modified transport to the vacuole 18, Green fluorescent seed 1, binding protein of 80 kDa 1	1, vacuolar sorting receptor homolog 1		2
1140269_WT_GP_3	83057.2		266	281	VNAFVAAALDQAN[203.0794]ITR	AT5G13980.1	2	13N(203.0794)	N:203.0794@VNAFVAAALDQAN(1)ITR	203.079	Truncated	1	2
1140269_WT_GP_3	3547.7		206	222	VNM[15.9949]GGPLVASNN[1373.4968]DTLTR	AT3G46290.1	2	3M(15.9949),12N(1373.4968)	N:1373.4968@VNMGGPLVASNN(1)DTLTR	1373.5	hybrid	8	2
1140269_WT_GP_3	12767		206	222	VNM[15.9949]GGPLVASNN[1576.5762]DTLTR	AT3G46290.1	2	3M(15.9949),12N(1576.5762)	M:15.9949@VNM(1)GGPLVASNNDTLTR	1576.58	Complex	9	2
1140269_WT_GP_3	73533.1		214	225	VNPN[1170.4175]NSTGYNPR	AT5G40150.1	2	4N(1170.4175)	N:1170.4175@VNPN(1)NSTGYNPR	1170.42	paucimannose	7	2
1140269_WT_GP_3	4490.75		469	492	VN[1444.5339]VTGYFVWSLMDNFEWQDGFKNR	AT5G28510.1	2	2N(1444.5339)	N:1444.5339@VN(1)VTGYFVWSLMDNFEWQDGFKNR	1444.53	Complex	8	2
1140269_WT_GP_3	0		467	488	VN[1565.5602]VTGYFHWSLMDNFEWQDGYK	AT1G75940.1	2	2N(1565.5602)	N:1565.5602@VN(1)VTGYFHWSLMDNFEWQDGYK	1565.56	hybrid	9	2
1140269_WT_GP_3	877.704		467	488	VN[1565.5602]VTGYFHWS[79.9663]LM[15.9949]DNFEWQDGYK	AT1G75940.1	2	10S(79.9663),12M(15.9949),2N(1565.5602)	S:79.9663@VNVTGYFHWS(1)LMDNFEWQDGYK	1565.56	hybrid	9	2
1140269_WT_GP_3	84039		460	481	VN[1702.5813]VTGYFVWSLLDNFEWQDGYK	AT3G09260.1	3	2N(1702.5813)	N:1702.5813@VN(1)VTGYFVWSLLDNFEWQDGYK	1702.58	High mannose	10	2
1140269_WT_GP_3	32197.2		460	481	VN[1864.6342]VTGYFVWSLLDNFEWQDGYK	AT3G09260.1	3	2N(1864.6342)	N:1864.6342@VN(1)VTGYFVWSLLDNFEWQDGYK	1864.63	High mannose	11	2
1140269_WT_GP_3	345.115		172	193	VPAGADSVNQVWQIGGN[1170.4175]VTNGR	AT3G07390.1	2,3	17N(1170.4175)	N:1170.4175@VPAGADSVNQVWQIGGN(1)VTNGR	1170.42	paucimannose	7	2
1140269_WT_GP_3	28454.9		342	359	VPELLWTLPSMLHVN[203.0794]LSR	AT5G40170.1	2	15N(203.0794)	N:203.0794@VPELLWTLPSMLHVN(1)LSR	203.079	Truncated	1	2
1140269_WT_GP_3	39660.2		342	359	VPELLWTLPSM[15.9949]LHVN[203.0794]LSR	AT5G40170.1	2	11M(15.9949),15N(203.0794)	M:15.9949@VPELLWTLPSM(1)LHVNLSR	203.079	Truncated	1	2
1140269_WT_GP_3	18224		269	287	VPLMVIEGNHEIELQAEN[1170.4175]K	AT3G07130.1	2	18N(1170.4175)	N:1170.4175@VPLMVIEGNHEIELQAEN(1)K	1170.42	paucimannose	7	2
1140269_WT_GP_3	64694.3		308	316	VPLVIN[406.1588]FTR	AT3G54960.1	2	6N(406.1588)	N:406.1588@VPLVIN(1)FTR	406.159	Truncated	2	2
1140269_WT_GP_3	55027.5		308	316	VPLVIN[568.2115]FTR	AT3G54960.1	2	6N(568.2115)	N:568.2115@VPLVIN(1)FTR	568.212	paucimannose	3	2
1140269_WT_GP_3	45210.1		308	316	VPLVIN[730.2644]FTR	AT3G54960.1	2	6N(730.2644)	N:730.2644@VPLVIN(1)FTR	730.264	paucimannose	4	2
1140269_WT_GP_3	26142.2		89	109	VPMN[1170.4175]STVLGQAQGFYAGAAQK	AT1G55210.1	2,3	4N(1170.4175)	N:1170.4175@VPMN(1)STVLGQAQGFYAGAAQK	1170.42	paucimannose	7	2
1140269_WT_GP_3	8137.5		89	109	VPMN[1373.4968]STVLGQAQGFYAGAAQK	AT1G55210.1	2	4N(1373.4968)	N:1373.4968@VPMN(1)STVLGQAQGFYAGAAQK	1373.5	hybrid	8	2
1140269_WT_GP_3	27033.7		89	109	VPMN[1576.5762]STVLGQAQGFYAGAAQK	AT1G55210.1	2,3	4N(1576.5762)	N:1576.5762@VPMN(1)STVLGQAQGFYAGAAQK	1576.58	Complex	9	2
1140269_WT_GP_3	21503.8		89	109	VPM[15.9949]N[1170.4175]STVLGQAQGFYAGAAQK	AT1G55210.1	2,3	3M(15.9949),4N(1170.4175)	M:15.9949@VPM(1)NSTVLGQAQGFYAGAAQK	1170.42	paucimannose	7	2
1140269_WT_GP_3	4992		89	109	VPM[15.9949]N[1576.5762]STVLGQAQGFYAGAAQK	AT1G55210.1	2,3	3M(15.9949),4N(1576.5762)	M:15.9949@VPM(1)NSTVLGQAQGFYAGAAQK	1576.58	Complex	9	2
1140269_WT_GP_3	178216		89	109	VPM[15.9949]N[203.0794]STVLGQAQGFYAGAAQK	AT1G55210.1	2	3M(15.9949),4N(203.0794)	M:15.9949@VPM(1)NSTVLGQAQGFYAGAAQK	203.079	Truncated	1	2
1140269_WT_GP_3	29078		159	181	VSTPLSTSLILDPFPPSQAFFN[1170.4175]R	AT1G66250.1	2	22N(1170.4175)	N:1170.4175@VSTPLSTSLILDPFPPSQAFFN(1)R	1170.42	paucimannose	7	2
1140269_WT_GP_3	23561.5		159	181	VSTPLSTSLILDPFPPSQAFFN[1373.4968]R	AT1G66250.1	2	22N(1373.4968)	N:1373.4968@VSTPLSTSLILDPFPPSQAFFN(1)R	1373.5	hybrid	8	2
1140269_WT_GP_3	148257		527	535	VVNPDENN[1170.4175]K	AT4G12420.1	2	8N(1170.4175)	N:1170.4175@VVNPDENN(1)K	1170.42	paucimannose	7	2
1140269_WT_GP_3	249548		527	535	VVNPDENN[1373.4968]K	AT4G12420.1	2	8N(1373.4968)	N:1373.4968@VVNPDENN(1)K	1373.5	hybrid	8	2
1140269_WT_GP_3	56206.6		527	535	VVNPDENN[1430.5183]K	AT4G12420.1	2	8N(1430.5183)	N:1430.5183@VVNPDENN(1)K	1430.52	Complex	8	2
1140269_WT_GP_3	3113.02		527	535	VVNPDENN[1444.5339]K	AT4G12420.1	2	8N(1444.5339)	N:1444.5339@VVNPDENN(1)K	1444.53	Complex	8	2
1140269_WT_GP_3	81262.8		527	535	VVNPDENN[1535.5497]K	AT4G12420.1	2	8N(1535.5497)	N:1535.5497@VVNPDENN(1)K	1535.55	hybrid	9	2
1140269_WT_GP_3	2014500		527	535	VVNPDENN[1576.5762]K	AT4G12420.1	2,3	8N(1576.5762)	N:1576.5762@VVNPDENN(1)K	1576.58	Complex	9	2
1140269_WT_GP_3	87300.2		170	178	VYISN[1170.4175]SSTR	AT1G51850.1	2	5N(1170.4175)	N:1170.4175@VYISN(1)SSTR	1170.42	paucimannose	7	2
1140269_WT_GP_3	40796		285	310	VYPNGVGN[1170.4175]ATGNSLSLYLLSDQSNDK	AT1G58270.1	2	8N(1170.4175)	N:1170.4175@VYPNGVGN(1)ATGNSLSLYLLSDQSNDK	1170.42	paucimannose	7	2
1140269_WT_GP_3	313013		285	310	VYPNGVGN[203.0794]ATGNSLSLYLLSDQSNDK	AT1G58270.1	2	8N(203.0794)	N:203.0794@VYPNGVGN(1)ATGNSLSLYLLSDQSNDK	203.079	Truncated	1	2
1140269_WT_GP_3	63863.4		742	750	WGSPNN[1576.5762]DTR	AT2G36380.1	2	6N(1576.5762)	N:1576.5762@WGSPNN(1)DTR	1576.58	Complex	9	2
1140269_WT_GP_3	45084.6		300	316	WGYHN[1170.4175]LSVVEDVVDNYK	AT1G68560.1	2,3	5N(1170.4175)	N:1170.4175@WGYHN(1)LSVVEDVVDNYK	1170.42	paucimannose	7	2
1140269_WT_GP_3	86042		112	129	WLTGNFN[203.0794]LTSHFTLFLHR	AT4G23500.1	2	7N(203.0794)	N:203.0794@WLTGNFN(1)LTSHFTLFLHR	203.079	Truncated	1	2
1140269_WT_GP_3	16255.9		515	537	WNPDAIVFN[203.0794]SSHLYGTPSYWVQR	AT3G10740.1	2	9N(203.0794)	N:203.0794@WNPDAIVFN(1)SSHLYGTPSYWVQR	203.079	Truncated	1	2
1140269_WT_GP_3	286435		341	349	WN[1373.4968]VSASGAR	AT4G12420.1	2	2N(1373.4968)	N:1373.4968@WN(1)VSASGAR	1373.5	hybrid	8	2
1140269_WT_GP_3	117712		341	349	WN[1378.4757]VSASGAR	AT4G12420.1	2	2N(1378.4757)	N:1378.4757@WN(1)VSASGAR	1378.48	High mannose	8	2
1140269_WT_GP_3	238448		341	349	WN[1444.5339]VSASGAR	AT4G12420.1	2	2N(1444.5339)	N:1444.5339@WN(1)VSASGAR	1444.53	Complex	8	2
1140269_WT_GP_3	386278		341	349	WN[1576.5762]VSASGAR	AT4G12420.1	2	2N(1576.5762)	N:1576.5762@WN(1)VSASGAR	1576.58	Complex	9	2
1140269_WT_GP_3	77327.8		341	357	WN[203.0794]VSASGARPNPQGSFK	AT4G12420.1	2	2N(203.0794)	N:203.0794@WN(1)VSASGARPNPQGSFK	203.079	Truncated	1	2
1140269_WT_GP_3	72756.8		271	280	WQN[1373.4968]FSHSTDR	AT1G30730.1	2	3N(1373.4968)	N:1373.4968@WQN(1)FSHSTDR	1373.5	hybrid	8	2
1140269_WT_GP_3	29640.8		271	280	WQN[1576.5762]FSHSTDR	AT1G30730.1	2	3N(1576.5762)	N:1576.5762@WQN(1)FSHSTDR	1576.58	Complex	9	2
1140269_WT_GP_3	34590		380	399	WSINN[1576.5762]VSLSVPVTPYLGSIR	AT5G21100.1	2	5N(1576.5762)	N:1576.5762@WSINN(1)VSLSVPVTPYLGSIR	1576.58	Complex	9	2
1140269_WT_GP_3	14481		459	466	WSN[1387.5125]SSELK	AT3G14840.2	2	3N(1387.5125)	N:1387.5125@WSN(1)SSELK	1387.51	hybrid	8	2
1140269_WT_GP_3	208134		459	466	WSN[1535.5497]SSELK	AT3G14840.2	2	3N(1535.5497)	N:1535.5497@WSN(1)SSELK	1535.55	hybrid	9	2
1140269_WT_GP_3	73435.4		285	303	WSVLN[1702.5813]SSVAQVDSLIGLTK	AT5G40480.1	2	5N(1702.5813)	N:1702.5813@WSVLN(1)SSVAQVDSLIGLTK	1702.58	High mannose	10	2
1140269_WT_GP_3	67742.1		108	124	YDTWLSWSVVFN[203.0794]STQHK	AT4G11190.1	2	12N(203.0794)	N:203.0794@YDTWLSWSVVFN(1)STQHK	203.079	Truncated	1	2
1140269_WT_GP_3	174839		93	108	YEFVAQGTYHN[1024.3595]YTFYK	AT5G34850.1	2,3	11N(1024.3595)	N:1024.3595@YEFVAQGTYHN(1)YTFYK	1024.36	paucimannose	6	2
1140269_WT_GP_3	204.997		93	108	YEFVAQGTYHN[1227.4388]YTFYK	AT5G34850.1	2	11N(1227.4388)	N:1227.4388@YEFVAQGTYHN(1)YTFYK	1227.44	hybrid	7	2
1140269_WT_GP_3	150035		102	121	YESRPFESGGYN[203.0794]WTLIVYPK	AT3G28220.1	2	12N(203.0794)	N:203.0794@YESRPFESGGYN(1)WTLIVYPK	203.079	Truncated	1	2
1140269_WT_GP_3	44204.2		358	370	YGSIN[406.1588]VTDVYVLR	AT4G12420.1	2	5N(406.1588)	N:406.1588@YGSIN(1)VTDVYVLR	406.159	Truncated	2	2
1140269_WT_GP_3	38650		401	410	YLN[1373.4968]YSHPLIR	AT2G20810.1	2	3N(1373.4968)	N:1373.4968@YLN(1)YSHPLIR	1373.5	hybrid	8	2
1140269_WT_GP_3	29767.7		191	214	YLSN[1170.4175]GTSSTGVLVEDVLHLVSNDK	AT2G17760.1	2,3	4N(1170.4175)	N:1170.4175@YLSN(1)GTSSTGVLVEDVLHLVSNDK	1170.42	paucimannose	7	2
1140269_WT_GP_3	42362.5		191	214	YLSN[203.0794]GTSSTGVLVEDVLHLVSNDK	AT2G17760.1	2	4N(203.0794)	N:203.0794@YLSN(1)GTSSTGVLVEDVLHLVSNDK	203.079	Truncated	1	2
1140269_WT_GP_3	85653.8		109	115	YLVN[1702.5813]ATK	AT1G23460.1	2	4N(1702.5813)	N:1702.5813@YLVN(1)ATK	1702.58	High mannose	10	2
1140269_WT_GP_3	290006		23	36	YMVYN[1170.4175]TSHTIVPGK	AT5G13980.1	2,3	5N(1170.4175)	N:1170.4175@YMVYN(1)TSHTIVPGK	1170.42	paucimannose	7	2
1140269_WT_GP_3	149369		23	36	YMVYN[203.0794]TSHTIVPGK	AT5G13980.1	2	5N(203.0794)	N:203.0794@YMVYN(1)TSHTIVPGK	203.079	Truncated	1	2
1140269_WT_GP_3	137144		23	36	YMVYN[406.1588]TSHTIVPGK	AT5G13980.1	2	5N(406.1588)	N:406.1588@YMVYN(1)TSHTIVPGK	406.159	Truncated	2	2
1140269_WT_GP_3	127034		23	36	YMVYN[568.2115]TSHTIVPGK	AT5G13980.1	2	5N(568.2115)	N:568.2115@YMVYN(1)TSHTIVPGK	568.212	paucimannose	3	2
1140269_WT_GP_3	134248		23	36	YMVYN[730.2644]TSHTIVPGK	AT5G13980.1	2	5N(730.2644)	N:730.2644@YMVYN(1)TSHTIVPGK	730.264	paucimannose	4	2
1140269_WT_GP_3	185776		23	36	YM[15.9949]VYN[1170.4175]TSHTIVPGK	AT5G13980.1	2	2M(15.9949),5N(1170.4175)	M:15.9949@YM(1)VYNTSHTIVPGK	1170.42	paucimannose	7	2
1140269_WT_GP_3	110924		23	36	YM[15.9949]VYN[203.0794]TSHTIVPGK	AT5G13980.1	2	2M(15.9949),5N(203.0794)	M:15.9949@YM(1)VYNTSHTIVPGK	203.079	Truncated	1	2
1140269_WT_GP_3	91426.9		23	36	YM[15.9949]VYN[730.2644]TSHTIVPGK	AT5G13980.1	2	2M(15.9949),5N(730.2644)	M:15.9949@YM(1)VYNTSHTIVPGK	730.264	paucimannose	4	2
1140269_WT_GP_3	57437.3		23	36	YM[15.9949]VYN[892.3172]TSHTIVPGK	AT5G13980.1	2	2M(15.9949),5N(892.3172)	M:15.9949@YM(1)VYNTSHTIVPGK	892.317	paucimannose	5	2
1140269_WT_GP_3	116495		64	85	YN[1024.3595]NTVWVSTEPIPDISLVDATR	AT1G17100.1	2	2N(1024.3595)	N:1024.3595@YN(1)NTVWVSTEPIPDISLVDATR	1024.36	paucimannose	6	2
1140269_WT_GP_3	468125		364	377	YN[1024.3595]VSSGDRYPVPDK	AT5G34850.1	2,3	2N(1024.3595)	N:1024.3595@YN(1)VSSGDRYPVPDK	1024.36	paucimannose	6	2
1140269_WT_GP_3	237585		64	85	YN[1170.4175]NTVWVSTEPIPDISLVDATR	AT1G17100.1	2,3	2N(1170.4175)	N:1170.4175@YN(1)NTVWVSTEPIPDISLVDATR	1170.42	paucimannose	7	2
1140269_WT_GP_3	141581		364	371	YN[1170.4175]VSSGDR	AT5G34850.1	2	2N(1170.4175)	N:1170.4175@YN(1)VSSGDR	1170.42	paucimannose	7	2
1140269_WT_GP_3	471698		364	377	YN[1170.4175]VSSGDRYPVPDK	AT5G34850.1	2,3	2N(1170.4175)	N:1170.4175@YN(1)VSSGDRYPVPDK	1170.42	paucimannose	7	2
1140269_WT_GP_3	35652.4		199	219	YN[1373.4968]DTLVADGIDFETITVHPGK	AT4G12420.1	2	2N(1373.4968)	N:1373.4968@YN(1)DTLVADGIDFETITVHPGK	1373.5	hybrid	8	2
1140269_WT_GP_3	43110.9		199	219	YN[1576.5762]DTLVADGIDFETITVHPGK	AT4G12420.1	2,3	2N(1576.5762)	N:1576.5762@YN(1)DTLVADGIDFETITVHPGK	1576.58	Complex	9	2
1140269_WT_GP_3	222256		199	219	YN[203.0794]DTLVADGIDFETITVHPGK	AT4G12420.1	2	2N(203.0794)	N:203.0794@YN(1)DTLVADGIDFETITVHPGK	203.079	Truncated	1	2
1140269_WT_GP_3	921633		364	377	YN[203.0794]VSSGDRYPVPDK	AT5G34850.1	2	2N(203.0794)	N:203.0794@YN(1)VSSGDRYPVPDK	203.079	Truncated	1	2
1140269_WT_GP_3	130037		64	85	YN[406.1588]NTVWVSTEPIPDISLVDATR	AT1G17100.1	2	2N(406.1588)	N:406.1588@YN(1)NTVWVSTEPIPDISLVDATR	406.159	Truncated	2	2
1140269_WT_GP_3	422363		364	377	YN[406.1588]VSSGDRYPVPDK	AT5G34850.1	2	2N(406.1588)	N:406.1588@YN(1)VSSGDRYPVPDK	406.159	Truncated	2	2
1140269_WT_GP_3	262011		364	377	YN[568.2115]VSSGDRYPVPDK	AT5G34850.1	2	2N(568.2115)	N:568.2115@YN(1)VSSGDRYPVPDK	568.212	paucimannose	3	2
1140269_WT_GP_3	40076.6		64	85	YN[730.2644]NTVWVSTEPIPDISLVDATR	AT1G17100.1	2	2N(730.2644)	N:730.2644@YN(1)NTVWVSTEPIPDISLVDATR	730.264	paucimannose	4	2
1140269_WT_GP_3	275647		364	377	YN[730.2644]VSSGDRYPVPDK	AT5G34850.1	2	2N(730.2644)	N:730.2644@YN(1)VSSGDRYPVPDK	730.264	paucimannose	4	2
1140269_WT_GP_3	154815		364	377	YN[892.3172]VSSGDRYPVPDK	AT5G34850.1	2	2N(892.3172)	N:892.3172@YN(1)VSSGDRYPVPDK	892.317	paucimannose	5	2
1140269_WT_GP_3	147441		129	139	YSN[1170.4175]QSIVGQM[15.9949]R	AT4G05200.1	2	10M(15.9949),3N(1170.4175)	M:15.9949@YSNQSIVGQM(1)R	1170.42	paucimannose	7	2
1140269_WT_GP_3	25132.3		111	136	YVAVGNEPFLSTYN[1576.5762]GSYLSTTFPALR	AT5G58090.1	2	14N(1576.5762)	N:1576.5762@YVAVGNEPFLSTYN(1)GSYLSTTFPALR	1576.58	Complex	9	2
1140269_WT_GP_3	11940		135	161	YVPTSHITFTYDSFDGEEGFPGN[1170.4175]VTVK	AT3G47800.1	2,3	23N(1170.4175)	N:1170.4175@YVPTSHITFTYDSFDGEEGFPGN(1)VTVK	1170.42	paucimannose	7	2
1140269_WT_GP_3	521.297		135	161	YVPTSHITFTYDSFDGEEGFPGN[203.0794]VTVK	AT3G47800.1	2	23N(203.0794)	N:203.0794@YVPTSHITFTYDSFDGEEGFPGN(1)VTVK	203.079	Truncated	1	2
1140269_WT_GP_3	187629		107	129	YVSRPFSVGGYN[1024.3595]WTLVVFPNGNK	AT3G20370.1	2,3	12N(1024.3595)	N:1024.3595@YVSRPFSVGGYN(1)WTLVVFPNGNK	1024.36	paucimannose	6	2
1140269_WT_GP_3	50843.9		107	129	YVSRPFSVGGYN[1170.4175]WTLVVFPNGNK	AT3G20370.1	2	12N(1170.4175)	N:1170.4175@YVSRPFSVGGYN(1)WTLVVFPNGNK	1170.42	paucimannose	7	2
1140270_WT_GP_4	155451		140	161	AANLLFLESPVGVGFSYTN[203.0794]TSR	AT5G23210.1	2	19N(203.0794)	N:203.0794@AANLLFLESPVGVGFSYTN(1)TSR	203.079	Truncated	1	3
1140270_WT_GP_4	59941.9		511	525	AEGFPTILFFPAGN[203.0794]K	AT5G60640.1	2	14N(203.0794)	N:203.0794@AEGFPTILFFPAGN(1)K	203.079	Truncated	1	3
1140270_WT_GP_4	83600.1		511	525	AEGFPTILFFPAGN[406.1588]K	AT5G60640.1	2	14N(406.1588)	N:406.1588@AEGFPTILFFPAGN(1)K	406.159	Truncated	2	3
1140270_WT_GP_4	224247		125	134	AENSLN[1216.4229]ATTR	AT5G34940.1	2	6N(1216.4229)	N:1216.4229@AENSLN(1)ATTR	1216.42	High mannose	7	3
1140270_WT_GP_4	140930		125	134	AENSLN[1378.4757]ATTR	AT5G34940.1	2	6N(1378.4757)	N:1378.4757@AENSLN(1)ATTR	1378.48	High mannose	8	3
1140270_WT_GP_4	224281		73	92	AIFTTPITFKPN[1170.4175]ASALYPFK	AT1G53070.1	2	12N(1170.4175)	N:1170.4175@AIFTTPITFKPN(1)ASALYPFK	1170.42	paucimannose	7	3
1140270_WT_GP_4	0		116	164	ALAILAAALTGTAAINHSWVAANQDVAM[15.9949]ALLFGIGYAGIIFEESLAFN[2046.7397]K	AT3G19490.1	5	28M(15.9949),48N(2046.7397)	M:15.9949@ALAILAAALTGTAAINHSWVAANQDVAM(1)ALLFGIGYAGIIFEESLAFNK	2046.74	Complex	12	3
1140270_WT_GP_4	8388.46		292	311	ALAPIAN[1702.5813]ITVESQVLYHTPK	AT3G07180.1	2	7N(1702.5813)	N:1702.5813@ALAPIAN(1)ITVESQVLYHTPK	1702.58	High mannose	10	3
1140270_WT_GP_4	27977.7		168	189	ALGFDGLQNPELVAN[1170.4175]NSVLAFK	AT4G01700.1	2	15N(1170.4175)	N:1170.4175@ALGFDGLQNPELVAN(1)NSVLAFK	1170.42	paucimannose	7	3
1140270_WT_GP_4	49897.5		168	189	ALGFDGLQNPELVAN[203.0794]NSVLAFK	AT4G01700.1	2	15N(203.0794)	N:203.0794@ALGFDGLQNPELVAN(1)NSVLAFK	203.079	Truncated	1	3
1140270_WT_GP_4	82510		343	350	ALHAN[1378.4757]TTK	AT3G02110.1	3	5N(1378.4757)	N:1378.4757@ALHAN(1)TTK	1378.48	High mannose	8	3
1140270_WT_GP_4	61466.4		95	116	ALHIVNTVHAN[1170.4175]ATFSLLEGFFK	AT1G76020.1	2	11N(1170.4175)	N:1170.4175@ALHIVNTVHAN(1)ATFSLLEGFFK	1170.42	paucimannose	7	3
1140270_WT_GP_4	26156.3		66	85	ALLYPGAVVNGLAIN[1702.5813]MTFPK	AT5G11280.1	2	15N(1702.5813)	N:1702.5813@ALLYPGAVVNGLAIN(1)MTFPK	1702.58	High mannose	10	3
1140270_WT_GP_4	18457.3		66	85	ALLYPGAVVNGLAIN[1864.6342]MTFPK	AT5G11280.1	2	15N(1864.6342)	N:1864.6342@ALLYPGAVVNGLAIN(1)MTFPK	1864.63	High mannose	11	3
1140270_WT_GP_4	76903		112	118	ALN[1378.4757]STLR	AT1G67830.1	2	3N(1378.4757)	N:1378.4757@ALN(1)STLR	1378.48	High mannose	8	3
1140270_WT_GP_4	64455.9		164	183	ALYTFDIGQNDLTAGYFAN[203.0794]K	AT1G67830.1	2	19N(203.0794)	N:203.0794@ALYTFDIGQNDLTAGYFAN(1)K	203.079	Truncated	1	3
1140270_WT_GP_4	142651		334	343	AMHAN[1054.3700]VTGIR	AT4G30610.1	2	5N(1054.3700)	N:1054.3700@AMHAN(1)VTGIR	1054.37	High mannose	6	3
1140270_WT_GP_4	170991		334	343	AMHAN[1378.4757]VTGIR	AT4G30610.1	2,3	5N(1378.4757)	N:1378.4757@AMHAN(1)VTGIR	1378.48	High mannose	8	3
1140270_WT_GP_4	144052		334	343	AMHAN[1540.5286]VTGIR	AT4G30610.1	2	5N(1540.5286)	N:1540.5286@AMHAN(1)VTGIR	1540.53	High mannose	9	3
1140270_WT_GP_4	105103		334	343	AMHAN[892.3172]VTGIR	AT4G30610.1	2	5N(892.3172)	N:892.3172@AMHAN(1)VTGIR	892.317	paucimannose	5	3
1140270_WT_GP_4	49501.5		270	285	AMLFIN[203.0794]FTGEGAESLK	AT1G21750.1	2	6N(203.0794)	N:203.0794@AMLFIN(1)FTGEGAESLK	203.079	Truncated	1	3
1140270_WT_GP_4	65414.8		286	295	AMPQVAN[1535.5497]GTK	AT1G26390.1	2	7N(1535.5497)	N:1535.5497@AMPQVAN(1)GTK	1535.55	hybrid	9	3
1140270_WT_GP_4	100950		286	295	AMPQVVN[1702.5813]GTK	AT1G26380.1	2	7N(1702.5813)	N:1702.5813@AMPQVVN(1)GTK	1702.58	High mannose	10	3
1140270_WT_GP_4	98038.9		334	343	AM[15.9949]HAN[1054.3700]VTGIR	AT4G30610.1	2	2M(15.9949),5N(1054.3700)	M:15.9949@AM(1)HANVTGIR	1054.37	High mannose	6	3
1140270_WT_GP_4	108712		334	343	AM[15.9949]HAN[1378.4757]VTGIR	AT4G30610.1	2	2M(15.9949),5N(1378.4757)	M:15.9949@AM(1)HANVTGIR	1378.48	High mannose	8	3
1140270_WT_GP_4	88493.9		334	343	AM[15.9949]HAN[1540.5286]VTGIR	AT4G30610.1	2	2M(15.9949),5N(1540.5286)	M:15.9949@AM(1)HANVTGIR	1540.53	High mannose	9	3
1140270_WT_GP_4	55399.3		323	336	AM[15.9949]HAN[203.0794]ITGLAYPWK	AT2G35780.1	2	2M(15.9949),5N(203.0794)	N:203.0794@AMHAN(1)ITGLAYPWK	203.079	Truncated	1	3
1140270_WT_GP_4	24308.7		270	285	AM[15.9949]LFIN[203.0794]FTGEGAESLK	AT1G21750.1	2	2M(15.9949),6N(203.0794)	N:203.0794@AMLFIN(1)FTGEGAESLK	203.079	Truncated	1	3
1140270_WT_GP_4	29261.4		286	295	AM[15.9949]PQVVN[1702.5813]GTK	AT1G26380.1	2	2M(15.9949),7N(1702.5813)	M:15.9949@AM(1)PQVVNGTK	1702.58	High mannose	10	3
1140270_WT_GP_4	16095.7		412	421	ANHLN[2026.6870]LSYNK	AT4G20940.1	2	5N(2026.6870)	N:2026.6870@ANHLN(1)LSYNK	2026.69	Unprocessed	12	3
1140270_WT_GP_4	103310		71	91	ANPSIFNPTHLN[203.0794]ASQWVQIAK	AT2G28100.1	2	12N(203.0794)	N:203.0794@ANPSIFNPTHLN(1)ASQWVQIAK	203.079	Truncated	1	3
1140270_WT_GP_4	493720		171	177	AN[1170.4175]HTDLR	AT1G76160.1	2,3	2N(1170.4175)	N:1170.4175@AN(1)HTDLR	1170.42	paucimannose	7	3
1140270_WT_GP_4	115319		171	177	AN[1373.4968]HTDLR	AT1G76160.1	2,3	2N(1373.4968)	N:1373.4968@AN(1)HTDLR	1373.5	hybrid	8	3
1140270_WT_GP_4	14795.2		205	213	AN[1373.4968]VTEVSSK	AT1G73260.1	2	2N(1373.4968)	N:1373.4968@AN(1)VTEVSSK	1373.5	hybrid	8	3
1140270_WT_GP_4	69554.5		171	177	AN[1576.5762]HTDLR	AT1G76160.1	2,3	2N(1576.5762)	N:1576.5762@AN(1)HTDLR	1576.58	Complex	9	3
1140270_WT_GP_4	30816		205	213	AN[1576.5762]VTEVSSK	AT1G73260.1	2	2N(1576.5762)	N:1576.5762@AN(1)VTEVSSK	1576.58	Complex	9	3
1140270_WT_GP_4	85973.9		205	213	AN[1702.5813]VTEVSSK	AT1G73260.1	2	2N(1702.5813)	N:1702.5813@AN(1)VTEVSSK	1702.58	High mannose	10	3
1140270_WT_GP_4	33637.4		164	175	AN[406.1588]ATFLIDLFER	AT2G22420.1	2	2N(406.1588)	N:406.1588@AN(1)ATFLIDLFER	406.159	Truncated	2	3
1140270_WT_GP_4	276440		524	531	APLLN[1535.5497]ASR	AT5G11700.1	2	5N(1535.5497)	N:1535.5497@APLLN(1)ASR	1535.55	hybrid	9	3
1140270_WT_GP_4	44943.5		281	305	APVN[1170.4175]VSGNGVNDFLGFQSNPILISK	AT5G11540.1	2	4N(1170.4175)	N:1170.4175@APVN(1)VSGNGVNDFLGFQSNPILISK	1170.42	paucimannose	7	3
1140270_WT_GP_4	132600		181	192	APYN[1024.3595]VSVPLEER	AT4G29690.1	2	4N(1024.3595)	N:1024.3595@APYN(1)VSVPLEER	1024.36	paucimannose	6	3
1140270_WT_GP_4	346480		181	192	APYN[1170.4175]VSVPLEER	AT4G29690.1	2	4N(1170.4175)	N:1170.4175@APYN(1)VSVPLEER	1170.42	paucimannose	7	3
1140270_WT_GP_4	32286.2		181	192	APYN[1373.4968]VSVPLEER	AT4G29690.1	2	4N(1373.4968)	N:1373.4968@APYN(1)VSVPLEER	1373.5	hybrid	8	3
1140270_WT_GP_4	2371		38	74	ASFPEGFLFGTATAAY[79.9663]QVEGAIN[1606.5867]ET[79.9663]C[57.0215]RGPALWDIYC[57.0215]R	AT3G09260.1	4	16Y(79.9663),25T(79.9663),26C(57.0215),36C(57.0215),23N(1606.5867)	T:79.9663@ASFPEGFLFGTATAAYQVEGAINET(1)CRGPALWDIYCR	1606.59	Complex	9	3
1140270_WT_GP_4	7007.82		38	74	ASFPEGFLFGTAT[79.9663]AAY[79.9663]QVEGAIN[1444.5339]ETC[57.0215]RGPALWDIYC[57.0215]R	AT3G09260.1	5	13T(79.9663),16Y(79.9663),26C(57.0215),36C(57.0215),23N(1444.5339)	T:79.9663@ASFPEGFLFGTAT(1)AAYQVEGAINETCRGPALWDIYCR	1444.53	Complex	8	3
1140270_WT_GP_4	8789.59		38	74	ASFPEGFLFGT[79.9663]ATAAYQVEGAIN[1524.5336]ETC[57.0215]RGPALWDIYC[57.0215]R	AT3G09260.1	4	11T(79.9663),26C(57.0215),36C(57.0215),23N(1524.5336)	T:79.9663@ASFPEGFLFGT(1)ATAAYQVEGAINETCRGPALWDIYCR	1524.53	High mannose	9	3
1140270_WT_GP_4	79958.8		313	319	ASLN[1378.4757]TTK	AT1G13750.1	2	4N(1378.4757)	N:1378.4757@ASLN(1)TTK	1378.48	High mannose	8	3
1140270_WT_GP_4	258789		203	213	ASPSIHN[1054.3700]ITTK	AT3G54960.1	2	7N(1054.3700)	N:1054.3700@ASPSIHN(1)ITTK	1054.37	High mannose	6	3
1140270_WT_GP_4	164943		203	213	ASPSIHN[1216.4229]ITTK	AT3G54960.1	2	7N(1216.4229)	N:1216.4229@ASPSIHN(1)ITTK	1216.42	High mannose	7	3
1140270_WT_GP_4	401916		203	213	ASPSIHN[1540.5286]ITTK	AT3G54960.1	2,3	7N(1540.5286)	N:1540.5286@ASPSIHN(1)ITTK	1540.53	High mannose	9	3
1140270_WT_GP_4	143709		203	213	ASPSIHN[1702.5813]ITTK	AT3G54960.1	2	7N(1702.5813)	N:1702.5813@ASPSIHN(1)ITTK	1702.58	High mannose	10	3
1140270_WT_GP_4	123362		203	213	ASPSIHN[568.2115]ITTK	AT3G54960.1	2	7N(568.2115)	N:568.2115@ASPSIHN(1)ITTK	568.212	paucimannose	3	3
1140270_WT_GP_4	144538		203	213	ASPSIHN[730.2644]ITTK	AT3G54960.1	2	7N(730.2644)	N:730.2644@ASPSIHN(1)ITTK	730.264	paucimannose	4	3
1140270_WT_GP_4	186172		203	213	ASPSIHN[892.3172]ITTK	AT3G54960.1	2	7N(892.3172)	N:892.3172@ASPSIHN(1)ITTK	892.317	paucimannose	5	3
1140270_WT_GP_4	124640		46	88	ATDFVFSGLGTPGN[1170.4175]TTNIINAAVTPAFAAQFPGLNGLGLSTAR	AT1G72610.1	3,4	14N(1170.4175)	N:1170.4175@ATDFVFSGLGTPGN(1)TTNIINAAVTPAFAAQFPGLNGLGLSTAR	1170.42	paucimannose	7	3
1140270_WT_GP_4	25395.8		46	88	ATDFVFSGLGTPGN[1576.5762]TTNIINAAVTPAFAAQFPGLNGLGLSTAR	AT1G72610.1	3,4,5	14N(1576.5762)	N:1576.5762@ATDFVFSGLGTPGN(1)TTNIINAAVTPAFAAQFPGLNGLGLSTAR	1576.58	Complex	9	3
1140270_WT_GP_4	48020.6		413	419	ATN[1430.5183]VSAR	AT5G17920.1	2	3N(1430.5183)	N:1430.5183@ATN(1)VSAR	1430.52	Complex	8	3
1140270_WT_GP_4	83731.4		516	533	AVLDTLTQTGYSN[203.0794]STATK	AT4G26690.1	2	13N(203.0794)	N:203.0794@AVLDTLTQTGYSN(1)STATK	203.079	Truncated	1	3
1140270_WT_GP_4	3062.21		224	260	C[57.0215]SPKIDVRC[57.0215]PGGN[1403.5073]SSTEPYIVAHNQLLAHAAAVDVYR	AT5G26000.1	5	1C(57.0215),9C(57.0215),13N(1403.5073)	C:57.0215@C(1)SPKIDVRC(1)PGGNSSTEPYIVAHNQLLAHAAAVDVYR	1403.51	hybrid	8	3
1140270_WT_GP_4	9426.05		224	260	C[57.0215]SPKIDVRC[57.0215]PGGN[730.2644]SSTEPYIVAHNQLLAHAAAVDVYR	AT5G26000.1	5	1C(57.0215),9C(57.0215),13N(730.2644)	C:57.0215@C(1)SPKIDVRC(1)PGGNSSTEPYIVAHNQLLAHAAAVDVYR	730.264	paucimannose	4	3
1140270_WT_GP_4	14543.4		224	260	C[57.0215]SPKIDVRC[57.0215]PGGN[892.3172]SSTEPYIVAHNQLLAHAAAVDVYR	AT5G26000.1	5	1C(57.0215),9C(57.0215),13N(892.3172)	N:892.3172@CSPKIDVRCPGGN(1)SSTEPYIVAHNQLLAHAAAVDVYR	892.317	paucimannose	5	3
1140270_WT_GP_4	68086.6		36	55	C[57.0215]VSGNTN[1054.3700]C[57.0215]TVTNSYGAFPDR	AT2G46750.1	2	1C(57.0215),8C(57.0215),7N(1054.3700)	N:1054.3700@CVSGNTN(1)CTVTNSYGAFPDR	1054.37	High mannose	6	3
1140270_WT_GP_4	104295		307	313	DALHVN[1170.4175]K	AT2G22970.1	2	6N(1170.4175)	N:1170.4175@DALHVN(1)K	1170.42	paucimannose	7	3
1140270_WT_GP_4	123057		211	218	DALN[1227.4388]ATGR	AT3G56310.1	2	4N(1227.4388)	N:1227.4388@DALN(1)ATGR	1227.44	hybrid	7	3
1140270_WT_GP_4	19543.6		121	145	DANLLFLESPAGVGYSYTN[203.0794]TSSDLK	AT4G30610.1	2	19N(203.0794)	N:203.0794@DANLLFLESPAGVGYSYTN(1)TSSDLK	203.079	Truncated	1	3
1140270_WT_GP_4	178661		444	454	DAN[1170.4175]TSSVAYIK	AT1G78830.1	2	3N(1170.4175)	N:1170.4175@DAN(1)TSSVAYIK	1170.42	paucimannose	7	3
1140270_WT_GP_4	71599		444	454	DAN[1373.4968]TSSVAYIK	AT1G78830.1	2	3N(1373.4968)	N:1373.4968@DAN(1)TSSVAYIK	1373.5	hybrid	8	3
1140270_WT_GP_4	71023.5		444	454	DAN[1535.5497]TSSVAYIK	AT1G78830.1	2	3N(1535.5497)	N:1535.5497@DAN(1)TSSVAYIK	1535.55	hybrid	9	3
1140270_WT_GP_4	82118.8		295	306	DDIGN[1540.5286]ISTSEM[15.9949]K	AT1G76400.1	2	11M(15.9949),5N(1540.5286)	M:15.9949@DDIGNISTSEM(1)K	1540.53	High mannose	9	3
1140270_WT_GP_4	182984		294	305	DEIGN[1054.3700]ISTSHLR	AT2G01720.1	2	5N(1054.3700)	N:1054.3700@DEIGN(1)ISTSHLR	1054.37	High mannose	6	3
1140270_WT_GP_4	157942		294	305	DEIGN[1216.4229]ISTSHLR	AT2G01720.1	2	5N(1216.4229)	N:1216.4229@DEIGN(1)ISTSHLR	1216.42	High mannose	7	3
1140270_WT_GP_4	142004		294	305	DEIGN[1378.4757]ISTSHLR	AT2G01720.1	2	5N(1378.4757)	N:1378.4757@DEIGN(1)ISTSHLR	1378.48	High mannose	8	3
1140270_WT_GP_4	77760.7		294	305	DEIGN[1540.5286]ISTSHLR	AT2G01720.1	2	5N(1540.5286)	N:1540.5286@DEIGN(1)ISTSHLR	1540.53	High mannose	9	3
1140270_WT_GP_4	145466		294	305	DEIGN[1702.5813]ISTSHLR	AT2G01720.1	2,3	5N(1702.5813)	N:1702.5813@DEIGN(1)ISTSHLR	1702.58	High mannose	10	3
1140270_WT_GP_4	163325		294	305	DEIGN[1864.6342]ISTSHLR	AT2G01720.1	2,3	5N(1864.6342)	N:1864.6342@DEIGN(1)ISTSHLR	1864.63	High mannose	11	3
1140270_WT_GP_4	8400.03		294	305	DEIGN[2026.6870]ISTSHLR	AT2G01720.1	2	5N(2026.6870)	N:2026.6870@DEIGN(1)ISTSHLR	2026.69	Unprocessed	12	3
1140270_WT_GP_4	88361.8		294	305	DEIGN[203.0794]ISTSHLR	AT2G01720.1	2	5N(203.0794)	N:203.0794@DEIGN(1)ISTSHLR	203.079	Truncated	1	3
1140270_WT_GP_4	103527		294	305	DEIGN[568.2115]ISTSHLR	AT2G01720.1	2	5N(568.2115)	N:568.2115@DEIGN(1)ISTSHLR	568.212	paucimannose	3	3
1140270_WT_GP_4	141932		294	305	DEIGN[730.2644]ISTSHLR	AT2G01720.1	2	5N(730.2644)	N:730.2644@DEIGN(1)ISTSHLR	730.264	paucimannose	4	3
1140270_WT_GP_4	105938		294	305	DEIGN[892.3172]ISTSHLR	AT2G01720.1	2	5N(892.3172)	N:892.3172@DEIGN(1)ISTSHLR	892.317	paucimannose	5	3
1140270_WT_GP_4	20405.7		46	63	DELWFN[1170.4175]QTLDHYSPSDHR	AT4G36195.1	2	6N(1170.4175)	N:1170.4175@DELWFN(1)QTLDHYSPSDHR	1170.42	paucimannose	7	3
1140270_WT_GP_4	11115.2		258	279	DGNDLHMNVN[1702.5813]ITLVEALVGFEK	AT3G62600.1	2	10N(1702.5813)	N:1702.5813@DGNDLHMNVN(1)ITLVEALVGFEK	1702.58	High mannose	10	3
1140270_WT_GP_4	39864.8		258	279	DGNDLHMNVN[203.0794]ITLVEALVGFEK	AT3G62600.1	2	10N(203.0794)	N:203.0794@DGNDLHMNVN(1)ITLVEALVGFEK	203.079	Truncated	1	3
1140270_WT_GP_4	75103.8		105	133	DGSALAATLFQATGAAPGTSGFVN[1024.3595]ITDLR	AT5G55730.1	2	24N(1024.3595)	N:1024.3595@DGSALAATLFQATGAAPGTSGFVN(1)ITDLR	1024.36	paucimannose	6	3
1140270_WT_GP_4	122770		105	133	DGSALAATLFQATGAAPGTSGFVN[1170.4175]ITDLR	AT5G55730.1	2	24N(1170.4175)	N:1170.4175@DGSALAATLFQATGAAPGTSGFVN(1)ITDLR	1170.42	paucimannose	7	3
1140270_WT_GP_4	121064		78	93	DGSN[1024.3595]GSVADNSYHLYK	AT2G44450.1	2	4N(1024.3595)	N:1024.3595@DGSN(1)GSVADNSYHLYK	1024.36	paucimannose	6	3
1140270_WT_GP_4	127825		78	93	DGSN[203.0794]GSVADNSYHLYK	AT2G44450.1	2	4N(203.0794)	N:203.0794@DGSN(1)GSVADNSYHLYK	203.079	Truncated	1	3
1140270_WT_GP_4	62206.5		78	93	DGSN[406.1588]GSVADNSYHLYK	AT2G44450.1	2	4N(406.1588)	N:406.1588@DGSN(1)GSVADNSYHLYK	406.159	Truncated	2	3
1140270_WT_GP_4	31300.7		78	93	DGSN[892.3172]GSVADNSYHLYK	AT2G44450.1	2	4N(892.3172)	N:892.3172@DGSN(1)GSVADNSYHLYK	892.317	paucimannose	5	3
1140270_WT_GP_4	27827.5		100	113	DIDVM[15.9949]DELN[1864.6342]STGYR	AT5G26000.1	2,3	5M(15.9949),9N(1864.6342)	M:15.9949@DIDVM(1)DELNSTGYR	1864.63	High mannose	11	3
1140270_WT_GP_4	35966.6		569	579	DN[1702.5813]TTTQELNPK	AT1G67490.1	2	2N(1702.5813)	N:1702.5813@DN(1)TTTQELNPK	1702.58	High mannose	10	3
1140270_WT_GP_4	25064		167	186	DQIIHVN[1373.4968]LTQDNPRPLEAGK	AT1G10950.1	2	7N(1373.4968)	N:1373.4968@DQIIHVN(1)LTQDNPRPLEAGK	1373.5	hybrid	8	3
1140270_WT_GP_4	68650.8		167	186	DQIIHVN[1576.5762]LTQDNPRPLEAGK	AT1G10950.1	2,4	7N(1576.5762)	N:1576.5762@DQIIHVN(1)LTQDNPRPLEAGK	1576.58	Complex	9	3
1140270_WT_GP_4	88944.1		242	249	DSFN[1227.4388]ISHK	AT1G36050.1	2	4N(1227.4388)	N:1227.4388@DSFN(1)ISHK	1227.44	hybrid	7	3
1140270_WT_GP_4	122536		242	249	DSFN[1430.5183]ISHK	AT1G36050.1	2	4N(1430.5183)	N:1430.5183@DSFN(1)ISHK	1430.52	Complex	8	3
1140270_WT_GP_4	118124		131	158	DSGSGYLSLYVAIDN[1170.4175]STLGQQEIYADLR	AT3G20370.1	2,3	15N(1170.4175)	N:1170.4175@DSGSGYLSLYVAIDN(1)STLGQQEIYADLR	1170.42	paucimannose	7	3
1140270_WT_GP_4	121390		131	158	DSGSGYLSLYVAIDN[203.0794]STLGQQEIYADLR	AT3G20370.1	2	15N(203.0794)	N:203.0794@DSGSGYLSLYVAIDN(1)STLGQQEIYADLR	203.079	Truncated	1	3
1140270_WT_GP_4	16007.5		168	199	DSLAFASQETTLNNLPPPFFN[1170.4175]ASQLIADFANR	AT1G71695.1	4	21N(1170.4175)	N:1170.4175@DSLAFASQETTLNNLPPPFFN(1)ASQLIADFANR	1170.42	paucimannose	7	3
1140270_WT_GP_4	66199.1		213	240	DTEGHGTHTASTAAGSVVAN[1170.4175]ASLYQYAR	AT3G14067.1	2,3,4	20N(1170.4175)	N:1170.4175@DTEGHGTHTASTAAGSVVAN(1)ASLYQYAR	1170.42	paucimannose	7	3
1140270_WT_GP_4	70170.4		213	240	DTEGHGTHTASTAAGSVVAN[203.0794]ASLYQYAR	AT3G14067.1	2	20N(203.0794)	N:203.0794@DTEGHGTHTASTAAGSVVAN(1)ASLYQYAR	203.079	Truncated	1	3
1140270_WT_GP_4	13961.1		251	261	DVM[15.9949]NN[1702.5813]GSLDM[15.9949]K	AT3G51980.1	2	10M(15.9949),3M(15.9949),5N(1702.5813)	M:15.9949@DVM(1)NNGSLDM(1)K	1702.58	High mannose	10	3
1140270_WT_GP_4	8929.22		104	114	DVN[1576.5762]ATSGTDSK	AT2G38650.1	2	3N(1576.5762)	N:1576.5762@DVN(1)ATSGTDSK	1576.58	Complex	9	3
1140270_WT_GP_4	96036.3		493	504	DYTEDGLDGGN[1576.5762]K	AT1G30000.1	2	11N(1576.5762)	N:1576.5762@DYTEDGLDGGN(1)K	1576.58	Complex	9	3
1140270_WT_GP_4	24258.3		128	153	EANMLFLEAPVGVGFSYTN[203.0794]NSMDLQK	AT5G08260.1	2	19N(203.0794)	N:203.0794@EANMLFLEAPVGVGFSYTN(1)NSMDLQK	203.079	Truncated	1	3
1140270_WT_GP_4	185247		687	697	EAN[1864.6342]VTGVPVVR	AT5G63840.1	2	3N(1864.6342)	N:1864.6342@EAN(1)VTGVPVVR	1864.63	High mannose	11	3
1140270_WT_GP_4	189975		241	249	EDFEPTTN[1024.3595]R	AT1G66970.1	2	8N(1024.3595)	N:1024.3595@EDFEPTTN(1)R	1024.36	paucimannose	6	3
1140270_WT_GP_4	957099		241	249	EDFEPTTN[1170.4175]R	AT1G66970.1	2	8N(1170.4175)	N:1170.4175@EDFEPTTN(1)R	1170.42	paucimannose	7	3
1140270_WT_GP_4	454478		241	249	EDFEPTTN[1373.4968]R	AT1G66970.1	2	8N(1373.4968)	N:1373.4968@EDFEPTTN(1)R	1373.5	hybrid	8	3
1140270_WT_GP_4	666818		241	249	EDFEPTTN[1576.5762]R	AT1G66970.1	2	8N(1576.5762)	N:1576.5762@EDFEPTTN(1)R	1576.58	Complex	9	3
1140270_WT_GP_4	104091		156	162	EFN[1170.4175]VTPR	AT5G13980.1	2	3N(1170.4175)	N:1170.4175@EFN(1)VTPR	1170.42	paucimannose	7	3
1140270_WT_GP_4	280676		29	45	EFVLTLDHSN[203.0794]FTETISK	AT1G77510.1	2	10N(203.0794)	N:203.0794@EFVLTLDHSN(1)FTETISK	203.079	Truncated	1	3
1140270_WT_GP_4	65501.8		29	45	EFVLTLDHSN[568.2115]FTETISK	AT1G77510.1	2	10N(568.2115)	N:568.2115@EFVLTLDHSN(1)FTETISK	568.212	paucimannose	3	3
1140270_WT_GP_4	38985.3		30	46	EFVLTLDHTN[1702.5813]FTDTINK	AT1G21750.1	2,3	10N(1702.5813)	N:1702.5813@EFVLTLDHTN(1)FTDTINK	1702.58	High mannose	10	3
1140270_WT_GP_4	1101290		30	46	EFVLTLDHTN[203.0794]FTDTINK	AT1G21750.1	2	10N(203.0794)	N:203.0794@EFVLTLDHTN(1)FTDTINK	203.079	Truncated	1	3
1140270_WT_GP_4	113725		30	46	EFVLTLDHTN[568.2115]FTDTINK	AT1G21750.1	2	10N(568.2115)	N:568.2115@EFVLTLDHTN(1)FTDTINK	568.212	paucimannose	3	3
1140270_WT_GP_4	76075.5		30	46	EFVLTLDHTN[730.2644]FTDTINK	AT1G21750.1	2	10N(730.2644)	N:730.2644@EFVLTLDHTN(1)FTDTINK	730.264	paucimannose	4	3
1140270_WT_GP_4	30793.8		30	46	EFVLTLDHTN[892.3172]FTDTINK	AT1G21750.1	2	10N(892.3172)	N:892.3172@EFVLTLDHTN(1)FTDTINK	892.317	paucimannose	5	3
1140270_WT_GP_4	27767.8		176	204	EGFWLNVQHDAFYEQQN[203.0794]LSMSSFLLSVSR	AT1G66970.1	2	17N(203.0794)	N:203.0794@EGFWLNVQHDAFYEQQN(1)LSMSSFLLSVSR	203.079	Truncated	1	3
1140270_WT_GP_4	21124.2		35	60	EGSNPQVFISDVTYIPSN[1170.4175]SSFTTVLR	AT1G30730.1	2	18N(1170.4175)	N:1170.4175@EGSNPQVFISDVTYIPSN(1)SSFTTVLR	1170.42	paucimannose	7	3
1140270_WT_GP_4	20353		154	171	ELILGYAN[1170.4175]QTLSLKPEHK	AT4G12900.1	2	8N(1170.4175)	N:1170.4175@ELILGYAN(1)QTLSLKPEHK	1170.42	paucimannose	7	3
1140270_WT_GP_4	357417		302	308	ELQGVN[1170.4175]R	AT2G27190.1	2	6N(1170.4175)	N:1170.4175@ELQGVN(1)R	1170.42	paucimannose	7	3
1140270_WT_GP_4	138741		302	308	ELQGVN[1373.4968]R	AT2G27190.1	2	6N(1373.4968)	N:1373.4968@ELQGVN(1)R	1373.5	hybrid	8	3
1140270_WT_GP_4	47540.2		630	637	ENYN[1576.5762]STVK	AT1G67490.1	2	4N(1576.5762)	N:1576.5762@ENYN(1)STVK	1576.58	Complex	9	3
1140270_WT_GP_4	40121.8		72	84	ESNPLN[1576.5762]VSDPNSK	AT1G07230.1	2	6N(1576.5762)	N:1576.5762@ESNPLN(1)VSDPNSK	1576.58	Complex	9	3
1140270_WT_GP_4	68256		571	591	ESPGSGSFELFLIHPN[203.0794]GTGLR	AT1G21680.1	2	16N(203.0794)	N:203.0794@ESPGSGSFELFLIHPN(1)GTGLR	203.079	Truncated	1	3
1140270_WT_GP_4	19968.5		517	532	EYLGTATGN[1864.6342]GTHVPFK	AT5G63810.1	2,3	9N(1864.6342)	N:1864.6342@EYLGTATGN(1)GTHVPFK	1864.63	High mannose	11	3
1140270_WT_GP_4	63051.6		227	252	FDGNAFVPFAHGM[15.9949]GLISDELFEN[203.0794]VTK	AT4G12910.1	2	13M(15.9949),23N(203.0794)	N:203.0794@FDGNAFVPFAHGMGLISDELFEN(1)VTK	203.079	Truncated	1	3
1140270_WT_GP_4	205725		290	296	FDGN[1540.5286]FTK	AT3G54960.1	2	4N(1540.5286)	N:1540.5286@FDGN(1)FTK	1540.53	High mannose	9	3
1140270_WT_GP_4	644684		290	296	FDGN[1702.5813]FTK	AT3G54960.1	2	4N(1702.5813)	N:1702.5813@FDGN(1)FTK	1702.58	High mannose	10	3
1140270_WT_GP_4	3470.47		95	114	FEVFN[1170.4175]GSAPSLFSTTYSWTK	AT2G22990.1	2	5N(1170.4175)	N:1170.4175@FEVFN(1)GSAPSLFSTTYSWTK	1170.42	paucimannose	7	3
1140270_WT_GP_4	38577.1		95	114	FEVFN[203.0794]GSAPSLFSTTYSWTK	AT2G22990.1	2	5N(203.0794)	N:203.0794@FEVFN(1)GSAPSLFSTTYSWTK	203.079	Truncated	1	3
1140270_WT_GP_4	19654.8		39	52	FGGGSEN[1576.5762]VTDSSSK	AT1G64385.1	2	7N(1576.5762)	N:1576.5762@FGGGSEN(1)VTDSSSK	1576.58	Complex	9	3
1140270_WT_GP_4	80115.2		484	498	FGLSYVDFAN[1054.3700]ITGDR	AT5G26000.1	2	10N(1054.3700)	N:1054.3700@FGLSYVDFAN(1)ITGDR	1054.37	High mannose	6	3
1140270_WT_GP_4	17520.9		484	501	FGLSYVDFAN[1054.3700]ITGDRDLK	AT5G26000.1	2	10N(1054.3700)	N:1054.3700@FGLSYVDFAN(1)ITGDRDLK	1054.37	High mannose	6	3
1140270_WT_GP_4	49930.3		484	498	FGLSYVDFAN[1216.4229]ITGDR	AT5G26000.1	2,3	10N(1216.4229)	N:1216.4229@FGLSYVDFAN(1)ITGDR	1216.42	High mannose	7	3
1140270_WT_GP_4	185686		484	501	FGLSYVDFAN[1216.4229]ITGDRDLK	AT5G26000.1	2	10N(1216.4229)	N:1216.4229@FGLSYVDFAN(1)ITGDRDLK	1216.42	High mannose	7	3
1140270_WT_GP_4	31958.2		484	501	FGLSYVDFAN[1241.4545]ITGDRDLK	AT5G26000.1	2	10N(1241.4545)	N:1241.4545@FGLSYVDFAN(1)ITGDRDLK	1241.45	hybrid	7	3
1140270_WT_GP_4	1020360		484	498	FGLSYVDFAN[203.0794]ITGDR	AT5G26000.1	2	10N(203.0794)	N:203.0794@FGLSYVDFAN(1)ITGDR	203.079	Truncated	1	3
1140270_WT_GP_4	1339210		484	501	FGLSYVDFAN[203.0794]ITGDRDLK	AT5G26000.1	2	10N(203.0794)	N:203.0794@FGLSYVDFAN(1)ITGDRDLK	203.079	Truncated	1	3
1140270_WT_GP_4	609972		484	498	FGLSYVDFAN[406.1588]ITGDR	AT5G26000.1	2	10N(406.1588)	N:406.1588@FGLSYVDFAN(1)ITGDR	406.159	Truncated	2	3
1140270_WT_GP_4	303932		484	498	FGLSYVDFAN[568.2115]ITGDR	AT5G26000.1	2	10N(568.2115)	N:568.2115@FGLSYVDFAN(1)ITGDR	568.212	paucimannose	3	3
1140270_WT_GP_4	170693		484	501	FGLSYVDFAN[568.2115]ITGDRDLK	AT5G26000.1	2	10N(568.2115)	N:568.2115@FGLSYVDFAN(1)ITGDRDLK	568.212	paucimannose	3	3
1140270_WT_GP_4	154960		484	498	FGLSYVDFAN[730.2644]ITGDR	AT5G26000.1	2	10N(730.2644)	N:730.2644@FGLSYVDFAN(1)ITGDR	730.264	paucimannose	4	3
1140270_WT_GP_4	170783		484	501	FGLSYVDFAN[730.2644]ITGDRDLK	AT5G26000.1	2	10N(730.2644)	N:730.2644@FGLSYVDFAN(1)ITGDRDLK	730.264	paucimannose	4	3
1140270_WT_GP_4	90238.5		484	498	FGLSYVDFAN[892.3172]ITGDR	AT5G26000.1	2	10N(892.3172)	N:892.3172@FGLSYVDFAN(1)ITGDR	892.317	paucimannose	5	3
1140270_WT_GP_4	137444		495	509	FGLSYVDFNN[406.1588]VTADR	AT5G25980.2	2	10N(406.1588)	N:406.1588@FGLSYVDFNN(1)VTADR	406.159	Truncated	2	3
1140270_WT_GP_4	114301		489	502	FGLYYIDFQNN[203.0794]LTR	AT1G52400.1	2	11N(203.0794)	N:203.0794@FGLYYIDFQNN(1)LTR	203.079	Truncated	1	3
1140270_WT_GP_4	101693		489	502	FGLYYIDFQNN[406.1588]LTR	AT1G52400.1	2	11N(406.1588)	N:406.1588@FGLYYIDFQNN(1)LTR	406.159	Truncated	2	3
1140270_WT_GP_4	272799		130	138	FGMSNN[1576.5762]ISK	AT5G06320.1	2	6N(1576.5762)	N:1576.5762@FGMSNN(1)ISK	1576.58	Complex	9	3
1140270_WT_GP_4	239678		130	138	FGM[15.9949]SNN[1576.5762]ISK	AT5G06320.1	2	3M(15.9949),6N(1576.5762)	M:15.9949@FGM(1)SNNISK	1576.58	Complex	9	3
1140270_WT_GP_4	9847.04		388	404	FLFDN[1576.5762]YTLIVSEYLDSK	AT3G28720.1	2	5N(1576.5762)	N:1576.5762@FLFDN(1)YTLIVSEYLDSK	1576.58	Complex	9	3
1140270_WT_GP_4	33618.7		350	366	FLN[1864.6342]ISFGSPILDLVTEK	AT1G76400.1	2	3N(1864.6342)	N:1864.6342@FLN(1)ISFGSPILDLVTEK	1864.63	High mannose	11	3
1140270_WT_GP_4	30509.2		386	397	FLN[203.0794]QTEYLVEFK	AT1G33590.1	2	3N(203.0794)	N:203.0794@FLN(1)QTEYLVEFK	203.079	Truncated	1	3
1140270_WT_GP_4	85160.1		386	397	FLN[406.1588]QTEYLVEFK	AT1G33590.1	2	3N(406.1588)	N:406.1588@FLN(1)QTEYLVEFK	406.159	Truncated	2	3
1140270_WT_GP_4	50524		242	251	FMESDGN[1170.4175]SSK	AT1G14185.1	2	7N(1170.4175)	N:1170.4175@FMESDGN(1)SSK	1170.42	paucimannose	7	3
1140270_WT_GP_4	99399.3		374	387	FNMPGN[1170.4175]SSESTGMK	AT1G13900.1	2	6N(1170.4175)	N:1170.4175@FNMPGN(1)SSESTGMK	1170.42	paucimannose	7	3
1140270_WT_GP_4	205822		374	387	FNMPGN[1170.4175]SSESTGM[15.9949]K	AT1G13900.1	2	13M(15.9949),6N(1170.4175)	M:15.9949@FNMPGNSSESTGM(1)K	1170.42	paucimannose	7	3
1140270_WT_GP_4	114098		374	387	FNM[15.9949]PGN[1170.4175]SSESTGMK	AT1G13900.1	2	3M(15.9949),6N(1170.4175)	M:15.9949@FNM(1)PGNSSESTGMK	1170.42	paucimannose	7	3
1140270_WT_GP_4	165310		374	387	FNM[15.9949]PGN[1170.4175]SSESTGM[15.9949]K	AT1G13900.1	2	13M(15.9949),3M(15.9949),6N(1170.4175)	M:15.9949@FNM(1)PGNSSESTGM(1)K	1170.42	paucimannose	7	3
1140270_WT_GP_4	18948.3		374	387	FNM[15.9949]PGN[1373.4968]SSESTGM[15.9949]K	AT1G13900.1	2	13M(15.9949),3M(15.9949),6N(1373.4968)	M:15.9949@FNM(1)PGNSSESTGM(1)K	1373.5	hybrid	8	3
1140270_WT_GP_4	114846		172	178	FN[1024.3595]HTDLK	AT1G41830.1	2	2N(1024.3595)	N:1024.3595@FN(1)HTDLK	1024.36	paucimannose	6	3
1140270_WT_GP_4	143765		67	74	FN[1024.3595]TTSTPK	AT1G30700.1	2	2N(1024.3595)	N:1024.3595@FN(1)TTSTPK	1024.36	paucimannose	6	3
1140270_WT_GP_4	595339		339	345	FN[1054.3700]STEAR	AT5G25980.2	2	2N(1054.3700)	N:1054.3700@FN(1)STEAR	1054.37	High mannose	6	3
1140270_WT_GP_4	87140.5		257	267	FN[1054.3700]VSTFLSRPK	AT1G78850.1	2	2N(1054.3700)	N:1054.3700@FN(1)VSTFLSRPK	1054.37	High mannose	6	3
1140270_WT_GP_4	37072.7		160	174	FN[1170.4175]ESLPALLIDVAVK	AT4G05200.1	2	2N(1170.4175)	N:1170.4175@FN(1)ESLPALLIDVAVK	1170.42	paucimannose	7	3
1140270_WT_GP_4	1009290		172	178	FN[1170.4175]HTDLK	AT1G41830.1	2,3	2N(1170.4175)	N:1170.4175@FN(1)HTDLK	1170.42	paucimannose	7	3
1140270_WT_GP_4	15113.5		78	85	FN[1184.4330]TSSTPK	AT4G20840.1	2	2N(1184.4330)	N:1184.4330@FN(1)TSSTPK	1184.43	paucimannose	7	3
1140270_WT_GP_4	11923.6		72	79	FN[1184.4330]TSTSPK	AT1G01980.1	2	2N(1184.4330)	N:1184.4330@FN(1)TSTSPK	1184.43	paucimannose	7	3
1140270_WT_GP_4	6523530		339	345	FN[1216.4229]STEAR	AT5G25980.2	2	2N(1216.4229)	N:1216.4229@FN(1)STEAR	1216.42	High mannose	7	3
1140270_WT_GP_4	81193.4		257	267	FN[1216.4229]VSTFLSRPK	AT1G78850.1	2	2N(1216.4229)	N:1216.4229@FN(1)VSTFLSRPK	1216.42	High mannose	7	3
1140270_WT_GP_4	182922		67	74	FN[1227.4388]TTSTPK	AT1G30700.1	2	2N(1227.4388)	N:1227.4388@FN(1)TTSTPK	1227.44	hybrid	7	3
1140270_WT_GP_4	391640		172	178	FN[1373.4968]HTDLK	AT1G41830.1	2	2N(1373.4968)	N:1373.4968@FN(1)HTDLK	1373.5	hybrid	8	3
1140270_WT_GP_4	417463		339	345	FN[1378.4757]STEAR	AT5G25980.2	2	2N(1378.4757)	N:1378.4757@FN(1)STEAR	1378.48	High mannose	8	3
1140270_WT_GP_4	135415		67	74	FN[1430.5183]TTSTPK	AT1G30700.1	2	2N(1430.5183)	N:1430.5183@FN(1)TTSTPK	1430.52	Complex	8	3
1140270_WT_GP_4	414698		339	345	FN[1540.5286]STEAR	AT5G25980.2	2	2N(1540.5286)	N:1540.5286@FN(1)STEAR	1540.53	High mannose	9	3
1140270_WT_GP_4	57345.5		257	267	FN[1540.5286]VSTFLSRPK	AT1G78850.1	2	2N(1540.5286)	N:1540.5286@FN(1)VSTFLSRPK	1540.53	High mannose	9	3
1140270_WT_GP_4	71982.8		339	345	FN[1565.5602]STEAR	AT5G25980.2	2	2N(1565.5602)	N:1565.5602@FN(1)STEAR	1565.56	hybrid	9	3
1140270_WT_GP_4	104649		172	178	FN[1576.5762]HTDLK	AT1G41830.1	2	2N(1576.5762)	N:1576.5762@FN(1)HTDLK	1576.58	Complex	9	3
1140270_WT_GP_4	55842.2		339	345	FN[1702.5813]STEAR	AT5G25980.2	2	2N(1702.5813)	N:1702.5813@FN(1)STEAR	1702.58	High mannose	10	3
1140270_WT_GP_4	71920.1		339	345	FN[1864.6342]STEAR	AT5G25980.2	2	2N(1864.6342)	N:1864.6342@FN(1)STEAR	1864.63	High mannose	11	3
1140270_WT_GP_4	69963.2		114	133	FN[203.0794]ITGQEGTLWWHAHASFLR	AT3G09220.1	2	2N(203.0794)	N:203.0794@FN(1)ITGQEGTLWWHAHASFLR	203.079	Truncated	1	3
1140270_WT_GP_4	70341.5		257	265	FN[203.0794]VSTFLSR	AT1G78850.1	2	2N(203.0794)	N:203.0794@FN(1)VSTFLSR	203.079	Truncated	1	3
1140270_WT_GP_4	31440.5		257	265	FN[406.1588]VSTFLSR	AT1G78850.1	2	2N(406.1588)	N:406.1588@FN(1)VSTFLSR	406.159	Truncated	2	3
1140270_WT_GP_4	87265.6		339	345	FN[892.3172]STEAR	AT5G25980.2	2	2N(892.3172)	N:892.3172@FN(1)STEAR	892.317	paucimannose	5	3
1140270_WT_GP_4	101000		257	267	FN[892.3172]VSTFLSRPK	AT1G78850.1	2	2N(892.3172)	N:892.3172@FN(1)VSTFLSRPK	892.317	paucimannose	5	3
1140270_WT_GP_4	364.812		52	70	FPGPTIN[1549.5652]VTTNENLVVNVR	AT4G12420.1	2,3	7N(1549.5652)	N:1549.5652@FPGPTIN(1)VTTNENLVVNVR	1549.57	hybrid	9	3
1140270_WT_GP_4	47291.3		52	70	FPGPTIN[203.0794]VTTNENLVVNVR	AT4G12420.1	2	7N(203.0794)	N:203.0794@FPGPTIN(1)VTTNENLVVNVR	203.079	Truncated	1	3
1140270_WT_GP_4	87480.5		427	435	FPN[1170.4175]ISEVTK	AT5G58090.1	2	3N(1170.4175)	N:1170.4175@FPN(1)ISEVTK	1170.42	paucimannose	7	3
1140270_WT_GP_4	115157		165	171	FPQYLN[1373.4968]R	AT2G33530.1	2	6N(1373.4968)	N:1373.4968@FPQYLN(1)R	1373.5	hybrid	8	3
1140270_WT_GP_4	163116		240	264	FSAENVGVQVLNSVN[1024.3595]ITLGAEDELK	AT5G60360.1	2	15N(1024.3595)	N:1024.3595@FSAENVGVQVLNSVN(1)ITLGAEDELK	1024.36	paucimannose	6	3
1140270_WT_GP_4	39314.5		240	264	FSAENVGVQVLNSVN[1054.3700]ITLGAEDELK	AT5G60360.1	2	15N(1054.3700)	N:1054.3700@FSAENVGVQVLNSVN(1)ITLGAEDELK	1054.37	High mannose	6	3
1140270_WT_GP_4	49899.7		240	264	FSAENVGVQVLNSVN[1095.3966]ITLGAEDELK	AT5G60360.1	2,3	15N(1095.3966)	N:1095.3966@FSAENVGVQVLNSVN(1)ITLGAEDELK	1095.4	hybrid	6	3
1140270_WT_GP_4	2173.24		240	264	FSAENVGVQVLNSVN[1184.4330]ITLGAEDELK	AT5G60360.1	2	15N(1184.4330)	N:1184.4330@FSAENVGVQVLNSVN(1)ITLGAEDELK	1184.43	paucimannose	7	3
1140270_WT_GP_4	69745.7		240	264	FSAENVGVQVLNSVN[1216.4229]ITLGAEDELK	AT5G60360.1	2,3	15N(1216.4229)	N:1216.4229@FSAENVGVQVLNSVN(1)ITLGAEDELK	1216.42	High mannose	7	3
1140270_WT_GP_4	144293		240	264	FSAENVGVQVLNSVN[1227.4388]ITLGAEDELK	AT5G60360.1	2,3	15N(1227.4388)	N:1227.4388@FSAENVGVQVLNSVN(1)ITLGAEDELK	1227.44	hybrid	7	3
1140270_WT_GP_4	231446		240	264	FSAENVGVQVLNSVN[1378.4757]ITLGAEDELK	AT5G60360.1	2,3,4	15N(1378.4757)	N:1378.4757@FSAENVGVQVLNSVN(1)ITLGAEDELK	1378.48	High mannose	8	3
1140270_WT_GP_4	9758.08		240	264	FSAENVGVQVLNSVN[1387.5125]ITLGAEDELK	AT5G60360.1	2,3	15N(1387.5125)	N:1387.5125@FSAENVGVQVLNSVN(1)ITLGAEDELK	1387.51	hybrid	8	3
1140270_WT_GP_4	28852.6		240	264	FSAENVGVQVLNSVN[203.0794]ITLGAEDELK	AT5G60360.1	2	15N(203.0794)	N:203.0794@FSAENVGVQVLNSVN(1)ITLGAEDELK	203.079	Truncated	1	3
1140270_WT_GP_4	39710.2		240	264	FSAENVGVQVLNSVN[730.2644]ITLGAEDELK	AT5G60360.1	2	15N(730.2644)	N:730.2644@FSAENVGVQVLNSVN(1)ITLGAEDELK	730.264	paucimannose	4	3
1140270_WT_GP_4	62687		240	264	FSAENVGVQVLNSVN[892.3172]ITLGAEDELK	AT5G60360.1	2	15N(892.3172)	N:892.3172@FSAENVGVQVLNSVN(1)ITLGAEDELK	892.317	paucimannose	5	3
1140270_WT_GP_4	164753		240	264	FSAENVGVQVLNS[79.9663]VN[1298.4760]ITLGAEDELK	AT5G60360.1	2	13S(79.9663),15N(1298.4760)	S:79.9663@FSAENVGVQVLNS(1)VNITLGAEDELK	1298.48	Complex	7	3
1140270_WT_GP_4	20015.7		240	264	FSAKNIGVQVRDSVN[1200.4280]ITLGAEDELK	AT3G45310.1	2	15N(1200.4280)	N:1200.4280@FSAKNIGVQVRDSVN(1)ITLGAEDELK	1200.43	High mannose	7	3
1140270_WT_GP_4	156499		162	180	FTGPIPSSISN[1024.3595]LTLLTQLK	AT1G33590.1	2	11N(1024.3595)	N:1024.3595@FTGPIPSSISN(1)LTLLTQLK	1024.36	paucimannose	6	3
1140270_WT_GP_4	340329		162	180	FTGPIPSSISN[1170.4175]LTLLTQLK	AT1G33590.1	2,3	11N(1170.4175)	N:1170.4175@FTGPIPSSISN(1)LTLLTQLK	1170.42	paucimannose	7	3
1140270_WT_GP_4	26178.9		162	180	FTGPIPSSISN[1373.4968]LTLLTQLK	AT1G33590.1	2	11N(1373.4968)	N:1373.4968@FTGPIPSSISN(1)LTLLTQLK	1373.5	hybrid	8	3
1140270_WT_GP_4	55646.1		162	180	FTGPIPSSISN[1576.5762]LTLLTQLK	AT1G33590.1	2	11N(1576.5762)	N:1576.5762@FTGPIPSSISN(1)LTLLTQLK	1576.58	Complex	9	3
1140270_WT_GP_4	38823.8		266	282	FVN[1170.4175]VSGNHLQISHTDMK	AT3G60340.1	2	3N(1170.4175)	N:1170.4175@FVN(1)VSGNHLQISHTDMK	1170.42	paucimannose	7	3
1140270_WT_GP_4	33356.6		266	282	FVN[1170.4175]VSGNHLQISHTDM[15.9949]K	AT3G60340.1	2	16M(15.9949),3N(1170.4175)	M:15.9949@FVNVSGNHLQISHTDM(1)K	1170.42	paucimannose	7	3
1140270_WT_GP_4	22150.5		212	225	FVQN[1373.4968]VSTDAQSHPR	AT1G53710.1	2	4N(1373.4968)	N:1373.4968@FVQN(1)VSTDAQSHPR	1373.5	hybrid	8	3
1140270_WT_GP_4	5948.71		212	225	FVQN[1576.5762]VSTDAQSHPR	AT1G53710.1	2	4N(1576.5762)	N:1576.5762@FVQN(1)VSTDAQSHPR	1576.58	Complex	9	3
1140270_WT_GP_4	59142		36	50	FWNPNIN[203.0794]YTLWAQGK	AT5G15350.1	2	7N(203.0794)	N:203.0794@FWNPNIN(1)YTLWAQGK	203.079	Truncated	1	3
1140270_WT_GP_4	56524.3		336	354	FYSN[1373.4968]LTALVNGPHWVPVPR	AT3G09220.1	2	4N(1373.4968)	N:1373.4968@FYSN(1)LTALVNGPHWVPVPR	1373.5	hybrid	8	3
1140270_WT_GP_4	51373.1		336	354	FYSN[1576.5762]LTALVNGPHWVPVPR	AT3G09220.1	2	4N(1576.5762)	N:1576.5762@FYSN(1)LTALVNGPHWVPVPR	1576.58	Complex	9	3
1140270_WT_GP_4	146139		359	369	GDAN[1024.3595]STWGSVR	AT3G10740.1	2	4N(1024.3595)	N:1024.3595@GDAN(1)STWGSVR	1024.36	paucimannose	6	3
1140270_WT_GP_4	744011		359	369	GDAN[1170.4175]STWGSVR	AT3G10740.1	2	4N(1170.4175)	N:1170.4175@GDAN(1)STWGSVR	1170.42	paucimannose	7	3
1140270_WT_GP_4	157011		359	369	GDAN[1373.4968]STWGSVR	AT3G10740.1	2	4N(1373.4968)	N:1373.4968@GDAN(1)STWGSVR	1373.5	hybrid	8	3
1140270_WT_GP_4	110917		76	87	GDSPYNNPN[1373.4968]ITR	AT1G12570.1	2	9N(1373.4968)	N:1373.4968@GDSPYNNPN(1)ITR	1373.5	hybrid	8	3
1140270_WT_GP_4	134831		356	366	GEGIHFSN[1170.4175]VSK	AT1G20160.1	2	8N(1170.4175)	N:1170.4175@GEGIHFSN(1)VSK	1170.42	paucimannose	7	3
1140270_WT_GP_4	50179.8		360	368	GFLVN[203.0794]DTLK	AT1G58270.1	2	5N(203.0794)	N:203.0794@GFLVN(1)DTLK	203.079	Truncated	1	3
1140270_WT_GP_4	151682		408	426	GGGHTAEYRPN[203.0794]ETFIMFQR	AT2G22990.1	2	11N(203.0794)	N:203.0794@GGGHTAEYRPN(1)ETFIMFQR	203.079	Truncated	1	3
1140270_WT_GP_4	123054		237	252	GHYLN[406.1588]ATAGTC[57.0215]EEM[15.9949]IK	ATCG00490.1	3	11C(57.0215),14M(15.9949),5N(406.1588)	M:15.9949@GHYLNATAGTCEEM(1)IK	406.159	Truncated	2	3
1140270_WT_GP_4	21423.8		69	84	GHYLN[406.1588]ATPGTC[57.0215]EEM[15.9949]IK	AT2G07732.1	2,3	11C(57.0215),14M(15.9949),5N(406.1588)	M:15.9949@GHYLNATPGTCEEM(1)IK	406.159	Truncated	2	3
1140270_WT_GP_4	470071		237	248	GIDEN[1024.3595]NTVIDSK	AT5G20950.1	2	5N(1024.3595)	N:1024.3595@GIDEN(1)NTVIDSK	1024.36	paucimannose	6	3
1140270_WT_GP_4	131916		237	248	GIDEN[1038.3751]NTVIDSK	AT5G20950.1	2	5N(1038.3751)	N:1038.3751@GIDEN(1)NTVIDSK	1038.38	paucimannose	6	3
1140270_WT_GP_4	1918190		237	248	GIDEN[1170.4175]NTVIDSK	AT5G20950.1	2	5N(1170.4175)	N:1170.4175@GIDEN(1)NTVIDSK	1170.42	paucimannose	7	3
1140270_WT_GP_4	51240.8		237	248	GIDEN[1227.4388]NTVIDSK	AT5G20950.1	2	5N(1227.4388)	N:1227.4388@GIDEN(1)NTVIDSK	1227.44	hybrid	7	3
1140270_WT_GP_4	140922		237	248	GIDEN[1373.4968]NTVIDSK	AT5G20950.1	2	5N(1373.4968)	N:1373.4968@GIDEN(1)NTVIDSK	1373.5	hybrid	8	3
1140270_WT_GP_4	157594		237	248	GIDEN[1576.5762]NTVIDSK	AT5G20950.1	2	5N(1576.5762)	N:1576.5762@GIDEN(1)NTVIDSK	1576.58	Complex	9	3
1140270_WT_GP_4	95570.8		237	248	GIDEN[892.3172]NTVIDSK	AT5G20950.1	2	5N(892.3172)	N:892.3172@GIDEN(1)NTVIDSK	892.317	paucimannose	5	3
1140270_WT_GP_4	23160.3		133	151	GIHFPYTN[1170.4175]VSLGVQLNSFK	AT1G28580.1	2	8N(1170.4175)	N:1170.4175@GIHFPYTN(1)VSLGVQLNSFK	1170.42	paucimannose	7	3
1140270_WT_GP_4	86172.6		133	151	GIHFPYTN[203.0794]VSLGVQLNSFK	AT1G28580.1	2	8N(203.0794)	N:203.0794@GIHFPYTN(1)VSLGVQLNSFK	203.079	Truncated	1	3
1140270_WT_GP_4	99984.1		484	493	GIN[1540.5286]TSFEDAR	AT4G20860.1	2	3N(1540.5286)	N:1540.5286@GIN(1)TSFEDAR	1540.53	High mannose	9	3
1140270_WT_GP_4	53798.5		474	482	GLGNFN[1576.5762]STK	AT2G38080.1	2	6N(1576.5762)	N:1576.5762@GLGNFN(1)STK	1576.58	Complex	9	3
1140270_WT_GP_4	110535		273	295	GLIQSDQELFSSPN[1024.3595]ATDTIPLVR	AT3G49110.1	2	14N(1024.3595)	N:1024.3595@GLIQSDQELFSSPN(1)ATDTIPLVR	1024.36	paucimannose	6	3
1140270_WT_GP_4	219635		273	295	GLIQSDQELFSSPN[1170.4175]ATDTIPLVR	AT3G49110.1	2,3	14N(1170.4175)	N:1170.4175@GLIQSDQELFSSPN(1)ATDTIPLVR	1170.42	paucimannose	7	3
1140270_WT_GP_4	45000.5		273	295	GLIQSDQELFSSPN[1373.4968]ATDTIPLVR	AT3G49110.1	2,3	14N(1373.4968)	N:1373.4968@GLIQSDQELFSSPN(1)ATDTIPLVR	1373.5	hybrid	8	3
1140270_WT_GP_4	24644		273	295	GLIQSDQELFSSPN[730.2644]ATDTIPLVR	AT3G49110.1	2	14N(730.2644)	N:730.2644@GLIQSDQELFSSPN(1)ATDTIPLVR	730.264	paucimannose	4	3
1140270_WT_GP_4	83693		271	293	GLIQTDQELFSSPN[1024.3595]ATDTIPLVR	AT3G32980.1	2	14N(1024.3595)	N:1024.3595@GLIQTDQELFSSPN(1)ATDTIPLVR	1024.36	paucimannose	6	3
1140270_WT_GP_4	154098		271	293	GLIQTDQELFSSPN[1170.4175]ATDTIPLVR	AT3G32980.1	2,3	14N(1170.4175)	N:1170.4175@GLIQTDQELFSSPN(1)ATDTIPLVR	1170.42	paucimannose	7	3
1140270_WT_GP_4	43126.3		271	293	GLIQTDQELFSSPN[1373.4968]ATDTIPLVR	AT3G32980.1	2,3	14N(1373.4968)	N:1373.4968@GLIQTDQELFSSPN(1)ATDTIPLVR	1373.5	hybrid	8	3
1140270_WT_GP_4	25804.1		271	293	GLIQTDQELFSSPN[1444.5339]ATDTIPLVR	AT3G32980.1	2	14N(1444.5339)	N:1444.5339@GLIQTDQELFSSPN(1)ATDTIPLVR	1444.53	Complex	8	3
1140270_WT_GP_4	100077		406	414	GLNGN[1170.4175]FTTK	AT3G14920.1	2	5N(1170.4175)	N:1170.4175@GLNGN(1)FTTK	1170.42	paucimannose	7	3
1140270_WT_GP_4	37507.8		97	108	GN[1038.3751]GTGDVGSDTR	AT4G33220.1	2	2N(1038.3751)	N:1038.3751@GN(1)GTGDVGSDTR	1038.38	paucimannose	6	3
1140270_WT_GP_4	203654		538	544	GN[1170.4175]ASIVK	AT2G46750.1	2	2N(1170.4175)	N:1170.4175@GN(1)ASIVK	1170.42	paucimannose	7	3
1140270_WT_GP_4	59840.3		97	108	GN[1170.4175]GTGDVGSDTR	AT4G33220.1	2	2N(1170.4175)	N:1170.4175@GN(1)GTGDVGSDTR	1170.42	paucimannose	7	3
1140270_WT_GP_4	213298		181	191	GN[1170.4175]HTAQVEVGR	AT3G52720.1	2,3	2N(1170.4175)	N:1170.4175@GN(1)HTAQVEVGR	1170.42	paucimannose	7	3
1140270_WT_GP_4	83497.4		181	191	GN[1373.4968]HTAQVEVGR	AT3G52720.1	2	2N(1373.4968)	N:1373.4968@GN(1)HTAQVEVGR	1373.5	hybrid	8	3
1140270_WT_GP_4	72831		223	235	GN[1576.5762]LTGGASLDPNK	AT3G12740.1	2	2N(1576.5762)	N:1576.5762@GN(1)LTGGASLDPNK	1576.58	Complex	9	3
1140270_WT_GP_4	59004.5		538	544	GN[1702.5813]ASIVK	AT2G46750.1	2	2N(1702.5813)	N:1702.5813@GN(1)ASIVK	1702.58	High mannose	10	3
1140270_WT_GP_4	126014		181	191	GN[203.0794]HTAQVEVGR	AT3G52720.1	2	2N(203.0794)	N:203.0794@GN(1)HTAQVEVGR	203.079	Truncated	1	3
1140270_WT_GP_4	119156		319	343	GQIAPVFPVLPGFN[1170.4175]DTATATAFTNR	AT2G30210.1	2,3	14N(1170.4175)	N:1170.4175@GQIAPVFPVLPGFN(1)DTATATAFTNR	1170.42	paucimannose	7	3
1140270_WT_GP_4	70974.5		319	343	GQIAPVFPVLPGFN[1373.4968]DTATATAFTNR	AT2G30210.1	2	14N(1373.4968)	N:1373.4968@GQIAPVFPVLPGFN(1)DTATATAFTNR	1373.5	hybrid	8	3
1140270_WT_GP_4	19381.7		319	343	GQIAPVFPVLPGFN[1576.5762]DTATATAFTNR	AT2G30210.1	2	14N(1576.5762)	N:1576.5762@GQIAPVFPVLPGFN(1)DTATATAFTNR	1576.58	Complex	9	3
1140270_WT_GP_4	276075		338	347	GSASAN[1170.4175]ITAR	AT5G08370.1	2	6N(1170.4175)	N:1170.4175@GSASAN(1)ITAR	1170.42	paucimannose	7	3
1140270_WT_GP_4	28144.7		110	124	GSSTN[1576.5762]GSTISNSDPK	AT1G30000.1	2	5N(1576.5762)	N:1576.5762@GSSTN(1)GSTISNSDPK	1576.58	Complex	9	3
1140270_WT_GP_4	100125		57	70	GSYN[1170.4175]QSQVALQMGK	AT2G01890.1	2	4N(1170.4175)	N:1170.4175@GSYN(1)QSQVALQMGK	1170.42	paucimannose	7	3
1140270_WT_GP_4	113808		57	70	GSYN[1170.4175]QSQVALQM[15.9949]GK	AT2G01890.1	2	12M(15.9949),4N(1170.4175)	M:15.9949@GSYNQSQVALQM(1)GK	1170.42	paucimannose	7	3
1140270_WT_GP_4	137695		106	133	GTTLSTTLYQTTGNAPGNLGFVN[1024.3595]ITDLK	AT2G45470.1	2	23N(1024.3595)	N:1024.3595@GTTLSTTLYQTTGNAPGNLGFVN(1)ITDLK	1024.36	paucimannose	6	3
1140270_WT_GP_4	36273		106	133	GTTLSTTLYQTTGNAPGNLGFVN[1038.3751]ITDLK	AT2G45470.1	2	23N(1038.3751)	N:1038.3751@GTTLSTTLYQTTGNAPGNLGFVN(1)ITDLK	1038.38	paucimannose	6	3
1140270_WT_GP_4	206310		106	133	GTTLSTTLYQTTGNAPGNLGFVN[1170.4175]ITDLK	AT2G45470.1	2,3	23N(1170.4175)	N:1170.4175@GTTLSTTLYQTTGNAPGNLGFVN(1)ITDLK	1170.42	paucimannose	7	3
1140270_WT_GP_4	20598.7		202	218	GYAAAVGHLN[1024.3595]SSFDSPR	AT2G04160.1	2	10N(1024.3595)	N:1024.3595@GYAAAVGHLN(1)SSFDSPR	1024.36	paucimannose	6	3
1140270_WT_GP_4	155048		202	218	GYAAAVGHLN[1170.4175]SSFDSPR	AT2G04160.1	2,3	10N(1170.4175)	N:1170.4175@GYAAAVGHLN(1)SSFDSPR	1170.42	paucimannose	7	3
1140270_WT_GP_4	137238		202	218	GYAAAVGHLN[203.0794]SSFDSPR	AT2G04160.1	2	10N(203.0794)	N:203.0794@GYAAAVGHLN(1)SSFDSPR	203.079	Truncated	1	3
1140270_WT_GP_4	13249.3		371	388	HGFTGFISPAIAN[1576.5762]LTSLK	AT3G23750.1	2	13N(1576.5762)	N:1576.5762@HGFTGFISPAIAN(1)LTSLK	1576.58	Complex	9	3
1140270_WT_GP_4	63428.2		57	71	HGLYN[1170.4175]QSQVALQMGR	AT1G25230.1	2	5N(1170.4175)	N:1170.4175@HGLYN(1)QSQVALQMGR	1170.42	paucimannose	7	3
1140270_WT_GP_4	143847		400	423	HLDADEAIVLGSALHAAN[203.0794]LSDGIK	AT4G16660.1	2	18N(203.0794)	N:203.0794@HLDADEAIVLGSALHAAN(1)LSDGIK	203.079	Truncated	1	3
1140270_WT_GP_4	50515.3		111	120	HMN[1373.4968]VTLAEAK	AT2G24290.1	2	3N(1373.4968)	N:1373.4968@HMN(1)VTLAEAK	1373.5	hybrid	8	3
1140270_WT_GP_4	83837.2		111	120	HMN[1576.5762]VTLAEAK	AT2G24290.1	2	3N(1576.5762)	N:1576.5762@HMN(1)VTLAEAK	1576.58	Complex	9	3
1140270_WT_GP_4	15081.9		111	120	HM[15.9949]N[1373.4968]VTLAEAK	AT2G24290.1	2	2M(15.9949),3N(1373.4968)	M:15.9949@HM(1)NVTLAEAK	1373.5	hybrid	8	3
1140270_WT_GP_4	16117.3		111	120	HM[15.9949]N[1576.5762]VTLAEAK	AT2G24290.1	2	2M(15.9949),3N(1576.5762)	M:15.9949@HM(1)NVTLAEAK	1576.58	Complex	9	3
1140270_WT_GP_4	254764		268	276	HN[1054.3700]ATLSFIR	AT1G78850.1	2	2N(1054.3700)	N:1054.3700@HN(1)ATLSFIR	1054.37	High mannose	6	3
1140270_WT_GP_4	335096		268	276	HN[1216.4229]ATLSFIR	AT1G78850.1	2	2N(1216.4229)	N:1216.4229@HN(1)ATLSFIR	1216.42	High mannose	7	3
1140270_WT_GP_4	158355		268	276	HN[1241.4545]ATLSFIR	AT1G78850.1	2	2N(1241.4545)	N:1241.4545@HN(1)ATLSFIR	1241.45	hybrid	7	3
1140270_WT_GP_4	236871		268	276	HN[1378.4757]ATLSFIR	AT1G78850.1	2	2N(1378.4757)	N:1378.4757@HN(1)ATLSFIR	1378.48	High mannose	8	3
1140270_WT_GP_4	1060280		268	276	HN[1540.5286]ATLSFIR	AT1G78850.1	2,3	2N(1540.5286)	N:1540.5286@HN(1)ATLSFIR	1540.53	High mannose	9	3
1140270_WT_GP_4	488095		268	276	HN[1702.5813]ATLSFIR	AT1G78850.1	2,3	2N(1702.5813)	N:1702.5813@HN(1)ATLSFIR	1702.58	High mannose	10	3
1140270_WT_GP_4	116574		268	276	HN[730.2644]ATLSFIR	AT1G78850.1	2	2N(730.2644)	N:730.2644@HN(1)ATLSFIR	730.264	paucimannose	4	3
1140270_WT_GP_4	155209		268	276	HN[892.3172]ATLSFIR	AT1G78850.1	2	2N(892.3172)	N:892.3172@HN(1)ATLSFIR	892.317	paucimannose	5	3
1140270_WT_GP_4	201922		55	67	HTAGN[1054.3700]WSGDANDK	AT1G56340.1	2	5N(1054.3700)	N:1054.3700@HTAGN(1)WSGDANDK	1054.37	High mannose	6	3
1140270_WT_GP_4	197381		55	67	HTAGN[1216.4229]WSGDANDK	AT1G56340.1	2	5N(1216.4229)	N:1216.4229@HTAGN(1)WSGDANDK	1216.42	High mannose	7	3
1140270_WT_GP_4	95873.3		55	67	HTAGN[1378.4757]WSGDANDK	AT1G56340.1	2	5N(1378.4757)	N:1378.4757@HTAGN(1)WSGDANDK	1378.48	High mannose	8	3
1140270_WT_GP_4	89509.7		55	67	HTAGN[1540.5286]WSGDANDK	AT1G56340.1	2	5N(1540.5286)	N:1540.5286@HTAGN(1)WSGDANDK	1540.53	High mannose	9	3
1140270_WT_GP_4	337946		55	67	HTAGN[1702.5813]WSGDANDK	AT1G56340.1	2,3	5N(1702.5813)	N:1702.5813@HTAGN(1)WSGDANDK	1702.58	High mannose	10	3
1140270_WT_GP_4	54865.2		55	67	HTAGN[1864.6342]WSGDANDK	AT1G56340.1	2,3	5N(1864.6342)	N:1864.6342@HTAGN(1)WSGDANDK	1864.63	High mannose	11	3
1140270_WT_GP_4	294594		55	67	HTAGN[203.0794]WSGDANDK	AT1G56340.1	2	5N(203.0794)	N:203.0794@HTAGN(1)WSGDANDK	203.079	Truncated	1	3
1140270_WT_GP_4	143372		55	67	HTAGN[406.1588]WSGDANDK	AT1G56340.1	2	5N(406.1588)	N:406.1588@HTAGN(1)WSGDANDK	406.159	Truncated	2	3
1140270_WT_GP_4	123271		55	67	HTAGN[568.2115]WSGDANDK	AT1G56340.1	2	5N(568.2115)	N:568.2115@HTAGN(1)WSGDANDK	568.212	paucimannose	3	3
1140270_WT_GP_4	157124		55	67	HTAGN[730.2644]WSGDANDK	AT1G56340.1	2	5N(730.2644)	N:730.2644@HTAGN(1)WSGDANDK	730.264	paucimannose	4	3
1140270_WT_GP_4	174419		55	67	HTAGN[892.3172]WSGDANDK	AT1G56340.1	2	5N(892.3172)	N:892.3172@HTAGN(1)WSGDANDK	892.317	paucimannose	5	3
1140270_WT_GP_4	102738		324	336	IDGAGSN[1170.4175]ASILDR	AT5G65760.1	2	7N(1170.4175)	N:1170.4175@IDGAGSN(1)ASILDR	1170.42	paucimannose	7	3
1140270_WT_GP_4	178033		176	190	IEDNYN[1373.4968]STSPTQIHK	AT1G55260.1	2	6N(1373.4968)	N:1373.4968@IEDNYN(1)STSPTQIHK	1373.5	hybrid	8	3
1140270_WT_GP_4	73953.1		176	190	IEDNYN[1576.5762]STSPTQIHK	AT1G55260.1	2,3	6N(1576.5762)	N:1576.5762@IEDNYN(1)STSPTQIHK	1576.58	Complex	9	3
1140270_WT_GP_4	12218.6		207	222	IGPGVYN[1540.5286]LTTLDDAEK	AT5G60640.1	2	7N(1540.5286)	N:1540.5286@IGPGVYN(1)LTTLDDAEK	1540.53	High mannose	9	3
1140270_WT_GP_4	96850		207	222	IGPGVYN[406.1588]LTTLDDAEK	AT5G60640.1	2	7N(406.1588)	N:406.1588@IGPGVYN(1)LTTLDDAEK	406.159	Truncated	2	3
1140270_WT_GP_4	209159		272	289	IGTAIVAN[1024.3595]GSFGSHPDDK	AT3G06770.1	2,3	8N(1024.3595)	N:1024.3595@IGTAIVAN(1)GSFGSHPDDK	1024.36	paucimannose	6	3
1140270_WT_GP_4	97803.1		272	289	IGTAIVAN[406.1588]GSFGSHPDDK	AT3G06770.1	2	8N(406.1588)	N:406.1588@IGTAIVAN(1)GSFGSHPDDK	406.159	Truncated	2	3
1140270_WT_GP_4	93566.9		272	289	IGTAIVAN[568.2115]GSFGSHPDDK	AT3G06770.1	2	8N(568.2115)	N:568.2115@IGTAIVAN(1)GSFGSHPDDK	568.212	paucimannose	3	3
1140270_WT_GP_4	66717.1		272	289	IGTAIVAN[730.2644]GSFGSHPDDK	AT3G06770.1	2	8N(730.2644)	N:730.2644@IGTAIVAN(1)GSFGSHPDDK	730.264	paucimannose	4	3
1140270_WT_GP_4	27913.4		272	289	IGTAIVAN[892.3172]GSFGSHPDDK	AT3G06770.1	2	8N(892.3172)	N:892.3172@IGTAIVAN(1)GSFGSHPDDK	892.317	paucimannose	5	3
1140270_WT_GP_4	931915		277	287	IN[1024.3595]ASTGIGGTK	AT1G03220.1	2	2N(1024.3595)	N:1024.3595@IN(1)ASTGIGGTK	1024.36	paucimannose	6	3
1140270_WT_GP_4	564914		277	287	IN[1038.3751]ASTGIGGTK	AT1G03220.1	2	2N(1038.3751)	N:1038.3751@IN(1)ASTGIGGTK	1038.38	paucimannose	6	3
1140270_WT_GP_4	4314010		277	287	IN[1170.4175]ASTGIGGTK	AT1G03220.1	2	2N(1170.4175)	N:1170.4175@IN(1)ASTGIGGTK	1170.42	paucimannose	7	3
1140270_WT_GP_4	276348		277	287	IN[1227.4388]ASTGIGGTK	AT1G03220.1	2	2N(1227.4388)	N:1227.4388@IN(1)ASTGIGGTK	1227.44	hybrid	7	3
1140270_WT_GP_4	144404		277	287	IN[1241.4545]ASTGIGGTK	AT1G03220.1	2	2N(1241.4545)	N:1241.4545@IN(1)ASTGIGGTK	1241.45	hybrid	7	3
1140270_WT_GP_4	2175600		277	287	IN[1373.4968]ASTGIGGTK	AT1G03220.1	2	2N(1373.4968)	N:1373.4968@IN(1)ASTGIGGTK	1373.5	hybrid	8	3
1140270_WT_GP_4	95265.5		228	238	IN[1373.4968]SSATTLSVK	AT2G12400.1	2	2N(1373.4968)	N:1373.4968@IN(1)SSATTLSVK	1373.5	hybrid	8	3
1140270_WT_GP_4	81905.4		368	377	IN[1378.4757]GTLNPDYK	AT4G16120.1	2	2N(1378.4757)	N:1378.4757@IN(1)GTLNPDYK	1378.48	High mannose	8	3
1140270_WT_GP_4	102120		277	287	IN[1430.5183]ASTGIGGTK	AT1G03220.1	2	2N(1430.5183)	N:1430.5183@IN(1)ASTGIGGTK	1430.52	Complex	8	3
1140270_WT_GP_4	86887		228	238	IN[1535.5497]SSATTLSVK	AT2G12400.1	2	2N(1535.5497)	N:1535.5497@IN(1)SSATTLSVK	1535.55	hybrid	9	3
1140270_WT_GP_4	1819990		277	287	IN[1576.5762]ASTGIGGTK	AT1G03220.1	2	2N(1576.5762)	N:1576.5762@IN(1)ASTGIGGTK	1576.58	Complex	9	3
1140270_WT_GP_4	50738.8		277	287	IN[1702.5813]ASTGIGGTK	AT1G03220.1	2	2N(1702.5813)	N:1702.5813@IN(1)ASTGIGGTK	1702.58	High mannose	10	3
1140270_WT_GP_4	15620.4		277	287	IN[1738.6290]ASTGIGGTK	AT1G03220.1	2	2N(1738.6290)	N:1738.6290@IN(1)ASTGIGGTK	1738.63	Complex	10	3
1140270_WT_GP_4	35566.6		277	287	IN[1864.6342]ASTGIGGTK	AT1G03220.1	2	2N(1864.6342)	N:1864.6342@IN(1)ASTGIGGTK	1864.63	High mannose	11	3
1140270_WT_GP_4	69130.5		277	287	IN[568.2115]ASTGIGGTK	AT1G03220.1	2	2N(568.2115)	N:568.2115@IN(1)ASTGIGGTK	568.212	paucimannose	3	3
1140270_WT_GP_4	147072		277	287	IN[730.2644]ASTGIGGTK	AT1G03220.1	2	2N(730.2644)	N:730.2644@IN(1)ASTGIGGTK	730.264	paucimannose	4	3
1140270_WT_GP_4	297416		277	287	IN[892.3172]ASTGIGGTK	AT1G03220.1	2	2N(892.3172)	N:892.3172@IN(1)ASTGIGGTK	892.317	paucimannose	5	3
1140270_WT_GP_4	73837.9		419	431	IPEN[1576.5762]VTQDVAGNK	AT3G48200.1	2	4N(1576.5762)	N:1576.5762@IPEN(1)VTQDVAGNK	1576.58	Complex	9	3
1140270_WT_GP_4	129903		92	108	IPIVIPPALQPNVN[1024.3595]VSR	AT1G54010.1	2,3	14N(1024.3595)	N:1024.3595@IPIVIPPALQPNVN(1)VSR	1024.36	paucimannose	6	3
1140270_WT_GP_4	6333.51		92	108	IPIVIPPALQPNVN[1184.4330]VSR	AT1G54010.1	2,3	14N(1184.4330)	N:1184.4330@IPIVIPPALQPNVN(1)VSR	1184.43	paucimannose	7	3
1140270_WT_GP_4	96121.5		92	108	IPIVIPPALQPNVN[1227.4388]VSR	AT1G54010.1	2,3	14N(1227.4388)	N:1227.4388@IPIVIPPALQPNVN(1)VSR	1227.44	hybrid	7	3
1140270_WT_GP_4	63148.6		92	108	IPIVIPPALQPNVN[1373.4968]VSR	AT1G54010.1	2,3	14N(1373.4968)	N:1373.4968@IPIVIPPALQPNVN(1)VSR	1373.5	hybrid	8	3
1140270_WT_GP_4	9190.89		92	108	IPLAIAPALQPNVN[1373.4968]VSR	AT1G54000.1	2,3	14N(1373.4968)	N:1373.4968@IPLAIAPALQPNVN(1)VSR	1373.5	hybrid	8	3
1140270_WT_GP_4	127828		92	108	IPLAIAPALQPNVN[568.2115]VSR	AT1G54000.1	2	14N(568.2115)	N:568.2115@IPLAIAPALQPNVN(1)VSR	568.212	paucimannose	3	3
1140270_WT_GP_4	46382.9		65	78	IQSENQNN[1540.5286]TTVTDK	AT1G52410.1	2	8N(1540.5286)	N:1540.5286@IQSENQNN(1)TTVTDK	1540.53	High mannose	9	3
1140270_WT_GP_4	31026.9		65	78	IQSENQN[1702.5813]NTTVTDK	AT1G52410.1	2	7N(1702.5813)	N:1702.5813@IQSENQN(1)NTTVTDK	1702.58	High mannose	10	3
1140270_WT_GP_4	39662.8		259	279	ISGEIPQTLMTSSVMNLN[203.0794]LSR	AT3G20820.1	2	18N(203.0794)	N:203.0794@ISGEIPQTLMTSSVMNLN(1)LSR	203.079	Truncated	1	3
1140270_WT_GP_4	25846.8		114	126	ISTAHHN[1535.5497]QSVAHK	AT1G08160.1	4	7N(1535.5497)	N:1535.5497@ISTAHHN(1)QSVAHK	1535.55	hybrid	9	3
1140270_WT_GP_4	32176.5		102	108	ITN[1576.5762]QTVK	AT1G33170.1	2	3N(1576.5762)	N:1576.5762@ITN(1)QTVK	1576.58	Complex	9	3
1140270_WT_GP_4	135867		467	475	ITN[1576.5762]SSIDFR	AT3G14840.2	2	3N(1576.5762)	N:1576.5762@ITN(1)SSIDFR	1576.58	Complex	9	3
1140270_WT_GP_4	51463		217	226	ITPDN[1373.4968]DTLGR	AT2G23200.1	2	5N(1373.4968)	N:1373.4968@ITPDN(1)DTLGR	1373.5	hybrid	8	3
1140270_WT_GP_4	22586.9		87	102	IVADLN[1170.4175]LTHDVYIAGK	AT5G11700.1	2	6N(1170.4175)	N:1170.4175@IVADLN(1)LTHDVYIAGK	1170.42	paucimannose	7	3
1140270_WT_GP_4	55180.6		247	270	IVASVSN[1170.4175]FSVISIDEEQIAANLVK	AT4G39090.1	2	7N(1170.4175)	N:1170.4175@IVASVSN(1)FSVISIDEEQIAANLVK	1170.42	paucimannose	7	3
1140270_WT_GP_4	37722		247	270	IVASVSN[1373.4968]FSVISIDEEQIAANLVK	AT4G39090.1	2,3	7N(1373.4968)	N:1373.4968@IVASVSN(1)FSVISIDEEQIAANLVK	1373.5	hybrid	8	3
1140270_WT_GP_4	45651.7		178	207	IVEAGVLEN[203.0794]VSAIFGLHVTNQLALGQVSSR	AT1G51760.1	2	9N(203.0794)	N:203.0794@IVEAGVLEN(1)VSAIFGLHVTNQLALGQVSSR	203.079	Truncated	1	3
1140270_WT_GP_4	52166.6		180	198	IVQDFTEYAN[568.2115]FTFHEYGHK	AT1G52400.1	2	10N(568.2115)	N:568.2115@IVQDFTEYAN(1)FTFHEYGHK	568.212	paucimannose	3	3
1140270_WT_GP_4	27798.5		180	198	IVQDFTEYAN[892.3172]FTFHEYGHK	AT1G52400.1	2	10N(892.3172)	N:892.3172@IVQDFTEYAN(1)FTFHEYGHK	892.317	paucimannose	5	3
1140270_WT_GP_4	94700.6		283	291	IYPEAN[1170.4175]ITR	AT5G13690.1	2	6N(1170.4175)	N:1170.4175@IYPEAN(1)ITR	1170.42	paucimannose	7	3
1140270_WT_GP_4	2563.66		272	295	KGLIQSDQELFSSPN[892.3172]ATDTIPLVR	AT3G49110.1	2	15N(892.3172)	N:892.3172@KGLIQSDQELFSSPN(1)ATDTIPLVR	892.317	paucimannose	5	3
1140270_WT_GP_4	95984.5		222	245	KPLFIQSFAPTSLVYISN[1170.4175]LTDSPK	AT1G74210.1	2	18N(1170.4175)	N:1170.4175@KPLFIQSFAPTSLVYISN(1)LTDSPK	1170.42	paucimannose	7	3
1140270_WT_GP_4	160277		222	245	KPLFIQSFAPTSLVYISN[203.0794]LTDSPK	AT1G74210.1	2	18N(203.0794)	N:203.0794@KPLFIQSFAPTSLVYISN(1)LTDSPK	203.079	Truncated	1	3
1140270_WT_GP_4	5049.74		120	150	LANLLFLESPAGVGFSYSN[1024.3595]TTSDLYTAGDQR	AT2G35780.1	2,3	19N(1024.3595)	N:1024.3595@LANLLFLESPAGVGFSYSN(1)TTSDLYTAGDQR	1024.36	paucimannose	6	3
1140270_WT_GP_4	166257		120	150	LANLLFLESPAGVGFSYSN[203.0794]TTSDLYTAGDQR	AT2G35780.1	2	19N(203.0794)	N:203.0794@LANLLFLESPAGVGFSYSN(1)TTSDLYTAGDQR	203.079	Truncated	1	3
1140270_WT_GP_4	83203.9		167	176	LAN[1540.5286]GSIM[15.9949]NLR	AT1G77480.1	2	7M(15.9949),3N(1540.5286)	M:15.9949@LANGSIM(1)NLR	1540.53	High mannose	9	3
1140270_WT_GP_4	560.087		512	530	LAQSN[1702.5813]ASLGGYSSSASSSR	AT3G07180.1	2	5N(1702.5813)	N:1702.5813@LAQSN(1)ASLGGYSSSASSSR	1702.58	High mannose	10	3
1140270_WT_GP_4	0		512	530	LAQSN[1864.6342]ASLGGYSSSASSSR	AT3G07180.1	2	5N(1864.6342)	N:1864.6342@LAQSN(1)ASLGGYSSSASSSR	1864.63	High mannose	11	3
1140270_WT_GP_4	50974		53	64	LDN[1373.4968]YSGAGFESR	AT4G03210.1	2	3N(1373.4968)	N:1373.4968@LDN(1)YSGAGFESR	1373.5	hybrid	8	3
1140270_WT_GP_4	114238		53	64	LDN[1576.5762]YSGAGFESR	AT4G03210.1	2	3N(1576.5762)	N:1576.5762@LDN(1)YSGAGFESR	1576.58	Complex	9	3
1140270_WT_GP_4	64445.4		130	150	LDTGAGLIYFNVAN[203.0794]VTEIDPK	AT5G48540.1	2	14N(203.0794)	N:203.0794@LDTGAGLIYFNVAN(1)VTEIDPK	203.079	Truncated	1	3
1140270_WT_GP_4	58122.8		776	792	LEN[203.0794]ISGELFLDDGENLR	AT5G11720.1	2	3N(203.0794)	N:203.0794@LEN(1)ISGELFLDDGENLR	203.079	Truncated	1	3
1140270_WT_GP_4	49669.7		297	315	LFHLN[203.0794]LSHNFLTGPLPAM[15.9949]K	AT1G33600.1	2	18M(15.9949),5N(203.0794)	N:203.0794@LFHLN(1)LSHNFLTGPLPAMK	203.079	Truncated	1	3
1140270_WT_GP_4	111182		263	274	LGEAENTNFVN[1576.5762]K	AT4G33740.1	2	11N(1576.5762)	N:1576.5762@LGEAENTNFVN(1)K	1576.58	Complex	9	3
1140270_WT_GP_4	131618		270	279	LGN[1170.4175]ASGMAPR	AT1G30600.1	2	3N(1170.4175)	N:1170.4175@LGN(1)ASGMAPR	1170.42	paucimannose	7	3
1140270_WT_GP_4	82420.4		270	279	LGN[1170.4175]ASGM[15.9949]APR	AT1G30600.1	2	7M(15.9949),3N(1170.4175)	M:15.9949@LGNASGM(1)APR	1170.42	paucimannose	7	3
1140270_WT_GP_4	18773.5		34	40	LGN[1227.4388]ESAK	AT5G47710.1	2	3N(1227.4388)	N:1227.4388@LGN(1)ESAK	1227.44	hybrid	7	3
1140270_WT_GP_4	30037.5		34	40	LGN[1430.5183]ESAK	AT5G47710.1	2	3N(1430.5183)	N:1430.5183@LGN(1)ESAK	1430.52	Complex	8	3
1140270_WT_GP_4	33050.1		77	99	LHDVVVTGDN[203.0794]GTIDGQGLVWWDR	AT3G06770.1	2	10N(203.0794)	N:203.0794@LHDVVVTGDN(1)GTIDGQGLVWWDR	203.079	Truncated	1	3
1140270_WT_GP_4	99147.2		68	91	LHFHDC[57.0215]FVNGC[57.0215]DASILLDN[1054.3700]TTSFR	AT3G32980.1	2,4	11C(57.0215),6C(57.0215),19N(1054.3700)	N:1054.3700@LHFHDCFVNGCDASILLDN(1)TTSFR	1054.37	High mannose	6	3
1140270_WT_GP_4	37960.6		68	91	LHFHDC[57.0215]FVNGC[57.0215]DASILLDN[1216.4229]TTSFR	AT3G32980.1	2	11C(57.0215),6C(57.0215),19N(1216.4229)	N:1216.4229@LHFHDCFVNGCDASILLDN(1)TTSFR	1216.42	High mannose	7	3
1140270_WT_GP_4	52167.4		334	343	LHN[1576.5762]LTELNLK	AT3G51740.1	2	3N(1576.5762)	N:1576.5762@LHN(1)LTELNLK	1576.58	Complex	9	3
1140270_WT_GP_4	83201		277	294	LNPHVNIIYADYYN[203.0794]ASLR	AT1G31550.1	2	14N(203.0794)	N:203.0794@LNPHVNIIYADYYN(1)ASLR	203.079	Truncated	1	3
1140270_WT_GP_4	171305		99	105	LNTN[1373.4968]VTR	AT5G19240.1	2	4N(1373.4968)	N:1373.4968@LNTN(1)VTR	1373.5	hybrid	8	3
1140270_WT_GP_4	96408.1		99	105	LNTN[1535.5497]VTR	AT5G19240.1	2	4N(1535.5497)	N:1535.5497@LNTN(1)VTR	1535.55	hybrid	9	3
1140270_WT_GP_4	1293440		99	105	LNTN[1576.5762]VTR	AT5G19240.1	2	4N(1576.5762)	N:1576.5762@LNTN(1)VTR	1576.58	Complex	9	3
1140270_WT_GP_4	189904		394	402	LN[1038.3751]SSLVEGK	AT3G14067.1	2	2N(1038.3751)	N:1038.3751@LN(1)SSLVEGK	1038.38	paucimannose	6	3
1140270_WT_GP_4	162091		358	366	LN[1170.4175]ATQVDPK	AT4G20830.1	2	2N(1170.4175)	N:1170.4175@LN(1)ATQVDPK	1170.42	paucimannose	7	3
1140270_WT_GP_4	55977.3		372	378	LN[1170.4175]NTNPR	AT1G14185.1	2	2N(1170.4175)	N:1170.4175@LN(1)NTNPR	1170.42	paucimannose	7	3
1140270_WT_GP_4	1182460		394	402	LN[1170.4175]SSLVEGK	AT3G14067.1	2	2N(1170.4175)	N:1170.4175@LN(1)SSLVEGK	1170.42	paucimannose	7	3
1140270_WT_GP_4	80339.3		358	366	LN[1373.4968]ATQVDPK	AT4G20830.1	2	2N(1373.4968)	N:1373.4968@LN(1)ATQVDPK	1373.5	hybrid	8	3
1140270_WT_GP_4	141986		394	402	LN[1373.4968]SSLVEGK	AT3G14067.1	2	2N(1373.4968)	N:1373.4968@LN(1)SSLVEGK	1373.5	hybrid	8	3
1140270_WT_GP_4	143792		864	870	LN[1540.5286]LSSNR	AT1G07390.1	2	2N(1540.5286)	N:1540.5286@LN(1)LSSNR	1540.53	High mannose	9	3
1140270_WT_GP_4	119950		358	366	LN[1576.5762]ATQVDPK	AT4G20830.1	2	2N(1576.5762)	N:1576.5762@LN(1)ATQVDPK	1576.58	Complex	9	3
1140270_WT_GP_4	115670		178	188	LN[1576.5762]GSIPSEIGR	AT4G08850.1	2	2N(1576.5762)	N:1576.5762@LN(1)GSIPSEIGR	1576.58	Complex	9	3
1140270_WT_GP_4	294401		864	870	LN[1702.5813]LSSNR	AT1G07390.1	2	2N(1702.5813)	N:1702.5813@LN(1)LSSNR	1702.58	High mannose	10	3
1140270_WT_GP_4	58343.4		864	870	LN[1864.6342]LSSNR	AT1G07390.1	2	2N(1864.6342)	N:1864.6342@LN(1)LSSNR	1864.63	High mannose	11	3
1140270_WT_GP_4	27598		195	212	LN[203.0794]LSFNSLSGPLPVSVAR	AT3G51740.1	2	2N(203.0794)	N:203.0794@LN(1)LSFNSLSGPLPVSVAR	203.079	Truncated	1	3
1140270_WT_GP_4	65935.5		394	402	LN[892.3172]SSLVEGK	AT3G14067.1	2	2N(892.3172)	N:892.3172@LN(1)SSLVEGK	892.317	paucimannose	5	3
1140270_WT_GP_4	6246.82		86	118	LPAGDTAGVVTAFYLSSTNNEHDEIDFEFLGN[203.0794]R	AT2G06850.1	2	32N(203.0794)	N:203.0794@LPAGDTAGVVTAFYLSSTNNEHDEIDFEFLGN(1)R	203.079	Truncated	1	3
1140270_WT_GP_4	46739.6		417	442	LPEGVASIDLSSNLVTGSLSSLINN[1170.4175]K	AT5G23400.1	2	25N(1170.4175)	N:1170.4175@LPEGVASIDLSSNLVTGSLSSLINN(1)K	1170.42	paucimannose	7	3
1140270_WT_GP_4	37222.7		41	65	LPGQNFN[203.0794]VSFAHYSGFVATNEQLGR	AT4G30810.1	2	7N(203.0794)	N:203.0794@LPGQNFN(1)VSFAHYSGFVATNEQLGR	203.079	Truncated	1	3
1140270_WT_GP_4	69467.1		72	93	LPGSGLFGSLPIGGIGN[1227.4388]LTQLK	AT3G02880.1	2	17N(1227.4388)	N:1227.4388@LPGSGLFGSLPIGGIGN(1)LTQLK	1227.44	hybrid	7	3
1140270_WT_GP_4	119742		72	93	LPGSGLFGSLPIGGIGN[1373.4968]LTQLK	AT3G02880.1	2	17N(1373.4968)	N:1373.4968@LPGSGLFGSLPIGGIGN(1)LTQLK	1373.5	hybrid	8	3
1140270_WT_GP_4	120983		72	93	LPGSGLFGSLPIGGIGN[1430.5183]LTQLK	AT3G02880.1	2	17N(1430.5183)	N:1430.5183@LPGSGLFGSLPIGGIGN(1)LTQLK	1430.52	Complex	8	3
1140270_WT_GP_4	179000		72	93	LPGSGLFGSLPIGGIGN[1576.5762]LTQLK	AT3G02880.1	2	17N(1576.5762)	N:1576.5762@LPGSGLFGSLPIGGIGN(1)LTQLK	1576.58	Complex	9	3
1140270_WT_GP_4	66073.2		79	100	LPGVALSGDIPEGIFGN[1576.5762]LTQLR	AT1G48480.1	2	17N(1576.5762)	N:1576.5762@LPGVALSGDIPEGIFGN(1)LTQLR	1576.58	Complex	9	3
1140270_WT_GP_4	25837.5		463	473	LPN[1576.5762]NTHSSTDE	AT5G42240.1	2	3N(1576.5762)	N:1576.5762@LPN(1)NTHSSTDE	1576.58	Complex	9	3
1140270_WT_GP_4	53227.2		227	239	LQGDASM[15.9949]LFGSN[1373.4968]K	AT5G06860.1	2	7M(15.9949),12N(1373.4968)	M:15.9949@LQGDASM(1)LFGSNK	1373.5	hybrid	8	3
1140270_WT_GP_4	86546.4		227	239	LQGDASM[15.9949]LFGSN[1576.5762]K	AT5G06860.1	2	7M(15.9949),12N(1576.5762)	M:15.9949@LQGDASM(1)LFGSNK	1576.58	Complex	9	3
1140270_WT_GP_4	8094.09		101	121	LQHLSVISLGGHVN[1170.4175]ITGSFPK	AT1G33610.1	2	14N(1170.4175)	N:1170.4175@LQHLSVISLGGHVN(1)ITGSFPK	1170.42	paucimannose	7	3
1140270_WT_GP_4	337079		44	53	LQN[1378.4757]QTVNIER	AT1G53440.1	2	3N(1378.4757)	N:1378.4757@LQN(1)QTVNIER	1378.48	High mannose	8	3
1140270_WT_GP_4	199385		44	53	LQN[1540.5286]QTVNIER	AT1G53440.1	2	3N(1540.5286)	N:1540.5286@LQN(1)QTVNIER	1540.53	High mannose	9	3
1140270_WT_GP_4	45757.8		44	53	LQN[1702.5813]QTVNIER	AT1G53440.1	2	3N(1702.5813)	N:1702.5813@LQN(1)QTVNIER	1702.58	High mannose	10	3
1140270_WT_GP_4	43799.9		70	85	LSN[1170.4175]ATDASSIAASYVK	AT1G78680.1	2	3N(1170.4175)	N:1170.4175@LSN(1)ATDASSIAASYVK	1170.42	paucimannose	7	3
1140270_WT_GP_4	61978.6		452	460	LSN[1702.5813]NSLTGR	AT5G40170.1	2	3N(1702.5813)	N:1702.5813@LSN(1)NSLTGR	1702.58	High mannose	10	3
1140270_WT_GP_4	49492.6		70	85	LSN[406.1588]ATDASSIAASYVK	AT1G78680.1	2	3N(406.1588)	N:406.1588@LSN(1)ATDASSIAASYVK	406.159	Truncated	2	3
1140270_WT_GP_4	66227.3		375	401	LTAMTDSLAN[1216.4229]LTSLDANGQPPGPPFSK	AT5G25980.2	2,3	10N(1216.4229)	N:1216.4229@LTAMTDSLAN(1)LTSLDANGQPPGPPFSK	1216.42	High mannose	7	3
1140270_WT_GP_4	17833		375	401	LTAMTDSLAN[1378.4757]LTSLDANGQPPGPPFSK	AT5G25980.2	2,3	10N(1378.4757)	N:1378.4757@LTAMTDSLAN(1)LTSLDANGQPPGPPFSK	1378.48	High mannose	8	3
1140270_WT_GP_4	32443.6		375	401	LTAMTDSLAN[1540.5286]LTSLDANGQPPGPPFSK	AT5G25980.2	2,3	10N(1540.5286)	N:1540.5286@LTAMTDSLAN(1)LTSLDANGQPPGPPFSK	1540.53	High mannose	9	3
1140270_WT_GP_4	39149.3		375	401	LTAM[15.9949]TDSLAN[1216.4229]LTSLDANGQPPGPPFSK	AT5G25980.2	2,3	4M(15.9949),10N(1216.4229)	M:15.9949@LTAM(1)TDSLANLTSLDANGQPPGPPFSK	1216.42	High mannose	7	3
1140270_WT_GP_4	140982		104	117	LTN[1170.4175]LTGHIQPTIAK	AT5G06870.1	2	3N(1170.4175)	N:1170.4175@LTN(1)LTGHIQPTIAK	1170.42	paucimannose	7	3
1140270_WT_GP_4	133957		55	62	LTN[1373.4968]TTVQK	AT2G37710.1	2	3N(1373.4968)	N:1373.4968@LTN(1)TTVQK	1373.5	hybrid	8	3
1140270_WT_GP_4	11155.7		104	117	LTN[1576.5762]LTGHIQPTIAK	AT5G06870.1	2	3N(1576.5762)	N:1576.5762@LTN(1)LTGHIQPTIAK	1576.58	Complex	9	3
1140270_WT_GP_4	22770.5		204	231	LTPSGVADFSPAVSPSGN[1170.4175]LTAVASYGER	AT1G21680.1	2,3	18N(1170.4175)	N:1170.4175@LTPSGVADFSPAVSPSGN(1)LTAVASYGER	1170.42	paucimannose	7	3
1140270_WT_GP_4	113494		236	243	LTTLSNN[1170.4175]K	AT2G20750.1	2	7N(1170.4175)	N:1170.4175@LTTLSNN(1)K	1170.42	paucimannose	7	3
1140270_WT_GP_4	140342		208	220	LVN[1024.3595]STQGVLLPPK	AT3G08030.1	2	3N(1024.3595)	N:1024.3595@LVN(1)STQGVLLPPK	1024.36	paucimannose	6	3
1140270_WT_GP_4	348324		208	220	LVN[1170.4175]STQGVLLPPK	AT3G08030.1	2	3N(1170.4175)	N:1170.4175@LVN(1)STQGVLLPPK	1170.42	paucimannose	7	3
1140270_WT_GP_4	37695.2		208	220	LVN[1373.4968]STQGVLLPPK	AT3G08030.1	2	3N(1373.4968)	N:1373.4968@LVN(1)STQGVLLPPK	1373.5	hybrid	8	3
1140270_WT_GP_4	55419.6		352	371	LVTYQLVNLLDNAISN[203.0794]M[15.9949]TNR	AT2G12400.1	2	17M(15.9949),16N(203.0794)	N:203.0794@LVTYQLVNLLDNAISN(1)MTNR	203.079	Truncated	1	3
1140270_WT_GP_4	49814.3		213	235	LYNFN[1024.3595]GTNSPDPSLNPTYLVELR	AT2G38380.1	2,3	5N(1024.3595)	N:1024.3595@LYNFN(1)GTNSPDPSLNPTYLVELR	1024.36	paucimannose	6	3
1140270_WT_GP_4	9053.2		213	236	LYNFN[1095.3966]GTNSPDPSLNPTY[79.9663]LVELRR	AT2G38380.1	2	18Y(79.9663),5N(1095.3966)	Y:79.9663@LYNFNGTNSPDPSLNPTY(1)LVELRR	1095.4	hybrid	6	3
1140270_WT_GP_4	107753		213	235	LYNFN[1170.4175]GTNSPDPSLNPTYLVELR	AT2G38380.1	2,3	5N(1170.4175)	N:1170.4175@LYNFN(1)GTNSPDPSLNPTYLVELR	1170.42	paucimannose	7	3
1140270_WT_GP_4	9559.37		213	235	LYNFN[1535.5497]GTNSPDPSLNPTYLVELR	AT2G38380.1	2,3	5N(1535.5497)	N:1535.5497@LYNFN(1)GTNSPDPSLNPTYLVELR	1535.55	hybrid	9	3
1140270_WT_GP_4	51663.2		213	235	LYNFSNTGLPDPTLN[1373.4968]TTYLQTLR	AT3G32980.1	2	15N(1373.4968)	N:1373.4968@LYNFSNTGLPDPTLN(1)TTYLQTLR	1373.5	hybrid	8	3
1140270_WT_GP_4	75891.9		213	235	LYNFSNTGLPDPTLN[406.1588]TTYLQTLR	AT3G32980.1	2	15N(406.1588)	N:406.1588@LYNFSNTGLPDPTLN(1)TTYLQTLR	406.159	Truncated	2	3
1140270_WT_GP_4	154214		217	228	LYN[1170.4175]QSGNGSPDR	AT2G18150.1	2	3N(1170.4175)	N:1170.4175@LYN(1)QSGNGSPDR	1170.42	paucimannose	7	3
1140270_WT_GP_4	86910		204	222	LYN[1170.4175]QSGSGKPDPALEPSYR	AT2G22420.1	2,3	3N(1170.4175)	N:1170.4175@LYN(1)QSGSGKPDPALEPSYR	1170.42	paucimannose	7	3
1140270_WT_GP_4	51832.6		213	235	LYN[1373.4968]FSNTGLPDPTLNTTYLQTLR	AT3G32980.1	2	3N(1373.4968)	N:1373.4968@LYN(1)FSNTGLPDPTLNTTYLQTLR	1373.5	hybrid	8	3
1140270_WT_GP_4	196774		744	752	MASSN[1576.5762]STIK	AT1G59870.1	2	5N(1576.5762)	N:1576.5762@MASSN(1)STIK	1576.58	Complex	9	3
1140270_WT_GP_4	184604		315	329	MGN[1024.3595]ITPTTGTQGQIR	AT3G49110.1	2	3N(1024.3595)	N:1024.3595@MGN(1)ITPTTGTQGQIR	1024.36	paucimannose	6	3
1140270_WT_GP_4	992730		315	329	MGN[1170.4175]ITPTTGTQGQIR	AT3G49110.1	2,3	3N(1170.4175)	N:1170.4175@MGN(1)ITPTTGTQGQIR	1170.42	paucimannose	7	3
1140270_WT_GP_4	801.756		315	329	MGN[1184.4330]ITPTTGTQGQIR	AT3G49110.1	2	3N(1184.4330)	N:1184.4330@MGN(1)ITPTTGTQGQIR	1184.43	paucimannose	7	3
1140270_WT_GP_4	99368.3		315	329	MGN[1373.4968]ITPTTGTQGQIR	AT3G49110.1	2	3N(1373.4968)	N:1373.4968@MGN(1)ITPTTGTQGQIR	1373.5	hybrid	8	3
1140270_WT_GP_4	62452.3		328	336	MN[1864.6342]LTANAAR	AT4G37160.1	2	2N(1864.6342)	N:1864.6342@MN(1)LTANAAR	1864.63	High mannose	11	3
1140270_WT_GP_4	0		210	221	MVN[1540.5286]SSSTEEAVK	AT3G51980.1	2	3N(1540.5286)	N:1540.5286@MVN(1)SSSTEEAVK	1540.53	High mannose	9	3
1140270_WT_GP_4	50180.1		210	221	MVN[1702.5813]SSSTEEAVK	AT3G51980.1	2	3N(1702.5813)	N:1702.5813@MVN(1)SSSTEEAVK	1702.58	High mannose	10	3
1140270_WT_GP_4	140178		197	204	MYVSN[1170.4175]SSR	AT1G51840.1	2	5N(1170.4175)	N:1170.4175@MYVSN(1)SSR	1170.42	paucimannose	7	3
1140270_WT_GP_4	47408.3		197	204	MYVSN[1373.4968]SSR	AT1G51840.1	2	5N(1373.4968)	N:1373.4968@MYVSN(1)SSR	1373.5	hybrid	8	3
1140270_WT_GP_4	62735.7		627	636	M[15.9949]AFLQAN[1430.5183]ITR	AT3G46740.1	2	1M(15.9949),7N(1430.5183)	M:15.9949@M(1)AFLQANITR	1430.52	Complex	8	3
1140270_WT_GP_4	83668.1		744	752	M[15.9949]ASSN[1576.5762]STIK	AT1G59870.1	2	1M(15.9949),5N(1576.5762)	M:15.9949@M(1)ASSNSTIK	1576.58	Complex	9	3
1140270_WT_GP_4	97494.2		313	327	M[15.9949]GN[1024.3595]ITPLTGTQGQIR	AT3G32980.1	2	1M(15.9949),3N(1024.3595)	M:15.9949@M(1)GNITPLTGTQGQIR	1024.36	paucimannose	6	3
1140270_WT_GP_4	266556		315	329	M[15.9949]GN[1024.3595]ITPTTGTQGQIR	AT3G49110.1	2	1M(15.9949),3N(1024.3595)	M:15.9949@M(1)GNITPTTGTQGQIR	1024.36	paucimannose	6	3
1140270_WT_GP_4	1098510		315	329	M[15.9949]GN[1170.4175]ITPTTGTQGQIR	AT3G49110.1	2	1M(15.9949),3N(1170.4175)	M:15.9949@M(1)GNITPTTGTQGQIR	1170.42	paucimannose	7	3
1140270_WT_GP_4	49748		315	329	M[15.9949]GN[1373.4968]ITPTTGTQGQIR	AT3G49110.1	2	1M(15.9949),3N(1373.4968)	M:15.9949@M(1)GNITPTTGTQGQIR	1373.5	hybrid	8	3
1140270_WT_GP_4	36697.4		1	28	M[15.9949]LSC[57.0215]SN[1387.5125]GTVVIATAMVC[57.0215]SSTALFLAM[15.9949]AR	AT3G15760.1	2	17C(57.0215),1M(15.9949),26M(15.9949),4C(57.0215),6N(1387.5125)	M:15.9949@M(1)LSCSNGTVVIATAMVCSSTALFLAM(1)AR	1387.51	hybrid	8	3
1140270_WT_GP_4	84180.6		103	115	M[15.9949]M[15.9949]N[1024.3595]ASNIQDVYPK	AT5G55480.1	2	1M(15.9949),2M(15.9949),3N(1024.3595)	M:15.9949@M(1)M(1)NASNIQDVYPK	1024.36	paucimannose	6	3
1140270_WT_GP_4	1156.8		103	115	M[15.9949]M[15.9949]N[1184.4330]ASNIQDVYPK	AT5G55480.1	2	1M(15.9949),2M(15.9949),3N(1184.4330)	M:15.9949@M(1)M(1)NASNIQDVYPK	1184.43	paucimannose	7	3
1140270_WT_GP_4	63655.4		103	115	M[15.9949]M[15.9949]N[1227.4388]ASNIQDVYPK	AT5G55480.1	2	1M(15.9949),2M(15.9949),3N(1227.4388)	M:15.9949@M(1)M(1)NASNIQDVYPK	1227.44	hybrid	7	3
1140270_WT_GP_4	13903.4		103	115	M[15.9949]M[15.9949]N[1387.5125]ASNIQDVYPK	AT5G55480.1	2	1M(15.9949),2M(15.9949),3N(1387.5125)	M:15.9949@M(1)M(1)NASNIQDVYPK	1387.51	hybrid	8	3
1140270_WT_GP_4	36948.1		195	202	M[15.9949]N[1576.5762]ETTEFR	AT3G14240.1	2	1M(15.9949),2N(1576.5762)	M:15.9949@M(1)NETTEFR	1576.58	Complex	9	3
1140270_WT_GP_4	29373.4		328	336	M[15.9949]N[1864.6342]LTANAAR	AT4G37160.1	2	1M(15.9949),2N(1864.6342)	M:15.9949@M(1)NLTANAAR	1864.63	High mannose	11	3
1140270_WT_GP_4	21729.4		210	221	M[15.9949]VN[1702.5813]SSSTEEAVK	AT3G51980.1	2	1M(15.9949),3N(1702.5813)	M:15.9949@M(1)VNSSSTEEAVK	1702.58	High mannose	10	3
1140270_WT_GP_4	50699.9		97	106	NAPANAN[1170.4175]STR	AT5G06730.1	2	7N(1170.4175)	N:1170.4175@NAPANAN(1)STR	1170.42	paucimannose	7	3
1140270_WT_GP_4	128555		462	472	NELVDHIN[1216.4229]TTK	AT5G63810.1	2	8N(1216.4229)	N:1216.4229@NELVDHIN(1)TTK	1216.42	High mannose	7	3
1140270_WT_GP_4	69536.3		462	472	NELVDHIN[1378.4757]TTK	AT5G63810.1	2	8N(1378.4757)	N:1378.4757@NELVDHIN(1)TTK	1378.48	High mannose	8	3
1140270_WT_GP_4	71571.3		462	472	NELVDHIN[1540.5286]TTK	AT5G63810.1	2	8N(1540.5286)	N:1540.5286@NELVDHIN(1)TTK	1540.53	High mannose	9	3
1140270_WT_GP_4	126088		462	472	NELVDHIN[1702.5813]TTK	AT5G63810.1	2,3	8N(1702.5813)	N:1702.5813@NELVDHIN(1)TTK	1702.58	High mannose	10	3
1140270_WT_GP_4	19626.4		445	455	NEVTN[1576.5762]GTTSIK	AT5G62220.1	2	5N(1576.5762)	N:1576.5762@NEVTN(1)GTTSIK	1576.58	Complex	9	3
1140270_WT_GP_4	140063		203	225	NGGFEIGPHVFAN[1170.4175]FSTGILIPAR	AT2G41800.1	2,3	13N(1170.4175)	N:1170.4175@NGGFEIGPHVFAN(1)FSTGILIPAR	1170.42	paucimannose	7	3
1140270_WT_GP_4	164336		203	225	NGGFEIGPHVFAN[203.0794]FSTGILIPAR	AT2G41800.1	2	13N(203.0794)	N:203.0794@NGGFEIGPHVFAN(1)FSTGILIPAR	203.079	Truncated	1	3
1140270_WT_GP_4	33252.8		241	253	NGN[203.0794]QTVLVDFDLR	AT3G32980.1	2	3N(203.0794)	N:203.0794@NGN(1)QTVLVDFDLR	203.079	Truncated	1	3
1140270_WT_GP_4	135732		524	536	NGPN[1170.4175]STVSIDSMR	AT2G32810.1	2	4N(1170.4175)	N:1170.4175@NGPN(1)STVSIDSMR	1170.42	paucimannose	7	3
1140270_WT_GP_4	145585		524	536	NGPN[1170.4175]STVSIDSM[15.9949]R	AT2G32810.1	2	12M(15.9949),4N(1170.4175)	M:15.9949@NGPNSTVSIDSM(1)R	1170.42	paucimannose	7	3
1140270_WT_GP_4	85920.2		170	188	NLPSPFLN[1170.4175]ASQLIQTFGQR	AT4G33420.1	2	8N(1170.4175)	N:1170.4175@NLPSPFLN(1)ASQLIQTFGQR	1170.42	paucimannose	7	3
1140270_WT_GP_4	73185.1		170	188	NLPSPFLN[1373.4968]ASQLIQTFGQR	AT4G33420.1	2	8N(1373.4968)	N:1373.4968@NLPSPFLN(1)ASQLIQTFGQR	1373.5	hybrid	8	3
1140270_WT_GP_4	57414.2		170	188	NLPSPFLN[1576.5762]ASQLIQTFGQR	AT4G33420.1	2	8N(1576.5762)	N:1576.5762@NLPSPFLN(1)ASQLIQTFGQR	1576.58	Complex	9	3
1140270_WT_GP_4	102069		100	113	NNPVGDN[1024.3595]STLSFGR	AT1G78820.1	2	7N(1024.3595)	N:1024.3595@NNPVGDN(1)STLSFGR	1024.36	paucimannose	6	3
1140270_WT_GP_4	168392		100	113	NNPVGDN[1170.4175]STLSFGR	AT1G78820.1	2	7N(1170.4175)	N:1170.4175@NNPVGDN(1)STLSFGR	1170.42	paucimannose	7	3
1140270_WT_GP_4	307790		100	113	NNPVGEN[1024.3595]ATLSLGR	AT1G78830.1	2	7N(1024.3595)	N:1024.3595@NNPVGEN(1)ATLSLGR	1024.36	paucimannose	6	3
1140270_WT_GP_4	109760		100	113	NNPVGEN[1038.3751]ATLSLGR	AT1G78830.1	2	7N(1038.3751)	N:1038.3751@NNPVGEN(1)ATLSLGR	1038.38	paucimannose	6	3
1140270_WT_GP_4	540455		100	113	NNPVGEN[1170.4175]ATLSLGR	AT1G78830.1	2	7N(1170.4175)	N:1170.4175@NNPVGEN(1)ATLSLGR	1170.42	paucimannose	7	3
1140270_WT_GP_4	211519		100	113	NNPVGEN[1373.4968]ATLSLGR	AT1G78830.1	2	7N(1373.4968)	N:1373.4968@NNPVGEN(1)ATLSLGR	1373.5	hybrid	8	3
1140270_WT_GP_4	240310		100	113	NNPVGEN[1576.5762]ATLSLGR	AT1G78830.1	2,3	7N(1576.5762)	N:1576.5762@NNPVGEN(1)ATLSLGR	1576.58	Complex	9	3
1140270_WT_GP_4	121394		100	113	NNPVGEN[730.2644]ATLSLGR	AT1G78830.1	2	7N(730.2644)	N:730.2644@NNPVGEN(1)ATLSLGR	730.264	paucimannose	4	3
1140270_WT_GP_4	126006		100	113	NNPVGEN[892.3172]ATLSLGR	AT1G78830.1	2	7N(892.3172)	N:892.3172@NNPVGEN(1)ATLSLGR	892.317	paucimannose	5	3
1140270_WT_GP_4	214793		272	284	NN[1024.3595]ISTLATNGAGK	AT2G45470.1	2	2N(1024.3595)	N:1024.3595@NN(1)ISTLATNGAGK	1024.36	paucimannose	6	3
1140270_WT_GP_4	118707		474	486	NN[1024.3595]VTLALWGHVHR	AT1G13900.1	2	2N(1024.3595)	N:1024.3595@NN(1)VTLALWGHVHR	1024.36	paucimannose	6	3
1140270_WT_GP_4	122826		272	284	NN[1038.3751]ISTLATNGAGK	AT2G45470.1	2	2N(1038.3751)	N:1038.3751@NN(1)ISTLATNGAGK	1038.38	paucimannose	6	3
1140270_WT_GP_4	789893		272	284	NN[1170.4175]ISTLATNGAGK	AT2G45470.1	2	2N(1170.4175)	N:1170.4175@NN(1)ISTLATNGAGK	1170.42	paucimannose	7	3
1140270_WT_GP_4	285852		272	284	NN[1373.4968]ISTLATNGAGK	AT2G45470.1	2	2N(1373.4968)	N:1373.4968@NN(1)ISTLATNGAGK	1373.5	hybrid	8	3
1140270_WT_GP_4	21797.1		272	284	NN[1378.4757]ISTLATNGAGK	AT2G45470.1	2	2N(1378.4757)	N:1378.4757@NN(1)ISTLATNGAGK	1378.48	High mannose	8	3
1140270_WT_GP_4	174598		272	284	NN[1576.5762]ISTLATNGAGK	AT2G45470.1	2	2N(1576.5762)	N:1576.5762@NN(1)ISTLATNGAGK	1576.58	Complex	9	3
1140270_WT_GP_4	44811.9		412	420	NN[1702.5813]ITNGIVK	AT5G02480.1	2	2N(1702.5813)	N:1702.5813@NN(1)ITNGIVK	1702.58	High mannose	10	3
1140270_WT_GP_4	87382.9		474	486	NN[203.0794]VTLALWGHVHR	AT1G13900.1	2	2N(203.0794)	N:203.0794@NN(1)VTLALWGHVHR	203.079	Truncated	1	3
1140270_WT_GP_4	48363.5		474	486	NN[406.1588]VTLALWGHVHR	AT1G13900.1	2	2N(406.1588)	N:406.1588@NN(1)VTLALWGHVHR	406.159	Truncated	2	3
1140270_WT_GP_4	96006.8		272	284	NN[730.2644]ISTLATNGAGK	AT2G45470.1	2	2N(730.2644)	N:730.2644@NN(1)ISTLATNGAGK	730.264	paucimannose	4	3
1140270_WT_GP_4	89708		272	284	NN[892.3172]ISTLATNGAGK	AT2G45470.1	2	2N(892.3172)	N:892.3172@NN(1)ISTLATNGAGK	892.317	paucimannose	5	3
1140270_WT_GP_4	343385		43	68	NPDQVTENDFAFTGLGTAGN[1024.3595]TSNIIK	AT5G20630.1	2,3	20N(1024.3595)	N:1024.3595@NPDQVTENDFAFTGLGTAGN(1)TSNIIK	1024.36	paucimannose	6	3
1140270_WT_GP_4	79964		43	68	NPDQVTENDFAFTGLGTAGN[1038.3751]TSNIIK	AT5G20630.1	2,3	20N(1038.3751)	N:1038.3751@NPDQVTENDFAFTGLGTAGN(1)TSNIIK	1038.38	paucimannose	6	3
1140270_WT_GP_4	17876.3		43	68	NPDQVTENDFAFTGLGTAGN[1054.3700]TSNIIK	AT5G20630.1	2	20N(1054.3700)	N:1054.3700@NPDQVTENDFAFTGLGTAGN(1)TSNIIK	1054.37	High mannose	6	3
1140270_WT_GP_4	1455240		43	68	NPDQVTENDFAFTGLGTAGN[1170.4175]TSNIIK	AT5G20630.1	2,3	20N(1170.4175)	N:1170.4175@NPDQVTENDFAFTGLGTAGN(1)TSNIIK	1170.42	paucimannose	7	3
1140270_WT_GP_4	103452		43	68	NPDQVTENDFAFTGLGTAGN[1227.4388]TSNIIK	AT5G20630.1	2	20N(1227.4388)	N:1227.4388@NPDQVTENDFAFTGLGTAGN(1)TSNIIK	1227.44	hybrid	7	3
1140270_WT_GP_4	214895		43	68	NPDQVTENDFAFTGLGTAGN[1373.4968]TSNIIK	AT5G20630.1	2,3	20N(1373.4968)	N:1373.4968@NPDQVTENDFAFTGLGTAGN(1)TSNIIK	1373.5	hybrid	8	3
1140270_WT_GP_4	81886.6		43	68	NPDQVTENDFAFTGLGTAGN[1576.5762]TSNIIK	AT5G20630.1	2,3	20N(1576.5762)	N:1576.5762@NPDQVTENDFAFTGLGTAGN(1)TSNIIK	1576.58	Complex	9	3
1140270_WT_GP_4	2434380		43	68	NPDQVTENDFAFTGLGTAGN[203.0794]TSNIIK	AT5G20630.1	2,3	20N(203.0794)	N:203.0794@NPDQVTENDFAFTGLGTAGN(1)TSNIIK	203.079	Truncated	1	3
1140270_WT_GP_4	178977		43	68	NPDQVTENDFAFTGLGTAGN[406.1588]TSNIIK	AT5G20630.1	3	20N(406.1588)	N:406.1588@NPDQVTENDFAFTGLGTAGN(1)TSNIIK	406.159	Truncated	2	3
1140270_WT_GP_4	12001.7		43	68	NPDQVTENDFAFTGLGTAGN[730.2644]TSNIIK	AT5G20630.1	2	20N(730.2644)	N:730.2644@NPDQVTENDFAFTGLGTAGN(1)TSNIIK	730.264	paucimannose	4	3
1140270_WT_GP_4	19313		43	68	NPDQVTENDFAFTGLGTAGN[892.3172]TSNIIK	AT5G20630.1	2	20N(892.3172)	N:892.3172@NPDQVTENDFAFTGLGTAGN(1)TSNIIK	892.317	paucimannose	5	3
1140270_WT_GP_4	100587		43	68	NPDQVTENDFAFT[79.9663]GLGTAGN[1095.3966]TSNIIK	AT5G20630.1	2	13T(79.9663),20N(1095.3966)	T:79.9663@NPDQVTENDFAFT(1)GLGTAGNTSNIIK	1095.4	hybrid	6	3
1140270_WT_GP_4	85520.8		44	56	NPIN[1170.4175]LTTHTLDSR	AT4G20860.1	2	4N(1170.4175)	N:1170.4175@NPIN(1)LTTHTLDSR	1170.42	paucimannose	7	3
1140270_WT_GP_4	61398.8		44	56	NPIN[1373.4968]LTTHTLDSR	AT4G20860.1	2	4N(1373.4968)	N:1373.4968@NPIN(1)LTTHTLDSR	1373.5	hybrid	8	3
1140270_WT_GP_4	37923.2		44	56	NPIN[1576.5762]LTTHTLDSR	AT4G20860.1	2	4N(1576.5762)	N:1576.5762@NPIN(1)LTTHTLDSR	1576.58	Complex	9	3
1140270_WT_GP_4	6778.14		44	56	NPIN[1702.5813]LTTHTLDSR	AT4G20860.1	2	4N(1702.5813)	N:1702.5813@NPIN(1)LTTHTLDSR	1702.58	High mannose	10	3
1140270_WT_GP_4	11373.3		411	440	NPLTYITENGVADLDLGN[203.0794]VTLATALADNGR	AT1G51470.1	2	18N(203.0794)	N:203.0794@NPLTYITENGVADLDLGN(1)VTLATALADNGR	203.079	Truncated	1	3
1140270_WT_GP_4	608964		493	500	NPNN[1170.4175]VTTR	AT1G65590.1	2	4N(1170.4175)	N:1170.4175@NPNN(1)VTTR	1170.42	paucimannose	7	3
1140270_WT_GP_4	103343		493	500	NPNN[1373.4968]VTTR	AT1G65590.1	2	4N(1373.4968)	N:1373.4968@NPNN(1)VTTR	1373.5	hybrid	8	3
1140270_WT_GP_4	132536		493	500	NPNN[1576.5762]VTTR	AT1G65590.1	2	4N(1576.5762)	N:1576.5762@NPNN(1)VTTR	1576.58	Complex	9	3
1140270_WT_GP_4	288940		99	107	NPPLSN[1024.3595]LTK	AT2G04780.1	2	6N(1024.3595)	N:1024.3595@NPPLSN(1)LTK	1024.36	paucimannose	6	3
1140270_WT_GP_4	985480		99	107	NPPLSN[1170.4175]LTK	AT2G04780.1	2	6N(1170.4175)	N:1170.4175@NPPLSN(1)LTK	1170.42	paucimannose	7	3
1140270_WT_GP_4	765221		99	107	NPPLSN[1373.4968]LTK	AT2G04780.1	2	6N(1373.4968)	N:1373.4968@NPPLSN(1)LTK	1373.5	hybrid	8	3
1140270_WT_GP_4	1446930		99	107	NPPLSN[1576.5762]LTK	AT2G04780.1	2	6N(1576.5762)	N:1576.5762@NPPLSN(1)LTK	1576.58	Complex	9	3
1140270_WT_GP_4	77876.9		65	74	NQHNILEVN[1024.3595]K	AT5G15350.1	2	9N(1024.3595)	N:1024.3595@NQHNILEVN(1)K	1024.36	paucimannose	6	3
1140270_WT_GP_4	666526		65	74	NQHNILEVN[1170.4175]K	AT5G15350.1	2,3	9N(1170.4175)	N:1170.4175@NQHNILEVN(1)K	1170.42	paucimannose	7	3
1140270_WT_GP_4	100429		65	74	NQHNILEVN[1227.4388]K	AT5G15350.1	2	9N(1227.4388)	N:1227.4388@NQHNILEVN(1)K	1227.44	hybrid	7	3
1140270_WT_GP_4	852712		65	74	NQHNILEVN[1373.4968]K	AT5G15350.1	2,3	9N(1373.4968)	N:1373.4968@NQHNILEVN(1)K	1373.5	hybrid	8	3
1140270_WT_GP_4	159356		65	74	NQHNILEVN[1576.5762]K	AT5G15350.1	2,3	9N(1576.5762)	N:1576.5762@NQHNILEVN(1)K	1576.58	Complex	9	3
1140270_WT_GP_4	12464		101	140	NVAAYIPSTN[1227.4388]ITAIAVGSEVLTTIPHVAPILASALNNIHK	AT3G13560.1	4	10N(1227.4388)	N:1227.4388@NVAAYIPSTN(1)ITAIAVGSEVLTTIPHVAPILASALNNIHK	1227.44	hybrid	7	3
1140270_WT_GP_4	7672.49		293	311	NVGLSGPIPSYIWN[1670.5916]LTDLK	AT1G29720.1	2	14N(1670.5916)	N:1670.5916@NVGLSGPIPSYIWN(1)LTDLK	1670.59	High mannose	10	3
1140270_WT_GP_4	20743.1		328	343	NWGLFYTN[203.0794]GTPVY[79.9663]TLR	AT2G01630.1	2	13Y(79.9663),8N(203.0794)	N:203.0794@NWGLFYTN(1)GTPVYTLR	203.079	Truncated	1	3
1140270_WT_GP_4	37344.7		284	305	NYEEDNHN[1576.5762]STHPYHDLPEGPAK	AT5G08580.1	3	8N(1576.5762)	N:1576.5762@NYEEDNHN(1)STHPYHDLPEGPAK	1576.58	Complex	9	3
1140270_WT_GP_4	120660		873	881	NYN[1227.4388]YSSESR	AT1G42470.1	2	3N(1227.4388)	N:1227.4388@NYN(1)YSSESR	1227.44	hybrid	7	3
1140270_WT_GP_4	107599		873	881	NYN[1430.5183]YSSESR	AT1G42470.1	2	3N(1430.5183)	N:1430.5183@NYN(1)YSSESR	1430.52	Complex	8	3
1140270_WT_GP_4	121053		86	98	N[1024.3595]ATAEITVDQYHR	AT3G18080.1	2	1N(1024.3595)	N:1024.3595@N(1)ATAEITVDQYHR	1024.36	paucimannose	6	3
1140270_WT_GP_4	32942.5		379	398	N[1024.3595]ATGHAPGPPFNAASYYYPK	AT5G26000.1	2,3	1N(1024.3595)	N:1024.3595@N(1)ATGHAPGPPFNAASYYYPK	1024.36	paucimannose	6	3
1140270_WT_GP_4	0		18	44	N[1024.3595]HSARPKLPNS[79.9663]S[79.9663]LLPGFDVVVQAAAT[79.9663]R	AT2G29630.1	3	11S(79.9663),12S(79.9663),26T(79.9663),1N(1024.3595)	T:79.9663@NHSARPKLPNSSLLPGFDVVVQAAAT(1)R	1024.36	paucimannose	6	3
1140270_WT_GP_4	139794		153	165	N[1024.3595]VSDPSTFNSQTK	AT3G22060.1	2	1N(1024.3595)	N:1024.3595@N(1)VSDPSTFNSQTK	1024.36	paucimannose	6	3
1140270_WT_GP_4	189385		269	278	N[1038.3751]ITAETTTDK	AT1G28290.1	2	1N(1038.3751)	N:1038.3751@N(1)ITAETTTDK	1038.38	paucimannose	6	3
1140270_WT_GP_4	61919.5		379	398	N[1054.3700]ATGHAPGPPFNAASYYYPK	AT5G26000.1	2,3	1N(1054.3700)	N:1054.3700@N(1)ATGHAPGPPFNAASYYYPK	1054.37	High mannose	6	3
1140270_WT_GP_4	69203		177	202	N[1054.3700]C[57.0215]TVGC[57.0215]PPYILQYGLGSTAGVLITEK	AT3G52500.1	2,3	2C(57.0215),6C(57.0215),1N(1054.3700)	N:1054.3700@N(1)CTVGCPPYILQYGLGSTAGVLITEK	1054.37	High mannose	6	3
1140270_WT_GP_4	1330920		86	98	N[1170.4175]ATAEITVDQYHR	AT3G18080.1	2,3	1N(1170.4175)	N:1170.4175@N(1)ATAEITVDQYHR	1170.42	paucimannose	7	3
1140270_WT_GP_4	164785		275	285	N[1170.4175]ATVIYLDTHK	AT4G01130.1	2	1N(1170.4175)	N:1170.4175@N(1)ATVIYLDTHK	1170.42	paucimannose	7	3
1140270_WT_GP_4	689546		269	278	N[1170.4175]ITAETTTDK	AT1G28290.1	2	1N(1170.4175)	N:1170.4175@N(1)ITAETTTDK	1170.42	paucimannose	7	3
1140270_WT_GP_4	166190		113	129	N[1170.4175]ITGSFPQFLFQLPNLK	AT1G33590.1	2	1N(1170.4175)	N:1170.4175@N(1)ITGSFPQFLFQLPNLK	1170.42	paucimannose	7	3
1140270_WT_GP_4	71365.1		113	129	N[1170.4175]ITGSFPQFLFQLPNVK	AT1G33600.1	2	1N(1170.4175)	N:1170.4175@N(1)ITGSFPQFLFQLPNVK	1170.42	paucimannose	7	3
1140270_WT_GP_4	450525		206	213	N[1170.4175]NTGYNPR	AT3G28200.1	2	1N(1170.4175)	N:1170.4175@N(1)NTGYNPR	1170.42	paucimannose	7	3
1140270_WT_GP_4	76983.3		86	92	N[1170.4175]STVGVK	AT3G12700.1	2	1N(1170.4175)	N:1170.4175@N(1)STVGVK	1170.42	paucimannose	7	3
1140270_WT_GP_4	306347		153	165	N[1170.4175]VSDPSTFNSQTK	AT3G22060.1	2	1N(1170.4175)	N:1170.4175@N(1)VSDPSTFNSQTK	1170.42	paucimannose	7	3
1140270_WT_GP_4	353470		379	398	N[1216.4229]ATGHAPGPPFNAASYYYPK	AT5G26000.1	2,3	1N(1216.4229)	N:1216.4229@N(1)ATGHAPGPPFNAASYYYPK	1216.42	High mannose	7	3
1140270_WT_GP_4	95093.5		284	290	N[1227.4388]HSYLEK	AT2G17570.1	2	1N(1227.4388)	HexNAc(3)Hex(3)Pent(1)			AT2G17570.1	3
1140270_WT_GP_4	433.854		83	90	N[1227.4388]STPVM[15.9949]EK	AT4G26970.1	2	6M(15.9949),1N(1227.4388)	M:15.9949@NSTPVM(1)EK			AT4G26970.1	3
1140270_WT_GP_4	161514		86	98	N[1373.4968]ATAEITVDQYHR	AT3G18080.1	2	1N(1373.4968)	N:1373.4968@N(1)ATAEITVDQYHR			AT3G18080.1	3
1140270_WT_GP_4	46107.3		167	175	N[1373.4968]ATPTAAVK	AT4G28100.1	2	1N(1373.4968)	N:1373.4968@N(1)ATPTAAVK			AT4G28100.1	3
1140270_WT_GP_4	129584		368	376	N[1373.4968]GSM[15.9949]ITVSK	AT3G44560.1	2	4M(15.9949),1N(1373.4968)	M:15.9949@NGSM(1)ITVSK			AT3G44560.1	3
1140270_WT_GP_4	136900		284	290	N[1373.4968]HSYLEK	AT2G17570.1	2	1N(1373.4968)	HexNAc(3)Hex(3)Fuc(1)Pent(1)			AT2G17570.1	3
1140270_WT_GP_4	175874		269	278	N[1373.4968]ITAETTTDK	AT1G28290.1	2	1N(1373.4968)	N:1373.4968@N(1)ITAETTTDK			AT1G28290.1	3
1140270_WT_GP_4	45427.2		164	175	N[1373.4968]NTSSHPLLSDK	AT5G06700.1	2	1N(1373.4968)	N:1373.4968@N(1)NTSSHPLLSDK			AT5G06700.1	3
1140270_WT_GP_4	69849.8		99	110	N[1373.4968]SSSIEAVYPTR	AT4G26690.1	2	1N(1373.4968)	N:1373.4968@N(1)SSSIEAVYPTR			AT4G26690.1	3
1140270_WT_GP_4	612244		327	339	N[1373.4968]VTSLAVLGENQK	AT2G01330.1	2	1N(1373.4968)	N:1373.4968@N(1)VTSLAVLGENQK			AT2G01330.1	3
1140270_WT_GP_4	115303		137	145	N[1373.4968]VTSSDIDK	AT1G11960.1	2	1N(1373.4968)	N:1373.4968@N(1)VTSSDIDK			AT1G11960.1	3
1140270_WT_GP_4	51636.6		279	289	N[1373.4968]VTTNEVDQSK	AT3G09090.1	2	1N(1373.4968)	N:1373.4968@N(1)VTTNEVDQSK			AT3G09090.1	3
1140270_WT_GP_4	50690.4		121	132	N[1373.4968]YTDLINKPTYR	AT3G25140.1	2	1N(1373.4968)	N:1373.4968@N(1)YTDLINKPTYR			AT3G25140.1	3
1140270_WT_GP_4	77956.7		120	127	N[1378.4757]M[15.9949]TTVLTR	AT1G08660.1	2	2M(15.9949),1N(1378.4757)	M:15.9949@NM(1)TTVLTR			AT1G08660.1	3
1140270_WT_GP_4	111265		145	152	N[1378.4757]TTVVGTK	AT5G06320.1	2	1N(1378.4757)	N:1378.4757@N(1)TTVVGTK			AT5G06320.1	3
1140270_WT_GP_4	99290.9		97	110	N[1378.4757]VSTHISTDNVNIR	AT5G58090.1	2	1N(1378.4757)	N:1378.4757@N(1)VSTHISTDNVNIR			AT5G58090.1	3
1140270_WT_GP_4	96037.2		145	152	N[1535.5497]TTVVGTK	AT5G06320.1	2	1N(1535.5497)	N:1535.5497@N(1)TTVVGTK			AT5G06320.1	3
1140270_WT_GP_4	53734.4		137	145	N[1535.5497]VTSSDIDK	AT1G11960.1	2	1N(1535.5497)	N:1535.5497@N(1)VTSSDIDK			AT1G11960.1	3
1140270_WT_GP_4	24509.4		504	514	N[1540.5286]ATETANAEQK	AT1G18700.1	2	1N(1540.5286)	N:1540.5286@N(1)ATETANAEQK			AT1G18700.1	3
1140270_WT_GP_4	131858		73	83	N[1540.5286]GSFANVSEM[15.9949]K	AT4G34180.1	2	10M(15.9949),1N(1540.5286)	M:15.9949@NGSFANVSEM(1)K			AT4G34180.1	3
1140270_WT_GP_4	35558.8		90	100	N[1540.5286]GSLANNSEMK	AT4G35220.1	2	1N(1540.5286)	N:1540.5286@N(1)GSLANNSEMK			AT4G35220.1	3
1140270_WT_GP_4	11264.7		90	100	N[1540.5286]GSLANNSEM[15.9949]K	AT4G35220.1	2	10M(15.9949),1N(1540.5286)	M:15.9949@NGSLANNSEM(1)K			AT4G35220.1	3
1140270_WT_GP_4	60968.1		264	271	N[1540.5286]LSLSSNK	AT4G18760.1	2	1N(1540.5286)	N:1540.5286@N(1)LSLSSNK			AT4G18760.1	3
1140270_WT_GP_4	123351		326	333	N[1540.5286]LTASGPR	AT1G41830.1	2	1N(1540.5286)	N:1540.5286@N(1)LTASGPR			AT1G41830.1	3
1140270_WT_GP_4	51496.7		120	127	N[1540.5286]M[15.9949]TTVLTR	AT1G08660.1	2	2M(15.9949),1N(1540.5286)	M:15.9949@NM(1)TTVLTR			AT1G08660.1	3
1140270_WT_GP_4	144440		145	152	N[1540.5286]TTVVGTK	AT5G06320.1	2	1N(1540.5286)	N:1540.5286@N(1)TTVVGTK			AT5G06320.1	3
1140270_WT_GP_4	56018.8		97	110	N[1540.5286]VSTHISTDNVNIR	AT5G58090.1	2,3	1N(1540.5286)	N:1540.5286@N(1)VSTHISTDNVNIR			AT5G58090.1	3
1140270_WT_GP_4	2819.65		53	71	N[1565.5602]FTFGAATSAYQIEGAAHR	AT1G51470.1	2	1N(1565.5602)	N:1565.5602@N(1)FTFGAATSAYQIEGAAHR			AT1G51470.1	3
1140270_WT_GP_4	47812.6		145	152	N[1565.5602]TTVVGTK	AT5G06320.1	2	1N(1565.5602)	N:1565.5602@N(1)TTVVGTK			AT5G06320.1	3
1140270_WT_GP_4	81612.3		86	98	N[1576.5762]ATAEITVDQYHR	AT3G18080.1	2,3	1N(1576.5762)	N:1576.5762@N(1)ATAEITVDQYHR			AT3G18080.1	3
1140270_WT_GP_4	111016		167	175	N[1576.5762]ATPTAAVK	AT4G28100.1	2	1N(1576.5762)	N:1576.5762@N(1)ATPTAAVK			AT4G28100.1	3
1140270_WT_GP_4	72777		275	285	N[1576.5762]ATVIYLDTHK	AT4G01130.1	2	1N(1576.5762)	N:1576.5762@N(1)ATVIYLDTHK			AT4G01130.1	3
1140270_WT_GP_4	52341.8		73	83	N[1576.5762]GSFANVSEM[15.9949]K	AT4G34180.1	2	10M(15.9949),1N(1576.5762)	M:15.9949@NGSFANVSEM(1)K			AT4G34180.1	3
1140270_WT_GP_4	68322.7		269	278	N[1576.5762]ITAETTTDK	AT1G28290.1	2	1N(1576.5762)	N:1576.5762@N(1)ITAETTTDK			AT1G28290.1	3
1140270_WT_GP_4	133231		359	366	N[1576.5762]NSIPVTR	AT5G04885.1	2	1N(1576.5762)	N:1576.5762@N(1)NSIPVTR			AT5G04885.1	3
1140270_WT_GP_4	74297.3		206	213	N[1576.5762]NTGYNPR	AT3G28200.1	2	1N(1576.5762)	N:1576.5762@N(1)NTGYNPR			AT3G28200.1	3
1140270_WT_GP_4	29653.8		164	175	N[1576.5762]NTSSHPLLSDK	AT5G06700.1	2	1N(1576.5762)	N:1576.5762@N(1)NTSSHPLLSDK			AT5G06700.1	3
1140270_WT_GP_4	20536.9		416	429	N[1576.5762]VSSGGGLSVHSSK	AT2G42800.1	2	1N(1576.5762)	N:1576.5762@N(1)VSSGGGLSVHSSK			AT2G42800.1	3
1140270_WT_GP_4	115365		137	145	N[1576.5762]VTSSDIDK	AT1G11960.1	2	1N(1576.5762)	N:1576.5762@N(1)VTSSDIDK			AT1G11960.1	3
1140270_WT_GP_4	88522.1		279	289	N[1576.5762]VTTNEVDQSK	AT3G09090.1	2,3	1N(1576.5762)	N:1576.5762@N(1)VTTNEVDQSK			AT3G09090.1	3
1140270_WT_GP_4	137285		370	376	N[1576.5762]VTVQTR	AT5G67130.1	2	1N(1576.5762)	N:1576.5762@N(1)VTVQTR			AT5G67130.1	3
1140270_WT_GP_4	52873.3		121	132	N[1576.5762]YTDLINKPTYR	AT3G25140.1	2	1N(1576.5762)	N:1576.5762@N(1)YTDLINKPTYR			AT3G25140.1	3
1140270_WT_GP_4	62743.8		73	83	N[1702.5813]GSFANVSEMK	AT4G34180.1	2	1N(1702.5813)	N:1702.5813@N(1)GSFANVSEMK			AT4G34180.1	3
1140270_WT_GP_4	251512		73	83	N[1702.5813]GSFANVSEM[15.9949]K	AT4G34180.1	2	10M(15.9949),1N(1702.5813)	M:15.9949@NGSFANVSEM(1)K			AT4G34180.1	3
1140270_WT_GP_4	40325.4		90	100	N[1702.5813]GSLANNSEMK	AT4G35220.1	2	1N(1702.5813)	N:1702.5813@N(1)GSLANNSEMK			AT4G35220.1	3
1140270_WT_GP_4	12316.6		90	100	N[1702.5813]GSLANNSEM[15.9949]K	AT4G35220.1	2	10M(15.9949),1N(1702.5813)	M:15.9949@NGSLANNSEM(1)K			AT4G35220.1	3
1140270_WT_GP_4	94261.4		148	155	N[1702.5813]ITAEVM[15.9949]K	AT4G35220.1	2	7M(15.9949),1N(1702.5813)	M:15.9949@NITAEVM(1)K			AT4G35220.1	3
1140270_WT_GP_4	23331.3		376	382	N[1702.5813]ITGTTK	AT1G23460.1	2	1N(1702.5813)	N:1702.5813@N(1)ITGTTK			AT1G23460.1	3
1140270_WT_GP_4	154944		264	271	N[1702.5813]LSLSSNK	AT4G18760.1	2	1N(1702.5813)	N:1702.5813@N(1)LSLSSNK			AT4G18760.1	3
1140270_WT_GP_4	199304		326	333	N[1702.5813]LTASGPR	AT1G41830.1	2	1N(1702.5813)	N:1702.5813@N(1)LTASGPR			AT1G41830.1	3
1140270_WT_GP_4	51922.6		324	344	N[1702.5813]LTASGPRPNPQGSYHYGLIK	AT4G22010.1	3	1N(1702.5813)	N:1702.5813@N(1)LTASGPRPNPQGSYHYGLIK			AT4G22010.1	3
1140270_WT_GP_4	131941		322	330	N[1702.5813]M[15.9949]TYSIQEK	AT1G44820.1	2	2M(15.9949),1N(1702.5813)	M:15.9949@NM(1)TYSIQEK			AT1G44820.1	3
1140270_WT_GP_4	64424.5		145	152	N[1702.5813]TTVVGTK	AT5G06320.1	2	1N(1702.5813)	N:1702.5813@N(1)TTVVGTK			AT5G06320.1	3
1140270_WT_GP_4	49556.2		97	110	N[1702.5813]VSTHISTDNVNIR	AT5G58090.1	2,3	1N(1702.5813)	N:1702.5813@N(1)VSTHISTDNVNIR			AT5G58090.1	3
1140270_WT_GP_4	56231.4		264	271	N[1864.6342]LSLSSNK	AT4G18760.1	2	1N(1864.6342)	N:1864.6342@N(1)LSLSSNK			AT4G18760.1	3
1140270_WT_GP_4	107708		326	333	N[1864.6342]LTASGPR	AT1G41830.1	2	1N(1864.6342)	N:1864.6342@N(1)LTASGPR			AT1G41830.1	3
1140270_WT_GP_4	222559		317	323	N[1864.6342]M[15.9949]SFEFK	AT4G38220.1	2	2M(15.9949),1N(1864.6342)	M:15.9949@NM(1)SFEFK			AT4G38220.1	3
1140270_WT_GP_4	51399.3		322	330	N[1864.6342]M[15.9949]TYSIQEK	AT1G44820.1	2	2M(15.9949),1N(1864.6342)	M:15.9949@NM(1)TYSIQEK			AT1G44820.1	3
1140270_WT_GP_4	12899.7		145	152	N[1864.6342]TTVVGTK	AT5G06320.1	2	1N(1864.6342)	N:1864.6342@N(1)TTVVGTK			AT5G06320.1	3
1140270_WT_GP_4	26758.3		56	67	N[1864.6342]YSVSTGLNQAK	AT5G63910.1	2	1N(1864.6342)	N:1864.6342@N(1)YSVSTGLNQAK			AT5G63910.1	3
1140270_WT_GP_4	391.032		145	152	N[2026.6870]TTVVGTK	AT5G06320.1	2	1N(2026.6870)	N:2026.6870@N(1)TTVVGTK			AT5G06320.1	3
1140270_WT_GP_4	804081		86	98	N[203.0794]ATAEITVDQYHR	AT3G18080.1	2	1N(203.0794)	N:203.0794@N(1)ATAEITVDQYHR			AT3G18080.1	3
1140270_WT_GP_4	0		379	398	N[203.0794]ATGHAPGPPFNAASYYYPK	AT5G26000.1	2	1N(203.0794)	N:203.0794@N(1)ATGHAPGPPFNAASYYYPK			AT5G26000.1	3
1140270_WT_GP_4	57681.1		168	183	N[203.0794]ETQILSVYLGNLIDK	AT3G14920.1	2	1N(203.0794)	N:203.0794@N(1)ETQILSVYLGNLIDK			AT3G14920.1	3
1140270_WT_GP_4	61813		304	319	N[203.0794]FTFDVISGILADM[15.9949]RK	AT3G55260.1	2	14M(15.9949),1N(203.0794)	N:203.0794@N(1)FTFDVISGILADMRK			AT3G55260.1	3
1140270_WT_GP_4	22031.8		269	278	N[203.0794]ITAETTTDK	AT1G28290.1	1	1N(203.0794)	N:203.0794@N(1)ITAETTTDK			AT1G28290.1	3
1140270_WT_GP_4	71068.7		131	144	N[203.0794]ITAEVMESLHIQR	AT4G34180.1	2	1N(203.0794)	N:203.0794@N(1)ITAEVMESLHIQR			AT4G34180.1	3
1140270_WT_GP_4	66535.7		130	148	N[203.0794]LSQSGPVSTFAGGQYSLK	AT2G04780.1	2	1N(203.0794)	N:203.0794@N(1)LSQSGPVSTFAGGQYSLK			AT2G04780.1	3
1140270_WT_GP_4	33172.1		230	250	N[203.0794]QTGFLQSSAAVNGLLGLGLK	AT3G51330.1	2	1N(203.0794)	N:203.0794@N(1)QTGFLQSSAAVNGLLGLGLK			AT3G51330.1	3
1140270_WT_GP_4	49173.3		188	203	N[203.0794]VTLDNLEAAGVTYWK	AT5G24770.1	2	1N(203.0794)	N:203.0794@N(1)VTLDNLEAAGVTYWK			AT5G24770.1	3
1140270_WT_GP_4	4873.78		233	245	N[2030.7449]STASIT[79.9663]IEGTM[15.9949]K	AT1G72460.1	2	12M(15.9949),7T(79.9663),1N(2030.7449)	T:79.9663@NSTASIT(1)IEGTMK			AT1G72460.1	3
1140270_WT_GP_4	213141		86	98	N[406.1588]ATAEITVDQYHR	AT3G18080.1	2	1N(406.1588)	N:406.1588@N(1)ATAEITVDQYHR			AT3G18080.1	3
1140270_WT_GP_4	37124.3		168	183	N[406.1588]ETQILSVYLGNLIDK	AT3G14920.1	2	1N(406.1588)	N:406.1588@N(1)ETQILSVYLGNLIDK			AT3G14920.1	3
1140270_WT_GP_4	113562		53	71	N[406.1588]FTFGAATSAYQIEGAAHR	AT1G51470.1	2	1N(406.1588)	N:406.1588@N(1)FTFGAATSAYQIEGAAHR			AT1G51470.1	3
1140270_WT_GP_4	125516		86	98	N[568.2115]ATAEITVDQYHR	AT3G18080.1	2	1N(568.2115)	N:568.2115@N(1)ATAEITVDQYHR			AT3G18080.1	3
1140270_WT_GP_4	85013.1		379	398	N[568.2115]ATGHAPGPPFNAASYYYPK	AT5G26000.1	2	1N(568.2115)	N:568.2115@N(1)ATGHAPGPPFNAASYYYPK			AT5G26000.1	3
1140270_WT_GP_4	54577.2		53	71	N[568.2115]FTFGAATSAYQIEGAAHR	AT1G51470.1	2	1N(568.2115)	N:568.2115@N(1)FTFGAATSAYQIEGAAHR			AT1G51470.1	3
1140270_WT_GP_4	106568		86	98	N[730.2644]ATAEITVDQYHR	AT3G18080.1	2	1N(730.2644)	N:730.2644@N(1)ATAEITVDQYHR			AT3G18080.1	3
1140270_WT_GP_4	142595		379	398	N[730.2644]ATGHAPGPPFNAASYYYPK	AT5G26000.1	2	1N(730.2644)	N:730.2644@N(1)ATGHAPGPPFNAASYYYPK			AT5G26000.1	3
1140270_WT_GP_4	54715.3		86	98	N[892.3172]ATAEITVDQYHR	AT3G18080.1	2	1N(892.3172)	N:892.3172@N(1)ATAEITVDQYHR			AT3G18080.1	3
1140270_WT_GP_4	111603		379	398	N[892.3172]ATGHAPGPPFNAASYYYPK	AT5G26000.1	2,3	1N(892.3172)	N:892.3172@N(1)ATGHAPGPPFNAASYYYPK			AT5G26000.1	3
1140270_WT_GP_4	96816.7		467	479	PADDLVSSN[1024.3595]YTVK	AT1G02810.1	2	9N(1024.3595)	N:1024.3595@PADDLVSSN(1)YTVK			AT1G02810.1	3
1140270_WT_GP_4	169117		467	479	PADDLVSSN[1170.4175]YTVK	AT1G02810.1	2	9N(1170.4175)	N:1170.4175@PADDLVSSN(1)YTVK			AT1G02810.1	3
1140270_WT_GP_4	70185.4		467	479	PADDLVSSN[1373.4968]YTVK	AT1G02810.1	2	9N(1373.4968)	N:1373.4968@PADDLVSSN(1)YTVK			AT1G02810.1	3
1140270_WT_GP_4	69358		467	479	PADDLVSSN[1576.5762]YTVK	AT1G02810.1	2	9N(1576.5762)	N:1576.5762@PADDLVSSN(1)YTVK			AT1G02810.1	3
1140270_WT_GP_4	3106.31		437	448	PAPNN[1184.4330]GSSLFPR	AT4G29700.1	2	5N(1184.4330)	N:1184.4330@PAPNN(1)GSSLFPR			AT4G29700.1	3
1140270_WT_GP_4	64205.2		66	84	PAVIN[1170.4175]STM[15.9949]GSAVTGANVEK	AT1G02335.1	2	8M(15.9949),5N(1170.4175)	M:15.9949@PAVINSTM(1)GSAVTGANVEK			AT1G02335.1	3
1140270_WT_GP_4	144075		65	83	PAVVN[1170.4175]NTVGSAVTGANVEK	AT3G62020.1	2	5N(1170.4175)	N:1170.4175@PAVVN(1)NTVGSAVTGANVEK			AT3G62020.1	3
1140270_WT_GP_4	48689.1		65	83	PAVVN[1216.4229]NTVGSAVTGANVEK	AT3G62020.1	2	5N(1216.4229)	N:1216.4229@PAVVN(1)NTVGSAVTGANVEK			AT3G62020.1	3
1140270_WT_GP_4	14881.2		65	83	PAVVN[1373.4968]NTVGSAVTGANVEK	AT3G62020.1	2	5N(1373.4968)	N:1373.4968@PAVVN(1)NTVGSAVTGANVEK			AT3G62020.1	3
1140270_WT_GP_4	50743.1		65	83	PAVVN[203.0794]NTVGSAVTGANVEK	AT3G62020.1	2	5N(203.0794)	N:203.0794@PAVVN(1)NTVGSAVTGANVEK			AT3G62020.1	3
1140270_WT_GP_4	61111.3		35	43	PFN[1024.3595]VSYDHR	AT2G32810.1	2	3N(1024.3595)	N:1024.3595@PFN(1)VSYDHR			AT2G32810.1	3
1140270_WT_GP_4	219782		35	43	PFN[1170.4175]VSYDHR	AT2G32810.1	2,3	3N(1170.4175)	N:1170.4175@PFN(1)VSYDHR			AT2G32810.1	3
1140270_WT_GP_4	103776		111	129	PFSVGGYN[1024.3595]WTLVVFPNGNK	AT3G20370.1	2,3	8N(1024.3595)	N:1024.3595@PFSVGGYN(1)WTLVVFPNGNK			AT3G20370.1	3
1140270_WT_GP_4	56282.6		111	129	PFSVGGYN[1170.4175]WTLVVFPNGNK	AT3G20370.1	2	8N(1170.4175)	N:1170.4175@PFSVGGYN(1)WTLVVFPNGNK			AT3G20370.1	3
1140270_WT_GP_4	59545.3		66	97	PGLTN[1024.3595]NTFGALVTGANVMTIPGLNTLGVSLSR	AT1G09560.1	4	5N(1024.3595)	N:1024.3595@PGLTN(1)NTFGALVTGANVMTIPGLNTLGVSLSR			AT1G09560.1	3
1140270_WT_GP_4	120872		66	97	PGLTN[1170.4175]NTFGALVTGANVM[15.9949]TIPGLNTLGVSLSR	AT1G09560.1	2,4	18M(15.9949),5N(1170.4175)	M:15.9949@PGLTNNTFGALVTGANVM(1)TIPGLNTLGVSLSR			AT1G09560.1	3
1140270_WT_GP_4	3720.11		340	356	PIMTPVN[1702.5813]DSNPWWSIFK	AT1G44820.1	2	7N(1702.5813)	N:1702.5813@PIMTPVN(1)DSNPWWSIFK			AT1G44820.1	3
1140270_WT_GP_4	31013.1		150	166	PLNLYSPN[1170.4175]TSSTSSSIR	AT3G51330.1	2	8N(1170.4175)	N:1170.4175@PLNLYSPN(1)TSSTSSSIR			AT3G51330.1	3
1140270_WT_GP_4	234465		129	137	PLNN[1373.4968]QTVLR	AT3G20590.1	2	4N(1373.4968)	N:1373.4968@PLNN(1)QTVLR			AT3G20590.1	3
1140270_WT_GP_4	88128.7		468	491	PNPNIAYGALVGGPFFN[203.0794]ETFTDSR	AT1G75680.1	2	17N(203.0794)	N:203.0794@PNPNIAYGALVGGPFFN(1)ETFTDSR			AT1G75680.1	3
1140270_WT_GP_4	78730.1		333	348	PNPQGSYHYGMIN[1170.4175]TTR	AT1G76160.1	2,3	13N(1170.4175)	N:1170.4175@PNPQGSYHYGMIN(1)TTR			AT1G76160.1	3
1140270_WT_GP_4	87468		333	348	PNPQGSYHYGMIN[406.1588]TTR	AT1G76160.1	2	13N(406.1588)	N:406.1588@PNPQGSYHYGMIN(1)TTR			AT1G76160.1	3
1140270_WT_GP_4	42045.2		100	130	PNSGQGFAFIITPEADNSGASDGGYLGILN[1024.3595]K	AT3G16530.1	2	30N(1024.3595)	N:1024.3595@PNSGQGFAFIITPEADNSGASDGGYLGILN(1)K			AT3G16530.1	3
1140270_WT_GP_4	64285.3		100	130	PNSGQGFAFIITPEADNSGASDGGYLGILN[1038.3751]K	AT3G16530.1	2,3	30N(1038.3751)	N:1038.3751@PNSGQGFAFIITPEADNSGASDGGYLGILN(1)K			AT3G16530.1	3
1140270_WT_GP_4	55125.5		100	130	PNSGQGFAFIITPEADNSGASDGGYLGILN[1170.4175]K	AT3G16530.1	2	30N(1170.4175)	N:1170.4175@PNSGQGFAFIITPEADNSGASDGGYLGILN(1)K			AT3G16530.1	3
1140270_WT_GP_4	41269		100	130	PNSGQGFAFIITPEADNSGASDGGYLGILN[892.3172]K	AT3G16530.1	2	30N(892.3172)	N:892.3172@PNSGQGFAFIITPEADNSGASDGGYLGILN(1)K			AT3G16530.1	3
1140270_WT_GP_4	74960.4		100	130	PNSGQGLAFVIVPAADNSGASGGGYLGILN[1024.3595]K	AT3G15356.1	2	30N(1024.3595)	N:1024.3595@PNSGQGLAFVIVPAADNSGASGGGYLGILN(1)K			AT3G15356.1	3
1140270_WT_GP_4	68421		100	130	PNSGQGLAFVIVPAADNSGASGGGYLGILN[1038.3751]K	AT3G15356.1	2	30N(1038.3751)	N:1038.3751@PNSGQGLAFVIVPAADNSGASGGGYLGILN(1)K			AT3G15356.1	3
1140270_WT_GP_4	93616.7		100	130	PNSGQGLAFVIVPAADNSGASGGGYLGILN[1170.4175]K	AT3G15356.1	2	30N(1170.4175)	N:1170.4175@PNSGQGLAFVIVPAADNSGASGGGYLGILN(1)K			AT3G15356.1	3
1140270_WT_GP_4	180043		100	130	PNSGQGLAFVIVPAADNSGASGGGYLGILN[203.0794]K	AT3G15356.1	2	30N(203.0794)	N:203.0794@PNSGQGLAFVIVPAADNSGASGGGYLGILN(1)K			AT3G15356.1	3
1140270_WT_GP_4	36944.6		100	130	PNSGQGLAFVIVPAADNSGASGGGYLGILN[892.3172]K	AT3G15356.1	2	30N(892.3172)	N:892.3172@PNSGQGLAFVIVPAADNSGASGGGYLGILN(1)K			AT3G15356.1	3
1140270_WT_GP_4	121426		209	215	PN[1170.4175]GSNLR	AT5G24770.1	2	2N(1170.4175)	N:1170.4175@PN(1)GSNLR			AT5G24770.1	3
1140270_WT_GP_4	403549		38	45	PPN[1170.4175]ATITK	AT5G59060.1	2	3N(1170.4175)	N:1170.4175@PPN(1)ATITK			AT5G59060.1	3
1140270_WT_GP_4	81034		425	433	PPPNPN[1576.5762]TTK	AT5G21100.1	2	6N(1576.5762)	N:1576.5762@PPPNPN(1)TTK			AT5G21100.1	3
1140270_WT_GP_4	24306.1		26	41	PQLSN[203.0794]GSTILFTTIGR	AT1G21670.1	2	5N(203.0794)	N:203.0794@PQLSN(1)GSTILFTTIGR			AT1G21670.1	3
1140270_WT_GP_4	22364.9		751	760	PQTTFEN[1702.5813]GTR	AT1G67420.1	2	7N(1702.5813)	N:1702.5813@PQTTFEN(1)GTR			AT1G67420.1	3
1140270_WT_GP_4	55651.9		77	97	PSN[1024.3595]TSSPFSFETSFTFSITPR	AT3G16530.1	2	3N(1024.3595)	N:1024.3595@PSN(1)TSSPFSFETSFTFSITPR			AT3G16530.1	3
1140270_WT_GP_4	263635		77	97	PSN[1170.4175]TSSPFSFETSFTFSITPR	AT3G16530.1	2,3	3N(1170.4175)	N:1170.4175@PSN(1)TSSPFSFETSFTFSITPR			AT3G16530.1	3
1140270_WT_GP_4	74794.1		77	97	PSN[203.0794]TSSPFSFETSFTFSITPR	AT3G16530.1	2	3N(203.0794)	N:203.0794@PSN(1)TSSPFSFETSFTFSITPR			AT3G16530.1	3
1140270_WT_GP_4	144282		268	275	PSSN[1170.4175]ITIR	AT4G23820.1	2	4N(1170.4175)	N:1170.4175@PSSN(1)ITIR			AT4G23820.1	3
1140270_WT_GP_4	135260		721	728	PTSLN[1170.4175]FTK	AT2G04160.1	2	5N(1170.4175)	N:1170.4175@PTSLN(1)FTK			AT2G04160.1	3
1140270_WT_GP_4	4825.68		309	315	PTVLAN[1387.5125]R	AT5G11730.1	2	6N(1387.5125)	N:1387.5125@PTVLAN(1)R			AT5G11730.1	3
1140270_WT_GP_4	39096.8		207	227	PWVTN[1170.4175]ITTDEIHSGDLLAISK	AT4G27020.1	2	5N(1170.4175)	N:1170.4175@PWVTN(1)ITTDEIHSGDLLAISK			AT4G27020.1	3
1140270_WT_GP_4	114049		37	43	QFN[1540.5286]STLK	AT4G20860.1	2	3N(1540.5286)	N:1540.5286@QFN(1)STLK			AT4G20860.1	3
1140270_WT_GP_4	0		119	138	QLN[1373.4968]DSIQVDWGESTM[15.9949]IEAER	AT5G14550.1	2	15M(15.9949),3N(1373.4968)	M:15.9949@QLNDSIQVDWGESTM(1)IEAER			AT5G14550.1	3
1140270_WT_GP_4	93858		150	159	QN[1170.4175]ITENQVSR	AT4G05200.1	2	2N(1170.4175)	N:1170.4175@QN(1)ITENQVSR			AT4G05200.1	3
[truncated: 3,122 more rows]

## Sheet: Table S4B
R.FileName	PG.FASTAName	PG.ProteinAccessions	PEP.MolecularWeight	PP.Label-Free Quant	PEP.EndingPositions	PP.Charge	PEP.NrOfMissedCleavages	PEP.StrippedSequence	PEP.QValue	EG.PTMAssayProbability	EG.PrecursorId	P.TheoreticalMZ	num_sites	replicate
1140275_WT-PP-1_A227_20250214_S6-A1_1_9854.d	Araport11_pep_20220914-3	>AT3G20410.1;>AT3G20410.2	953.102	648.917	(71);(71)	2	0	AAAAAPGLSPK	0.000148544	1	_AAAAAPGLS[Phospho (STY)]PK_	517.258	1	1
1140275_WT-PP-1_A227_20250214_S6-A1_1_9854.d	Araport11_pep_20220914-3	>AT1G69200.1	1176.24	957.236	-137	2	0	AAAASSDVEEVK	0	1	_AAAASS[Phospho (STY)]DVEEVK_	628.774	1	1
1140275_WT-PP-1_A227_20250214_S6-A1_1_9854.d	Araport11_pep_20220914-3	>AT1G59610.1	1586.67	3684.5	-547	2	0	ATSPQPDGPSSTGGSLK	0	1	_ATS[Phospho (STY)]PQPDGPSSTGGSLK_	833.87	1	1
1140275_WT-PP-1_A227_20250214_S6-A1_1_9854.d	Araport11_pep_20220914-3	>AT1G59610.1	1780.78	1707.78	-846	2	0	AAAASSWSDNSGTESSPR	0	1	_AAAASSWSDNSGTESS[Phospho (STY)]PR_	930.873	1	1
1140275_WT-PP-1_A227_20250214_S6-A1_1_9854.d	Araport11_pep_20220914-3	>AT1G59610.1	1063.12	1608.43	-725	2	0	QSLSEGSLDK	0.000148544	1	_QSLS[Phospho (STY)]EGSLDK_	572.25	1	1
1140275_WT-PP-1_A227_20250214_S6-A1_1_9854.d	Araport11_pep_20220914-3	>AT1G59610.1	982.059	335.902	-828	2	0	QLSIHDNR	0.000785546	1	_QLS[Phospho (STY)]IHDNR_	531.74	1	1
1140275_WT-PP-1_A227_20250214_S6-A1_1_9854.d	Araport11_pep_20220914-3	>AT1G59610.1	1857.77	477.891	-900	2	0	YSDPAQNGEDSSGSGGSSR	0	0.5	_YSDPAQNGEDSSGSGGSS[Phospho (STY)]R_	969.361	1	1
1140275_WT-PP-1_A227_20250214_S6-A1_1_9854.d	Araport11_pep_20220914-3	>AT1G10290.1	1483.59	4021.02	-546	2	0	ATSPQPDGPTAGGSLK	0	1	_ATS[Phospho (STY)]PQPDGPTAGGSLK_	782.356	1	1
1140275_WT-PP-1_A227_20250214_S6-A1_1_9854.d	Araport11_pep_20220914-3	>AT1G10290.1	1757.74	1446.04	-839	2	0	AAAASSYSDNSGTESSPR	0	1	_AAAASSYSDNSGTESS[Phospho (STY)]PR_	919.365	1	1
1140275_WT-PP-1_A227_20250214_S6-A1_1_9854.d	Araport11_pep_20220914-3	>AT1G10290.1	1757.74	1417.91	-839	2	0	AAAASSYSDNSGTESSPR	0	1	_AAAASSYSDNSGTES[Phospho (STY)]SPR_	919.365	1	1
1140275_WT-PP-1_A227_20250214_S6-A1_1_9854.d	Araport11_pep_20220914-3	>AT1G10290.1	1203.27	590.726	-530	2	0	GQDAEQSLLSR	0	1	_GQDAEQSLLS[Phospho (STY)]R_	642.285	1	1
1140275_WT-PP-1_A227_20250214_S6-A1_1_9854.d	Araport11_pep_20220914-3	>AT1G18150.1;>AT1G18150.2;>AT1G18150.3	2174.39	754.493	(272);(272);(272)	2	0	VSFNDAPTAIFWTDYVATR	0	1	_VSFNDAPTAIFWT[Phospho (STY)]DY[Phospho (STY)]VATR_	1167.5	2	1
1140275_WT-PP-1_A227_20250214_S6-A1_1_9854.d	Araport11_pep_20220914-3	>AT1G18150.1;>AT1G18150.2;>AT1G18150.3	2197.25	777.78	(541);(541);(541)	2	0	AAAAVASTLESEEADNGGGYSAR	0	1	_AAAAVASTLESEEADNGGGY[Phospho (STY)]SAR_	1138.99	1	1
1140275_WT-PP-1_A227_20250214_S6-A1_1_9854.d	Araport11_pep_20220914-3	>AT1G66680.1	1881.92	1942.17	-39	2	0	AAAAVTTTTTDSLASDDDR	0	1	_AAAAVTTTTTDSLAS[Phospho (STY)]DDDR_	981.42	1	1
1140275_WT-PP-1_A227_20250214_S6-A1_1_9854.d	Araport11_pep_20220914-3	>AT1G66680.1	1881.92	540.434	-39	2	0	AAAAVTTTTTDSLASDDDR	0	1	_AAAAVTTTTTDS[Phospho (STY)]LAS[Phospho (STY)]DDDR_	1021.4	2	1
1140275_WT-PP-1_A227_20250214_S6-A1_1_9854.d	Araport11_pep_20220914-3	>AT1G66680.1	1385.36	144.769	-61	2	0	SEYGSTLDDDQR	0	1	_SEYGS[Phospho (STY)]TLDDDQR_	733.278	1	1
1140275_WT-PP-1_A227_20250214_S6-A1_1_9854.d	Araport11_pep_20220914-3	>AT1G66680.1	1077.2	276.926	-49	2	0	SIAADSWSIK	0.000148544	1	_SIAADS[Phospho (STY)]WS[Phospho (STY)]IK_	619.249	2	1
1140275_WT-PP-1_A227_20250214_S6-A1_1_9854.d	Araport11_pep_20220914-3	>AT2G28890.1	2120.39	280.179	-113	2	0	AAAFESTTSFSSIPLQPIPR	0	1	_AAAFESTTS[Phospho (STY)]FSSIPLQPIPR_	1100.54	1	1
1140275_WT-PP-1_A227_20250214_S6-A1_1_9854.d	Araport11_pep_20220914-3	>AT2G28890.1	2120.39	280.179	-113	2	0	AAAFESTTSFSSIPLQPIPR	0	1	_AAAFES[Phospho (STY)]TTSFSSIPLQPIPR_	1100.54	1	1
1140275_WT-PP-1_A227_20250214_S6-A1_1_9854.d	Araport11_pep_20220914-3	>AT1G12900.1;>AT1G12900.3;>AT1G12900.4;>AT1G12900.5	1384.59	264.618	(278);(229);(229);(320)	2	0	AAALNIVPTSTGAAK	0	0.3333	_AAALNIVPTST[Phospho (STY)]GAAK_	732.877	1	1
1140275_WT-PP-1_A227_20250214_S6-A1_1_9854.d	Araport11_pep_20220914-3	>AT1G12900.1;>AT1G12900.3;>AT1G12900.4;>AT1G12900.5	1384.59	276.118	(278);(229);(229);(320)	2	0	AAALNIVPTSTGAAK	0	1	_AAALNIVPT[Phospho (STY)]STGAAK_	732.877	1	1
1140275_WT-PP-1_A227_20250214_S6-A1_1_9854.d	Araport11_pep_20220914-3	>AT3G51780.1	3698.96	467.544	-267	3	0	AAAVSTEWESFGNGVGSLNPPPPASPSANVTQDWEK	0.000148544	0.5	_AAAVSTEWESFGNGVGSLNPPPPASPS[Phospho (STY)]ANVTQDWEK_	1259.91	1	1
1140275_WT-PP-1_A227_20250214_S6-A1_1_9854.d	Araport11_pep_20220914-3	>AT3G51780.1	3698.96	524.007	-267	3	0	AAAVSTEWESFGNGVGSLNPPPPASPSANVTQDWEK	0.000148544	1	_AAAVSTEWESFGNGVGSLNPPPPAS[Phospho (STY)]PSANVTQDWEK_	1259.91	1	1
1140275_WT-PP-1_A227_20250214_S6-A1_1_9854.d	Araport11_pep_20220914-3	>AT3G59290.1	2498.6	205.17	-360	2	0	AADFVNESSPQQVEAFDEFDPR	0	0.5	_AADFVNESS[Phospho (STY)]PQQVEAFDEFDPR_	1289.54	1	1
1140275_WT-PP-1_A227_20250214_S6-A1_1_9854.d	Araport11_pep_20220914-3	>AT3G59290.1	2396.55	527.984	-304	3	1	KFSEQNIGAAPPSYEEAVSESR	0.000148544	1	_KFS[Phospho (STY)]EQNIGAAPPSYEEAVSESR_	826.039	1	1
1140275_WT-PP-1_A227_20250214_S6-A1_1_9854.d	Araport11_pep_20220914-3	>AT3G51620.1;>AT3G51620.2;>AT3G51620.3	2535.74	474.12	(25);(25);(25)	2	0	AADLDDLEEESSSSLSPPLLPPPR	0	0.5	_AADLDDLEEESSSSLS[Phospho (STY)]PPLLPPPR_	1308.11	1	1
1140275_WT-PP-1_A227_20250214_S6-A1_1_9854.d	Araport11_pep_20220914-3	>AT3G51620.1;>AT3G51620.2;>AT3G51620.3	3653.78	306.76	(396);(457);(457)	3	0	HDQEDSLDAGVSIPSTTGPDLSGSPGETVPSVSEER	0.000535189	0.9999	_HDQEDSLDAGVSIPSTTGPDLSGS[Phospho (STY)]PGETVPSVSEER_	1244.88	1	1
1140275_WT-PP-1_A227_20250214_S6-A1_1_9854.d	Araport11_pep_20220914-3	>AT1G15690.1	1535.58	255.544	-55	2	0	LTSDLGASSSGGANNGK	0	0.5	_LTSDLGASS[Phospho (STY)]SGGANNGK_	808.352	1	1
1140275_WT-PP-1_A227_20250214_S6-A1_1_9854.d	Araport11_pep_20220914-3	>ATCG00270.1	978.195	179.75	-10	2	1	TIALGKFTK	0.00110321	1	_[Acetyl (Protein N-term)]T[Phospho (STY)]IALGKFTK_	550.791	1	1
1140275_WT-PP-1_A227_20250214_S6-A1_1_9854.d	Araport11_pep_20220914-3	>AT4G31880.1	2590.75	3139.78	-450	2	0	TSGDETANVSSPSMAEELPEQSVPK	0	1	_TSGDETANVSS[Phospho (STY)]PSMAEELPEQSVPK_	1335.58	1	1
1140275_WT-PP-1_A227_20250214_S6-A1_1_9854.d	Araport11_pep_20220914-3	>AT4G31880.1	2590.75	392.112	-450	2	0	TSGDETANVSSPSMAEELPEQSVPK	0	0.5	_TSGDETANVSS[Phospho (STY)]PS[Phospho (STY)]M[Oxidation (M)]AEELPEQSVPK_	1383.56	2	1
1140275_WT-PP-1_A227_20250214_S6-A1_1_9854.d	Araport11_pep_20220914-3	>AT4G31880.1	2590.75	1977.8	-450	2	0	TSGDETANVSSPSMAEELPEQSVPK	0	1	_TSGDETANVSS[Phospho (STY)]PSM[Oxidation (M)]AEELPEQSVPK_	1343.58	1	1
1140275_WT-PP-1_A227_20250214_S6-A1_1_9854.d	Araport11_pep_20220914-3	>AT4G31880.1	2590.75	533.413	-450	3	0	TSGDETANVSSPSMAEELPEQSVPK	0	1	_TSGDETANVSS[Phospho (STY)]PSM[Oxidation (M)]AEELPEQSVPK_	896.053	1	1
1140275_WT-PP-1_A227_20250214_S6-A1_1_9854.d	Araport11_pep_20220914-3	>AT4G31880.1	2590.75	308.301	-450	2	0	TSGDETANVSSPSMAEELPEQSVPK	0	1	_TSGDETANVS[Phospho (STY)]S[Phospho (STY)]PSM[Oxidation (M)]AEELPEQSVPK_	1383.56	2	1
1140275_WT-PP-1_A227_20250214_S6-A1_1_9854.d	Araport11_pep_20220914-3	>AT4G31880.1	2590.75	543.139	-450	2	0	TSGDETANVSSPSMAEELPEQSVPK	0	1	_TSGDETANVSS[Phospho (STY)]PS[Phospho (STY)]MAEELPEQSVPK_	1375.56	2	1
1140275_WT-PP-1_A227_20250214_S6-A1_1_9854.d	Araport11_pep_20220914-3	>AT4G31880.1	2590.75	3156.35	-450	2	0	TSGDETANVSSPSMAEELPEQSVPK	0	0.9943	_TSGDETANVSSPS[Phospho (STY)]MAEELPEQSVPK_	1335.58	1	1
1140275_WT-PP-1_A227_20250214_S6-A1_1_9854.d	Araport11_pep_20220914-3	>AT4G31880.1	2590.75	1955.82	-450	2	0	TSGDETANVSSPSMAEELPEQSVPK	0	0.3333	_TSGDETANVSSPS[Phospho (STY)]M[Oxidation (M)]AEELPEQSVPK_	1343.58	1	1
1140275_WT-PP-1_A227_20250214_S6-A1_1_9854.d	Araport11_pep_20220914-3	>AT4G31880.1	2590.75	579.075	-450	2	0	TSGDETANVSSPSMAEELPEQSVPK	0	1	_TSGDETANVS[Phospho (STY)]S[Phospho (STY)]PSMAEELPEQSVPK_	1375.56	2	1
1140275_WT-PP-1_A227_20250214_S6-A1_1_9854.d	Araport11_pep_20220914-3	>AT4G31880.1	2590.75	417.603	-450	3	0	TSGDETANVSSPSMAEELPEQSVPK	0	1	_TSGDETANVSS[Phospho (STY)]PSMAEELPEQSVPK_	890.721	1	1
1140275_WT-PP-1_A227_20250214_S6-A1_1_9854.d	Araport11_pep_20220914-3	>AT4G31880.1	2590.75	375.744	-450	2	0	TSGDETANVSSPSMAEELPEQSVPK	0	0.6549	_T[Phospho (STY)]SGDETANVSSPS[Phospho (STY)]MAEELPEQSVPK_	1375.56	2	1
1140275_WT-PP-1_A227_20250214_S6-A1_1_9854.d	Araport11_pep_20220914-3	>AT4G31880.1	2590.75	2003.75	-450	2	0	TSGDETANVSSPSMAEELPEQSVPK	0	0.7108	_T[Phospho (STY)]SGDETANVSSPSM[Oxidation (M)]AEELPEQSVPK_	1343.58	1	1
1140275_WT-PP-1_A227_20250214_S6-A1_1_9854.d	Araport11_pep_20220914-3	>AT4G31880.1	2590.75	553.516	-450	3	0	TSGDETANVSSPSMAEELPEQSVPK	0	0.9467	_TSGDETANVS[Phospho (STY)]SPSM[Oxidation (M)]AEELPEQSVPK_	896.053	1	1
1140275_WT-PP-1_A227_20250214_S6-A1_1_9854.d	Araport11_pep_20220914-3	>AT4G31880.1	2590.75	214.324	-450	2	0	TSGDETANVSSPSMAEELPEQSVPK	0	0.5	_T[Phospho (STY)]SGDETANVSS[Phospho (STY)]PSMAEELPEQSVPK_	1375.56	2	1
1140275_WT-PP-1_A227_20250214_S6-A1_1_9854.d	Araport11_pep_20220914-3	>AT4G31880.1	2234.35	1859.14	-415	2	0	DVLTSPPVDSSVTAATSSENEK	0	1	_DVLTSPPVDSSVTAATSS[Phospho (STY)]ENEK_	1157.52	1	1
1140275_WT-PP-1_A227_20250214_S6-A1_1_9854.d	Araport11_pep_20220914-3	>AT4G31880.1	2234.35	1690.19	-415	2	0	DVLTSPPVDSSVTAATSSENEK	0	1	_DVLTSPPVDSSVTAATS[Phospho (STY)]SENEK_	1157.52	1	1
1140275_WT-PP-1_A227_20250214_S6-A1_1_9854.d	Araport11_pep_20220914-3	>AT4G31880.1	2234.35	536.442	-415	2	0	DVLTSPPVDSSVTAATSSENEK	0	1	_DVLTS[Phospho (STY)]PPVDSSVTAATSSENEK_	1157.52	1	1
1140275_WT-PP-1_A227_20250214_S6-A1_1_9854.d	Araport11_pep_20220914-3	>AT4G31880.1	2234.35	1615.84	-415	2	0	DVLTSPPVDSSVTAATSSENEK	0	0.5	_DVLTSPPVDSSVT[Phospho (STY)]AATSSENEK_	1157.52	1	1
1140275_WT-PP-1_A227_20250214_S6-A1_1_9854.d	Araport11_pep_20220914-3	>AT4G31880.1	3506.6	569.418	-688	3	0	WSPLDESELSQDEEAADQTGQEEDASTVPLTK	0	1	_WSPLDES[Phospho (STY)]ELS[Phospho (STY)]QDEEAADQTGQEEDASTVPLTK_	1222.5	2	1
1140275_WT-PP-1_A227_20250214_S6-A1_1_9854.d	Araport11_pep_20220914-3	>AT4G31880.1	3506.6	1156.9	-688	3	0	WSPLDESELSQDEEAADQTGQEEDASTVPLTK	0	1	_WSPLDESELS[Phospho (STY)]QDEEAADQTGQEEDASTVPLTK_	1195.85	1	1
1140275_WT-PP-1_A227_20250214_S6-A1_1_9854.d	Araport11_pep_20220914-3	>AT4G31880.1	1608.63	537.444	-847	2	1	AKESASESESEETPK	0.000148544	1	_AKES[Phospho (STY)]AS[Phospho (STY)]ES[Phospho (STY)]ESEETPK_	924.815	3	1
1140275_WT-PP-1_A227_20250214_S6-A1_1_9854.d	Araport11_pep_20220914-3	>AT4G31880.1	3320.47	397.826	-489	3	0	ESSTEEVKPSASIATEEVSEEPNTSEPQVTK	0	0.4826	_ES[Phospho (STY)]STEEVKPSASIATEEVSEEPNTSEPQVTK_	1133.85	1	1
1140275_WT-PP-1_A227_20250214_S6-A1_1_9854.d	Araport11_pep_20220914-3	>AT4G31880.1	3320.47	387.899	-489	3	0	ESSTEEVKPSASIATEEVSEEPNTSEPQVTK	0	0.3333	_ESSTEEVKPSASIAT[Phospho (STY)]EEVSEEPNTSEPQVTK_	1133.85	1	1
1140275_WT-PP-1_A227_20250214_S6-A1_1_9854.d	Araport11_pep_20220914-3	>AT4G31880.1	3320.47	365.677	-489	3	0	ESSTEEVKPSASIATEEVSEEPNTSEPQVTK	0	0.5	_ESSTEEVKPSASIAT[Phospho (STY)]EEVS[Phospho (STY)]EEPNTS[Phospho (STY)]EPQVTK_	1187.16	3	1
1140275_WT-PP-1_A227_20250214_S6-A1_1_9854.d	Araport11_pep_20220914-3	>AT4G31880.1	3320.47	358.009	-489	3	0	ESSTEEVKPSASIATEEVSEEPNTSEPQVTK	0	0.5035	_ESSTEEVKPSAS[Phospho (STY)]IAT[Phospho (STY)]EEVSEEPNTSEPQVT[Phospho (STY)]K_	1187.16	3	1
1140275_WT-PP-1_A227_20250214_S6-A1_1_9854.d	Araport11_pep_20220914-3	>AT4G31880.1	2407.35	986.496	-760	2	1	EASREEEASSEEESEEEEPPK	0	1	_EASREEEAS[Phospho (STY)]S[Phospho (STY)]EEES[Phospho (STY)]EEEEPPK_	1323.95	3	1
1140275_WT-PP-1_A227_20250214_S6-A1_1_9854.d	Araport11_pep_20220914-3	>AT4G31880.1	2407.35	841.993	-760	2	1	EASREEEASSEEESEEEEPPK	0	1	_EAS[Phospho (STY)]REEEAS[Phospho (STY)]S[Phospho (STY)]EEES[Phospho (STY)]EEEEPPK_	1363.93	4	1
1140275_WT-PP-1_A227_20250214_S6-A1_1_9854.d	Araport11_pep_20220914-3	>AT4G31880.1	1485.61	672.657	-297	2	1	AAEISTPERTDAPK	0.000148544	0.5	_AAEIST[Phospho (STY)]PERTDAPK_	783.364	1	1
1140275_WT-PP-1_A227_20250214_S6-A1_1_9854.d	Araport11_pep_20220914-3	>AT4G31880.1	1485.61	391.527	-297	3	1	AAEISTPERTDAPK	0.000148544	0.5	_AAEIST[Phospho (STY)]PERTDAPK_	522.578	1	1
1140275_WT-PP-1_A227_20250214_S6-A1_1_9854.d	Araport11_pep_20220914-3	>AT4G31880.1	1485.61	187.49	-297	2	1	AAEISTPERTDAPK	0.000148544	0.5	_AAEISTPERT[Phospho (STY)]DAPK_	783.364	1	1
1140275_WT-PP-1_A227_20250214_S6-A1_1_9854.d	Araport11_pep_20220914-3	>AT4G31880.1	973.046	599.481	-292	2	0	AAEISTPER	0.000535189	0.9999	_AAEIST[Phospho (STY)]PER_	527.234	1	1
1140275_WT-PP-1_A227_20250214_S6-A1_1_9854.d	Araport11_pep_20220914-3	>AT4G31880.1	1963.89	413.04	-760	2	0	EEEASSEEESEEEEPPK	0.00110321	1	_EEEAS[Phospho (STY)]S[Phospho (STY)]EEES[Phospho (STY)]EEEEPPK_	1102.34	3	1
1140275_WT-PP-1_A227_20250214_S6-A1_1_9854.d	Araport11_pep_20220914-3	>AT4G31880.1	1409.38	314.374	-847	2	0	ESASESESEETPK	0	1	_ESAS[Phospho (STY)]ES[Phospho (STY)]ESEETPK_	785.266	2	1
1140275_WT-PP-1_A227_20250214_S6-A1_1_9854.d	Araport11_pep_20220914-3	>AT4G31880.1	2126.19	283.751	-323	2	0	SGVSNGVAQQNDSSVDTDSMK	0	1	_S[Phospho (STY)]GVS[Phospho (STY)]NGVAQQNDSSVDTDSMK_	1143.44	2	1
1140275_WT-PP-1_A227_20250214_S6-A1_1_9854.d	Araport11_pep_20220914-3	>AT4G31880.1	2126.19	187.45	-323	2	0	SGVSNGVAQQNDSSVDTDSMK	0	1	_S[Phospho (STY)]GVSNGVAQQNDSSVDTDSMK_	1103.45	1	1
1140275_WT-PP-1_A227_20250214_S6-A1_1_9854.d	Araport11_pep_20220914-3	>AT5G55670.1;>AT5G55670.2	2536.52	340.262	(554);(429)	3	0	AAESSYGEEAASDHQYGEVNHER	0	1	_AAESSYGEEAAS[Phospho (STY)]DHQYGEVNHER_	872.681	1	1
1140275_WT-PP-1_A227_20250214_S6-A1_1_9854.d	Araport11_pep_20220914-3	>AT5G55670.1;>AT5G55670.2	2536.52	175.11	(554);(429)	3	0	AAESSYGEEAASDHQYGEVNHER	0	1	_AAESS[Phospho (STY)]YGEEAASDHQYGEVNHER_	872.681	1	1
1140275_WT-PP-1_A227_20250214_S6-A1_1_9854.d	Araport11_pep_20220914-3	>AT5G55670.1;>AT5G55670.2	2536.52	324.213	(554);(429)	3	0	AAESSYGEEAASDHQYGEVNHER	0	1	_AAESS[Phospho (STY)]YGEEAAS[Phospho (STY)]DHQYGEVNHER_	899.336	2	1
1140275_WT-PP-1_A227_20250214_S6-A1_1_9854.d	Araport11_pep_20220914-3	>AT5G55670.1;>AT5G55670.2	2536.52	335.582	(554);(429)	3	0	AAESSYGEEAASDHQYGEVNHER	0	1	_AAES[Phospho (STY)]S[Phospho (STY)]YGEEAAS[Phospho (STY)]DHQYGEVNHER_	925.991	3	1
1140275_WT-PP-1_A227_20250214_S6-A1_1_9854.d	Araport11_pep_20220914-3	>AT5G55670.1;>AT5G55670.2	2742.8	175.759	(130);(130)	2	0	EAEAESGGGGSGSGTDVVVASSGYGAQEVK	0	1	_EAEAES[Phospho (STY)]GGGGSGSGTDVVVASSGYGAQEVK_	1411.6	1	1
1140275_WT-PP-1_A227_20250214_S6-A1_1_9854.d	Araport11_pep_20220914-3	>AT5G55670.1;>AT5G55670.2	2742.8	241.331	(130);(130)	3	0	EAEAESGGGGSGSGTDVVVASSGYGAQEVK	0	1	_EAEAESGGGGS[Phospho (STY)]GSGTDVVVASSGYGAQEVK_	941.405	1	1
1140275_WT-PP-1_A227_20250214_S6-A1_1_9854.d	Araport11_pep_20220914-3	>AT5G55670.1;>AT5G55670.2	2742.8	175.819	(130);(130)	2	0	EAEAESGGGGSGSGTDVVVASSGYGAQEVK	0	0.9994	_EAEAESGGGGS[Phospho (STY)]GSGTDVVVASSGYGAQEVK_	1411.6	1	1
1140275_WT-PP-1_A227_20250214_S6-A1_1_9854.d	Araport11_pep_20220914-3	>AT5G55670.1;>AT5G55670.2	2742.8	117.361	(130);(130)	3	0	EAEAESGGGGSGSGTDVVVASSGYGAQEVK	0	1	_EAEAES[Phospho (STY)]GGGGSGSGTDVVVASSGYGAQEVK_	941.405	1	1
1140275_WT-PP-1_A227_20250214_S6-A1_1_9854.d	Araport11_pep_20220914-3	>AT3G21060.1	1600.67	801.949	-435	2	0	DAFSDSDMSVEELR	0	1	_DAFS[Phospho (STY)]DS[Phospho (STY)]DM[Oxidation (M)]S[Phospho (STY)]VEELR_	928.79	3	1
1140275_WT-PP-1_A227_20250214_S6-A1_1_9854.d	Araport11_pep_20220914-3	>AT3G21060.1	1600.67	1258.18	-435	2	0	DAFSDSDMSVEELR	0	1	_DAFS[Phospho (STY)]DS[Phospho (STY)]DMS[Phospho (STY)]VEELR_	920.793	3	1
1140275_WT-PP-1_A227_20250214_S6-A1_1_9854.d	Araport11_pep_20220914-3	>AT3G21060.1	1600.67	215.863	-435	2	0	DAFSDSDMSVEELR	0	1	_DAFS[Phospho (STY)]DSDMS[Phospho (STY)]VEELR_	880.81	2	1
1140275_WT-PP-1_A227_20250214_S6-A1_1_9854.d	Araport11_pep_20220914-3	>AT3G21060.1	2412.28	233.49	-547	2	0	AAFDQETDDSINGGDDDDDAYY	0	1	_AAFDQETDDS[Phospho (STY)]INGGDDDDDAYY_	1246.43	1	1
1140275_WT-PP-1_A227_20250214_S6-A1_1_9854.d	Araport11_pep_20220914-3	>AT4G02485.1;>AT4G02485.2	1865.88	366.491	(27);(27)	2	0	AAFGDSSDDEDIADRPGK	0	1	_AAFGDS[Phospho (STY)]S[Phospho (STY)]DDEDIADRPGK_	1013.38	2	1
1140275_WT-PP-1_A227_20250214_S6-A1_1_9854.d	Araport11_pep_20220914-3	>AT5G54440.1;>AT5G54440.2	3011.26	406.867	(502);(502)	3	0	ASLSTGNIPEMFDGRPSFTEGSGLEASPR	0	1	_ASLS[Phospho (STY)]TGNIPEMFDGRPSFTEGSGLEASPR_	1030.8	1	1
1140275_WT-PP-1_A227_20250214_S6-A1_1_9854.d	Araport11_pep_20220914-3	>AT5G54440.1;>AT5G54440.2	1905.07	1249.41	(533);(533)	3	0	TNSSPGNFESPLDRPMR	0	1	_TNS[Phospho (STY)]SPGNFESPLDRPM[Oxidation (M)]R_	667.623	1	1
1140275_WT-PP-1_A227_20250214_S6-A1_1_9854.d	Araport11_pep_20220914-3	>AT5G54440.1;>AT5G54440.2	1905.07	520.807	(533);(533)	3	0	TNSSPGNFESPLDRPMR	0	1	_TNS[Phospho (STY)]SPGNFESPLDRPMR_	662.291	1	1
1140275_WT-PP-1_A227_20250214_S6-A1_1_9854.d	Araport11_pep_20220914-3	>AT4G03430.1;>AT4G03430.2;>AT4G03430.3	2357.51	281.469	(325);(325);(325)	2	0	AAGGSETPWGQTPVTDLTAVGEGR	0.000148544	1	_AAGGSET[Phospho (STY)]PWGQTPVTDLTAVGEGR_	1219.06	1	1
1140275_WT-PP-1_A227_20250214_S6-A1_1_9854.d	Araport11_pep_20220914-3	>AT4G10930.1;>AT4G10930.2	1353.45	467.157	(873);(868)	2	0	AAGLADSPPNSPTR	0	1	_AAGLADS[Phospho (STY)]PPNS[Phospho (STY)]PTR_	757.308	2	1
1140275_WT-PP-1_A227_20250214_S6-A1_1_9854.d	Araport11_pep_20220914-3	>AT4G10930.1;>AT4G10930.2	1353.45	492.328	(873);(868)	2	0	AAGLADSPPNSPTR	0	0.5	_AAGLADS[Phospho (STY)]PPNSPT[Phospho (STY)]R_	757.308	2	1
1140275_WT-PP-1_A227_20250214_S6-A1_1_9854.d	Araport11_pep_20220914-3	>AT4G10930.1;>AT4G10930.2	2235.47	528.873	(881);(876)	2	1	AAGLADSPPNSPTRSVEVLPEK	0	1	_AAGLADS[Phospho (STY)]PPNS[Phospho (STY)]PT[Phospho (STY)]RSVEVLPEK_	1238.03	3	1
1140275_WT-PP-1_A227_20250214_S6-A1_1_9854.d	Araport11_pep_20220914-3	>AT4G10930.1;>AT4G10930.2	2254.33	267.595	(843);(838)	2	0	TMDNAVEPNSSSPMADSESER	0	0.3333	_TMDNAVEPNSSS[Phospho (STY)]PMADSESER_	1167.45	1	1
1140275_WT-PP-1_A227_20250214_S6-A1_1_9854.d	Araport11_pep_20220914-3	>AT4G08920.1	2716.85	636.308	-525	2	0	AAIENGSEEGLGDSAEVEEAPIEFPR	0	1	_AAIENGS[Phospho (STY)]EEGLGDSAEVEEAPIEFPR_	1398.62	1	1
1140275_WT-PP-1_A227_20250214_S6-A1_1_9854.d	Araport11_pep_20220914-3	>AT1G56190.1;>AT1G56190.2	1518.64	90.4544	(319);(246)	2	0	AQGLSVGSSLVEEDK	0	1	_AQGLS[Phospho (STY)]VGSSLVEEDK_	799.869	1	1
1140275_WT-PP-1_A227_20250214_S6-A1_1_9854.d	Araport11_pep_20220914-3	>AT5G49720.1	2468.74	414.243	-55	3	0	AALSRPLDETQQSWLLGPTEQK	0	1	_AALS[Phospho (STY)]RPLDETQQSWLLGPTEQK_	850.086	1	1
1140275_WT-PP-1_A227_20250214_S6-A1_1_9854.d	Araport11_pep_20220914-3	>AT5G49720.1	2145.18	496.847	-24	2	0	DPWGGPLEINTADSATDDDR	0	1	_DPWGGPLEINTADS[Phospho (STY)]AT[Phospho (STY)]DDDR_	1152.94	2	1
1140275_WT-PP-1_A227_20250214_S6-A1_1_9854.d	Araport11_pep_20220914-3	>AT5G49720.1	2145.18	539.345	-24	2	0	DPWGGPLEINTADSATDDDR	0	0.5	_DPWGGPLEINTADSAT[Phospho (STY)]DDDR_	1112.96	1	1
1140275_WT-PP-1_A227_20250214_S6-A1_1_9854.d	Araport11_pep_20220914-3	>AT5G57110.1;>AT5G57110.2;>AT5G57110.3	1798.83	1734.42	(37);(37);(37)	2	0	SEHADSDSDTFYIPSK	0	1	_SEHADS[Phospho (STY)]DSDTFYIPSK_	939.875	1	1
1140275_WT-PP-1_A227_20250214_S6-A1_1_9854.d	Araport11_pep_20220914-3	>AT5G57110.1;>AT5G57110.2;>AT5G57110.3	1798.83	1275.08	(37);(37);(37)	3	0	SEHADSDSDTFYIPSK	0	1	_SEHADS[Phospho (STY)]DSDTFYIPSK_	626.919	1	1
1140275_WT-PP-1_A227_20250214_S6-A1_1_9854.d	Araport11_pep_20220914-3	>AT5G57110.1;>AT5G57110.2;>AT5G57110.3	1798.83	1905.75	(37);(37);(37)	2	0	SEHADSDSDTFYIPSK	0	1	_SEHADSDSDT[Phospho (STY)]FYIPSK_	939.875	1	1
1140275_WT-PP-1_A227_20250214_S6-A1_1_9854.d	Araport11_pep_20220914-3	>AT5G57110.1;>AT5G57110.2;>AT5G57110.3	1798.83	1730.91	(37);(37);(37)	2	0	SEHADSDSDTFYIPSK	0	1	_SEHADSDS[Phospho (STY)]DTFYIPSK_	939.875	1	1
1140275_WT-PP-1_A227_20250214_S6-A1_1_9854.d	Araport11_pep_20220914-3	>AT5G57110.1;>AT5G57110.2;>AT5G57110.3	1798.83	349.05	(37);(37);(37)	2	0	SEHADSDSDTFYIPSK	0	0.5	_SEHADS[Phospho (STY)]DSDT[Phospho (STY)]FYIPSK_	979.858	2	1
1140275_WT-PP-1_A227_20250214_S6-A1_1_9854.d	Araport11_pep_20220914-3	>AT5G57110.1;>AT5G57110.2;>AT5G57110.3	914.068	257.688	(58);(58);(58)	2	0	AALVLNASR	0.000148544	1	_AALVLNAS[Phospho (STY)]R_	497.758	1	1
1140275_WT-PP-1_A227_20250214_S6-A1_1_9854.d	Araport11_pep_20220914-3	>AT5G57110.1;>AT5G57110.2;>AT5G57110.3	1070.26	795.615	(59);(59);(59)	2	1	AALVLNASRR	0.00231241	1	_AALVLNAS[Phospho (STY)]RR_	575.808	1	1
1140275_WT-PP-1_A227_20250214_S6-A1_1_9854.d	Araport11_pep_20220914-3	>AT4G26670.1	3571.46	402.271	-36	3	0	AANDSSNAIDIDGNLDSDSNLNTDGDEATDNDSSK	0	0.5	_[Acetyl (Protein N-term)]AANDSSNAIDIDGNLDSDS[Phospho (STY)]NLNTDGDEATDNDSSK_	1231.49	1	1
1140275_WT-PP-1_A227_20250214_S6-A1_1_9854.d	Araport11_pep_20220914-3	>AT1G71890.1	2467.63	287.789	-32	2	0	AANNATALETQSSPEDLGQPSPLR	0	0.5	_AANNATALETQSS[Phospho (STY)]PEDLGQPSPLR_	1274.09	1	1
1140275_WT-PP-1_A227_20250214_S6-A1_1_9854.d	Araport11_pep_20220914-3	>AT1G32400.1;>AT1G32400.2;>AT1G32400.3	1998.04	2957.04	(204);(204);(204)	2	0	AANTPAEYDSDDEYLAPR	0	1	_AANTPAEYDS[Phospho (STY)]DDEYLAPR_	1039.42	1	1
1140275_WT-PP-1_A227_20250214_S6-A1_1_9854.d	Araport11_pep_20220914-3	>AT1G32400.1;>AT1G32400.2;>AT1G32400.3	1998.04	3670.96	(204);(204);(204)	2	0	AANTPAEYDSDDEYLAPR	0	1	_AANTPAEY[Phospho (STY)]DSDDEYLAPR_	1039.42	1	1
1140275_WT-PP-1_A227_20250214_S6-A1_1_9854.d	Araport11_pep_20220914-3	>AT1G32400.1;>AT1G32400.2;>AT1G32400.3	1998.04	2987.55	(204);(204);(204)	2	0	AANTPAEYDSDDEYLAPR	0	0.9991	_AANTPAEYDSDDEY[Phospho (STY)]LAPR_	1039.42	1	1
1140275_WT-PP-1_A227_20250214_S6-A1_1_9854.d	Araport11_pep_20220914-3	>AT1G32400.1;>AT1G32400.2;>AT1G32400.3	1998.04	528.507	(204);(204);(204)	3	0	AANTPAEYDSDDEYLAPR	0	1	_AANTPAEYDS[Phospho (STY)]DDEYLAPR_	693.284	1	1
1140275_WT-PP-1_A227_20250214_S6-A1_1_9854.d	Araport11_pep_20220914-3	>AT1G32400.1;>AT1G32400.2;>AT1G32400.3	2003.06	1680.19	(262);(262);(262)	2	0	YGLDTSEFTYNPSESHR	0	1	_YGLDTSEFTYNPSES[Phospho (STY)]HR_	1041.93	1	1
1140275_WT-PP-1_A227_20250214_S6-A1_1_9854.d	Araport11_pep_20220914-3	>AT1G32400.1;>AT1G32400.2;>AT1G32400.3	2003.06	416.787	(262);(262);(262)	3	0	YGLDTSEFTYNPSESHR	0	0.5	_YGLDTSEFTYNPSES[Phospho (STY)]HR_	694.953	1	1
1140275_WT-PP-1_A227_20250214_S6-A1_1_9854.d	Araport11_pep_20220914-3	>AT1G32400.1;>AT1G32400.2;>AT1G32400.3	2060.34	491.057	(234);(234);(234)	3	0	QAAPVTGVPVAPTLDQRPSR	0	1	_QAAPVTGVPVAPT[Phospho (STY)]LDQRPSR_	714.035	1	1
1140275_WT-PP-1_A227_20250214_S6-A1_1_9854.d	Araport11_pep_20220914-3	>AT1G32400.1;>AT1G32400.2;>AT1G32400.3	2860.18	145.4	(241);(241);(241)	3	1	QAAPVTGVPVAPTLDQRPSRSDPWSAR	0.000785546	0.7248	_QAAPVTGVPVAPT[Phospho (STY)]LDQRPSRSDPWSAR_	980.489	1	1
1140275_WT-PP-1_A227_20250214_S6-A1_1_9854.d	Araport11_pep_20220914-3	>AT3G53390.1	1888.96	655.144	-90	2	0	AAPSTPTGTSSGYSASSGFR	0	1	_AAPST[Phospho (STY)]PTGTSSGYSASSGFR_	984.92	1	1
1140275_WT-PP-1_A227_20250214_S6-A1_1_9854.d	Araport11_pep_20220914-3	>AT3G53390.1	1063.17	502.324	-116	2	0	ALSFVGGNGGGK	0	1	_ALS[Phospho (STY)]FVGGNGGGK_	572.263	1	1
1140275_WT-PP-1_A227_20250214_S6-A1_1_9854.d	Araport11_pep_20220914-3	>AT5G03280.1	1351.39	509.113	-662	2	0	SLSGEGGSGTGSLSR	0.000148544	1	_SLSGEGGS[Phospho (STY)]GTGS[Phospho (STY)]LSR_	756.292	2	1
1140275_WT-PP-1_A227_20250214_S6-A1_1_9854.d	Araport11_pep_20220914-3	>AT5G03280.1	1807.93	994.384	-647	2	0	AAPTSNFTVGSDGPPSFR	0	1	_AAPTSNFTVGSDGPPS[Phospho (STY)]FR_	944.417	1	1
1140275_WT-PP-1_A227_20250214_S6-A1_1_9854.d	Araport11_pep_20220914-3	>AT5G03280.1	1406.55	155.613	-766	2	0	TPGSIDSLYGLQR	0.000148544	1	_TPGS[Phospho (STY)]IDSLYGLQR_	743.851	1	1
1140275_WT-PP-1_A227_20250214_S6-A1_1_9854.d	Araport11_pep_20220914-3	>AT5G03280.1	1601.81	560.539	-936	2	0	YSSMPDISGLSMSAR	0	1	_YSS[Phospho (STY)]MPDISGLSMSAR_	841.352	1	1
1140275_WT-PP-1_A227_20250214_S6-A1_1_9854.d	Araport11_pep_20220914-3	>AT5G03280.1	1601.81	291.923	-936	2	0	YSSMPDISGLSMSAR	0	1	_YSS[Phospho (STY)]MPDISGLSM[Oxidation (M)]SAR_	849.349	1	1
1140275_WT-PP-1_A227_20250214_S6-A1_1_9854.d	Araport11_pep_20220914-3	>AT3G49601.1	1740.75	1536.78	-405	2	1	AARDSDDSEIEYQNK	0	1	_AARDS[Phospho (STY)]DDS[Phospho (STY)]EIEYQNK_	950.854	2	1
1140275_WT-PP-1_A227_20250214_S6-A1_1_9854.d	Araport11_pep_20220914-3	>AT3G49601.1	1740.75	331.063	-405	2	1	AARDSDDSEIEYQNK	0	1	_AARDS[Phospho (STY)]DDSEIEYQNK_	910.87	1	1
1140275_WT-PP-1_A227_20250214_S6-A1_1_9854.d	Araport11_pep_20220914-3	>AT3G49601.1	1884.84	1082.97	-460	2	1	EVARDSDDSEAEYENR	0	1	_EVARDS[Phospho (STY)]DDS[Phospho (STY)]EAEYENR_	1022.86	2	1
1140275_WT-PP-1_A227_20250214_S6-A1_1_9854.d	Araport11_pep_20220914-3	>AT3G49601.1	1743.71	539.936	-352	2	1	RHDSDVSEPESEDNK	0	1	_RHDS[Phospho (STY)]DVS[Phospho (STY)]EPES[Phospho (STY)]EDNK_	992.324	3	1
1140275_WT-PP-1_A227_20250214_S6-A1_1_9854.d	Araport11_pep_20220914-3	>AT3G49601.1	1442.41	352.964	-405	2	0	DSDDSEIEYQNK	0	1	_DS[Phospho (STY)]DDS[Phospho (STY)]EIEYQNK_	801.766	2	1
1140275_WT-PP-1_A227_20250214_S6-A1_1_9854.d	Araport11_pep_20220914-3	>AT3G49601.1	2013.01	256.873	-461	3	2	EVARDSDDSEAEYENRK	0.000148544	1	_EVARDS[Phospho (STY)]DDS[Phospho (STY)]EAEYENRK_	724.942	2	1
1140275_WT-PP-1_A227_20250214_S6-A1_1_9854.d	Araport11_pep_20220914-3	>AT1G30630.1	1109.11	286.316	-286	2	0	AASAEDNFER	0	1	_AAS[Phospho (STY)]AEDNFER_	595.23	1	1
1140275_WT-PP-1_A227_20250214_S6-A1_1_9854.d	Araport11_pep_20220914-3	>AT2G37270.1;>AT2G37270.2	2058.22	870.107	(20);(20)	2	0	AASAEIDAEIQQQLTNEVK	0	1	_[Acetyl (Protein N-term)]AAS[Phospho (STY)]AEIDAEIQQQLTNEVK_	1090.51	1	1
1140275_WT-PP-1_A227_20250214_S6-A1_1_9854.d	Araport11_pep_20220914-3	>AT1G70180.1;>AT1G70180.2;>AT1G70180.3;>AT1G70180.4;>AT1G70180.5;>AT1G70180.6	1732.9	876.169	(309);(309);(293);(309);(309);(309)	2	0	NMGSYMSSSQGFSPPR	0	1	_NM[Oxidation (M)]GSYM[Oxidation (M)]SSSQGFS[Phospho (STY)]PPR_	922.853	1	1
1140275_WT-PP-1_A227_20250214_S6-A1_1_9854.d	Araport11_pep_20220914-3	>AT1G70180.1;>AT1G70180.2;>AT1G70180.3;>AT1G70180.4;>AT1G70180.5;>AT1G70180.6	1732.9	262.089	(309);(309);(293);(309);(309);(309)	2	0	NMGSYMSSSQGFSPPR	0	1	_NMGSYMSSSQGFS[Phospho (STY)]PPR_	906.858	1	1
1140275_WT-PP-1_A227_20250214_S6-A1_1_9854.d	Araport11_pep_20220914-3	>AT1G70180.1;>AT1G70180.2;>AT1G70180.3;>AT1G70180.4;>AT1G70180.5;>AT1G70180.6	1421.48	383.83	(36);(36);(36);(36);(36);(36)	2	0	AASDIDDGYELPR	0	1	_AAS[Phospho (STY)]DIDDGYELPR_	751.314	1	1
1140275_WT-PP-1_A227_20250214_S6-A1_1_9854.d	Araport11_pep_20220914-3	>AT5G52310.1	2233.37	344.407	-402	2	0	NEYSPESDGGLGAPLGGNFPVR	0	1	_NEYS[Phospho (STY)]PES[Phospho (STY)]DGGLGAPLGGNFPVR_	1197	2	1
1140275_WT-PP-1_A227_20250214_S6-A1_1_9854.d	Araport11_pep_20220914-3	>AT5G52310.1	2233.37	709.168	-402	2	0	NEYSPESDGGLGAPLGGNFPVR	0	1	_NEYSPES[Phospho (STY)]DGGLGAPLGGNFPVR_	1157.01	1	1
1140275_WT-PP-1_A227_20250214_S6-A1_1_9854.d	Araport11_pep_20220914-3	>AT5G52310.1	1639.75	523.706	-370	2	0	NSPMGFGSESGAELEK	0	1	_NSPM[Oxidation (M)]GFGS[Phospho (STY)]ESGAELEK_	868.348	1	1
1140275_WT-PP-1_A227_20250214_S6-A1_1_9854.d	Araport11_pep_20220914-3	>AT5G52310.1	1639.75	422.998	-370	2	0	NSPMGFGSESGAELEK	0	1	_NSPMGFGS[Phospho (STY)]ESGAELEK_	860.35	1	1
1140275_WT-PP-1_A227_20250214_S6-A1_1_9854.d	Araport11_pep_20220914-3	>AT5G52310.1	1639.75	523.706	-370	2	0	NSPMGFGSESGAELEK	0	0.9712	_NSPM[Oxidation (M)]GFGSES[Phospho (STY)]GAELEK_	868.348	1	1
1140275_WT-PP-1_A227_20250214_S6-A1_1_9854.d	Araport11_pep_20220914-3	>AT5G52310.1	2192.41	911.965	-708	3	0	SPHSVEESPQSLGSTVVPVQK	0	1	_S[Phospho (STY)]PHSVEESPQSLGSTVVPVQK_	758.033	1	1
1140275_WT-PP-1_A227_20250214_S6-A1_1_9854.d	Araport11_pep_20220914-3	>AT5G52310.1	2192.41	572.202	-708	2	0	SPHSVEESPQSLGSTVVPVQK	0	1	_S[Phospho (STY)]PHSVEESPQSLGSTVVPVQK_	1136.55	1	1
1140275_WT-PP-1_A227_20250214_S6-A1_1_9854.d	Araport11_pep_20220914-3	>AT5G52310.1	2192.41	1092.81	-708	3	0	SPHSVEESPQSLGSTVVPVQK	0	0.9996	_SPHSVEES[Phospho (STY)]PQSLGSTVVPVQK_	758.033	1	1
1140275_WT-PP-1_A227_20250214_S6-A1_1_9854.d	Araport11_pep_20220914-3	>AT5G52310.1	1476.51	1430.81	-637	2	0	AASEEGEAVEEEVK	0	1	_AAS[Phospho (STY)]EEGEAVEEEVK_	778.822	1	1
1140275_WT-PP-1_A227_20250214_S6-A1_1_9854.d	Araport11_pep_20220914-3	>AT5G52310.1	2511.68	1006	-671	3	0	GWFGGGATDEVKPESPHSVEEAPK	0	1	_GWFGGGATDEVKPES[Phospho (STY)]PHSVEEAPK_	864.387	1	1
1140275_WT-PP-1_A227_20250214_S6-A1_1_9854.d	Araport11_pep_20220914-3	>AT5G52310.1	2511.68	969.552	-671	3	0	GWFGGGATDEVKPESPHSVEEAPK	0	0.5	_GWFGGGATDEVKPESPHS[Phospho (STY)]VEEAPK_	864.387	1	1
1140275_WT-PP-1_A227_20250214_S6-A1_1_9854.d	Araport11_pep_20220914-3	>AT5G52310.1	1295.34	460.125	-340	2	0	TETGMDTNSPSR	0	1	_TETGMDTNS[Phospho (STY)]PSR_	688.263	1	1
1140275_WT-PP-1_A227_20250214_S6-A1_1_9854.d	Araport11_pep_20220914-3	>AT5G52310.1	1295.34	461.072	-340	2	0	TETGMDTNSPSR	0	0.5	_TETGMDTNSPS[Phospho (STY)]R_	688.263	1	1
1140275_WT-PP-1_A227_20250214_S6-A1_1_9854.d	Araport11_pep_20220914-3	>AT1G13440.1	1434.61	740.689	-219	2	0	AASFNIIPSSTGAAK	0	1	_AAS[Phospho (STY)]FNIIPSSTGAAK_	757.866	1	1
1140275_WT-PP-1_A227_20250214_S6-A1_1_9854.d	Araport11_pep_20220914-3	>AT1G13440.1	1434.61	812.819	-219	2	0	AASFNIIPSSTGAAK	0	0.5	_AASFNIIPSST[Phospho (STY)]GAAK_	757.866	1	1
1140275_WT-PP-1_A227_20250214_S6-A1_1_9854.d	Araport11_pep_20220914-3	>AT1G13440.1	1434.61	310.866	-219	2	0	AASFNIIPSSTGAAK	0	1	_AASFNIIPS[Phospho (STY)]STGAAK_	757.866	1	1
1140275_WT-PP-1_A227_20250214_S6-A1_1_9854.d	Araport11_pep_20220914-3	>AT1G13440.1	810.962	429.825	-238	2	0	LTGMSFR	0.00165936	1	_LTGMS[Phospho (STY)]FR_	446.193	1	1
1140275_WT-PP-1_A227_20250214_S6-A1_1_9854.d	Araport11_pep_20220914-3	>AT4G32350.1;>AT4G32350.2;>AT4G32350.3	1494.66	411.057	(693);(605);(693)	2	0	SLPAEQLAGPSEPAK	0	1	_S[Phospho (STY)]LPAEQLAGPSEPAK_	787.877	1	1
1140275_WT-PP-1_A227_20250214_S6-A1_1_9854.d	Araport11_pep_20220914-3	>AT4G32350.1;>AT4G32350.2;>AT4G32350.3	904.973	470.514	(705);(617);(705)	2	0	AASFQPER	0.00110321	1	_AAS[Phospho (STY)]FQPER_	493.211	1	1
1140275_WT-PP-1_A227_20250214_S6-A1_1_9854.d	Araport11_pep_20220914-3	>AT4G11740.1;>AT4G11740.2	2388.48	816.917	(305);(305)	2	0	LAAPSSPFDDDSDDVDEQPLVR	0	1	_LAAPSS[Phospho (STY)]PFDDDS[Phospho (STY)]DDVDEQPLVR_	1274.51	2	1
1140275_WT-PP-1_A227_20250214_S6-A1_1_9854.d	Araport11_pep_20220914-3	>AT4G11740.1;>AT4G11740.2	2388.48	2871.33	(305);(305)	2	0	LAAPSSPFDDDSDDVDEQPLVR	0	1	_LAAPSSPFDDDS[Phospho (STY)]DDVDEQPLVR_	1234.53	1	1
1140275_WT-PP-1_A227_20250214_S6-A1_1_9854.d	Araport11_pep_20220914-3	>AT4G11740.1;>AT4G11740.2	2388.48	1824.93	(305);(305)	2	0	LAAPSSPFDDDSDDVDEQPLVR	0	1	_LAAPSS[Phospho (STY)]PFDDDSDDVDEQPLVR_	1234.53	1	1
1140275_WT-PP-1_A227_20250214_S6-A1_1_9854.d	Araport11_pep_20220914-3	>AT4G11740.1;>AT4G11740.2	2388.48	310.899	(305);(305)	3	0	LAAPSSPFDDDSDDVDEQPLVR	0	1	_LAAPSSPFDDDS[Phospho (STY)]DDVDEQPLVR_	823.355	1	1
1140275_WT-PP-1_A227_20250214_S6-A1_1_9854.d	Araport11_pep_20220914-3	>AT4G11740.1;>AT4G11740.2	1709.74	990.748	(341);(341)	2	0	SGSPEEEHASINPAER	0	1	_SGS[Phospho (STY)]PEEEHASINPAER_	895.373	1	1
1140275_WT-PP-1_A227_20250214_S6-A1_1_9854.d	Araport11_pep_20220914-3	>AT4G11740.1;>AT4G11740.2	1709.74	1327.01	(341);(341)	2	0	SGSPEEEHASINPAER	0	1	_S[Phospho (STY)]GS[Phospho (STY)]PEEEHASINPAER_	935.356	2	1
1140275_WT-PP-1_A227_20250214_S6-A1_1_9854.d	Araport11_pep_20220914-3	>AT4G11740.1;>AT4G11740.2	1709.74	396.603	(341);(341)	3	0	SGSPEEEHASINPAER	0	1	_SGS[Phospho (STY)]PEEEHASINPAER_	597.251	1	1
1140275_WT-PP-1_A227_20250214_S6-A1_1_9854.d	Araport11_pep_20220914-3	>AT4G11740.1;>AT4G11740.2	1709.74	251.74	(341);(341)	3	0	SGSPEEEHASINPAER	0	1	_S[Phospho (STY)]GS[Phospho (STY)]PEEEHASINPAER_	623.907	2	1
1140275_WT-PP-1_A227_20250214_S6-A1_1_9854.d	Araport11_pep_20220914-3	>AT4G11740.1;>AT4G11740.2	1505.69	1833.06	(401);(401)	3	0	AQPRPPSPSLTAQR	0.000148544	1	_AQPRPPS[Phospho (STY)]PSLTAQR_	529.266	1	1
1140275_WT-PP-1_A227_20250214_S6-A1_1_9854.d	Araport11_pep_20220914-3	>AT4G11740.1;>AT4G11740.2	1226.31	701.586	(323);(323)	2	0	AASGSLAPPNADR	0	1	_AAS[Phospho (STY)]GSLAPPNADR_	653.793	1	1
1140275_WT-PP-1_A227_20250214_S6-A1_1_9854.d	Araport11_pep_20220914-3	>AT4G11740.1;>AT4G11740.2	3273.54	197.66	(81);(81)	3	0	EAPVNDDDEMDIDDVIPAPQSPLSMFNAAR	0	1	_EAPVNDDDEM[Oxidation (M)]DIDDVIPAPQS[Phospho (STY)]PLSMFNAAR_	1123.48	1	1
1140275_WT-PP-1_A227_20250214_S6-A1_1_9854.d	Araport11_pep_20220914-3	>AT4G11740.1;>AT4G11740.2	3273.54	93.7492	(81);(81)	2	0	EAPVNDDDEMDIDDVIPAPQSPLSMFNAAR	0	1	_EAPVNDDDEM[Oxidation (M)]DIDDVIPAPQS[Phospho (STY)]PLSMFNAAR_	1684.72	1	1
1140275_WT-PP-1_A227_20250214_S6-A1_1_9854.d	Araport11_pep_20220914-3	>AT4G11740.1;>AT4G11740.2	3161.3	758.305	(341);(341)	4	2	AASGSLAPPNADRSRSGSPEEEHASINPAER	0.000148544	1	_AASGSLAPPNADRS[Phospho (STY)]RS[Phospho (STY)]GS[Phospho (STY)]PEEEHASINPAER_	850.855	3	1
1140275_WT-PP-1_A227_20250214_S6-A1_1_9854.d	Araport11_pep_20220914-3	>AT4G11740.1;>AT4G11740.2	1469.57	654.466	(325);(325)	2	1	AASGSLAPPNADRSR	0.000901249	1	_AASGSLAPPNADRS[Phospho (STY)]R_	775.36	1	1
1140275_WT-PP-1_A227_20250214_S6-A1_1_9854.d	Araport11_pep_20220914-3	>AT5G07980.1;>AT5G07980.2	1097.27	701.277	(611);(611)	2	0	AASNPNLVALK	0.000148544	1	_AAS[Phospho (STY)]NPNLVALK_	589.302	1	1
1140275_WT-PP-1_A227_20250214_S6-A1_1_9854.d	Araport11_pep_20220914-3	>AT5G07940.1;>AT5G07940.2;>AT5G07940.3;>AT5G07940.4;>AT5G07940.5	1731.79	1056.06	(1426);(1426);(1426);(1385);(1385)	2	0	SEGFSPPNNSNPLSER	0	1	_SEGFS[Phospho (STY)]PPNNSNPLSER_	906.383	1	1
1140275_WT-PP-1_A227_20250214_S6-A1_1_9854.d	Araport11_pep_20220914-3	>AT5G07940.1;>AT5G07940.2;>AT5G07940.3;>AT5G07940.4;>AT5G07940.5	1425.6	660.262	(614);(614);(614);(573);(573)	2	0	AASNPNVAALIEQK	0	1	_AAS[Phospho (STY)]NPNVAALIEQK_	753.372	1	1
1140275_WT-PP-1_A227_20250214_S6-A1_1_9854.d	Araport11_pep_20220914-3	>AT5G07940.1;>AT5G07940.2;>AT5G07940.3;>AT5G07940.4;>AT5G07940.5	3127.19	450.839	(854);(854);(854);(813);(813)	3	0	VDQSPDNSSETNVSGIPEANASAEYGGQFR	0	1	_VDQSPDNS[Phospho (STY)]SETNVSGIPEANASAEYGGQFR_	1069.46	1	1
1140275_WT-PP-1_A227_20250214_S6-A1_1_9854.d	Araport11_pep_20220914-3	>AT4G35980.1	1589.63	503.135	-77	2	0	AASPDPLGESSSSGTAR	0	1	_AAS[Phospho (STY)]PDPLGESSSSGTAR_	835.357	1	1
1140275_WT-PP-1_A227_20250214_S6-A1_1_9854.d	Araport11_pep_20220914-3	>AT4G04830.1;>AT4G04830.2	912.092	296.099	(10);(10)	2	0	AASPLVVQK	0.00286993	1	_[Acetyl (Protein N-term)]AAS[Phospho (STY)]PLVVQK_	517.768	1	1
1140275_WT-PP-1_A227_20250214_S6-A1_1_9854.d	Araport11_pep_20220914-3	>AT3G54760.2	1331.35	569.976	-472	2	0	ADVLSEDSPGEGR	0	1	_ADVLSEDS[Phospho (STY)]PGEGR_	706.29	1	1
1140275_WT-PP-1_A227_20250214_S6-A1_1_9854.d	Araport11_pep_20220914-3	>AT3G54760.2	1331.35	310.115	-472	2	0	ADVLSEDSPGEGR	0	1	_ADVLS[Phospho (STY)]EDS[Phospho (STY)]PGEGR_	746.274	2	1
1140275_WT-PP-1_A227_20250214_S6-A1_1_9854.d	Araport11_pep_20220914-3	>AT3G54760.2	1751.73	589.174	-394	2	0	ETSDATLGSEENQQDK	0	1	_ETSDATLGS[Phospho (STY)]EENQQDK_	916.365	1	1
1140275_WT-PP-1_A227_20250214_S6-A1_1_9854.d	Araport11_pep_20220914-3	>AT3G54760.2	1751.73	575.909	-394	2	0	ETSDATLGSEENQQDK	0	0.5	_ETS[Phospho (STY)]DATLGSEENQQDK_	916.365	1	1
1140275_WT-PP-1_A227_20250214_S6-A1_1_9854.d	Araport11_pep_20220914-3	>AT3G54760.2	1751.73	305.638	-394	2	0	ETSDATLGSEENQQDK	0	1	_ETS[Phospho (STY)]DATLGS[Phospho (STY)]EENQQDK_	956.348	2	1
1140275_WT-PP-1_A227_20250214_S6-A1_1_9854.d	Araport11_pep_20220914-3	>AT3G54760.2	1459.53	421.398	-473	2	1	ADVLSEDSPGEGRK	0.000148544	1	_ADVLSEDS[Phospho (STY)]PGEGRK_	770.338	1	1
1140275_WT-PP-1_A227_20250214_S6-A1_1_9854.d	Araport11_pep_20220914-3	>AT3G54760.2	1459.53	309.683	-473	2	1	ADVLSEDSPGEGRK	0.000148544	1	_ADVLS[Phospho (STY)]EDS[Phospho (STY)]PGEGRK_	810.321	2	1
1140275_WT-PP-1_A227_20250214_S6-A1_1_9854.d	Araport11_pep_20220914-3	>AT3G54760.2	1459.53	214.925	-473	3	1	ADVLSEDSPGEGRK	0.000148544	1	_ADVLSEDS[Phospho (STY)]PGEGRK_	513.894	1	1
1140275_WT-PP-1_A227_20250214_S6-A1_1_9854.d	Araport11_pep_20220914-3	>AT3G54760.2	2295.41	746.192	-362	2	0	VTDMAEDVVTADIETESNEAR	0	1	_VTDMAEDVVTADIETES[Phospho (STY)]NEAR_	1188	1	1
1140275_WT-PP-1_A227_20250214_S6-A1_1_9854.d	Araport11_pep_20220914-3	>AT3G54760.2	3775.96	553.003	-328	3	0	DNADMTSDLTGTIESADSAIPNSPTEDAAPGNIQDLK	0	1	_DNADM[Oxidation (M)]TSDLTGTIESADSAIPNS[Phospho (STY)]PTEDAAPGNIQDLK_	1290.9	1	1
1140275_WT-PP-1_A227_20250214_S6-A1_1_9854.d	Araport11_pep_20220914-3	>AT3G54760.2	3775.96	530.37	-328	3	0	DNADMTSDLTGTIESADSAIPNSPTEDAAPGNIQDLK	0	1	_DNADMTSDLTGTIESADSAIPNS[Phospho (STY)]PTEDAAPGNIQDLK_	1285.56	1	1
1140275_WT-PP-1_A227_20250214_S6-A1_1_9854.d	Araport11_pep_20220914-3	>AT3G54760.2	3775.96	515.867	-328	3	0	DNADMTSDLTGTIESADSAIPNSPTEDAAPGNIQDLK	0	1	_DNADMTSDLTGTIESADSAIPNSPT[Phospho (STY)]EDAAPGNIQDLK_	1285.56	1	1
1140275_WT-PP-1_A227_20250214_S6-A1_1_9854.d	Araport11_pep_20220914-3	>AT3G54760.2	3775.96	548.217	-328	3	0	DNADMTSDLTGTIESADSAIPNSPTEDAAPGNIQDLK	0	1	_DNADM[Oxidation (M)]TSDLTGTIESADSAIPNSPT[Phospho (STY)]EDAAPGNIQDLK_	1290.9	1	1
1140275_WT-PP-1_A227_20250214_S6-A1_1_9854.d	Araport11_pep_20220914-3	>AT3G54760.2	1246.44	476.747	-509	2	0	AASQMAGSPSVLK	0	1	_AASQM[Oxidation (M)]AGS[Phospho (STY)]PSVLK_	671.807	1	1
1140275_WT-PP-1_A227_20250214_S6-A1_1_9854.d	Araport11_pep_20220914-3	>AT3G54760.2	1246.44	353.665	-509	2	0	AASQMAGSPSVLK	0	1	_AASQMAGS[Phospho (STY)]PSVLK_	663.81	1	1
1140275_WT-PP-1_A227_20250214_S6-A1_1_9854.d	Araport11_pep_20220914-3	>AT3G54760.2	2727.76	210.607	-452	3	0	ENAEMEENHNNFVYADDEAGSDVK	0	1	_ENAEMEENHNNFVYADDEAGS[Phospho (STY)]DVK_	936.364	1	1
1140275_WT-PP-1_A227_20250214_S6-A1_1_9854.d	Araport11_pep_20220914-3	>AT3G54760.2	1167.33	412.939	-489	2	0	VSFAERPSFK	0.00133674	1	_VSFAERPS[Phospho (STY)]FK_	624.295	1	1
1140275_WT-PP-1_A227_20250214_S6-A1_1_9854.d	Araport11_pep_20220914-3	>AT2G28400.1	1470.64	348.121	-86	2	0	AASSLPVNVPDWSK	0.000148544	1	_AASS[Phospho (STY)]LPVNVPDWSK_	775.866	1	1
1140275_WT-PP-1_A227_20250214_S6-A1_1_9854.d	Araport11_pep_20220914-3	>AT4G16310.1;>AT4G16310.2;>AT4G16310.3;>AT4G16310.4;>AT4G16310.5	1638.71	385.093	(492);(492);(492);(492);(492)	2	0	AASSTNQDYDLLQGR	0	1	_AAS[Phospho (STY)]S[Phospho (STY)]TNQDYDLLQGR_	899.856	2	1
1140275_WT-PP-1_A227_20250214_S6-A1_1_9854.d	Araport11_pep_20220914-3	>AT4G16310.1;>AT4G16310.2;>AT4G16310.3;>AT4G16310.4;>AT4G16310.5	1780.92	352.783	(580);(580);(580);(580);(580)	2	0	SVSMNALQDSTASNVEK	0	1	_SVS[Phospho (STY)]M[Oxidation (M)]NALQDSTASNVEK_	938.903	1	1
1140275_WT-PP-1_A227_20250214_S6-A1_1_9854.d	Araport11_pep_20220914-3	>AT4G16310.1;>AT4G16310.2;>AT4G16310.3;>AT4G16310.4;>AT4G16310.5	1780.92	338.993	(580);(580);(580);(580);(580)	2	0	SVSMNALQDSTASNVEK	0	1	_SVS[Phospho (STY)]MNALQDSTASNVEK_	930.906	1	1
1140275_WT-PP-1_A227_20250214_S6-A1_1_9854.d	Araport11_pep_20220914-3	>AT4G02510.1;>AT4G02510.2;>AT4G02510.3;>AT4G02510.4	2438.4	3202.12	(699);(699);(699);(699)	2	0	IDGQIVTDSDEDVDTEDEGEEK	0	1	_IDGQIVT[Phospho (STY)]DS[Phospho (STY)]DEDVDT[Phospho (STY)]EDEGEEK_	1339.46	3	1
1140275_WT-PP-1_A227_20250214_S6-A1_1_9854.d	Araport11_pep_20220914-3	>AT4G02510.1;>AT4G02510.2;>AT4G02510.3;>AT4G02510.4	2438.4	3951.41	(699);(699);(699);(699)	2	0	IDGQIVTDSDEDVDTEDEGEEK	0	0.9892	_IDGQIVTDS[Phospho (STY)]DEDVDT[Phospho (STY)]EDEGEEK_	1299.48	2	1
1140275_WT-PP-1_A227_20250214_S6-A1_1_9854.d	Araport11_pep_20220914-3	>AT4G02510.1;>AT4G02510.2;>AT4G02510.3;>AT4G02510.4	2438.4	3913.98	(699);(699);(699);(699)	2	0	IDGQIVTDSDEDVDTEDEGEEK	0	0.9999	_IDGQIVT[Phospho (STY)]DSDEDVDT[Phospho (STY)]EDEGEEK_	1299.48	2	1
1140275_WT-PP-1_A227_20250214_S6-A1_1_9854.d	Araport11_pep_20220914-3	>AT4G02510.1;>AT4G02510.2;>AT4G02510.3;>AT4G02510.4	2438.4	3922.05	(699);(699);(699);(699)	2	0	IDGQIVTDSDEDVDTEDEGEEK	0	1	_IDGQIVT[Phospho (STY)]DS[Phospho (STY)]DEDVDTEDEGEEK_	1299.48	2	1
1140275_WT-PP-1_A227_20250214_S6-A1_1_9854.d	Araport11_pep_20220914-3	>AT4G02510.1;>AT4G02510.2;>AT4G02510.3;>AT4G02510.4	2438.4	786.63	(699);(699);(699);(699)	2	0	IDGQIVTDSDEDVDTEDEGEEK	0	1	_IDGQIVTDS[Phospho (STY)]DEDVDTEDEGEEK_	1259.5	1	1
1140275_WT-PP-1_A227_20250214_S6-A1_1_9854.d	Araport11_pep_20220914-3	>AT4G02510.1;>AT4G02510.2;>AT4G02510.3;>AT4G02510.4	2438.4	635.776	(699);(699);(699);(699)	2	0	IDGQIVTDSDEDVDTEDEGEEK	0	1	_IDGQIVTDSDEDVDT[Phospho (STY)]EDEGEEK_	1259.5	1	1
1140275_WT-PP-1_A227_20250214_S6-A1_1_9854.d	Araport11_pep_20220914-3	>AT4G02510.1;>AT4G02510.2;>AT4G02510.3;>AT4G02510.4	2438.4	781.896	(699);(699);(699);(699)	2	0	IDGQIVTDSDEDVDTEDEGEEK	0	1	_IDGQIVT[Phospho (STY)]DSDEDVDTEDEGEEK_	1259.5	1	1
1140275_WT-PP-1_A227_20250214_S6-A1_1_9854.d	Araport11_pep_20220914-3	>AT4G02510.1;>AT4G02510.2;>AT4G02510.3;>AT4G02510.4	2438.4	289.798	(699);(699);(699);(699)	3	0	IDGQIVTDSDEDVDTEDEGEEK	0	1	_IDGQIVT[Phospho (STY)]DS[Phospho (STY)]DEDVDT[Phospho (STY)]EDEGEEK_	893.312	3	1
1140275_WT-PP-1_A227_20250214_S6-A1_1_9854.d	Araport11_pep_20220914-3	>AT4G02510.1;>AT4G02510.2;>AT4G02510.3;>AT4G02510.4	2361.42	4478.18	(648);(648);(648);(648)	2	0	VDGSESEEETEEMIFGSSEAAK	0	1	_VDGS[Phospho (STY)]ES[Phospho (STY)]EEETEEM[Oxidation (M)]IFGSSEAAK_	1268.96	2	1
1140275_WT-PP-1_A227_20250214_S6-A1_1_9854.d	Araport11_pep_20220914-3	>AT4G02510.1;>AT4G02510.2;>AT4G02510.3;>AT4G02510.4	2361.42	4120.1	(648);(648);(648);(648)	2	0	VDGSESEEETEEMIFGSSEAAK	0	1	_VDGS[Phospho (STY)]ES[Phospho (STY)]EEETEEMIFGSSEAAK_	1260.97	2	1
1140275_WT-PP-1_A227_20250214_S6-A1_1_9854.d	Araport11_pep_20220914-3	>AT4G02510.1;>AT4G02510.2;>AT4G02510.3;>AT4G02510.4	2361.42	697.271	(648);(648);(648);(648)	3	0	VDGSESEEETEEMIFGSSEAAK	0	1	_VDGS[Phospho (STY)]ES[Phospho (STY)]EEETEEMIFGSSEAAK_	840.98	2	1
1140275_WT-PP-1_A227_20250214_S6-A1_1_9854.d	Araport11_pep_20220914-3	>AT4G02510.1;>AT4G02510.2;>AT4G02510.3;>AT4G02510.4	2361.42	1215.45	(648);(648);(648);(648)	2	0	VDGSESEEETEEMIFGSSEAAK	0	1	_VDGSES[Phospho (STY)]EEETEEM[Oxidation (M)]IFGSSEAAK_	1228.98	1	1
1140275_WT-PP-1_A227_20250214_S6-A1_1_9854.d	Araport11_pep_20220914-3	>AT4G02510.1;>AT4G02510.2;>AT4G02510.3;>AT4G02510.4	2361.42	856.559	(648);(648);(648);(648)	2	0	VDGSESEEETEEMIFGSSEAAK	0	1	_VDGS[Phospho (STY)]ESEEETEEMIFGSSEAAK_	1220.98	1	1
1140275_WT-PP-1_A227_20250214_S6-A1_1_9854.d	Araport11_pep_20220914-3	>AT4G02510.1;>AT4G02510.2;>AT4G02510.3;>AT4G02510.4	2361.42	708.048	(648);(648);(648);(648)	2	0	VDGSESEEETEEMIFGSSEAAK	0	1	_VDGS[Phospho (STY)]ESEEETEEM[Oxidation (M)]IFGSSEAAK_	1228.98	1	1
1140275_WT-PP-1_A227_20250214_S6-A1_1_9854.d	Araport11_pep_20220914-3	>AT4G02510.1;>AT4G02510.2;>AT4G02510.3;>AT4G02510.4	2361.42	329.146	(648);(648);(648);(648)	3	0	VDGSESEEETEEMIFGSSEAAK	0	1	_VDGS[Phospho (STY)]ES[Phospho (STY)]EEETEEM[Oxidation (M)]IFGSSEAAK_	846.311	2	1
1140275_WT-PP-1_A227_20250214_S6-A1_1_9854.d	Araport11_pep_20220914-3	>AT4G02510.1;>AT4G02510.2;>AT4G02510.3;>AT4G02510.4	2361.42	310.904	(648);(648);(648);(648)	3	0	VDGSESEEETEEMIFGSSEAAK	0	0.5	_VDGSES[Phospho (STY)]EEETEEMIFGSSEAAK_	814.324	1	1
1140275_WT-PP-1_A227_20250214_S6-A1_1_9854.d	Araport11_pep_20220914-3	>AT4G02510.1;>AT4G02510.2;>AT4G02510.3;>AT4G02510.4	2361.42	1340.28	(648);(648);(648);(648)	2	0	VDGSESEEETEEMIFGSSEAAK	0	0.6667	_VDGSES[Phospho (STY)]EEET[Phospho (STY)]EEMIFGSSEAAK_	1260.97	2	1
1140275_WT-PP-1_A227_20250214_S6-A1_1_9854.d	Araport11_pep_20220914-3	>AT4G02510.1;>AT4G02510.2;>AT4G02510.3;>AT4G02510.4	2361.42	1081.48	(648);(648);(648);(648)	2	0	VDGSESEEETEEMIFGSSEAAK	0	1	_VDGSESEEET[Phospho (STY)]EEM[Oxidation (M)]IFGSSEAAK_	1228.98	1	1
1140275_WT-PP-1_A227_20250214_S6-A1_1_9854.d	Araport11_pep_20220914-3	>AT4G02510.1;>AT4G02510.2;>AT4G02510.3;>AT4G02510.4	1420.4	3454.89	(596);(596);(596);(596)	2	0	VVEGDSAEEDENK	0	1	_VVEGDS[Phospho (STY)]AEEDENK_	750.791	1	1
1140275_WT-PP-1_A227_20250214_S6-A1_1_9854.d	Araport11_pep_20220914-3	>AT4G02510.1;>AT4G02510.2;>AT4G02510.3;>AT4G02510.4	2235.34	1367.94	(582);(582);(582);(582)	2	0	VGSVDAEEDSIPAAESQFEVR	0	1	_VGS[Phospho (STY)]VDAEEDSIPAAESQFEVR_	1158.01	1	1
1140275_WT-PP-1_A227_20250214_S6-A1_1_9854.d	Araport11_pep_20220914-3	>AT4G02510.1;>AT4G02510.2;>AT4G02510.3;>AT4G02510.4	1135.15	1323.49	(75);(75);(75);(75)	2	0	VGADDLSDSEK	0	1	_VGADDLS[Phospho (STY)]DSEK_	608.242	1	1
1140275_WT-PP-1_A227_20250214_S6-A1_1_9854.d	Araport11_pep_20220914-3	>AT4G02510.1;>AT4G02510.2;>AT4G02510.3;>AT4G02510.4	1135.15	156.702	(75);(75);(75);(75)	2	0	VGADDLSDSEK	0	1	_VGADDLS[Phospho (STY)]DS[Phospho (STY)]EK_	648.226	2	1
1140275_WT-PP-1_A227_20250214_S6-A1_1_9854.d	Araport11_pep_20220914-3	>AT4G02510.1;>AT4G02510.2;>AT4G02510.3;>AT4G02510.4	1676.75	835.671	(224);(224);(224);(224)	2	0	SDNVIEEEGVELTDK	0	1	_S[Phospho (STY)]DNVIEEEGVELTDK_	878.88	1	1
1140275_WT-PP-1_A227_20250214_S6-A1_1_9854.d	Araport11_pep_20220914-3	>AT4G02510.1;>AT4G02510.2;>AT4G02510.3;>AT4G02510.4	2000.01	362.276	(290);(290);(290);(290)	2	0	FDQIGDDDSGEFEPVSDK	0	1	_FDQIGDDDS[Phospho (STY)]GEFEPVS[Phospho (STY)]DK_	1080.39	2	1
1140275_WT-PP-1_A227_20250214_S6-A1_1_9854.d	Araport11_pep_20220914-3	>AT4G02510.1;>AT4G02510.2;>AT4G02510.3;>AT4G02510.4	2000.01	424.879	(290);(290);(290);(290)	2	0	FDQIGDDDSGEFEPVSDK	0	1	_FDQIGDDDS[Phospho (STY)]GEFEPVSDK_	1040.41	1	1
1140275_WT-PP-1_A227_20250214_S6-A1_1_9854.d	Araport11_pep_20220914-3	>AT4G02510.1;>AT4G02510.2;>AT4G02510.3;>AT4G02510.4	2000.01	821.467	(290);(290);(290);(290)	2	0	FDQIGDDDSGEFEPVSDK	0	1	_FDQIGDDDSGEFEPVS[Phospho (STY)]DK_	1040.41	1	1
1140275_WT-PP-1_A227_20250214_S6-A1_1_9854.d	Araport11_pep_20220914-3	>AT4G02510.1;>AT4G02510.2;>AT4G02510.3;>AT4G02510.4	1373.39	240.134	(311);(311);(311);(311)	2	0	FTSESDSIADSSK	0	1	_FTS[Phospho (STY)]ESDS[Phospho (STY)]IADSSK_	767.273	2	1
1140275_WT-PP-1_A227_20250214_S6-A1_1_9854.d	Araport11_pep_20220914-3	>AT4G02510.1;>AT4G02510.2;>AT4G02510.3;>AT4G02510.4	1373.39	521.601	(311);(311);(311);(311)	2	0	FTSESDSIADSSK	0	1	_FTSESDS[Phospho (STY)]IADSSK_	727.29	1	1
1140275_WT-PP-1_A227_20250214_S6-A1_1_9854.d	Araport11_pep_20220914-3	>AT4G02510.1;>AT4G02510.2;>AT4G02510.3;>AT4G02510.4	1373.39	452.885	(311);(311);(311);(311)	2	0	FTSESDSIADSSK	0	1	_FTS[Phospho (STY)]ESDSIADSSK_	727.29	1	1
1140275_WT-PP-1_A227_20250214_S6-A1_1_9854.d	Araport11_pep_20220914-3	>AT4G02510.1;>AT4G02510.2;>AT4G02510.3;>AT4G02510.4	1373.39	259.941	(311);(311);(311);(311)	2	0	FTSESDSIADSSK	0	1	_FTSES[Phospho (STY)]DSIADSSK_	727.29	1	1
1140275_WT-PP-1_A227_20250214_S6-A1_1_9854.d	Araport11_pep_20220914-3	>AT4G02510.1;>AT4G02510.2;>AT4G02510.3;>AT4G02510.4	2516.65	1922.89	(606);(606);(606);(606)	3	1	VVEGDSAEEDENKLPVEDIVSSR	0	1	_VVEGDS[Phospho (STY)]AEEDENKLPVEDIVSSR_	866.06	1	1
1140275_WT-PP-1_A227_20250214_S6-A1_1_9854.d	Araport11_pep_20220914-3	>AT4G02510.1;>AT4G02510.2;>AT4G02510.3;>AT4G02510.4	2516.65	582.412	(606);(606);(606);(606)	2	1	VVEGDSAEEDENKLPVEDIVSSR	0	1	_VVEGDS[Phospho (STY)]AEEDENKLPVEDIVSSR_	1298.59	1	1
1140275_WT-PP-1_A227_20250214_S6-A1_1_9854.d	Araport11_pep_20220914-3	>AT4G02510.1;>AT4G02510.2;>AT4G02510.3;>AT4G02510.4	1524.51	658.602	(64);(64);(64);(64)	2	0	ELDSSSEAVSGNSDK	0	1	_ELDSSSEAVSGNS[Phospho (STY)]DK_	802.82	1	1
1140275_WT-PP-1_A227_20250214_S6-A1_1_9854.d	Araport11_pep_20220914-3	>AT4G02510.1;>AT4G02510.2;>AT4G02510.3;>AT4G02510.4	1524.51	363.764	(64);(64);(64);(64)	2	0	ELDSSSEAVSGNSDK	0	1	_ELDS[Phospho (STY)]SSEAVSGNSDK_	802.82	1	1
1140275_WT-PP-1_A227_20250214_S6-A1_1_9854.d	Araport11_pep_20220914-3	>AT4G02510.1;>AT4G02510.2;>AT4G02510.3;>AT4G02510.4	2205.25	346.553	(677);(677);(677);(677)	3	0	ASSGIEAHSDEANISNNMSDR	0	1	_ASS[Phospho (STY)]GIEAHSDEANISNNMSDR_	762.309	1	1
1140275_WT-PP-1_A227_20250214_S6-A1_1_9854.d	Araport11_pep_20220914-3	>AT4G02510.1;>AT4G02510.2;>AT4G02510.3;>AT4G02510.4	2205.25	462.706	(677);(677);(677);(677)	3	0	ASSGIEAHSDEANISNNMSDR	0	0.3333	_ASSGIEAHS[Phospho (STY)]DEANISNNMSDR_	762.309	1	1
1140275_WT-PP-1_A227_20250214_S6-A1_1_9854.d	Araport11_pep_20220914-3	>AT4G02510.1;>AT4G02510.2;>AT4G02510.3;>AT4G02510.4	2205.25	297.144	(677);(677);(677);(677)	3	0	ASSGIEAHSDEANISNNMSDR	0	1	_ASSGIEAHS[Phospho (STY)]DEANISNNM[Oxidation (M)]SDR_	767.641	1	1
1140275_WT-PP-1_A227_20250214_S6-A1_1_9854.d	Araport11_pep_20220914-3	>AT4G02510.1;>AT4G02510.2;>AT4G02510.3;>AT4G02510.4	2205.25	180.363	(677);(677);(677);(677)	3	0	ASSGIEAHSDEANISNNMSDR	0	1	_ASSGIEAHSDEANISNNMS[Phospho (STY)]DR_	762.309	1	1
1140275_WT-PP-1_A227_20250214_S6-A1_1_9854.d	Araport11_pep_20220914-3	>AT4G02510.1;>AT4G02510.2;>AT4G02510.3;>AT4G02510.4	2205.25	457.208	(677);(677);(677);(677)	2	0	ASSGIEAHSDEANISNNMSDR	0	1	_ASS[Phospho (STY)]GIEAHS[Phospho (STY)]DEANISNNMSDR_	1182.94	2	1
1140275_WT-PP-1_A227_20250214_S6-A1_1_9854.d	Araport11_pep_20220914-3	>AT4G02510.1;>AT4G02510.2;>AT4G02510.3;>AT4G02510.4	2205.25	158.835	(677);(677);(677);(677)	3	0	ASSGIEAHSDEANISNNMSDR	0	1	_ASS[Phospho (STY)]GIEAHS[Phospho (STY)]DEANISNNMSDR_	788.965	2	1
1140275_WT-PP-1_A227_20250214_S6-A1_1_9854.d	Araport11_pep_20220914-3	>AT4G02510.1;>AT4G02510.2;>AT4G02510.3;>AT4G02510.4	1905.99	845.246	(450);(450);(450);(450)	2	0	FDPIGQGEGGEVELESDK	0	1	_FDPIGQGEGGEVELES[Phospho (STY)]DK_	993.422	1	1
1140275_WT-PP-1_A227_20250214_S6-A1_1_9854.d	Araport11_pep_20220914-3	>AT4G02510.1;>AT4G02510.2;>AT4G02510.3;>AT4G02510.4	2348.45	1011.59	(224);(224);(224);(224)	3	1	VDVDDKSDNVIEEEGVELTDK	0	1	_VDVDDKS[Phospho (STY)]DNVIEEEGVELTDK_	810.027	1	1
1140275_WT-PP-1_A227_20250214_S6-A1_1_9854.d	Araport11_pep_20220914-3	>AT4G02510.1;>AT4G02510.2;>AT4G02510.3;>AT4G02510.4	4683.02	571.017	(141);(141);(141);(141)	4	0	EDSTTPEATPKPEVVSGETIGVDDVSSLSPKPEAVSDGVGVVEENK	0	0.5	_EDSTTPEATPKPEVVSGETIGVDDVSSLSPKPEAVS[Phospho (STY)]DGVGVVEENK_	1191.07	1	1
1140275_WT-PP-1_A227_20250214_S6-A1_1_9854.d	Araport11_pep_20220914-3	>AT4G02510.1;>AT4G02510.2;>AT4G02510.3;>AT4G02510.4	3745.84	670.57	(648);(648);(648);(648)	3	1	EVDQEPSGEGVTRVDGSESEEETEEMIFGSSEAAK	0.000148544	1	_EVDQEPSGEGVTRVDGS[Phospho (STY)]ES[Phospho (STY)]EEETEEMIFGSSEAAK_	1302.19	2	1
1140275_WT-PP-1_A227_20250214_S6-A1_1_9854.d	Araport11_pep_20220914-3	>AT4G02510.1;>AT4G02510.2;>AT4G02510.3;>AT4G02510.4	2043.08	404.021	(733);(733);(733);(733)	2	0	AATGGGSSEGGNFTITSQDGTK	0	1	_AAT[Phospho (STY)]GGGSSEGGNFTITSQDGTK_	1061.95	1	1
1140275_WT-PP-1_A227_20250214_S6-A1_1_9854.d	Araport11_pep_20220914-3	>AT4G02510.1;>AT4G02510.2;>AT4G02510.3;>AT4G02510.4	2330.48	398.351	(334);(334);(334);(334)	2	0	LESVDTSAVEPEVVAAESGSEPK	0	1	_LESVDTSAVEPEVVAAESGS[Phospho (STY)]EPK_	1205.55	1	1
1140275_WT-PP-1_A227_20250214_S6-A1_1_9854.d	Araport11_pep_20220914-3	>AT4G02510.1;>AT4G02510.2;>AT4G02510.3;>AT4G02510.4	1613.82	257.616	(561);(561);(561);(561)	2	0	VGVEVEELPVSESLK	0	0.998	_VGVEVEELPVSES[Phospho (STY)]LK_	847.418	1	1
1140275_WT-PP-1_A227_20250214_S6-A1_1_9854.d	Araport11_pep_20220914-3	>AT4G02510.1;>AT4G02510.2;>AT4G02510.3;>AT4G02510.4	1174.27	221.82	(168);(168);(168);(168)	2	0	IENGSVDVDVK	0.00165936	1	_IENGS[Phospho (STY)]VDVDVK_	627.784	1	1
1140275_WT-PP-1_A227_20250214_S6-A1_1_9854.d	Araport11_pep_20220914-3	>AT4G02510.1;>AT4G02510.2;>AT4G02510.3;>AT4G02510.4	1114.26	192.9	(606);(606);(606);(606)	2	0	LPVEDIVSSR	0.000148544	1	_LPVEDIVSS[Phospho (STY)]R_	597.792	1	1
1140275_WT-PP-1_A227_20250214_S6-A1_1_9854.d	Araport11_pep_20220914-3	>AT2G46630.1	1538.6	754.533	-263	2	0	QPSSSDSENIMSTR	0	0.5	_QPSSS[Phospho (STY)]DSENIM[Oxidation (M)]STR_	817.822	1	1
1140275_WT-PP-1_A227_20250214_S6-A1_1_9854.d	Araport11_pep_20220914-3	>AT2G46630.1	1538.6	235.004	-263	2	0	QPSSSDSENIMSTR	0	0.5	_QPSS[Phospho (STY)]SDSENIMSTR_	809.824	1	1
1140275_WT-PP-1_A227_20250214_S6-A1_1_9854.d	Araport11_pep_20220914-3	>AT2G46630.1	1538.6	627.163	-263	2	0	QPSSSDSENIMSTR	0	0.5	_QPSSS[Phospho (STY)]DSENIMSTR_	809.824	1	1
1140275_WT-PP-1_A227_20250214_S6-A1_1_9854.d	Araport11_pep_20220914-3	>AT2G46630.1	991.168	236.027	-108	2	0	HMSPPTPPK	0	1	_HMS[Phospho (STY)]PPT[Phospho (STY)]PPK_	576.221	2	1
1140275_WT-PP-1_A227_20250214_S6-A1_1_9854.d	Araport11_pep_20220914-3	>AT2G46630.1	1458.59	1214.61	-68	2	1	SPPRQQDPPSPPR	0.000148544	1	_S[Phospho (STY)]PPRQQDPPS[Phospho (STY)]PPR_	809.842	2	1
1140275_WT-PP-1_A227_20250214_S6-A1_1_9854.d	Araport11_pep_20220914-3	>AT2G46630.1	1769.03	332.404	-191	2	0	VLSPYSLPASLLHSER	0	1	_VLS[Phospho (STY)]PYSLPASLLHSER_	924.966	1	1
1140275_WT-PP-1_A227_20250214_S6-A1_1_9854.d	Araport11_pep_20220914-3	>AT2G46630.1	1769.03	300.539	-191	3	0	VLSPYSLPASLLHSER	0	1	_VLS[Phospho (STY)]PYSLPASLLHSER_	616.98	1	1
1140275_WT-PP-1_A227_20250214_S6-A1_1_9854.d	Araport11_pep_20220914-3	>AT2G46630.1	1769.03	342.764	-191	2	0	VLSPYSLPASLLHSER	0	1	_VLS[Phospho (STY)]PYS[Phospho (STY)]LPAS[Phospho (STY)]LLHSER_	1004.93	3	1
1140275_WT-PP-1_A227_20250214_S6-A1_1_9854.d	Araport11_pep_20220914-3	>AT2G46630.1	1000.16	1095.22	-118	2	0	AATPPPPPPR	0.00133674	1	_AAT[Phospho (STY)]PPPPPPR_	540.766	1	1
1140275_WT-PP-1_A227_20250214_S6-A1_1_9854.d	Araport11_pep_20220914-3	>AT2G46630.1	1079.17	1004	-90	2	0	APPTSPPQER	0.000148544	0.5	_APPTS[Phospho (STY)]PPQER_	580.261	1	1
1140275_WT-PP-1_A227_20250214_S6-A1_1_9854.d	Araport11_pep_20220914-3	>AT2G46630.1	1192.34	790.172	-78	2	0	QQQQPLTPPR	0	1	_QQQQPLT[Phospho (STY)]PPR_	636.808	1	1
1140275_WT-PP-1_A227_20250214_S6-A1_1_9854.d	Araport11_pep_20220914-3	>AT2G46630.1	1499.74	619.962	-286	3	1	GAVMEILRSPQGNK	0.0010073	1	_GAVM[Oxidation (M)]EILRS[Phospho (STY)]PQGNK_	532.592	1	1
1140275_WT-PP-1_A227_20250214_S6-A1_1_9854.d	Araport11_pep_20220914-3	>AT2G46630.1	1499.74	403.595	-286	2	1	GAVMEILRSPQGNK	0.0010073	1	_GAVMEILRS[Phospho (STY)]PQGNK_	790.387	1	1
1140275_WT-PP-1_A227_20250214_S6-A1_1_9854.d	Araport11_pep_20220914-3	>AT2G39990.1	2835.12	155.96	-29	3	0	AATSEHTILQFVSPSSTASATTSVLTAR	0	0.5	_[Acetyl (Protein N-term)]AATSEHTILQFVSPS[Phospho (STY)]STASATTSVLTAR_	986.148	1	1
1140275_WT-PP-1_A227_20250214_S6-A1_1_9854.d	Araport11_pep_20220914-3	>AT1G64190.1	1644.8	636.777	-64	2	0	AAVEGNLPVSGQYSPR	0	1	_AAVEGNLPVSGQYS[Phospho (STY)]PR_	862.904	1	1
1140275_WT-PP-1_A227_20250214_S6-A1_1_9854.d	Araport11_pep_20220914-3	>AT3G46780.1	1460.51	429.383	-403	2	0	EAEAASLAEDAQQK	0	1	_EAEAAS[Phospho (STY)]LAEDAQQK_	770.83	1	1
1140275_WT-PP-1_A227_20250214_S6-A1_1_9854.d	Araport11_pep_20220914-3	>AT3G46780.1	1762.93	491.434	-446	2	0	LGSQFATAIQNASETPK	0.000148544	1	_LGS[Phospho (STY)]QFATAIQNASETPK_	921.935	1	1
1140275_WT-PP-1_A227_20250214_S6-A1_1_9854.d	Araport11_pep_20220914-3	>AT3G46780.1	1405.57	492.814	-417	2	0	ADAVGVTVDGLFNK	0	1	_ADAVGVT[Phospho (STY)]VDGLFNK_	743.353	1	1
1140275_WT-PP-1_A227_20250214_S6-A1_1_9854.d	Araport11_pep_20220914-3	>AT3G46780.1	771.91	2121.87	-453	2	0	VQVATVR	0.00231241	1	_VQVAT[Phospho (STY)]VR_	426.721	1	1
1140275_WT-PP-1_A227_20250214_S6-A1_1_9854.d	Araport11_pep_20220914-3	>AT2G28390.1	1106.06	929.874	-144	2	0	ADDGSEDEIR	0	1	_ADDGS[Phospho (STY)]EDEIR_	593.717	1	1
1140275_WT-PP-1_A227_20250214_S6-A1_1_9854.d	Araport11_pep_20220914-3	>AT2G28390.1	2096.19	539.782	-164	3	0	EANVDGDTASQHEAAWLPGK	0	1	_EANVDGDTAS[Phospho (STY)]QHEAAWLPGK_	725.983	1	1
1140275_WT-PP-1_A227_20250214_S6-A1_1_9854.d	Araport11_pep_20220914-3	>AT2G28390.1	2096.19	629.823	-164	2	0	EANVDGDTASQHEAAWLPGK	0	1	_EANVDGDTAS[Phospho (STY)]QHEAAWLPGK_	1088.47	1	1
1140275_WT-PP-1_A227_20250214_S6-A1_1_9854.d	Araport11_pep_20220914-3	>AT5G55660.1	1461.41	1513.79	-533	2	0	SVAHSDDESEEEK	0	1	_SVAHS[Phospho (STY)]DDES[Phospho (STY)]EEEK_	811.269	2	1
1140275_WT-PP-1_A227_20250214_S6-A1_1_9854.d	Araport11_pep_20220914-3	>AT5G55660.1	1693.8	347.645	-124	2	0	ADDGVSGVATEEDAVMK	0	1	_ADDGVS[Phospho (STY)]GVATEEDAVMK_	887.366	1	1
1140275_WT-PP-1_A227_20250214_S6-A1_1_9854.d	Araport11_pep_20220914-3	>AT5G55660.1	1693.8	309.232	-124	2	0	ADDGVSGVATEEDAVMK	0	1	_ADDGVS[Phospho (STY)]GVATEEDAVM[Oxidation (M)]K_	895.364	1	1
1140275_WT-PP-1_A227_20250214_S6-A1_1_9854.d	Araport11_pep_20220914-3	>AT5G55660.1	1354.36	355.3	-268	2	1	EESMDDKEDEK	0.000785546	1	_EES[Phospho (STY)]MDDKEDEK_	717.753	1	1
1140275_WT-PP-1_A227_20250214_S6-A1_1_9854.d	Araport11_pep_20220914-3	>AT5G55660.1	2969.88	206.487	-585	2	0	SEDEAPQLSESEENVESEEESEEETK	0	1	_SEDEAPQLS[Phospho (STY)]ES[Phospho (STY)]EENVES[Phospho (STY)]EEES[Phospho (STY)]EEETK_	1645.04	4	1
1140275_WT-PP-1_A227_20250214_S6-A1_1_9854.d	Araport11_pep_20220914-3	>AT3G52140.1;>AT3G52140.2;>AT3G52140.3;>AT3G52140.4	1654.57	241.369	(718);(718);(730);(730)	2	0	ADEGGDDSSNVSADTSK	0	1	_ADEGGDDSS[Phospho (STY)]NVS[Phospho (STY)]ADTSK_	907.804	2	1
1140275_WT-PP-1_A227_20250214_S6-A1_1_9854.d	Araport11_pep_20220914-3	>AT3G52140.1;>AT3G52140.2;>AT3G52140.3;>AT3G52140.4	1654.57	362.374	(718);(718);(730);(730)	2	0	ADEGGDDSSNVSADTSK	0	1	_ADEGGDDSSNVS[Phospho (STY)]ADTSK_	867.821	1	1
1140275_WT-PP-1_A227_20250214_S6-A1_1_9854.d	Araport11_pep_20220914-3	>AT3G52140.1;>AT3G52140.2;>AT3G52140.3;>AT3G52140.4	1745.73	272.572	(759);(759);(771);(771)	2	0	QNTTAEDYAAGSSESSK	0	0.5	_QNTTAEDYAAGSSESS[Phospho (STY)]K_	913.36	1	1
1140275_WT-PP-1_A227_20250214_S6-A1_1_9854.d	Araport11_pep_20220914-3	>AT3G52140.1;>AT3G52140.2;>AT3G52140.3;>AT3G52140.4	1760.74	242.016	(101);(101);(101);(101)	2	0	ADESESQVENNDAQPK	0	1	_ADESES[Phospho (STY)]QVENNDAQPK_	920.865	1	1
1140275_WT-PP-1_A227_20250214_S6-A1_1_9854.d	Araport11_pep_20220914-3	>AT1G01540.2	1459.66	424.625	-72	2	0	ADFASAAIATPPISK	0	1	_ADFASAAIAT[Phospho (STY)]PPIS[Phospho (STY)]K_	810.36	2	1
1140275_WT-PP-1_A227_20250214_S6-A1_1_9854.d	Araport11_pep_20220914-3	>AT5G10950.1	1980.83	987.764	-290	2	0	DEDEEENETSDDEAEPK	0	1	_DEDEEENET[Phospho (STY)]S[Phospho (STY)]DDEAEPK_	1070.84	2	1
1140275_WT-PP-1_A227_20250214_S6-A1_1_9854.d	Araport11_pep_20220914-3	>AT5G10950.1	1980.83	131.243	-290	2	0	DEDEEENETSDDEAEPK	0	1	_DEDEEENETS[Phospho (STY)]DDEAEPK_	1030.85	1	1
1140275_WT-PP-1_A227_20250214_S6-A1_1_9854.d	Araport11_pep_20220914-3	>AT5G10950.1	2295.17	387.745	-290	2	1	ADKDEDEEENETSDDEAEPK	0	1	_ADKDEDEEENET[Phospho (STY)]S[Phospho (STY)]DDEAEPK_	1227.92	2	1
1140275_WT-PP-1_A227_20250214_S6-A1_1_9854.d	Araport11_pep_20220914-3	>AT5G10950.1	1736.95	519.68	-356	2	0	AVDEMSDGEPLVSFLK	0	1	_AVDEM[Oxidation (M)]S[Phospho (STY)]DGEPLVSFLK_	916.905	1	1
1140275_WT-PP-1_A227_20250214_S6-A1_1_9854.d	Araport11_pep_20220914-3	>AT5G10950.1	1736.95	606.03	-356	2	0	AVDEMSDGEPLVSFLK	0	1	_AVDEMS[Phospho (STY)]DGEPLVSFLK_	908.907	1	1
1140275_WT-PP-1_A227_20250214_S6-A1_1_9854.d	Araport11_pep_20220914-3	>AT5G10950.1	944.048	425.09	-365	2	1	KSPEGIDAK	0.000901249	1	_KS[Phospho (STY)]PEGIDAK_	512.739	1	1
1140275_WT-PP-1_A227_20250214_S6-A1_1_9854.d	Araport11_pep_20220914-3	>AT5G16150.1;>AT5G16150.2;>AT5G16150.3	1687.73	532.004	(96);(96);(96)	2	0	AQASSDGDEEEAIPLR	0	0.5	_AQASS[Phospho (STY)]DGDEEEAIPLR_	884.375	1	1
1140275_WT-PP-1_A227_20250214_S6-A1_1_9854.d	Araport11_pep_20220914-3	>AT5G16150.1;>AT5G16150.2;>AT5G16150.3	1569.75	850.038	(75);(75);(75)	2	0	ADNGIQSVMSFSSVK	0	0.5	_ADNGIQSVMSFS[Phospho (STY)]SVK_	825.366	1	1
1140275_WT-PP-1_A227_20250214_S6-A1_1_9854.d	Araport11_pep_20220914-3	>AT1G05150.1	1579.64	2661.21	-574	2	0	DNDVPVSYSGSGGPTK	0	1	_DNDVPVSYS[Phospho (STY)]GSGGPTK_	830.349	1	1
1140275_WT-PP-1_A227_20250214_S6-A1_1_9854.d	Araport11_pep_20220914-3	>AT1G05150.1	2129.35	284.912	-147	3	0	TAAWAVSPNHGIVFDETWK	0	1	_TAAWAVS[Phospho (STY)]PNHGIVFDETWK_	737.009	1	1
1140275_WT-PP-1_A227_20250214_S6-A1_1_9854.d	Araport11_pep_20220914-3	>AT1G05150.1	2129.35	642.735	-147	2	0	TAAWAVSPNHGIVFDETWK	0	1	_TAAWAVS[Phospho (STY)]PNHGIVFDETWK_	1105.01	1	1
1140275_WT-PP-1_A227_20250214_S6-A1_1_9854.d	Araport11_pep_20220914-3	>AT1G05150.1	1966.95	413.635	-188	2	0	ADNNNNNVDAFSDAGWSR	0	1	_ADNNNNNVDAFS[Phospho (STY)]DAGWS[Phospho (STY)]R_	1063.88	2	1
1140275_WT-PP-1_A227_20250214_S6-A1_1_9854.d	Araport11_pep_20220914-3	>AT5G57020.1	1342.38	1832.33	-14	2	0	ADNNSPPGSVEQK	0	1	_[Acetyl (Protein N-term)]ADNNS[Phospho (STY)]PPGSVEQK_	732.804	1	1
1140275_WT-PP-1_A227_20250214_S6-A1_1_9854.d	Araport11_pep_20220914-3	>AT2G27030.1;>AT2G27030.3;>AT2G41110.1;>AT2G41110.2;>AT3G43810.1;>AT3G43810.2;>AT3G56800.1;>AT5G21274.1	1509.58	304.249	(14);(14);(14);(14);(14);(14);(14);(14)	2	0	ADQLTDDQISEFK	0	1	_[Acetyl (Protein N-term)]ADQLTDDQIS[Phospho (STY)]EFK_	816.345	1	1
1140275_WT-PP-1_A227_20250214_S6-A1_1_9854.d	Araport11_pep_20220914-3	>AT2G27030.1;>AT2G27030.3;>AT2G41110.1;>AT2G41110.2;>AT3G43810.1;>AT3G43810.2;>AT3G56800.1;>AT5G21274.1	1324.42	247.898	(87);(87);(87);(99);(87);(87);(87);(87)	2	1	MKDTDSEEELK	0.000148544	1	_MKDT[Phospho (STY)]DSEEELK_	702.784	1	1
1140275_WT-PP-1_A227_20250214_S6-A1_1_9854.d	Araport11_pep_20220914-3	>AT4G15790.1;>AT4G15790.2	2247.39	509.115	(24);(24)	2	0	ADQTSDSTSPVAPLSVSSPTATK	0	1	_[Acetyl (Protein N-term)]ADQTSDSTSPVAPLSVSS[Phospho (STY)]PTATK_	1185.04	1	1
1140275_WT-PP-1_A227_20250214_S6-A1_1_9854.d	Araport11_pep_20220914-3	>AT4G15790.1;>AT4G15790.2	2247.39	453.909	(24);(24)	2	0	ADQTSDSTSPVAPLSVSSPTATK	0	0.9987	_[Acetyl (Protein N-term)]ADQTSDSTSPVAPLSVSSPT[Phospho (STY)]ATK_	1185.04	1	1
1140275_WT-PP-1_A227_20250214_S6-A1_1_9854.d	Araport11_pep_20220914-3	>AT2G34357.1	1568.52	945.207	-1141	2	0	ADSDEEAEFDVEGR	0	1	_ADS[Phospho (STY)]DEEAEFDVEGR_	824.804	1	1
1140275_WT-PP-1_A227_20250214_S6-A1_1_9854.d	Araport11_pep_20220914-3	>AT2G34357.1	2164.28	300.31	-720	2	0	TAIAQDESPVSGMDVDNTADK	0	1	_TAIAQDES[Phospho (STY)]PVSGM[Oxidation (M)]DVDNTADK_	1130.47	1	1
1140275_WT-PP-1_A227_20250214_S6-A1_1_9854.d	Araport11_pep_20220914-3	>AT2G34357.1	2164.28	446.897	-720	2	0	TAIAQDESPVSGMDVDNTADK	0	1	_TAIAQDES[Phospho (STY)]PVSGMDVDNTADK_	1122.47	1	1
1140275_WT-PP-1_A227_20250214_S6-A1_1_9854.d	Araport11_pep_20220914-3	>AT2G34357.1	1696.7	517.405	-1141	2	1	KADSDEEAEFDVEGR	0	1	_KADS[Phospho (STY)]DEEAEFDVEGR_	888.852	1	1
1140275_WT-PP-1_A227_20250214_S6-A1_1_9854.d	Araport11_pep_20220914-3	>AT2G34357.1	2633.6	226.645	-1071	2	0	IFSDVYADSEDSDGDDMDAESHGR	0	0.998	_IFSDVYADS[Phospho (STY)]EDS[Phospho (STY)]DGDDMDAESHGR_	1396.98	2	1
1140275_WT-PP-1_A227_20250214_S6-A1_1_9854.d	Araport11_pep_20220914-3	>AT2G34357.1	2594.7	315.52	-1113	3	0	NQSHLEVDESDDEPLDLMDQHK	0	1	_NQSHLEVDES[Phospho (STY)]DDEPLDLMDQHK_	892.037	1	1
1140275_WT-PP-1_A227_20250214_S6-A1_1_9854.d	Araport11_pep_20220914-3	>AT1G67230.1	2050.07	2456.07	-875	2	0	EVEVTNVNSDGDQSDINSK	0	1	_EVEVTNVNS[Phospho (STY)]DGDQS[Phospho (STY)]DINSK_	1105.43	2	1
1140275_WT-PP-1_A227_20250214_S6-A1_1_9854.d	Araport11_pep_20220914-3	>AT1G67230.1	2050.07	2000.32	-875	2	0	EVEVTNVNSDGDQSDINSK	0	1	_EVEVTNVNS[Phospho (STY)]DGDQSDINSK_	1065.45	1	1
1140275_WT-PP-1_A227_20250214_S6-A1_1_9854.d	Araport11_pep_20220914-3	>AT1G67230.1	2050.07	1768.04	-875	2	0	EVEVTNVNSDGDQSDINSK	0	1	_EVEVTNVNS[Phospho (STY)]DGDQS[Phospho (STY)]DINS[Phospho (STY)]K_	1145.41	3	1
1140275_WT-PP-1_A227_20250214_S6-A1_1_9854.d	Araport11_pep_20220914-3	>AT1G67230.1	2050.07	383.239	-875	2	0	EVEVTNVNSDGDQSDINSK	0	1	_EVEVT[Phospho (STY)]NVNS[Phospho (STY)]DGDQS[Phospho (STY)]DINSK_	1145.41	3	1
1140275_WT-PP-1_A227_20250214_S6-A1_1_9854.d	Araport11_pep_20220914-3	>AT1G67230.1	2050.07	3381.01	-875	2	0	EVEVTNVNSDGDQSDINSK	0	1	_EVEVTNVNS[Phospho (STY)]DGDQSDINS[Phospho (STY)]K_	1105.43	2	1
1140275_WT-PP-1_A227_20250214_S6-A1_1_9854.d	Araport11_pep_20220914-3	>AT1G67230.1	2050.07	421.696	-875	2	0	EVEVTNVNSDGDQSDINSK	0	0.5	_EVEVTNVNSDGDQS[Phospho (STY)]DINSK_	1065.45	1	1
1140275_WT-PP-1_A227_20250214_S6-A1_1_9854.d	Araport11_pep_20220914-3	>AT1G67230.1	2050.07	1134.55	-875	2	0	EVEVTNVNSDGDQSDINSK	0	0.4673	_EVEVT[Phospho (STY)]NVNSDGDQSDINS[Phospho (STY)]K_	1105.43	2	1
1140275_WT-PP-1_A227_20250214_S6-A1_1_9854.d	Araport11_pep_20220914-3	>AT1G67230.1	2674.76	2813.23	-941	2	0	ALYGESINLYEPNDSTENVDDSTK	0	0.5	_ALYGESINLYEPNDST[Phospho (STY)]ENVDDSTK_	1377.59	1	1
1140275_WT-PP-1_A227_20250214_S6-A1_1_9854.d	Araport11_pep_20220914-3	>AT1G67230.1	2674.76	2839.86	-941	2	0	ALYGESINLYEPNDSTENVDDSTK	0	1	_ALYGESINLYEPNDS[Phospho (STY)]TENVDDSTK_	1377.59	1	1
1140275_WT-PP-1_A227_20250214_S6-A1_1_9854.d	Araport11_pep_20220914-3	>AT1G67230.1	2674.76	511.402	-941	3	0	ALYGESINLYEPNDSTENVDDSTK	0	0.5	_ALYGESINLYEPNDST[Phospho (STY)]ENVDDSTK_	918.727	1	1
1140275_WT-PP-1_A227_20250214_S6-A1_1_9854.d	Araport11_pep_20220914-3	>AT1G67230.1	2674.76	820.149	-941	2	0	ALYGESINLYEPNDSTENVDDSTK	0	0.5	_ALYGESINLYEPNDST[Phospho (STY)]ENVDDS[Phospho (STY)]TK_	1417.57	2	1
1140275_WT-PP-1_A227_20250214_S6-A1_1_9854.d	Araport11_pep_20220914-3	>AT1G67230.1	2674.76	806.968	-941	2	0	ALYGESINLYEPNDSTENVDDSTK	0	0.5	_ALYGES[Phospho (STY)]INLYEPNDST[Phospho (STY)]ENVDDSTK_	1417.57	2	1
1140275_WT-PP-1_A227_20250214_S6-A1_1_9854.d	Araport11_pep_20220914-3	>AT1G67230.1	2674.76	580.146	-941	3	0	ALYGESINLYEPNDSTENVDDSTK	0	1	_ALYGESINLYEPNDS[Phospho (STY)]TENVDDSTK_	918.727	1	1
1140275_WT-PP-1_A227_20250214_S6-A1_1_9854.d	Araport11_pep_20220914-3	>AT1G67230.1	2674.76	2794.4	-941	2	0	ALYGESINLYEPNDSTENVDDSTK	0	1	_ALYGESINLYEPNDSTENVDDST[Phospho (STY)]K_	1377.59	1	1
1140275_WT-PP-1_A227_20250214_S6-A1_1_9854.d	Araport11_pep_20220914-3	>AT1G67230.1	1975.05	1780.71	-894	2	0	AQEVAADSLSNLDVDGQSR	0	1	_AQEVAADSLS[Phospho (STY)]NLDVDGQSR_	1027.95	1	1
1140275_WT-PP-1_A227_20250214_S6-A1_1_9854.d	Araport11_pep_20220914-3	>AT1G67230.1	1975.05	1264.24	-894	2	0	AQEVAADSLSNLDVDGQSR	0	1	_AQEVAADS[Phospho (STY)]LS[Phospho (STY)]NLDVDGQSR_	1067.94	2	1
1140275_WT-PP-1_A227_20250214_S6-A1_1_9854.d	Araport11_pep_20220914-3	>AT1G67230.1	1975.05	1567.38	-894	2	0	AQEVAADSLSNLDVDGQSR	0	1	_AQEVAADS[Phospho (STY)]LSNLDVDGQSR_	1027.95	1	1
1140275_WT-PP-1_A227_20250214_S6-A1_1_9854.d	Araport11_pep_20220914-3	>AT1G67230.1	1610.67	684.22	-1098	2	1	RTDESEAMSEDVNK	0.000148544	1	_RTDES[Phospho (STY)]EAMS[Phospho (STY)]EDVNK_	885.818	2	1
1140275_WT-PP-1_A227_20250214_S6-A1_1_9854.d	Araport11_pep_20220914-3	>AT1G67230.1	1610.67	434.499	-1098	2	1	RTDESEAMSEDVNK	0.000148544	1	_RTDESEAMS[Phospho (STY)]EDVNK_	845.835	1	1
1140275_WT-PP-1_A227_20250214_S6-A1_1_9854.d	Araport11_pep_20220914-3	>AT1G67230.1	1610.67	322.923	-1098	2	1	RTDESEAMSEDVNK	0.000148544	1	_RTDES[Phospho (STY)]EAM[Oxidation (M)]S[Phospho (STY)]EDVNK_	893.816	2	1
1140275_WT-PP-1_A227_20250214_S6-A1_1_9854.d	Araport11_pep_20220914-3	>AT1G67230.1	1610.67	122.434	-1098	2	1	RTDESEAMSEDVNK	0.000148544	1	_RTDESEAM[Oxidation (M)]S[Phospho (STY)]EDVNK_	853.832	1	1
1140275_WT-PP-1_A227_20250214_S6-A1_1_9854.d	Araport11_pep_20220914-3	>AT1G67230.1	1610.67	342.705	-1098	2	1	RTDESEAMSEDVNK	0.000148544	1	_RT[Phospho (STY)]DES[Phospho (STY)]EAMS[Phospho (STY)]EDVNK_	925.801	3	1
1140275_WT-PP-1_A227_20250214_S6-A1_1_9854.d	Araport11_pep_20220914-3	>AT1G67230.1	1114.14	649.415	-993	2	0	SDSVTGGAHQR	0.000148544	1	_SDS[Phospho (STY)]VTGGAHQR_	597.749	1	1
1140275_WT-PP-1_A227_20250214_S6-A1_1_9854.d	Araport11_pep_20220914-3	>AT1G67230.1	1454.48	493.824	-1098	2	0	TDESEAMSEDVNK	0	1	_TDESEAMS[Phospho (STY)]EDVNK_	767.784	1	1
1140275_WT-PP-1_A227_20250214_S6-A1_1_9854.d	Araport11_pep_20220914-3	>AT1G67230.1	1454.48	293.268	-1098	2	0	TDESEAMSEDVNK	0	1	_TDESEAM[Oxidation (M)]S[Phospho (STY)]EDVNK_	775.782	1	1
1140275_WT-PP-1_A227_20250214_S6-A1_1_9854.d	Araport11_pep_20220914-3	>AT1G67230.1	1454.48	348.107	-1098	2	0	TDESEAMSEDVNK	0	1	_TDES[Phospho (STY)]EAMS[Phospho (STY)]EDVNK_	807.768	2	1
1140275_WT-PP-1_A227_20250214_S6-A1_1_9854.d	Araport11_pep_20220914-3	>AT1G67230.1	2241.22	263.644	-1119	3	1	TPLRADSDGEDDESDAEHPGK	0	1	_TPLRADS[Phospho (STY)]DGEDDES[Phospho (STY)]DAEHPGK_	800.967	2	1
1140275_WT-PP-1_A227_20250214_S6-A1_1_9854.d	Araport11_pep_20220914-3	>AT1G67230.1	1553.77	1279.84	-788	2	0	DISPTAAGLGLPVTGGK	0	1	_DIS[Phospho (STY)]PTAAGLGLPVTGGK_	817.413	1	1
1140275_WT-PP-1_A227_20250214_S6-A1_1_9854.d	Araport11_pep_20220914-3	>AT1G67230.1	1773.65	1126.41	-1119	2	0	ADSDGEDDESDAEHPGK	0	1	_ADS[Phospho (STY)]DGEDDES[Phospho (STY)]DAEHPGK_	967.304	2	1
1140275_WT-PP-1_A227_20250214_S6-A1_1_9854.d	Araport11_pep_20220914-3	>AT1G67230.1	1773.65	182.002	-1119	2	0	ADSDGEDDESDAEHPGK	0	1	_ADS[Phospho (STY)]DGEDDESDAEHPGK_	927.321	1	1
1140275_WT-PP-1_A227_20250214_S6-A1_1_9854.d	Araport11_pep_20220914-3	>AT1G67230.1	1386.48	434.722	-1011	2	0	VASEQQGEVVGQR	0	1	_VAS[Phospho (STY)]EQQGEVVGQR_	733.835	1	1
1140275_WT-PP-1_A227_20250214_S6-A1_1_9854.d	Araport11_pep_20220914-3	>AT1G67230.1	2357.49	232.955	-40	3	0	ATNPDSNGSSHGTGLDMVTPVSGR	0	1	_ATNPDS[Phospho (STY)]NGS[Phospho (STY)]S[Phospho (STY)]HGTGLDMVTPVSGR_	866.331	3	1
1140275_WT-PP-1_A227_20250214_S6-A1_1_9854.d	Araport11_pep_20220914-3	>AT1G67230.1	2357.49	349.575	-40	2	0	ATNPDSNGSSHGTGLDMVTPVSGR	0	0.5	_ATNPDS[Phospho (STY)]NGS[Phospho (STY)]SHGT[Phospho (STY)]GLDMVTPVSGR_	1298.99	3	1
1140275_WT-PP-1_A227_20250214_S6-A1_1_9854.d	Araport11_pep_20220914-3	>AT4G26450.1;>AT4G26450.2	2687.76	412.085	(406);(406)	2	0	ADSTGDENDQVEDFALVQYIENSK	0	0.5	_ADST[Phospho (STY)]GDENDQVEDFALVQYIENSK_	1384.08	1	1
1140275_WT-PP-1_A227_20250214_S6-A1_1_9854.d	Araport11_pep_20220914-3	>AT4G26450.1;>AT4G26450.2	2687.76	130.774	(406);(406)	3	0	ADSTGDENDQVEDFALVQYIENSK	0	1	_ADS[Phospho (STY)]TGDENDQVEDFALVQYIENSK_	923.059	1	1
1140275_WT-PP-1_A227_20250214_S6-A1_1_9854.d	Araport11_pep_20220914-3	>AT4G26450.1;>AT4G26450.2	1107.23	108.834	(419);(419)	2	0	SNSFPSSILR	0	1	_SNS[Phospho (STY)]FPSSILR_	594.276	1	1
1140275_WT-PP-1_A227_20250214_S6-A1_1_9854.d	Araport11_pep_20220914-3	>AT4G26450.1;>AT4G26450.2	1107.23	82.1215	(419);(419)	2	0	SNSFPSSILR	0	0.8232	_S[Phospho (STY)]NSFPSSILR_	594.276	1	1
1140275_WT-PP-1_A227_20250214_S6-A1_1_9854.d	Araport11_pep_20220914-3	>AT4G26450.1;>AT4G26450.2	3233.32	334.171	(211);(211)	3	0	AFETETGDDSVSGHQEEQPLAEDIASSVQR	0.000148544	0.5	_AFETETGDDSVS[Phospho (STY)]GHQEEQPLAEDIASSVQR_	1104.81	1	1
1140275_WT-PP-1_A227_20250214_S6-A1_1_9854.d	Araport11_pep_20220914-3	>AT4G26450.1;>AT4G26450.2	3233.32	547.675	(211);(211)	3	0	AFETETGDDSVSGHQEEQPLAEDIASSVQR	0.000148544	0.9749	_AFETET[Phospho (STY)]GDDSVS[Phospho (STY)]GHQEEQPLAEDIASSVQR_	1131.47	2	1
1140275_WT-PP-1_A227_20250214_S6-A1_1_9854.d	Araport11_pep_20220914-3	>AT4G26450.1;>AT4G26450.2	883.97	254.938	(219);(219)	2	0	SASGEFMR	0.000148544	1	_SAS[Phospho (STY)]GEFMR_	482.683	1	1
1140275_WT-PP-1_A227_20250214_S6-A1_1_9854.d	Araport11_pep_20220914-3	>AT1G17210.1	1147.2	906.281	-513	2	0	ADSVEGTVVDR	0.000148544	1	_ADS[Phospho (STY)]VEGTVVDR_	614.266	1	1
1140275_WT-PP-1_A227_20250214_S6-A1_1_9854.d	Araport11_pep_20220914-3	>AT1G17210.1	1782.84	680.904	-561	3	0	DLSVGGPSHSLDAENER	0	1	_DLSVGGPSHS[Phospho (STY)]LDAENER_	621.602	1	1
1140275_WT-PP-1_A227_20250214_S6-A1_1_9854.d	Araport11_pep_20220914-3	>AT1G17210.1	1782.84	336.924	-561	2	0	DLSVGGPSHSLDAENER	0	0.997	_DLS[Phospho (STY)]VGGPS[Phospho (STY)]HSLDAENER_	971.883	2	1
1140275_WT-PP-1_A227_20250214_S6-A1_1_9854.d	Araport11_pep_20220914-3	>AT1G17210.1	1545.67	441.834	-772	2	1	LGDSQDRVSQSVVR	0.000148544	1	_LGDSQDRVS[Phospho (STY)]QSVVR_	813.386	1	1
1140275_WT-PP-1_A227_20250214_S6-A1_1_9854.d	Araport11_pep_20220914-3	>AT1G17210.1	1545.67	322.334	-772	3	1	LGDSQDRVSQSVVR	0.000148544	1	_LGDS[Phospho (STY)]QDRVS[Phospho (STY)]QSVVR_	569.248	2	1
1140275_WT-PP-1_A227_20250214_S6-A1_1_9854.d	Araport11_pep_20220914-3	>AT1G17210.1	1545.67	200.17	-772	3	1	LGDSQDRVSQSVVR	0.000148544	0.5	_LGDSQDRVSQS[Phospho (STY)]VVR_	542.593	1	1
1140275_WT-PP-1_A227_20250214_S6-A1_1_9854.d	Araport11_pep_20220914-3	>AT1G17210.1	1554.72	2349.22	-333	2	1	KASGNYEVLGPEYK	0.000148544	1	_KAS[Phospho (STY)]GNYEVLGPEYK_	817.877	1	1
1140275_WT-PP-1_A227_20250214_S6-A1_1_9854.d	Araport11_pep_20220914-3	>AT1G17210.1	1939.08	992.96	-583	2	0	SDPFSEGNEQVMAFPGAR	0	1	_SDPFS[Phospho (STY)]EGNEQVMAFPGAR_	1009.92	1	1
1140275_WT-PP-1_A227_20250214_S6-A1_1_9854.d	Araport11_pep_20220914-3	>AT1G17210.1	1939.08	866.46	-583	2	0	SDPFSEGNEQVMAFPGAR	0	1	_SDPFS[Phospho (STY)]EGNEQVM[Oxidation (M)]AFPGAR_	1017.92	1	1
1140275_WT-PP-1_A227_20250214_S6-A1_1_9854.d	Araport11_pep_20220914-3	>AT1G17210.1	1590.66	585.648	-34	2	0	NSVASASASASATPVDR	0	1	_NSVASASAS[Phospho (STY)]ASATPVDR_	835.873	1	1
1140275_WT-PP-1_A227_20250214_S6-A1_1_9854.d	Araport11_pep_20220914-3	>AT1G17210.1	2534.54	583.455	-527	3	1	ADSVEGTVVDRDGDEVNDDSAGPSK	0	1	_ADS[Phospho (STY)]VEGTVVDRDGDEVNDDSAGPSK_	872.031	1	1
1140275_WT-PP-1_A227_20250214_S6-A1_1_9854.d	Araport11_pep_20220914-3	>AT1G17210.1	2534.54	330.032	-527	2	1	ADSVEGTVVDRDGDEVNDDSAGPSK	0	1	_ADS[Phospho (STY)]VEGTVVDRDGDEVNDDSAGPSK_	1307.54	1	1
1140275_WT-PP-1_A227_20250214_S6-A1_1_9854.d	Araport11_pep_20220914-3	>AT1G17210.1	1373.39	459.2	-14	2	0	EEDVSSQNVNPR	0	1	_EEDVSS[Phospho (STY)]QNVNPR_	727.301	1	1
1140275_WT-PP-1_A227_20250214_S6-A1_1_9854.d	Araport11_pep_20220914-3	>AT1G17210.1	3458.58	392.551	-415	3	0	GTSATSGINGWFANEGMGQQQNEDVDEAETSVK	0	0.5	_GTS[Phospho (STY)]ATS[Phospho (STY)]GINGWFANEGM[Oxidation (M)]GQQQNEDVDEAETSVK_	1211.82	2	1
1140275_WT-PP-1_A227_20250214_S6-A1_1_9854.d	Araport11_pep_20220914-3	>AT1G17210.1	3458.58	273.543	-415	3	0	GTSATSGINGWFANEGMGQQQNEDVDEAETSVK	0	0.3333	_GTSAT[Phospho (STY)]SGINGWFANEGMGQQQNEDVDEAETSVK_	1179.83	1	1
1140275_WT-PP-1_A227_20250214_S6-A1_1_9854.d	Araport11_pep_20220914-3	>AT1G17210.1	3458.58	250.09	-415	3	0	GTSATSGINGWFANEGMGQQQNEDVDEAETSVK	0	0.5	_GTS[Phospho (STY)]ATS[Phospho (STY)]GINGWFANEGMGQQQNEDVDEAETSVK_	1206.49	2	1
1140275_WT-PP-1_A227_20250214_S6-A1_1_9854.d	Araport11_pep_20220914-3	>AT1G17210.1	1426.54	298.963	-333	2	0	ASGNYEVLGPEYK	0	1	_AS[Phospho (STY)]GNYEVLGPEYK_	753.829	1	1
1140275_WT-PP-1_A227_20250214_S6-A1_1_9854.d	Araport11_pep_20220914-3	>AT1G17210.1	2281.38	230.257	-565	3	1	DLSVGGPSHSLDAENEREVNR	0.000148544	1	_DLSVGGPSHS[Phospho (STY)]LDAENEREVNR_	787.687	1	1
1140275_WT-PP-1_A227_20250214_S6-A1_1_9854.d	Araport11_pep_20220914-3	>AT1G17210.1	2880.03	186.957	-683	2	0	FNAEQGISSINDGEEVLNTETVTAQGR	0	0.5	_FNAEQGISS[Phospho (STY)]INDGEEVLNTETVTAQGR_	1480.17	1	1
1140275_WT-PP-1_A227_20250214_S6-A1_1_9854.d	Araport11_pep_20220914-3	>AT1G17210.1	2437.62	489.051	-583	3	1	EVNRSDPFSEGNEQVMAFPGAR	0.000148544	1	_EVNRS[Phospho (STY)]DPFS[Phospho (STY)]EGNEQVMAFPGAR_	866.356	2	1
1140275_WT-PP-1_A227_20250214_S6-A1_1_9854.d	Araport11_pep_20220914-3	>AT1G17210.1	2873.19	471.616	-445	3	0	LVSNVGLSFYQNAAGASSSAQLNMSVTR	0	1	_LVSNVGLSFYQNAAGASS[Phospho (STY)]SAQLNM[Oxidation (M)]SVTR_	990.134	1	1
1140275_WT-PP-1_A227_20250214_S6-A1_1_9854.d	Araport11_pep_20220914-3	>AT1G17210.1	2873.19	469.945	-445	3	0	LVSNVGLSFYQNAAGASSSAQLNMSVTR	0	0.5	_LVSNVGLSFYQNAAGASSS[Phospho (STY)]AQLNM[Oxidation (M)]SVTR_	990.134	1	1
1140275_WT-PP-1_A227_20250214_S6-A1_1_9854.d	Araport11_pep_20220914-3	>AT1G17210.1	2873.19	376.056	-445	2	0	LVSNVGLSFYQNAAGASSSAQLNMSVTR	0	0.3997	_LVSNVGLSFYQNAAGASSS[Phospho (STY)]AQLNM[Oxidation (M)]SVTR_	1484.7	1	1
1140275_WT-PP-1_A227_20250214_S6-A1_1_9854.d	Araport11_pep_20220914-3	>AT1G17210.1	2873.19	135.002	-445	3	0	LVSNVGLSFYQNAAGASSSAQLNMSVTR	0	0.5	_LVSNVGLSFYQNAAGASS[Phospho (STY)]SAQLNMSVTR_	984.802	1	1
1140275_WT-PP-1_A227_20250214_S6-A1_1_9854.d	Araport11_pep_20220914-3	>AT1G17210.1	1405.35	313.778	-527	2	0	DGDEVNDDSAGPSK	0.000148544	1	_DGDEVNDDS[Phospho (STY)]AGPSK_	743.272	1	1
1140275_WT-PP-1_A227_20250214_S6-A1_1_9854.d	Araport11_pep_20220914-3	>AT1G17210.1	3675.02	149.434	-79	3	0	SPSPPQTAAASSAGASSPAVLVNAGSVDWTGHGLALSVR	0	1	_S[Phospho (STY)]PS[Phospho (STY)]PPQTAAASSAGASSPAVLVNAGSVDWTGHGLALSVR_	1278.6	2	1
1140275_WT-PP-1_A227_20250214_S6-A1_1_9854.d	Araport11_pep_20220914-3	>AT1G13020.1	1347.44	562.528	-288	2	0	ADTEVSETPTAVK	0	0.5	_ADTEVSET[Phospho (STY)]PTAVK_	714.319	1	1
1140275_WT-PP-1_A227_20250214_S6-A1_1_9854.d	Araport11_pep_20220914-3	>AT1G13020.1	1708.76	841.626	-522	3	0	SHGTGDNWPRPVDDR	0	1	_S[Phospho (STY)]HGTGDNWPRPVDDR_	596.92	1	1
1140275_WT-PP-1_A227_20250214_S6-A1_1_9854.d	Araport11_pep_20220914-3	>AT3G63260.1;>AT3G63260.2	895.96	1163.27	(46);(46)	2	0	ADTLDFSK	0.000286082	1	_ADT[Phospho (STY)]LDFSK_	488.705	1	1
1140275_WT-PP-1_A227_20250214_S6-A1_1_9854.d	Araport11_pep_20220914-3	>AT1G20220.1	1228.32	380.254	-22	2	0	ADTPIAENEIR	0	1	_ADT[Phospho (STY)]PIAENEIR_	654.795	1	1
1140275_WT-PP-1_A227_20250214_S6-A1_1_9854.d	Araport11_pep_20220914-3	>AT1G76010.1;>AT1G76010.2	1214.29	436.35	(22);(22)	2	0	ADTPIDANEIR	0	1	_ADT[Phospho (STY)]PIDANEIR_	647.787	1	1
1140275_WT-PP-1_A227_20250214_S6-A1_1_9854.d	Araport11_pep_20220914-3	>AT2G38880.1;>AT2G38880.10;>AT2G38880.11;>AT2G38880.2;>AT2G38880.3;>AT2G38880.4;>AT2G38880.5;>AT2G38880.6;>AT2G38880.7;>AT2G38880.8;>AT2G38880.9	1703.69	1008.64	(20);(20);(20);(20);(20);(20);(20);(20);(20);(20);(20)	2	0	ADTPSSPAGDGGESGGSVR	0	0.5	_[Acetyl (Protein N-term)]ADTPSS[Phospho (STY)]PAGDGGESGGSVR_	913.365	1	1
1140275_WT-PP-1_A227_20250214_S6-A1_1_9854.d	Araport11_pep_20220914-3	>AT1G80930.1	1643.6	2185.91	-222	3	1	DHRASDDDEEGEIR	0	1	_DHRAS[Phospho (STY)]DDDEEGEIR_	575.223	1	1
1140275_WT-PP-1_A227_20250214_S6-A1_1_9854.d	Araport11_pep_20220914-3	>AT1G80930.1	1643.6	684.456	-222	2	1	DHRASDDDEEGEIR	0	1	_DHRAS[Phospho (STY)]DDDEEGEIR_	862.331	1	1
1140275_WT-PP-1_A227_20250214_S6-A1_1_9854.d	Araport11_pep_20220914-3	>AT1G80930.1	1164.14	1636.9	-87	2	0	ETSDDEELAR	0	1	_ETS[Phospho (STY)]DDEELAR_	622.738	1	1
1140275_WT-PP-1_A227_20250214_S6-A1_1_9854.d	Araport11_pep_20220914-3	>AT1G80930.1	1579.59	1427.97	-142	2	1	VRADTSSDEEDDLK	0.000286082	1	_VRADT[Phospho (STY)]S[Phospho (STY)]S[Phospho (STY)]DEEDDLK_	910.307	3	1
1140275_WT-PP-1_A227_20250214_S6-A1_1_9854.d	Araport11_pep_20220914-3	>AT1G80930.1	1324.27	1053.72	-142	2	0	ADTSSDEEDDLK	0	1	_ADT[Phospho (STY)]S[Phospho (STY)]S[Phospho (STY)]DEEDDLK_	782.722	3	1
1140275_WT-PP-1_A227_20250214_S6-A1_1_9854.d	Araport11_pep_20220914-3	>AT1G80930.1	1347.36	974.559	-119	2	1	IEVDSDGDGERR	0.000148544	1	_IEVDS[Phospho (STY)]DGDGERR_	714.294	1	1
1140275_WT-PP-1_A227_20250214_S6-A1_1_9854.d	Araport11_pep_20220914-3	>AT1G80930.1	1347.36	970.954	-118	2	1	RIEVDSDGDGER	0.000420875	1	_RIEVDS[Phospho (STY)]DGDGER_	714.294	1	1
1140275_WT-PP-1_A227_20250214_S6-A1_1_9854.d	Araport11_pep_20220914-3	>AT1G80930.1	1191.17	929.146	-118	2	0	IEVDSDGDGER	0.000148544	1	_IEVDS[Phospho (STY)]DGDGER_	636.243	1	1
1140275_WT-PP-1_A227_20250214_S6-A1_1_9854.d	Araport11_pep_20220914-3	>AT1G80930.1	1191.17	176.933	-118	1	0	IEVDSDGDGER	0.000148544	1	_IEVDS[Phospho (STY)]DGDGER_	1271.48	1	1
1140275_WT-PP-1_A227_20250214_S6-A1_1_9854.d	Araport11_pep_20220914-3	>AT1G80930.1	1235.18	766.096	-222	2	0	ASDDDEEGEIR	0	1	_AS[Phospho (STY)]DDDEEGEIR_	658.238	1	1
1140275_WT-PP-1_A227_20250214_S6-A1_1_9854.d	Araport11_pep_20220914-3	>AT1G80930.1	1488.52	619.388	-193	2	0	VIADKPSDEEDDR	0.000148544	1	_VIADKPS[Phospho (STY)]DEEDDR_	784.827	1	1
1140275_WT-PP-1_A227_20250214_S6-A1_1_9854.d	Araport11_pep_20220914-3	>AT1G80930.1	1772.84	518.523	-195	3	1	VIADKPSDEEDDRQR	0.000148544	1	_VIADKPS[Phospho (STY)]DEEDDRQR_	618.274	1	1
1140275_WT-PP-1_A227_20250214_S6-A1_1_9854.d	Araport11_pep_20220914-3	>AT1G80930.1	1292.32	416.598	-87	2	1	KETSDDEELAR	0.000420875	1	_KETS[Phospho (STY)]DDEELAR_	686.785	1	1
1140275_WT-PP-1_A227_20250214_S6-A1_1_9854.d	Araport11_pep_20220914-3	>AT1G80930.1	1218.28	353.832	-51	2	2	VRVSDDEDRK	0.00110321	1	_VRVS[Phospho (STY)]DDEDRK_	649.79	1	1
1140275_WT-PP-1_A227_20250214_S6-A1_1_9854.d	Araport11_pep_20220914-3	>AT1G80930.1	857.917	229.745	-29	2	1	ERSPDVR	0.00231241	1	_ERS[Phospho (STY)]PDVR_	469.708	1	1
1140275_WT-PP-1_A227_20250214_S6-A1_1_9854.d	Araport11_pep_20220914-3	>AT5G41950.1	1747.75	571.944	-172	2	0	SEEGDGTPHSSASPFSR	0	1	_SEEGDGT[Phospho (STY)]PHSSASPFSR_	914.363	1	1
1140275_WT-PP-1_A227_20250214_S6-A1_1_9854.d	Araport11_pep_20220914-3	>AT5G41950.1	1747.75	360.648	-172	2	0	SEEGDGTPHSSASPFSR	0	0.5	_SEEGDGT[Phospho (STY)]PHSS[Phospho (STY)]ASPFSR_	954.346	2	1
1140275_WT-PP-1_A227_20250214_S6-A1_1_9854.d	Araport11_pep_20220914-3	>AT5G41950.1	1747.75	360.323	-172	2	0	SEEGDGTPHSSASPFSR	0	0.3333	_SEEGDGT[Phospho (STY)]PHSSAS[Phospho (STY)]PFSR_	954.346	2	1
1140275_WT-PP-1_A227_20250214_S6-A1_1_9854.d	Araport11_pep_20220914-3	>AT5G41950.1	808.885	644.264	-218	2	0	YASAIER	0.000535189	1	_YAS[Phospho (STY)]AIER_	445.194	1	1
1140275_WT-PP-1_A227_20250214_S6-A1_1_9854.d	Araport11_pep_20220914-3	>AT5G41950.1	3787.01	218.63	-36	3	0	ADTVEEPQLQNGAAPAESETEQNPIPEPQLQTEPK	0.0010073	0.5	_[Acetyl (Protein N-term)]ADTVEEPQLQNGAAPAESET[Phospho (STY)]EQNPIPEPQLQTEPK_	1303.26	1	1
1140275_WT-PP-1_A227_20250214_S6-A1_1_9854.d	Araport11_pep_20220914-3	>AT3G13780.1	2627.61	559.351	-284	2	0	ADVEEEDDDDETLGGFIVSDEEAK	0	1	_ADVEEEDDDDETLGGFIVS[Phospho (STY)]DEEAK_	1354.04	1	1
1140275_WT-PP-1_A227_20250214_S6-A1_1_9854.d	Araport11_pep_20220914-3	>AT3G21670.1	1096.2	2565.75	-587	2	1	KESSEFELK	0.000148544	1	_KES[Phospho (STY)]SEFELK_	588.763	1	1
1140275_WT-PP-1_A227_20250214_S6-A1_1_9854.d	Araport11_pep_20220914-3	>AT3G21670.1	1096.2	1177.91	-587	2	1	KESSEFELK	0.000148544	1	_KES[Phospho (STY)]S[Phospho (STY)]EFELK_	628.746	2	1
1140275_WT-PP-1_A227_20250214_S6-A1_1_9854.d	Araport11_pep_20220914-3	>AT3G21670.1	1704.84	341.066	-574	2	0	ADVITVVVTDDDSVEK	0	1	_ADVITVVVT[Phospho (STY)]DDDS[Phospho (STY)]VEK_	932.897	2	1
1140275_WT-PP-1_A227_20250214_S6-A1_1_9854.d	Araport11_pep_20220914-3	>AT3G21670.1	1704.84	316.538	-574	2	0	ADVITVVVTDDDSVEK	0	1	_ADVITVVVT[Phospho (STY)]DDDSVEK_	892.914	1	1
1140275_WT-PP-1_A227_20250214_S6-A1_1_9854.d	Araport11_pep_20220914-3	>AT3G21670.1	1704.84	432.425	-574	2	0	ADVITVVVTDDDSVEK	0	0.5	_ADVITVVVTDDDS[Phospho (STY)]VEK_	892.914	1	1
1140275_WT-PP-1_A227_20250214_S6-A1_1_9854.d	Araport11_pep_20220914-3	>AT5G16780.1;>AT5G16780.2;>AT5G16780.3	993.036	1023.13	(25);(25);(25)	2	0	ADYEGSPVR	0.000535189	1	_ADYEGS[Phospho (STY)]PVR_	537.219	1	1
1140275_WT-PP-1_A227_20250214_S6-A1_1_9854.d	Araport11_pep_20220914-3	>AT3G10730.1	1176.29	355.865	-13	2	0	SASTVSITASPR	0	1	_[Acetyl (Protein N-term)]SASTVSITAS[Phospho (STY)]PR_	649.803	1	1
1140275_WT-PP-1_A227_20250214_S6-A1_1_9854.d	Araport11_pep_20220914-3	>AT3G10730.1	1208.29	264.219	-73	2	0	SNTYDVGPVTR	0	1	_SNT[Phospho (STY)]YDVGPVTR_	644.782	1	1
1140275_WT-PP-1_A227_20250214_S6-A1_1_9854.d	Araport11_pep_20220914-3	>AT3G10730.1	1893	469.483	-73	3	1	AEAAGERSNTYDVGPVTR	0	1	_AEAAGERS[Phospho (STY)]NTYDVGPVTR_	658.297	1	1
1140275_WT-PP-1_A227_20250214_S6-A1_1_9854.d	Araport11_pep_20220914-3	>AT3G10730.1	1483.51	235.092	-89	2	0	SGSTATGTNTTTTQR	0.000148544	0.5	_SGST[Phospho (STY)]AT[Phospho (STY)]GTNTTTTQR_	822.319	2	1
1140275_WT-PP-1_A227_20250214_S6-A1_1_9854.d	Araport11_pep_20220914-3	>AT2G32120.1;>AT2G32120.2	1871.88	3039.88	(19);(19)	2	0	AEAAYTVASDSENTGEEK	0	1	_[Acetyl (Protein N-term)]AEAAYTVAS[Phospho (STY)]DSENTGEEK_	997.399	1	1
1140275_WT-PP-1_A227_20250214_S6-A1_1_9854.d	Araport11_pep_20220914-3	>AT2G32120.1;>AT2G32120.2	1871.88	577.647	(19);(19)	2	0	AEAAYTVASDSENTGEEK	0	1	_[Acetyl (Protein N-term)]AEAAYTVAS[Phospho (STY)]DS[Phospho (STY)]ENT[Phospho (STY)]GEEK_	1077.37	3	1
1140275_WT-PP-1_A227_20250214_S6-A1_1_9854.d	Araport11_pep_20220914-3	>AT2G32120.1;>AT2G32120.2	1871.88	547.337	(19);(19)	2	0	AEAAYTVASDSENTGEEK	0	0.5624	_[Acetyl (Protein N-term)]AEAAYTVAS[Phospho (STY)]DS[Phospho (STY)]ENTGEEK_	1037.38	2	1
1140275_WT-PP-1_A227_20250214_S6-A1_1_9854.d	Araport11_pep_20220914-3	>AT2G32120.1;>AT2G32120.2	1871.88	270.152	(19);(19)	2	0	AEAAYTVASDSENTGEEK	0	1	_[Acetyl (Protein N-term)]AEAAYTVAS[Phospho (STY)]DSENT[Phospho (STY)]GEEK_	1037.38	2	1
1140275_WT-PP-1_A227_20250214_S6-A1_1_9854.d	Araport11_pep_20220914-3	>AT2G32120.1;>AT2G32120.2	1871.88	3040.92	(19);(19)	2	0	AEAAYTVASDSENTGEEK	0	0.465	_[Acetyl (Protein N-term)]AEAAYTVASDS[Phospho (STY)]ENTGEEK_	997.399	1	1
1140275_WT-PP-1_A227_20250214_S6-A1_1_9854.d	Araport11_pep_20220914-3	>AT1G04860.1	3273.44	346.951	-713	3	0	AEASGVGFMAFSSESDPEEIDDSDLPVSVER	0	1	_AEASGVGFM[Oxidation (M)]AFS[Phospho (STY)]S[Phospho (STY)]ES[Phospho (STY)]DPEEIDDSDLPVSVER_	1176.78	3	1
1140275_WT-PP-1_A227_20250214_S6-A1_1_9854.d	Araport11_pep_20220914-3	>AT1G75950.1	1491.52	3724.6	-84	2	0	AEAVEGAATSDDDLK	0	1	_AEAVEGAATS[Phospho (STY)]DDDLK_	786.327	1	1
1140275_WT-PP-1_A227_20250214_S6-A1_1_9854.d	Araport11_pep_20220914-3	>AT5G19310.1;>AT5G19310.2	1306.34	313.008	(1007);(743)	2	0	AEAVLSESDEEK	0.000148544	1	_AEAVLS[Phospho (STY)]ES[Phospho (STY)]DEEK_	733.77	2	1
1140275_WT-PP-1_A227_20250214_S6-A1_1_9854.d	Araport11_pep_20220914-3	>AT1G47970.1	2204.24	1031.97	-32	2	0	EEPEIQVLSDDDSDEEQVK	0	1	_EEPEIQVLS[Phospho (STY)]DDDS[Phospho (STY)]DEEQVK_	1182.46	2	1
1140275_WT-PP-1_A227_20250214_S6-A1_1_9854.d	Araport11_pep_20220914-3	>AT1G47970.1	2204.24	949.791	-32	2	0	EEPEIQVLSDDDSDEEQVK	0	1	_EEPEIQVLSDDDS[Phospho (STY)]DEEQVK_	1142.47	1	1
1140275_WT-PP-1_A227_20250214_S6-A1_1_9854.d	Araport11_pep_20220914-3	>AT1G47970.1	2204.24	846.247	-32	2	0	EEPEIQVLSDDDSDEEQVK	0	1	_EEPEIQVLS[Phospho (STY)]DDDSDEEQVK_	1142.47	1	1
1140275_WT-PP-1_A227_20250214_S6-A1_1_9854.d	Araport11_pep_20220914-3	>AT1G47970.1	3958.71	1444.47	-169	3	0	AEDEEDASDFEPEENGVEEDIDEGEDDENDNSGGAGK	0	1	_AEDEEDAS[Phospho (STY)]DFEPEENGVEEDIDEGEDDENDNSGGAGK_	1346.49	1	1
1140275_WT-PP-1_A227_20250214_S6-A1_1_9854.d	Araport11_pep_20220914-3	>AT1G47970.1	2301.23	1686.85	-197	3	1	RAPEEDEEDSGDEDDDRPPK	0.000148544	1	_RAPEEDEEDS[Phospho (STY)]GDEDDDRPPK_	794.306	1	1
1140275_WT-PP-1_A227_20250214_S6-A1_1_9854.d	Araport11_pep_20220914-3	>AT1G47970.1	2145.04	947.757	-197	2	0	APEEDEEDSGDEDDDRPPK	0	1	_APEEDEEDS[Phospho (STY)]GDEDDDRPPK_	1112.91	1	1
1140275_WT-PP-1_A227_20250214_S6-A1_1_9854.d	Araport11_pep_20220914-3	>AT1G47970.1	2145.04	683.271	-197	3	0	APEEDEEDSGDEDDDRPPK	0	1	_APEEDEEDS[Phospho (STY)]GDEDDDRPPK_	742.273	1	1
1140275_WT-PP-1_A227_20250214_S6-A1_1_9854.d	Araport11_pep_20220914-3	>AT1G47970.1	2301.23	1298.26	-198	3	1	APEEDEEDSGDEDDDRPPKR	0.000148544	1	_APEEDEEDS[Phospho (STY)]GDEDDDRPPKR_	794.306	1	1
1140275_WT-PP-1_A227_20250214_S6-A1_1_9854.d	Araport11_pep_20220914-3	>AT1G47970.1	2301.23	431.599	-198	4	1	APEEDEEDSGDEDDDRPPKR	0.000148544	1	_APEEDEEDS[Phospho (STY)]GDEDDDRPPKR_	595.982	1	1
1140275_WT-PP-1_A227_20250214_S6-A1_1_9854.d	Araport11_pep_20220914-3	>AT1G47970.1	2457.42	570.932	-198	4	2	RAPEEDEEDSGDEDDDRPPKR	0	1	_RAPEEDEEDS[Phospho (STY)]GDEDDDRPPKR_	635.007	1	1
1140275_WT-PP-1_A227_20250214_S6-A1_1_9854.d	Araport11_pep_20220914-3	>AT1G47970.1	2457.42	518.581	-198	3	2	RAPEEDEEDSGDEDDDRPPKR	0	1	_RAPEEDEEDS[Phospho (STY)]GDEDDDRPPKR_	846.34	1	1
1140275_WT-PP-1_A227_20250214_S6-A1_1_9854.d	Araport11_pep_20220914-3	>AT1G19480.1;>AT1G19480.2	1818.91	396.916	(110);(110)	2	0	AEDISSSQVNSPLATDGK	0	1	_AEDISSSQVNS[Phospho (STY)]PLATDGK_	949.923	1	1
1140275_WT-PP-1_A227_20250214_S6-A1_1_9854.d	Araport11_pep_20220914-3	>AT1G19480.1;>AT1G19480.2	1818.91	1577.14	(110);(110)	2	0	AEDISSSQVNSPLATDGK	0	1	_AEDISS[Phospho (STY)]SQVNS[Phospho (STY)]PLATDGK_	989.906	2	1
1140275_WT-PP-1_A227_20250214_S6-A1_1_9854.d	Araport11_pep_20220914-3	>AT1G68790.1	2295.31	1232.59	-922	2	0	ITESEQAAGDSDEGVDSITTGGR	0	1	_ITESEQAAGDS[Phospho (STY)]DEGVDSITTGGR_	1188	1	1
1140275_WT-PP-1_A227_20250214_S6-A1_1_9854.d	Araport11_pep_20220914-3	>AT1G68790.1	2295.31	416.178	-922	2	0	ITESEQAAGDSDEGVDSITTGGR	0	0.6422	_IT[Phospho (STY)]ESEQAAGDS[Phospho (STY)]DEGVDSITTGGR_	1227.98	2	1
1140275_WT-PP-1_A227_20250214_S6-A1_1_9854.d	Araport11_pep_20220914-3	>AT1G68790.1	1532.68	716.194	-849	2	0	IQEGPEGSLQSEMK	0	1	_IQEGPEGS[Phospho (STY)]LQS[Phospho (STY)]EMK_	846.833	2	1
1140275_WT-PP-1_A227_20250214_S6-A1_1_9854.d	Araport11_pep_20220914-3	>AT1G68790.1	1532.68	484.297	-849	2	0	IQEGPEGSLQSEMK	0	1	_IQEGPEGS[Phospho (STY)]LQS[Phospho (STY)]EM[Oxidation (M)]K_	854.83	2	1
1140275_WT-PP-1_A227_20250214_S6-A1_1_9854.d	Araport11_pep_20220914-3	>AT1G68790.1	1532.68	567.574	-849	2	0	IQEGPEGSLQSEMK	0	1	_IQEGPEGS[Phospho (STY)]LQSEMK_	806.85	1	1
1140275_WT-PP-1_A227_20250214_S6-A1_1_9854.d	Araport11_pep_20220914-3	>AT1G68790.1	1532.68	570.023	-849	2	0	IQEGPEGSLQSEMK	0	1	_IQEGPEGS[Phospho (STY)]LQSEM[Oxidation (M)]K_	814.847	1	1
1140275_WT-PP-1_A227_20250214_S6-A1_1_9854.d	Araport11_pep_20220914-3	>AT1G68790.1	2896.92	373.902	-922	3	1	EQTSRITESEQAAGDSDEGVDSITTGGR	0.000148544	0.5	_EQTS[Phospho (STY)]RIT[Phospho (STY)]ESEQAAGDS[Phospho (STY)]DEGVDSITTGGR_	1046.07	3	1
1140275_WT-PP-1_A227_20250214_S6-A1_1_9854.d	Araport11_pep_20220914-3	>AT1G68790.1	1795.92	521.448	-1041	2	0	NPVEDPQLEVGGSGEIR	0	1	_NPVEDPQLEVGGS[Phospho (STY)]GEIR_	938.428	1	1
1140275_WT-PP-1_A227_20250214_S6-A1_1_9854.d	Araport11_pep_20220914-3	>AT1G68790.1	3237.14	233.982	-1068	3	0	EHGEEDDENISMIEEENEGEEEEETER	0	1	_EHGEEDDENIS[Phospho (STY)]M[Oxidation (M)]IEEENEGEEEEETER_	1111.41	1	1
1140275_WT-PP-1_A227_20250214_S6-A1_1_9854.d	Araport11_pep_20220914-3	>AT1G68790.1	3237.14	220.099	-1068	3	0	EHGEEDDENISMIEEENEGEEEEETER	0	1	_EHGEEDDENIS[Phospho (STY)]MIEEENEGEEEEETER_	1106.08	1	1
1140275_WT-PP-1_A227_20250214_S6-A1_1_9854.d	Araport11_pep_20220914-3	>AT1G68790.1	1559.65	498.722	-771	2	0	AEEALNISPSAENSK	0.000148544	0.631	_AEEALNIS[Phospho (STY)]PSAENSK_	820.364	1	1
1140275_WT-PP-1_A227_20250214_S6-A1_1_9854.d	Araport11_pep_20220914-3	>AT3G59020.1;>AT3G59020.2	4684.31	961.311	(928);(929)	3	0	AEEEEEDEDGDDDDMDEFQTDDEDEDGDDENPDETDGSTLR	0	1	_AEEEEEDEDGDDDDMDEFQT[Phospho (STY)]DDEDEDGDDENPDETDGSTLR_	1588.2	1	1
1140275_WT-PP-1_A227_20250214_S6-A1_1_9854.d	Araport11_pep_20220914-3	>AT3G59020.1;>AT3G59020.2	4684.31	835.522	(928);(929)	3	0	AEEEEEDEDGDDDDMDEFQTDDEDEDGDDENPDETDGSTLR	0	1	_AEEEEEDEDGDDDDM[Oxidation (M)]DEFQT[Phospho (STY)]DDEDEDGDDENPDETDGSTLR_	1593.53	1	1
1140275_WT-PP-1_A227_20250214_S6-A1_1_9854.d	Araport11_pep_20220914-3	>AT4G15810.1	2053.89	89.939	-454	2	0	AEEESENEGNQESDDTDR	0	1	_AEEES[Phospho (STY)]ENEGNQESDDTDR_	1067.37	1	1
1140275_WT-PP-1_A227_20250214_S6-A1_1_9854.d	Araport11_pep_20220914-3	>AT3G08680.1;>AT3G08680.2	1380.43	258.892	(321);(321)	2	0	AEEFGSGVQEAEK	0	1	_AEEFGS[Phospho (STY)]GVQEAEK_	730.801	1	1
1140275_WT-PP-1_A227_20250214_S6-A1_1_9854.d	Araport11_pep_20220914-3	>AT3G08680.1;>AT3G08680.2	890.017	473.755	(634);(634)	2	0	ASSPEMIR	0.0010073	1	_ASS[Phospho (STY)]PEMIR_	485.707	1	1
1140275_WT-PP-1_A227_20250214_S6-A1_1_9854.d	Araport11_pep_20220914-3	>AT3G08680.1;>AT3G08680.2	1693.87	361.297	(574);(574)	2	0	EEWTGEVFDVELIK	0	1	_EEWT[Phospho (STY)]GEVFDVELIK_	887.403	1	1
1140275_WT-PP-1_A227_20250214_S6-A1_1_9854.d	Araport11_pep_20220914-3	>AT5G62440.1	2101.2	1035.6	-20	2	0	AEEQEIVDSLSAEVNPDQK	0	1	_[Acetyl (Protein N-term)]AEEQEIVDSLS[Phospho (STY)]AEVNPDQK_	1111.99	1	1
1140275_WT-PP-1_A227_20250214_S6-A1_1_9854.d	Araport11_pep_20220914-3	>AT5G62440.1	1219.37	369.809	-31	2	0	VDMEVETATPK	0.000148544	1	_VDM[Oxidation (M)]EVETAT[Phospho (STY)]PK_	658.278	1	1
1140275_WT-PP-1_A227_20250214_S6-A1_1_9854.d	Araport11_pep_20220914-3	>AT2G43910.1;>AT2G43910.2	3040.2	320.133	(29);(29)	3	0	AEEQQNSDQSNGGNVIPTPEEVATFLHK	0	1	_[Acetyl (Protein N-term)]AEEQQNS[Phospho (STY)]DQSNGGNVIPTPEEVATFLHK_	1054.47	1	1
1140275_WT-PP-1_A227_20250214_S6-A1_1_9854.d	Araport11_pep_20220914-3	>AT3G27570.2	2409.58	517.175	-23	2	0	AEEVAENVNAVPVSEDELYGFK	0	1	_[Acetyl (Protein N-term)]AEEVAENVNAVPVS[Phospho (STY)]EDELYGFK_	1266.06	1	1
1140275_WT-PP-1_A227_20250214_S6-A1_1_9854.d	Araport11_pep_20220914-3	>AT1G74730.1	1317.5	609.978	-114	2	0	AEGLGLTLSSLEK	0	1	_AEGLGLT[Phospho (STY)]LSSLEK_	699.35	1	1
1140275_WT-PP-1_A227_20250214_S6-A1_1_9854.d	Araport11_pep_20220914-3	>AT3G24080.1;>AT3G24080.2;>AT3G24080.3;>AT3G24080.4	1553.51	849.393	(186);(186);(186);(186)	2	0	AEGNESGEDDDFLR	0	1	_AEGNES[Phospho (STY)]GEDDDFLR_	817.304	1	1
1140275_WT-PP-1_A227_20250214_S6-A1_1_9854.d	Araport11_pep_20220914-3	>AT3G24080.1;>AT3G24080.2;>AT3G24080.3;>AT3G24080.4	1998.93	565.186	(115);(115);(115);(115)	2	0	FYEYDDESSEEDEVDK	0	1	_FYEYDDES[Phospho (STY)]S[Phospho (STY)]EEDEVDK_	1079.85	2	1
1140275_WT-PP-1_A227_20250214_S6-A1_1_9854.d	Araport11_pep_20220914-3	>AT3G24080.1;>AT3G24080.2;>AT3G24080.3;>AT3G24080.4	2127.11	192.163	(116);(116);(116);(116)	2	1	FYEYDDESSEEDEVDKK	0	1	_FYEYDDES[Phospho (STY)]S[Phospho (STY)]EEDEVDKK_	1143.9	2	1
1140275_WT-PP-1_A227_20250214_S6-A1_1_9854.d	Araport11_pep_20220914-3	>AT3G24080.1;>AT3G24080.2;>AT3G24080.3;>AT3G24080.4	2127.11	367.343	(116);(116);(116);(116)	2	1	FYEYDDESSEEDEVDKK	0	0.5605	_FYEY[Phospho (STY)]DDESS[Phospho (STY)]EEDEVDKK_	1143.9	2	1
1140275_WT-PP-1_A227_20250214_S6-A1_1_9854.d	Araport11_pep_20220914-3	>AT3G24080.1;>AT3G24080.2;>AT3G24080.3;>AT3G24080.4	2797.7	317.418	(403);(403);(403);(403)	3	0	YYGEEDSDLNSDEDDDGEKPDFDK	0	1	_YYGEEDS[Phospho (STY)]DLNS[Phospho (STY)]DEDDDGEKPDFDK_	986.341	2	1
1140275_WT-PP-1_A227_20250214_S6-A1_1_9854.d	Araport11_pep_20220914-3	>AT3G24080.1;>AT3G24080.2;>AT3G24080.3;>AT3G24080.4	2797.7	364.384	(403);(403);(403);(403)	2	0	YYGEEDSDLNSDEDDDGEKPDFDK	0	0.9967	_YYGEEDS[Phospho (STY)]DLNS[Phospho (STY)]DEDDDGEKPDFDK_	1479.01	2	1
1140275_WT-PP-1_A227_20250214_S6-A1_1_9854.d	Araport11_pep_20220914-3	>AT4G27595.1;>AT4G27595.2	2767.89	257.405	(1182);(1173)	2	0	AEGSENFDQLSNGLSLAEQTEDVVSK	0	1	_AEGS[Phospho (STY)]ENFDQLSNGLSLAEQTEDVVSK_	1424.13	1	1
1140275_WT-PP-1_A227_20250214_S6-A1_1_9854.d	Araport11_pep_20220914-3	>AT4G27595.1;>AT4G27595.2	2767.89	118.58	(1182);(1173)	2	0	AEGSENFDQLSNGLSLAEQTEDVVSK	0	1	_AEGS[Phospho (STY)]ENFDQLS[Phospho (STY)]NGLSLAEQTEDVVSK_	1464.12	2	1
1140275_WT-PP-1_A227_20250214_S6-A1_1_9854.d	Araport11_pep_20220914-3	>AT4G27595.1;>AT4G27595.2	1650.62	407.211	(1156);(1147)	2	0	DTEHDFAEEEVDSK	0	1	_DTEHDFAEEEVDS[Phospho (STY)]K_	865.825	1	1
1140275_WT-PP-1_A227_20250214_S6-A1_1_9854.d	Araport11_pep_20220914-3	>AT3G19080.2;>AT3G19080.3;>AT3G19080.4	2195.1	625.717	(102);(102);(102)	2	0	AEIEGGDGEDLDGDGSGSEEEK	0	1	_AEIEGGDGEDLDGDGS[Phospho (STY)]GS[Phospho (STY)]EEEK_	1177.91	2	1
1140275_WT-PP-1_A227_20250214_S6-A1_1_9854.d	Araport11_pep_20220914-3	>AT3G19080.2;>AT3G19080.3;>AT3G19080.4	1682.64	247.363	(375);(375);(375)	2	0	MESDGDTDSEEPNEK	0	1	_MES[Phospho (STY)]DGDT[Phospho (STY)]DSEEPNEK_	921.787	2	1
1140275_WT-PP-1_A227_20250214_S6-A1_1_9854.d	Araport11_pep_20220914-3	>AT4G36970.1	1507.74	256.614	-224	2	0	AEMTTAMQSPVVSR	0	1	_AEM[Oxidation (M)]TTAM[Oxidation (M)]QS[Phospho (STY)]PVVSR_	810.344	1	1
1140275_WT-PP-1_A227_20250214_S6-A1_1_9854.d	Araport11_pep_20220914-3	>AT4G36970.1	1507.74	223.588	-224	2	0	AEMTTAMQSPVVSR	0	1	_AEMTTAMQS[Phospho (STY)]PVVSR_	794.349	1	1
[truncated: 39,837 more rows]

## Sheet: Table S4C
1140273_EGTA_GP_3_A227_20250217_S1_B3_1_9903_3 Intensity	1140274_EGTA_GP_4_A227_20250217_S1_B4_1_9904_4 Intensity	1140271_EGTA_GP_1_A227_20250217_S1_B1_1_9901_1 Intensity	1140270_WT_GP_4_A227_20250217_S1_A4_1_9898_4 Intensity	1140269_WT_GP_3_A227_20250217_S1_A3_1_9897_3 Intensity	1140267_WT_GP_1_A227_20250217_S1_A1_1_9895_1 Intensity	C: Cluster	N: -Log Student's T-test p-value WT_EGTA	N: Student's T-test Difference WT_EGTA	T: Modified Sequence	T: Protein	T: Prev AA	T: Next AA	T: Peptide Length	T: Charges	T: Assigned Modifications
[truncated: 204 more rows]

[truncated: 1 more sheets: Table S4D]
