# Supplementary material for: Integrated Single-Tip IMAC-HILIC Enables Simultaneous Analysis of Plant Phosphoproteomics and N‑Glycoproteomics
Source: J Proteome Res. 2025 Jun 23;24(7):3560–8. doi: 10.1021/acs.jproteome.5c00185 (PMC12235695; doi:10.1021/acs.jproteome.5c00185)
Supplement: Supplementary file 6 [file pr5c00185_si_006.xlsx]

## Sheet: Legend
GO analysis of phosphoproteins and glycoproteins that were significantly altered following EGTA treatment
Sheet Name	Sheet Contents
Supplemental Table 5A	GO analysis of phosphoproteins induced by EGTA treatment
Supplemental Table 5B	GO analysis of phosphoproteins repressced by EGTA treatment
Supplemental Table 5C	GO analysis of glycoproteins induced by EGTA treatment
Supplemental Table 5D	GO analysis of glycoproteins repressced by EGTA treatment

## Sheet: Table S5A
GO biological process complete	Arabidopsis thaliana - REFLIST (27475)	phosphoprotein induced by EGTA treatment	phosphoprotein induced by EGTA treatment (fold Enrichment)	phosphoprotein induced by EGTA treatment (P-value)
chloroplast localization (GO:0019750)	34	4	27.63	0.036
plastid localization (GO:0051644)	35	4	26.84	0.0406
mRNA splicing, via spliceosome (GO:0000398)	212	14	15.51	1.08e-09
RNA splicing, via transesterification reactions with bulged adenosine as nucleophile (GO:0000377)	237	14	13.87	4.94e-09
RNA splicing, via transesterification reactions (GO:0000375)	237	14	13.87	4.94e-09
RNA splicing (GO:0008380)	293	15	12.02	6e-09
mRNA processing (GO:0006397)	324	14	10.15	3.22e-07
mRNA metabolic process (GO:0016071)	459	14	7.16	2.86e-05
RNA processing (GO:0006396)	828	18	5.1	3.9e-05
RNA biosynthetic process (GO:0032774)	1089	19	4.1	0.000474
nucleic acid biosynthetic process (GO:0141187)	1116	19	4	0.00069
nucleobase-containing compound biosynthetic process (GO:0034654)	1329	19	3.36	0.00928
RNA metabolic process (GO:0016070)	1437	19	3.1	0.0283
gene expression (GO:0010467)	1924	23	2.81	0.0154
cellular component organization (GO:0016043)	2551	30	2.76	0.000565
cellular component organization or biogenesis (GO:0071840)	2957	31	2.46	0.00411
Unclassified (UNCLASSIFIED)	5909	25	0.99	0

## Sheet: Table S5B
GO biological process complete	Arabidopsis thaliana - REFLIST (27475)	phosphoprotein repressed by EGTA treatment	phosphoprotein repressed by EGTA treatment (fold Enrichment)	phosphoprotein repressed by EGTA treatment (P-value)
vesicle targeting, to, from or within Golgi (GO:0048199)	5	3	54.95	0.0348
vesicle coating (GO:0006901)	5	3	54.95	0.0348
establishment of organelle localization (GO:0051656)	74	7	8.66	0.0456
organelle localization (GO:0051640)	141	10	6.5	0.00998
endomembrane system organization (GO:0010256)	128	9	6.44	0.0329
negative regulation of RNA metabolic process (GO:0051253)	232	13	5.13	0.00507
negative regulation of nucleobase-containing compound metabolic process (GO:0045934)	260	14	4.93	0.00327
negative regulation of macromolecule biosynthetic process (GO:0010558)	562	28	4.56	8.27e-08
negative regulation of biosynthetic process (GO:0009890)	584	29	4.55	3.9e-08
negative regulation of macromolecule metabolic process (GO:0010605)	614	30	4.47	2.54e-08
negative regulation of metabolic process (GO:0009892)	666	32	4.4	7.68e-09
RNA splicing (GO:0008380)	293	14	4.38	0.0131
chromatin remodeling (GO:0006338)	313	14	4.1	0.0278
chromatin organization (GO:0006325)	328	14	3.91	0.047
negative regulation of gene expression (GO:0010629)	365	15	3.76	0.0369
negative regulation of cellular process (GO:0048523)	954	36	3.46	3.01e-07
negative regulation of biological process (GO:0048519)	1168	42	3.29	3.3e-08
regulation of response to stimulus (GO:0048583)	939	28	2.73	0.00482
regulation of developmental process (GO:0050793)	877	26	2.72	0.0127
organelle organization (GO:0006996)	1422	36	2.32	0.00731
cellular component organization (GO:0016043)	2551	61	2.19	1.3e-05
post-embryonic development (GO:0009791)	1576	37	2.15	0.0372
cellular component organization or biogenesis (GO:0071840)	2957	69	2.14	2.37e-06
multicellular organism development (GO:0007275)	2634	61	2.12	4.32e-05
nucleic acid metabolic process (GO:0090304)	1870	43	2.11	0.0116
multicellular organismal process (GO:0032501)	2919	63	1.98	0.000355
establishment of localization (GO:0051234)	2282	48	1.93	0.032
anatomical structure development (GO:0048856)	3082	64	1.9	0.00121
localization (GO:0051179)	2483	51	1.88	0.0284
regulation of macromolecule metabolic process (GO:0060255)	2836	58	1.87	0.00909
developmental process (GO:0032502)	3187	65	1.87	0.00181
regulation of metabolic process (GO:0019222)	3139	64	1.87	0.00247
regulation of biological process (GO:0050789)	5608	114	1.86	5.14e-09
regulation of macromolecule biosynthetic process (GO:0010556)	2662	54	1.86	0.0213
biological regulation (GO:0065007)	5900	118	1.83	4.86e-09
regulation of cellular process (GO:0050794)	5135	99	1.77	7.04e-06
response to stimulus (GO:0050896)	6004	101	1.54	0.00587
cellular process (GO:0009987)	12716	177	1.27	0.0314
Unclassified (UNCLASSIFIED)	5909	59	0.91	0

## Sheet: Table S5C
GO biological process complete	Arabidopsis thaliana - REFLIST (27475)	glycoprotein induced by EGTA treatment	glycoprotein induced by EGTA treatment (fold Enrichment)	glycoprotein induced by EGTA treatment (P-value)
monosaccharide metabolic process (GO:0005996)	149	7	16.76	0.000576
hexose metabolic process (GO:0019318)	108	5	16.52	0.037
carbohydrate catabolic process (GO:0016052)	256	8	11.15	0.00169
carbohydrate metabolic process (GO:0005975)	942	19	7.2	2.62e-08
Unclassified (UNCLASSIFIED)	5909	22	1.33	0

## Sheet: Table S5D
GO biological process complete	Arabidopsis thaliana - REFLIST (27475)	glycoprotein repressed in EGTA treatment	glycoprotein repressed in EGTA treatment (fold Enrichment)	glycoprotein repressed in EGTA treatment (P-value)
response to endoplasmic reticulum stress (GO:0034976)	111	4	30	0.0259
Unclassified (UNCLASSIFIED)	5909	8	1.13	0
